# Supplementary material for: Untargeted metabolomics reveal signatures of a healthy lifestyle
Source: Sci Rep. 2024 Jun 13;14:13630. doi: 10.1038/s41598-024-64561-z (PMC11176323; doi:10.1038/s41598-024-64561-z)
Supplement: Supplementary file 2 — Supplementary Table S1. [file 41598_2024_64561_MOESM2_ESM.xlsx]

## Sheet: In-House Annotation Data
Table S1. Metabolites identified or annotated using the in-house physical standards using ADAP-KDB software.
			Signal information measured by instrument or calculated from the measured data						Library matching values							Compound information										Misc
File Index	Numerical Signal ID assigned by ADAP-KDB	Match #	Query Signal Name	Retention time (min)	Precursor m/z	Adduct	Neutral Mass (Da)	With Fragmentation Spectrum or not	Retention Time Error (min)	Precursor Mass Error (ppm)	Matching Adduct	Isotopic Similarity	Fragmentation Score by matching with Experimental spectra	Fragmentation Score by matching with theoretical spectra	Ontology Level	Compound ID	Compound Name	Chemical Formula	Library Monoisotopic Mass (Da)	Library Retention Time (min)	CASNO	HMDB ID	PubChem ID	InChI Key	Library Category	NOTES
1	8788	1	0.47_196.9956m/z	0.472	196.996			✓	0.338	3.8303	[M+K]+	999			OL_2a	439216	439216 (L-Dihydroorotic acid)	C5H6N2O4	158.033	0.81				UFIVEPVSAGBUSI-REOHCLBHSA-N	4_Endogenous
1	8788	6	0.47_196.9956m/z	0.472	196.996			✓	0.388	2.2927	[M+K]+	999			OL_2a	648	648 (Dihydroorotic acid)	C5H6N2O4	158.033	0.86				UFIVEPVSAGBUSI-UHFFFAOYSA-N	4_Endogenous
1	8405	1	0.49_102.0116m/z	0.494	102.012				0.156	4.6037	[M+2Na]2+	998			OL_2a	204	204 (Allantoin)	C4H6N4O3	158.044	0.65				POJWUDADGALRAB-UHFFFAOYSA-N	4_Endogenous
1	4278	1	0.49_119.0169m/z	0.494	119.017				0.266	4.3966	[M+H-NH3]+	997			OL_2a	778	778 (DL-Homocysteine)	C4H9NO2S	135.035	0.76				FFFHZYDWPBMWHY-UHFFFAOYSA-N	4_Endogenous
1	3148	1	0.49_147.0498m/z	0.494	147.05			✓	0.126	1.9291	[2M+3H2O+2H]2+	999			OL_2a	83887	83887 (D-Aspartic acid)	C4H7NO4	133.038	0.62				CKLJMWTZIZZHCS-UWTATZPHSA-N	4_Endogenous
1	3148	2	0.49_147.0498m/z	0.494	147.05			✓	0.126	1.9291	[2M+3H2O+2H]2+	999			OL_2a	5960	5960 (L-Aspartic acid)	C4H7NO4	133.038	0.62				CKLJMWTZIZZHCS-REOHCLBHSA-N	4_Endogenous
1	2199	1	0.49_177.0239m/z	0.494	177.024			✓	0.426	2.3596	[M+2Na-H]+	1000			OL_2a	111	111 (3-(carbamoylamino)propanoic acid)	C4H8N2O3	132.053	0.92				JSJWCHRYRHKBBW-UHFFFAOYSA-N	4_Endogenous
1	2199	2	0.49_177.0239m/z	0.494	177.024			✓	0.106	2.3596	[M+2Na-H]+	1000			OL_2a	6267	6267 (L-Asparagine)	C4H8N2O3	132.053	0.6				DCXYFEDJOCDNAF-REOHCLBHSA-N	4_Endogenous
1	7059	1	0.51_132.0896n	0.514	115.0863, 133.0970	[M+H-H2O]+, [M+H]+	132.09	✓	0.006	2.7395	[M+H-H2O]+, [M+H]+	999	903		OL_1	71082	71082 (ORNITHINE)	C5H12N2O2	132.09	0.52				AHLPHDHHMVZTML-SCSAIBSYSA-N	4_Endogenous
1	7059	2	0.51_132.0896n	0.514	115.0863, 133.0970	[M+H-H2O]+, [M+H]+	132.09	✓	0.006	2.7395	[M+H-H2O]+, [M+H]+	999	897		OL_1	6262	6262 (L-ORNITHINE)	C5H12N2O2	132.09	0.52				AHLPHDHHMVZTML-BYPYZUCNSA-N	4_Endogenous
1	7943	8	0.51_147.1126m/z	0.514	147.113			✓	0.006	4.8187	[M+H]+	997	926		OL_1	5962	5962 (LYSINE)	C6H14N2O2	146.106	0.52				KDXKERNSBIXSRK-YFKPBYRVSA-N	4_Endogenous
1	7943	3	0.51_147.1126m/z	0.514	147.113			✓	0.436	1.5807	[M+NH4]+	998			OL_2a	439227	439227 (PIPECOLATE)	C6H11NO2	129.079	0.95				HXEACLLIILLPRG-YFKPBYRVSA-N	4_Endogenous
1	7943	4	0.51_147.1126m/z	0.514	147.113			✓	0.426	1.5807	[M+NH4]+	998			OL_2a	849	849 (Pipecolic acid)	C6H11NO2	129.079	0.94				HXEACLLIILLPRG-UHFFFAOYSA-N	4_Endogenous
1	12485	1	0.56_120.0030m/z	0.561	120.003			✓	0.009	2.8617	[M+2Na-H]+	996			OL_2a	750	750 (Glycine)	C2H5NO2	75.032	0.57				DHMQDGOQFOQNFH-UHFFFAOYSA-N	4_Endogenous
1	3053	1	0.58_110.0710m/z	0.581	110.071				0.339	0.3582	[M+H-2H2O]+	999			OL_2a	500	500 (4-Guanidinobutyric acid)	C5H11N3O2	145.085	0.92				TUHVEAJXIMEOSA-UHFFFAOYSA-N	4_Endogenous
1	1094	1	0.58_175.1188m/z	0.581	175.119			✓	0.031	2.9865	[M+H]+	997	877		OL_1	6322	6322 (Arginine)	C6H14N4O2	174.112	0.55				ODKSFYDXXFIFQN-BYPYZUCNSA-N	4_Endogenous
1	3692	1	0.58_188.1520n	0.581	189.159	[M+H]+	188.152	✓	0.031	0.2356	[M+H]+	1000	961		OL_1	440120	440120 (N,N,N-TRIMETHYLLYSINE)	C9H20N2O2	188.152	0.55				MXNRLFUSFKVQSK-QMMMGPOBSA-N	4_Endogenous
1	3692	2	0.58_188.1520n	0.581	189.159	[M+H]+	188.152	✓		2.3049	[M+H]+	1000	410		OL_2b	32490	32490 (Propamocarb free base)	C9H20N2O2	188.153	3.93				WZZLDXDUQPOXNW-UHFFFAOYSA-N	1_Enviromental Relevant
1	4808	1	0.58_193.0345m/z	0.581	193.035				0.079	1.0323	[M+H]+	964			OL_2a	311	311 (Citric acid)	C6H8O7	192.027	0.66				KRKNYBCHXYNGOX-UHFFFAOYSA-N	4_Endogenous
1	3184	1	0.61_119.0582n	0.606	120.0653, 102.0548, 84.0444	[M+H]+, [M+H-H2O]+, [M+H-2H2O]+	119.058	✓	0.006	1.7301	[M+H]+, [M+H-H2O]+, [M+H-2H2O]+	999	824		OL_1	99289	99289 (ALLOTHREONINE)	C4H9NO3	119.058	0.6				AYFVYJQAPQTCCC-HRFVKAFMSA-N	4_Endogenous
1	3184	2	0.61_119.0582n	0.606	120.0653, 102.0548, 84.0444	[M+H]+, [M+H-H2O]+, [M+H-2H2O]+	119.058	✓	0.014	1.7301	[M+H]+, [M+H-H2O]+, [M+H-2H2O]+	999	752		OL_1	6288	6288 (Threonine)	C4H9NO3	119.058	0.62				AYFVYJQAPQTCCC-GBXIJSLDSA-N	4_Endogenous
1	3184	3	0.61_119.0582n	0.606	120.0653, 84.0444, 102.0548	[M+H]+, [M+H-2H2O]+, [M+H-H2O]+	119.058	✓	0.006	1.7301	[M+H]+, [M+H-2H2O]+, [M+H-H2O]+	999	530		OL_1	12647	12647 (L-Homoserine)	C4H9NO3	119.058	0.6				UKAUYVFTDYCKQA-VKHMYHEASA-N	4_Endogenous
1	8129	1	0.61_126.0217m/z	0.606	126.022			✓	0.016	4.9541	[M+H]+	998			OL_2a	1123	1123 (Taurine)	C2H7NO3S	125.015	0.59				XOAAWQZATWQOTB-UHFFFAOYSA-N	4_Endogenous
1	802	1	0.61_129.0424n	0.606	130.0497, 147.0762	[M+H]+, [M+NH4]+	129.042	✓		4.3903	[M+H]+, [M+NH4]+	999	966		OL_2b	439685	439685 (OXOPROLINE)	C5H7NO3	129.043	1.33				ODHCTXKNWHHXJC-GSVOUGTGSA-N	4_Endogenous
1	802	2	0.61_129.0424n	0.606	130.0497, 147.0762	[M+H]+, [M+NH4]+	129.042	✓		4.3903	[M+H]+, [M+NH4]+	999	890		OL_2b	7405	7405 (Pyroglutamic acid)	C5H7NO3	129.043	1.32				ODHCTXKNWHHXJC-VKHMYHEASA-N	4_Endogenous
1	10769	1	0.61_132.0652m/z	0.606	132.065			✓	0.006	0.5818	[M+H]+	999	980		OL_1	69248	69248 (trans-4-Hydroxy-L-proline)	C5H9NO3	131.058	0.6				PMMYEEVYMWASQN-BKLSDQPFSA-N	4_Endogenous
1	10769	2	0.61_132.0652m/z	0.606	132.065			✓	0.006	0.5818	[M+H]+	999	939		OL_1	5810	5810 (trans-4-Hydroxy-L-proline)	C5H9NO3	131.058	0.6				PMMYEEVYMWASQN-DMTCNVIQSA-N	4_Endogenous
1	10769	5	0.61_132.0652m/z	0.606	132.065			✓	0.016	0.5818	[M+H]+	999	918		OL_1	440014	440014 (CIS-4-HYDROXY-D-PROLINE)	C5H9NO3	131.058	0.59				PMMYEEVYMWASQN-QWWZWVQMSA-N	4_Endogenous
1	10769	9	0.61_132.0652m/z	0.606	132.065			✓	0.014	0.5818	[M+H]+	999	489		OL_1	137	137 (5-Aminolevulinic acid)	C5H9NO3	131.058	0.62				ZGXJTSGNIOSYLO-UHFFFAOYSA-N	4_Endogenous
1	1690	1	0.61_147.0445m/z	0.606	147.044			✓		2.7675	[M+H-H2O]+	1000	718		OL_2b	637541	637541 (trans-3-hydroxycinnamic acid)	C9H8O3	164.047	7.57				KKSDGJDHHZEWEP-SNAWJCMRSA-N	5_Foodome
1	1690	3	0.61_147.0445m/z	0.606	147.044			✓		2.6859	[M+H-2H2O]+	1000	634		OL_2b	102959	102959 (3-(3-Hydroxyphenyl)-3-hydroxypropanoic acid)	C9H10O4	182.058	4.64				KHTAGVZHYUZYMF-UHFFFAOYSA-N	4_Endogenous
1	9974	1	0.61_263.0121m/z	0.606	263.012			✓	0.016	4.55	[M+Na]+	994			OL_2a	67678	67678 (L-Cysteine)	C6H12N2O4S2	240.024	0.59				LEVWYRKDKASIDU-IMJSIDKUSA-N	4_Endogenous
1	5402	1	0.61_315.1264m/z	0.606	315.126			✓	0.016	2.6779	[2M+Na]+	999			OL_2a	5961	5961 (Glutamine)	C5H10N2O3	146.069	0.59				ZDXPYRJPNDTMRX-VKHMYHEASA-N	4_Endogenous
1	4844	1	0.61_89.0476n	0.606	90.0549, 134.0186	[M+H]+, [M+2Na-H]+	89.0476	✓	0.036	4.1303	[M+H]+, [M+2Na-H]+	1000	646		OL_1	239	239 (BETA-ALANINE)	C3H7NO2	89.048	0.57				UCMIRNVEIXFBKS-UHFFFAOYSA-N	4_Endogenous
1	4844	3	0.61_89.0476n	0.606	90.0549, 134.0186	[M+H]+, [M+2Na-H]+	89.0476	✓	0.016	4.1303	[M+H]+, [M+2Na-H]+	1000	554		OL_1	1088	1088 (Sarcosine)	C3H7NO2	89.048	0.59				FSYKKLYZXJSNPZ-UHFFFAOYSA-N	4_Endogenous
1	4844	7	0.61_89.0476n	0.606	90.0549, 134.0186	[M+H]+, [M+2Na-H]+	89.0476	✓	0.016	4.1303	[M+H]+, [M+2Na-H]+	1000	533		OL_1	71080	71080 (D-ALANINE)	C3H7NO2	89.048	0.59				QNAYBMKLOCPYGJ-UWTATZPHSA-N	4_Endogenous
1	4844	8	0.61_89.0476n	0.606	90.0549, 134.0186	[M+H]+, [M+2Na-H]+	89.0476	✓	0.016	4.1303	[M+H]+, [M+2Na-H]+	1000	349		OL_1	5950	5950 (L-Alanine)	C3H7NO2	89.048	0.59				QNAYBMKLOCPYGJ-REOHCLBHSA-N	4_Endogenous
1	2523	1	0.63_137.0709m/z	0.627	137.071			✓	0.007	2.7948	[M-e]+	996	866		OL_1	457	457 (1-METHYLNICOTINAMIDE)	C7H9N2O+	137.071	0.62				LDHMAVIPBRSVRG-UHFFFAOYSA-O	4_Endogenous
1	2523	2	0.63_137.0709m/z	0.627	137.071			✓	0.123	1.2605	[M+H-2H2O]+	996			OL_2a	6426709	6426709 (Prolyl-glycine)	C7H12N2O3	172.085	0.75				RNKSNIBMTUYWSH-YFKPBYRVSA-N	3_Microbiome
1	6773	1	0.63_144.0421n	0.627	145.0494, 127.0388, 109.0282	[M+H]+, [M+H-H2O]+, [M+H-2H2O]+	144.042	✓		1.4377	[M+H]+, [M+H-H2O]+, [M+H-2H2O]+	999	517		OL_2b	194109	194109 (3-Hydroxyadipic 3,6 lactone)	C6H8O4	144.042	1.99				BWEICTHJUIJQPH-UHFFFAOYSA-N	4_Endogenous
1	2086	2	0.63_148.0602m/z	0.627	148.06			✓	0.013	0.7971	[M+H]+	999	935		OL_1	33032	33032 (L-Glutamic acid)	C5H9NO4	147.053	0.64				WHUUTDBJXJRKMK-VKHMYHEASA-N	4_Endogenous
1	2086	3	0.63_148.0602m/z	0.627	148.06			✓	0.043	1.8715	[M+H]+	999	474		OL_1	440064	440064 (L-threo-3-Methylaspartate)	C5H9NO4	147.053	0.67				LXRUAYBIUSUULX-HRFVKAFMSA-N	4_Endogenous
1	2086	7	0.63_148.0602m/z	0.627	148.06			✓	0.243	0.7971	[M+H]+	999	308		OL_1	65249	65249 (N-ACETYLSERINE)	C5H9NO4	147.053	0.87				JJIHLJJYMXLCOY-BYPYZUCNSA-N	4_Endogenous
1	2086	10	0.63_148.0602m/z	0.627	148.06			✓	0.023	0.7971	[M+H]+	999			OL_2a	22880	22880 (N-Methyl-D-aspartic acid)	C5H9NO4	147.053	0.65				HOKKHZGPKSLGJE-GSVOUGTGSA-N	4_Endogenous
1	2086	16	0.63_148.0602m/z	0.627	148.06			✓	0.083	0.7971	[M+H]+	999			OL_2a	99478	99478 (O-ACETYLSERINE)	C5H9NO4	147.053	0.71				VZXPDPZARILFQX-BYPYZUCNSA-N	4_Endogenous
1	6770	1	0.63_162.1122m/z	0.627	162.112			✓	0.003	0.4657	[M+H]+	997	987		OL_1	10917	10917 (L-CARNITINE)	C7H15NO3	161.105	0.63				PHIQHXFUZVPYII-ZCFIWIBFSA-N	4_Endogenous
1	6770	5	0.63_162.1122m/z	0.627	162.112			✓	0.017	1.6636	[M+H]+	997	986		OL_1	2724480	2724480 (L-Cartinine)	C7H15NO3	161.105	0.61				PHIQHXFUZVPYII-LURJTMIESA-N	4_Endogenous
1	6770	6	0.63_162.1122m/z	0.627	162.112			✓	0.313	2.1306	[M+CH3OH+H]+	998			OL_2a	849	849 (Pipecolinic acid)	C6H11NO2	129.079	0.94				HXEACLLIILLPRG-UHFFFAOYSA-N	4_Endogenous
1	6770	10	0.63_162.1122m/z	0.627	162.112			✓	0.473	4.5576	[2M+3H2O+2H]2+	1000			OL_2a	91462	91462 (Nornicotine)	C9H12N2	148.1	1.1				MYKUKUCHPMASKF-VIFPVBQESA-N	1_Enviromental Relevant
1	6770	14	0.63_162.1122m/z	0.627	162.112			✓	0.323	2.1306	[M+CH3OH+H]+	998			OL_2a	439227	439227 (PIPECOLATE)	C6H11NO2	129.079	0.95				HXEACLLIILLPRG-YFKPBYRVSA-N	4_Endogenous
1	485	1	0.63_170.0420m/z	0.627	170.042				0.013	1.3643	[M+Na]+	986			OL_2a	33032	33032 (L-Glutamic acid)	C5H9NO4	147.053	0.64				WHUUTDBJXJRKMK-VKHMYHEASA-N	4_Endogenous
1	485	4	0.63_170.0420m/z	0.627	170.042				0.023	1.3643	[M+Na]+	986			OL_2a	22880	22880 (N-Methyl-D-aspartic acid)	C5H9NO4	147.053	0.65				HOKKHZGPKSLGJE-GSVOUGTGSA-N	4_Endogenous
1	485	5	0.63_170.0420m/z	0.627	170.042				0.083	1.3643	[M+Na]+	986			OL_2a	99478	99478 (O-ACETYLSERINE)	C5H9NO4	147.053	0.71				VZXPDPZARILFQX-BYPYZUCNSA-N	4_Endogenous
1	485	6	0.63_170.0420m/z	0.627	170.042				0.243	1.3643	[M+Na]+	986			OL_2a	65249	65249 (N-ACETYLSERINE)	C5H9NO4	147.053	0.87				JJIHLJJYMXLCOY-BYPYZUCNSA-N	4_Endogenous
1	485	8	0.63_170.0420m/z	0.627	170.042				0.043	2.4387	[M+Na]+	986			OL_2a	440064	440064 (L-threo-3-Methylaspartate)	C5H9NO4	147.053	0.67				LXRUAYBIUSUULX-HRFVKAFMSA-N	4_Endogenous
1	12425	1	0.63_184.0728m/z	0.627	184.073			✓	0.083	2.7918	[M+H]+	1000	968		OL_1	135437	135437 (PHOSPHORYLCHOLINE)	C5H14NO4P	183.066	0.71				YHHSONZFOIEMCP-UHFFFAOYSA-N	4_Endogenous
1	12425	6	0.63_184.0728m/z	0.627	184.073			✓	0.053	2.8328	[M+K]+	999			OL_2a	725	725 (DEOXYCARNITINE)	C7H15NO2	145.11	0.68				JHPNVNIEXXLNTR-UHFFFAOYSA-N	4_Endogenous
1	12425	3	0.63_184.0728m/z	0.627	184.073			✓		2.9492	[M+Na]+	1000	368		OL_2b	10685	10685 (3-(2-hydroxyethyl)indole)	C10H11NO	161.084	7.84				MBBOMCVGYCRMEA-UHFFFAOYSA-N	5_Foodome
1	6545	2	0.63_203.0525m/z	0.627	203.053			✓	0.113	3.9978	[2M+Na]+	1000	772		OL_1	751	751 (DL-Glyceraldehyde)	C3H6O3	90.032	0.74				MNQZXJOMYWMBOU-UHFFFAOYSA-N	4_Endogenous
1	6545	4	0.63_203.0525m/z	0.627	203.053			✓	0.043	1.5558	[M+Na]+	999	505		OL_1	439357	439357 (GALACTOSE)	C6H12O6	180.063	0.67				WQZGKKKJIJFFOK-PHYPRBDBSA-N	4_Endogenous
1	6545	5	0.63_203.0525m/z	0.627	203.053			✓	0.007	1.5558	[M+Na]+	999	370		OL_1	18950	18950 (MANNOSE)	C6H12O6	180.063	0.62				WQZGKKKJIJFFOK-QTVWNMPRSA-N	4_Endogenous
1	6545	8	0.63_203.0525m/z	0.627	203.053			✓	0.027	1.5558	[M+Na]+	999			OL_2a	439709	439709 (FRUCTOSE)	C6H12O6	180.063	0.6				RFSUNEUAIZKAJO-ARQDHWQXSA-N	4_Endogenous
1	4657	1	0.64_113.0588n	0.642	114.0661, 136.0478, 227.1247	[M+H]+, [M+Na]+, [2M+H]+	113.059	✓	0.008	1.819	[M+H]+, [M+Na]+, [2M+H]+	999	954		OL_1	588	588 (Creatinine)	C4H7N3O	113.059	0.65				DDRJAANPRJIHGJ-UHFFFAOYSA-N	4_Endogenous
1	1607	1	0.64_117.0788n	0.642	118.0860, 235.1644	[M+H]+, [2M+H]+	117.079	✓	0.098	2.0822	[M+H]+, [2M+H]+	998			OL_2a	138	138 (5-AMINOPENTANOATE)	C5H11NO2	117.079	0.74				JJMDCOVWQOJGCB-UHFFFAOYSA-N	4_Endogenous
1	1607	5	0.64_117.0788n	0.642	118.0860, 235.1644	[M+H]+, [2M+H]+	117.079	✓	0.008	2.0822	[M+H]+, [2M+H]+	998			OL_2a	247	247 (Betaine)	C5H11NO2	117.079	0.65				KWIUHFFTVRNATP-UHFFFAOYSA-N	4_Endogenous
1	873	1	0.64_146.0809m/z	0.642	146.081			✓	0.008	1.9687	[M+H]+	998	653		OL_1	151730	151730 (5-Hydroxypipecolic acid)	C6H11NO3	145.074	0.65				RKEYKDXXZCICFZ-UHFFFAOYSA-N	4_Endogenous
1	873	6	0.64_146.0809m/z	0.642	146.081			✓	0.122	2.422	[M+H-NH3]+	998			OL_2a	3032849	3032849 (5-HYDROXYLYSINE)	C6H14N2O3	162.1	0.52				YSMODUONRAFBET-UHNVWZDZSA-N	4_Endogenous
1	5974	1	0.64_163.0597m/z	0.642	163.06				0.022	0.0648	[M+H-H2O]+	998			OL_2a	18950	18950 (MANNOSE)	C6H12O6	180.063	0.62				WQZGKKKJIJFFOK-QTVWNMPRSA-N	4_Endogenous
1	5974	5	0.64_163.0597m/z	0.642	163.06				0.028	0.0648	[M+H-H2O]+	998			OL_2a	439357	439357 (GALACTOSE)	C6H12O6	180.063	0.67				WQZGKKKJIJFFOK-PHYPRBDBSA-N	4_Endogenous
1	5974	7	0.64_163.0597m/z	0.642	163.06				0.042	0.0648	[M+H-H2O]+	998			OL_2a	439709	439709 (FRUCTOSE)	C6H12O6	180.063	0.6				RFSUNEUAIZKAJO-ARQDHWQXSA-N	4_Endogenous
1	5974	38	0.64_163.0597m/z	0.642	163.06				0.102	3.4156	[M+H-NH3]+	998			OL_2a	439213	439213 (D-(+)-Glucosamine)	C6H13NO5	179.079	0.54				MSWZFWKMSRAUBD-IVMDWMLBSA-N	4_Endogenous
1	5974	41	0.64_163.0597m/z	0.642	163.06				0.102	3.4156	[M+H-NH3]+	998			OL_2a	440049	440049 (D-Mannosamine)	C6H13NO5	179.079	0.54				MSWZFWKMSRAUBD-CBPJZXOFSA-N	4_Endogenous
1	5974	43	0.64_163.0597m/z	0.642	163.06				0.102	3.4156	[M+H-NH3]+	998			OL_2a	24154	24154 (GALACTOSAMINE)	C6H13NO5	179.079	0.54				MSWZFWKMSRAUBD-GASJEMHNSA-N	4_Endogenous
1	2609	1	0.64_75.0684n	0.642	76.0756, 151.1438	[M+H]+, [2M+H]+	75.0684	✓	0.042	4.9011	[M+H]+, [2M+H]+	1000	997		OL_1	1145	1145 (trimethylamine oxide)	C3H9NO	75.068	0.6				UYPYRKYUKCHHIB-UHFFFAOYSA-N	4_Endogenous
1	879	1	0.66_115.0387m/z	0.661	115.039			✓	0.009	2.6425	[M+H-2H2O]+	998	650		OL_1	135191	135191 (XYLOSE)	C5H10O5	150.053	0.67				SRBFZHDQGSBBOR-IOVATXLUSA-N	4_Endogenous
1	879	11	0.66_115.0387m/z	0.661	115.039			✓	0.061	4.5515	[M+H-NH3]+	998			OL_2a	69248	69248 (trans-4-Hydroxy-L-proline)	C5H9NO3	131.058	0.6				PMMYEEVYMWASQN-BKLSDQPFSA-N	4_Endogenous
1	879	15	0.66_115.0387m/z	0.661	115.039			✓	0.031	4.5515	[M+H-NH3]+	998			OL_2a	137	137 (5-AMINOLEVULINATE)	C5H9NO3	131.058	0.63				ZGXJTSGNIOSYLO-UHFFFAOYSA-N	4_Endogenous
1	879	19	0.66_115.0387m/z	0.661	115.039			✓	0.061	4.5515	[M+H-NH3]+	998			OL_2a	5810	5810 (trans-4-Hydroxyproline)	C5H9NO3	131.058	0.6				PMMYEEVYMWASQN-DMTCNVIQSA-N	4_Endogenous
1	879	27	0.66_115.0387m/z	0.661	115.039			✓	0.071	4.5515	[M+H-NH3]+	998			OL_2a	440014	440014 (CIS-4-HYDROXY-D-PROLINE)	C5H9NO3	131.058	0.59				PMMYEEVYMWASQN-QWWZWVQMSA-N	4_Endogenous
1	879	33	0.66_115.0387m/z	0.661	115.039			✓	0.021	2.6425	[M+H-2H2O]+	998			OL_2a	439195	439195 (ARABINOSE)	C5H10O5	150.053	0.64				SRBFZHDQGSBBOR-HWQSCIPKSA-N	4_Endogenous
1	879	2	0.66_115.0387m/z	0.661	115.039			✓		0.0264	[M+H-H2O]+	998	503		OL_2b	743	743 (GLUTARATE)	C5H8O4	132.042	2.74				JFCQEDHGNNZCLN-UHFFFAOYSA-N	4_Endogenous
1	2723	1	0.66_119.0336m/z	0.661	119.034			✓	0.029	2.0238	[M+H-H2O]+	999	594		OL_1	151152	151152 (D-Threonic acid)	C4H8O5	136.037	0.69				JPIJQSOTBSSVTP-GBXIJSLDSA-N	4_Endogenous
1	2723	2	0.66_119.0336m/z	0.661	119.034			✓	0.009	2.0238	[M+H-H2O]+	999	466		OL_1	2781043	2781043 (Erythronate)	C4H8O5	136.037	0.67				JPIJQSOTBSSVTP-PWNYCUMCSA-N	4_Endogenous
1	2723	3	0.66_119.0336m/z	0.661	119.034			✓	0.019	0.7521	[M+H-H2O]+	999			OL_2a	5460407	5460407 (Threonate)	C4H8O5	136.037	0.68				JPIJQSOTBSSVTP-STHAYSLISA-N	3_Microbiome
1	4234	1	0.66_122.0577n	0.661	105.0544, 123.0648	[M+H-H2O]+, [M+H]+	122.058	✓	0.011	2.2991	[M+H-H2O]+, [M+H]+	999			OL_2a	222285	222285 (ERYTHRITOL)	C4H10O4	122.058	0.65				UNXHWFMMPAWVPI-ZXZARUISSA-N	4_Endogenous
1	11548	1	0.66_129.0657m/z	0.661	129.066			✓	0.071	0.1104	[M+H-H2O]+	998			OL_2a	5961	5961 (Glutamine)	C5H10N2O3	146.069	0.59				ZDXPYRJPNDTMRX-VKHMYHEASA-N	4_Endogenous
1	11548	3	0.66_129.0657m/z	0.661	129.066			✓	0.259	4.2466	[M+H-NH3]+	998			OL_2a	500	500 (4-Guanidinobutyric acid)	C5H11N3O2	145.085	0.92				TUHVEAJXIMEOSA-UHFFFAOYSA-N	4_Endogenous
1	2590	1	0.66_159.0509m/z	0.661	159.051			✓	0.009	2.3992	[M+H]+	998	792		OL_1	204	204 (Allantoin)	C4H6N4O3	158.044	0.67				POJWUDADGALRAB-UHFFFAOYSA-N	4_Endogenous
1	5608	1	0.66_198.0968m/z	0.661	198.097			✓	0.061	0.1099	[M+NH4]+	998			OL_2a	439709	439709 (FRUCTOSE)	C6H12O6	180.063	0.6				RFSUNEUAIZKAJO-ARQDHWQXSA-N	4_Endogenous
1	5608	2	0.66_198.0968m/z	0.661	198.097			✓	0.041	0.1099	[M+NH4]+	998			OL_2a	18950	18950 (MANNOSE)	C6H12O6	180.063	0.62				WQZGKKKJIJFFOK-QTVWNMPRSA-N	4_Endogenous
1	5608	6	0.66_198.0968m/z	0.661	198.097			✓	0.009	0.1099	[M+NH4]+	998			OL_2a	439357	439357 (GALACTOSE)	C6H12O6	180.063	0.67				WQZGKKKJIJFFOK-PHYPRBDBSA-N	4_Endogenous
1	4925	1	0.66_273.1550m/z	0.661	273.155			✓	0.091	2.153	[M+CH3OH+H]+	1000			OL_2a	112072	112072 (ANSERINE)	C10H16N4O3	240.122	0.57				MYYIAHXIVFADCU-QMMMGPOBSA-N	4_Endogenous
1	6135	1	0.68_104.0392m/z	0.682	104.039				0.162	0.3373	[M+2Na]2+	997			OL_2a	3032849	3032849 (5-HYDROXYLYSINE)	C6H14N2O3	162.1	0.52				YSMODUONRAFBET-UHNVWZDZSA-N	4_Endogenous
1	9003	1	0.68_104.0705m/z	0.682	104.07			✓	0.062	1.7729	[M+H]+	1000	804		OL_1	673	673 (dimethylglycine)	C4H9NO2	103.063	0.62				FFDGPVCHZBVARC-UHFFFAOYSA-N	4_Endogenous
1	9003	20	0.68_104.0705m/z	0.682	104.07			✓	0.012	1.7729	[M+H]+	1000	550		OL_1	6119	6119 (2-AMINOISOBUTYRATE, DIMETHYLGLYCINE)	C4H9NO2	103.063	0.67				FUOOLUPWFVMBKG-UHFFFAOYSA-N	4_Endogenous
1	9003	22	0.68_104.0705m/z	0.682	104.07			✓	0.008	1.4193	[M+H]+	1000	417		OL_1	6657	6657 (Alpha-aminobutyric acid)	C4H9NO2	103.063	0.69				QWCKQJZIFLGMSD-UHFFFAOYSA-N	4_Endogenous
1	9003	19	0.68_104.0705m/z	0.682	104.07			✓	0.002	1.7729	[M+H]+	1000			OL_2a	64956	64956 (AMINOISOBUTANOATE)	C4H9NO2	103.063	0.68				QCHPKSFMDHPSNR-UHFFFAOYSA-N	4_Endogenous
1	9003	24	0.68_104.0705m/z	0.682	104.07			✓	0.062	1.7729	[M+H]+	1000			OL_2a	119	119 (METHYL 4-AMINOBUTYRATE)	C4H9NO2	103.063	0.62				BTCSSZJGUNDROE-UHFFFAOYSA-N	4_Endogenous
1	6331	1	0.68_138.0547m/z	0.682	138.055			✓	0.018	4.2728	[M+H]+	1000	892		OL_1	5570	5570 (TRIGONELLINE)	C7H7NO2	137.048	0.7				WWNNZCOKKKDOPX-UHFFFAOYSA-N	4_Endogenous
1	6331	3	0.68_138.0547m/z	0.682	138.055			✓		4.2728	[M+H]+	1000	768		OL_2b	5147	5147 (SALICYLAMIDE)	C7H7NO2	137.048	5.8				SKZKKFZAGNVIMN-UHFFFAOYSA-N	4_Endogenous
1	6331	4	0.68_138.0547m/z	0.682	138.055			✓		4.2728	[M+H]+	1000	331		OL_2b	978	978 (4-aminobenzoic acid)	C7H7NO2	137.048	3.5				ALYNCZNDIQEVRV-UHFFFAOYSA-N	4_Endogenous
1	10508	1	0.68_146.1173m/z	0.682	146.117			✓	0.002	0.0908	[M+H]+	1000	981		OL_1	725	725 (DEOXYCARNITINE)	C7H15NO2	145.11	0.68				JHPNVNIEXXLNTR-UHFFFAOYSA-N	4_Endogenous
1	10508	10	0.68_146.1173m/z	0.682	146.117			✓	0.068	1.2786	[M-e]+	1000	763		OL_1	187	187 (ACETYLCHOLINE)	C7H16NO2+	146.118	0.75				OIPILFWXSMYKGL-UHFFFAOYSA-N	4_Endogenous
1	11391	1	0.68_157.0604m/z	0.682	157.06			✓	0.002	1.9086	[M+H-H2O]+	999	418		OL_1	439233	439233 (L-Formiminoglutamic Acid)	C6H10N2O4	174.064	0.68				NRXIKWMTVXPVEF-BYPYZUCNSA-N	4_Endogenous
1	11391	9	0.68_157.0604m/z	0.682	157.06			✓	0.128	1.5811	[M+H-H2O]+	999			OL_2a	99715	99715 (N-ACETYLASPARAGINE)	C6H10N2O4	174.064	0.81				HXFOXFJUNFFYMO-BYPYZUCNSA-N	4_Endogenous
1	12545	1	0.68_203.1501m/z	0.682	203.15			✓	0.018	1.0247	[M+H]+	995	948		OL_1	123831	123831 (N,N-DIMETHYL-ARGININE)	C8H18N4O2	202.143	0.7				YDGMGEXADBMOMJ-LURJTMIESA-N	4_Endogenous
1	2016	1	0.68_263.1455m/z	0.682	263.146			✓	0.002	0.8527	[2M+H]+	1000			OL_2a	586	586 (Creatine)	C4H9N3O2	131.069	0.68				CVSVTCORWBXHQV-UHFFFAOYSA-N	4_Endogenous
1	5399	1	0.68_269.1237m/z	0.682	269.124			✓	0.048	1.5367	[2M+H]+	999			OL_2a	22833604	22833604 (DEOXYRIBOSE)	C5H10O4	134.058	0.73				PDWIQYODPROSQH-WISUUJSJSA-N	4_Endogenous
1	5197	1	0.68_309.1050n	0.682	310.1123, 292.1017	[M+H]+, [M+H-H2O]+	309.105	✓		3.1197	[M+H]+, [M+H-H2O]+	999	428		OL_2b	445063	445063 (N-Acetylneuraminic acid)	C11H19NO9	309.106	1.33				SQVRNKJHWKZAKO-PFQGKNLYSA-N	4_Endogenous
1	2880	1	0.68_92.0473n	0.682	93.0546		92.0473		0.012	3.3515		1000			OL_2a	753	753 (Glycerol)	C3H8O3	92.047	0.67				PEDCQBHIVMGVHV-UHFFFAOYSA-N	4_Endogenous
1	10915	1	0.70_115.0631n	0.704	116.0704, 160.0340, 138.0525, 231.1334	[M+H]+, [M+2Na-H]+, [M+Na]+, [2M+H]+	115.063	✓	0.004	0.7821	[M+H]+, [M+2Na-H]+, [M+Na]+, [2M+H]+	1000	928		OL_1	145742	145742 (L-Proline)	C5H9NO2	115.063	0.7				ONIBWKKTOPOVIA-BYPYZUCNSA-N	4_Endogenous
1	9768	1	0.70_162.0757m/z	0.704	162.076			✓	0.004	3.619	[M+H]+	998	931		OL_1	92136	92136 (DL-2-Aminoadipic acid)	C6H11NO4	161.069	0.7				OYIFNHCXNCRBQI-BYPYZUCNSA-N	4_Endogenous
1	9768	2	0.70_162.0757m/z	0.704	162.076			✓	0.024	3.619	[M+H]+	998	877		OL_1	439377	439377 (N-Methyl-L-glutamic acid)	C6H11NO4	161.069	0.68				XLBVNMSMFQMKEY-BYPYZUCNSA-N	4_Endogenous
1	9768	7	0.70_162.0757m/z	0.704	162.076			✓	0.164	0.0954	[M+H-H2O]+	998			OL_2a	439213	439213 (D-(+)-Glucosamine)	C6H13NO5	179.079	0.54				MSWZFWKMSRAUBD-IVMDWMLBSA-N	4_Endogenous
1	9768	8	0.70_162.0757m/z	0.704	162.076			✓	0.164	0.0954	[M+H-H2O]+	998			OL_2a	440049	440049 (D-Mannosamine)	C6H13NO5	179.079	0.54				MSWZFWKMSRAUBD-CBPJZXOFSA-N	4_Endogenous
1	9768	13	0.70_162.0757m/z	0.704	162.076			✓	0.164	0.0954	[M+H-H2O]+	998			OL_2a	24154	24154 (GALACTOSAMINE)	C6H13NO5	179.079	0.54				MSWZFWKMSRAUBD-GASJEMHNSA-N	4_Endogenous
1	4742	1	0.70_94.0651m/z	0.704	94.0651			✓	0.236	0.1639	[M+H-2H2O]+	999			OL_2a	849	849 (Pipecolic acid)	C6H11NO2	129.079	0.94				HXEACLLIILLPRG-UHFFFAOYSA-N	4_Endogenous
1	4742	6	0.70_94.0651m/z	0.704	94.0651			✓	0.246	0.1639	[M+H-2H2O]+	999			OL_2a	439227	439227 (PIPECOLATE)	C6H11NO2	129.079	0.95				HXEACLLIILLPRG-YFKPBYRVSA-N	4_Endogenous
1	8215	1	0.72_104.0340m/z	0.72	104.034				0.04	2.7725	[M+H]+	999			OL_2a	75606	75606 (N-FORMYLGLYCINE)	C3H5NO3	103.027	0.76				UGJBHEZMOKVTIM-UHFFFAOYSA-N	4_Endogenous
1	11622	1	0.72_126.0659m/z	0.72	126.066				0.03	2.9631	[M+H]+	998			OL_2a	65040	65040 (5-Methylcytosine hydrochloride)	C5H7N3O	125.059	0.75				LRSASMSXMSNRBT-UHFFFAOYSA-N	4_Endogenous
1	753	1	0.72_130.0862m/z	0.72	130.086			✓	0.23	0.9511	[M+H]+	999	984		OL_1	439227	439227 (PIPECOLATE)	C6H11NO2	129.079	0.95				HXEACLLIILLPRG-YFKPBYRVSA-N	4_Endogenous
1	753	2	0.72_130.0862m/z	0.72	130.086			✓	0.22	0.9511	[M+H]+	999	967		OL_1	849	849 (Pipecolic acid)	C6H11NO2	129.079	0.94				HXEACLLIILLPRG-UHFFFAOYSA-N	4_Endogenous
1	10504	7	0.72_133.0493m/z	0.72	133.049			✓	0.05	2.8083	[M+H-H2O]+	981			OL_2a	135191	135191 (XYLOSE)	C5H10O5	150.053	0.67				SRBFZHDQGSBBOR-IOVATXLUSA-N	4_Endogenous
1	10504	18	0.72_133.0493m/z	0.72	133.049			✓	0.08	2.8083	[M+H-H2O]+	981			OL_2a	439195	439195 (ARABINOSE)	C5H10O5	150.053	0.64				SRBFZHDQGSBBOR-HWQSCIPKSA-N	4_Endogenous
1	10504	1	0.72_133.0493m/z	0.72	133.049			✓		0.162	[M+H]+	981	979		OL_2b	743	743 (GLUTARATE)	C5H8O4	132.042	2.74				JFCQEDHGNNZCLN-UHFFFAOYSA-N	4_Endogenous
1	9545	1	0.72_164.0683n	0.72	351.1256, 129.0544, 165.0756, 182.1019, 147.0648, 329.1438	[2M+Na]+, [M+H-2H2O]+, [M+H]+, [M+NH4]+, [M+H-H2O]+, [2M+H]+	164.068	✓	0.04	1.8269	[2M+Na]+, [M+H-2H2O]+, [M+H]+, [M+NH4]+, [M+H-H2O]+, [2M+H]+	1000	962		OL_1	17106	17106 (Fucose)	C6H12O5	164.068	0.76				SHZGCJCMOBCMKK-DHVFOXMCSA-N	4_Endogenous
1	8008	5	0.72_174.1122m/z	0.72	174.112			✓	0.17	4.1506	[M-e]+	998			OL_2a	6322	6322 (Arginine)	C6H14N4O2	174.112	0.55				ODKSFYDXXFIFQN-BYPYZUCNSA-N	4_Endogenous
1	7773	1	0.72_184.0489m/z	0.72	184.049			✓	0.18	3.9633	[M+K]+	1000			OL_2a	500	500 (4-guanidinobutanoic acid)	C5H11N3O2	145.085	0.9				TUHVEAJXIMEOSA-UHFFFAOYSA-N	5_Foodome
1	9244	13	0.72_187.0537m/z	0.72	187.054				0.15	2.6255	[M+H-2H2O]+	994			OL_2a	439258	439258 (L-Cystathionine)	C7H14N2O4S	222.067	0.57				ILRYLPWNYFXEMH-WHFBIAKZSA-N	4_Endogenous
1	4909	1	0.72_187.0575m/z	0.72	187.058			✓	0.04	1.9773	[M+Na]+	1000			OL_2a	17106	17106 (Fucose)	C6H12O5	164.068	0.76				SHZGCJCMOBCMKK-DHVFOXMCSA-N	4_Endogenous
1	605	1	0.72_190.1182m/z	0.72	190.118			✓	0.03	3.4998	[M+NH4]+	999			OL_2a	6426709	6426709 (Prolyl-glycine)	C7H12N2O3	172.085	0.75				RNKSNIBMTUYWSH-YFKPBYRVSA-N	3_Microbiome
1	5761	3	0.72_221.0896n	0.72	244.0785, 204.0863, 186.0757	[M+Na]+, [M+H-H2O]+, [M+H-2H2O]+	221.09	✓	0.01	1.9724	[M+Na]+, [M+H-H2O]+, [M+H-2H2O]+	996	955		OL_1	24139	24139 (N-Acetylglucosamine)	C8H15NO6	221.09	0.71				OVRNDRQMDRJTHS-FMDGEEDCSA-N	3_Microbiome
1	5760	4	0.72_221.0896n	0.72	204.0863, 244.0785, 186.0757	[M+H-H2O]+, [M+Na]+, [M+H-2H2O]+	221.09	✓	0.02	1.9724	[M+H-H2O]+, [M+Na]+, [M+H-2H2O]+	996	781		OL_1	84265	84265 (N-Acetyl-D-galactosamine)	C8H15NO6	221.09	0.7				OVRNDRQMDRJTHS-CBQIKETKSA-N	4_Endogenous
1	5761	5	0.72_221.0896n	0.72	244.0785, 204.0863, 186.0757	[M+Na]+, [M+H-H2O]+, [M+H-2H2O]+	221.09	✓	0.02	1.9724	[M+Na]+, [M+H-H2O]+, [M+H-2H2O]+	996	861		OL_1	439174	439174 (N-Acetyl-D-glucosamine)	C8H15NO6	221.09	0.7				OVRNDRQMDRJTHS-RTRLPJTCSA-N	4_Endogenous
1	5761	6	0.72_221.0896n	0.72	244.0785, 204.0863, 186.0757	[M+Na]+, [M+H-H2O]+, [M+H-2H2O]+	221.09	✓	0.04	1.9724	[M+Na]+, [M+H-H2O]+, [M+H-2H2O]+	996	842		OL_1	11096158	11096158 (N-Acetyl-D-mannosamine)	C8H15NO6	221.09	0.68				OVRNDRQMDRJTHS-OZRXBMAMSA-N	4_Endogenous
1	4804	1	0.72_263.0520m/z	0.72	263.052			✓	0.03	2.835	[M+CH3OH+H]+	998			OL_2a	77982	77982 (D-Ribose-5-phosphate)	C5H11O8P	230.019	0.69				PPQRONHOSHZGFQ-LMVFSUKVSA-N	4_Endogenous
1	10821	2	0.72_353.1016m/z	0.72	353.102			✓		3.3668	[M+Na]+	942	307		OL_2b	114994	114994 (Halofenozide)	C18H19ClN2O2	330.113	12.09				CNKHSLKYRMDDNQ-UHFFFAOYSA-N	1_Enviromental Relevant
1	3334	1	0.74_131.0581n	0.739	114.0548, 263.1231	[M+H-H2O]+, [2M+H]+	131.058	✓	0.139	0.8537	[M+H-H2O]+, [2M+H]+	964	857		OL_1	69248	69248 (trans-4-Hydroxy-L-proline)	C5H9NO3	131.058	0.6				PMMYEEVYMWASQN-BKLSDQPFSA-N	4_Endogenous
1	3334	2	0.74_131.0581n	0.739	114.0548, 263.1231	[M+H-H2O]+, [2M+H]+	131.058	✓	0.109	0.8537	[M+H-H2O]+, [2M+H]+	964	364		OL_1	137	137 (5-AMINOLEVULINATE)	C5H9NO3	131.058	0.63				ZGXJTSGNIOSYLO-UHFFFAOYSA-N	4_Endogenous
1	3334	5	0.74_131.0581n	0.739	114.0548, 263.1231	[M+H-H2O]+, [2M+H]+	131.058	✓	0.149	0.8537	[M+H-H2O]+, [2M+H]+	964			OL_2a	440014	440014 (CIS-4-HYDROXY-D-PROLINE)	C5H9NO3	131.058	0.59				PMMYEEVYMWASQN-QWWZWVQMSA-N	4_Endogenous
1	3334	6	0.74_131.0581n	0.739	114.0548, 263.1231	[M+H-H2O]+, [2M+H]+	131.058	✓	0.139	0.8537	[M+H-H2O]+, [2M+H]+	964			OL_2a	5810	5810 (trans-4-Hydroxy-L-proline)	C5H9NO3	131.058	0.6				PMMYEEVYMWASQN-DMTCNVIQSA-N	4_Endogenous
1	2742	1	0.74_131.1177m/z	0.739	131.118				0.011	4.5794	[M+H]+	999			OL_2a	122356	122356 (N-ACETYLPUTRESCINE)	C6H14N2O	130.111	0.75				KLZGKIDSEJWEDW-UHFFFAOYSA-N	4_Endogenous
1	1434	1	0.74_141.0657m/z	0.739	141.066			✓	0.361	0.9484	[M+NH4]+	999			OL_2a	938	938 (Nicotinic acid)	C6H5NO2	123.032	1.1				PVNIIMVLHYAWGP-UHFFFAOYSA-N	4_Endogenous
1	11519	1	0.74_144.1330m/z	0.739	144.133			✓	0.219	4.1097	[2M+3H2O+2H]2+	997			OL_2a	199	199 (AGMATINE SULFATE)	C5H14N4	130.122	0.52				QYPPJABKJHAVHS-UHFFFAOYSA-N	4_Endogenous
1	5172	1	0.74_158.0243m/z	0.739	158.024			✓	0.021	0.6381	[M+Na]+	970			OL_2a	778	778 (DL-Homocysteine)	C4H9NO2S	135.035	0.76				FFFHZYDWPBMWHY-UHFFFAOYSA-N	4_Endogenous
1	1814	1	0.74_172.0846n	0.739	173.0918, 155.0812	[M+H]+, [M+H-H2O]+	172.085	✓	0.011	2.5047	[M+H]+, [M+H-H2O]+	999	949		OL_1	6426709	6426709 (Prolyl-glycine)	C7H12N2O3	172.085	0.75				RNKSNIBMTUYWSH-YFKPBYRVSA-N	3_Microbiome
1	4836	1	0.74_173.0416m/z	0.739	173.042			✓	0.069	3.8357	[M+Na]+	998	887		OL_1	135191	135191 (XYLOSE)	C5H10O5	150.053	0.67				SRBFZHDQGSBBOR-IOVATXLUSA-N	4_Endogenous
1	4836	2	0.74_173.0416m/z	0.739	173.042			✓	0.099	3.8357	[M+Na]+	998	879		OL_1	439195	439195 (ARABINOSE)	C5H10O5	150.053	0.64				SRBFZHDQGSBBOR-HWQSCIPKSA-N	4_Endogenous
1	8958	1	0.74_189.1229m/z	0.739	189.123			✓	0.009	2.2098	[M+H]+	998	775		OL_1	192590	192590 (N-ALPHA-ACETYLLYSINE)	C8H16N2O3	188.116	0.73				VEYYWZRYIYDQJM-UHFFFAOYSA-N	4_Endogenous
1	8837	1	0.74_197.0892m/z	0.739	197.089				0.291	2.2884	[M+Na]+	996			OL_2a	439378	439378 (theanine)	C7H14N2O3	174.1	1.03				DATAGRPVKZEWHA-YFKPBYRVSA-N	5_Foodome
1	884	1	0.74_201.0301m/z	0.739	201.03				0.039	1.9124	[M+Na]+	998			OL_2a	439498	439498 (Cys-Gly)	C5H10N2O3S	178.041	0.7				ZUKPVRWZDMRIEO-VKHMYHEASA-N	4_Endogenous
1	11262	1	0.74_202.1070m/z	0.739	202.107				0.079	2.5948	[M+CH3OH+H]+	996			OL_2a	439260	439260 (norepinephrine)	C8H11NO3	169.074	0.66				SFLSHLFXELFNJZ-QMMMGPOBSA-N	5_Foodome
1	11262	6	0.74_202.1070m/z	0.739	202.107				0.131	3.2276	[M+CH3OH+H]+	996			OL_2a	4624	4624 (6-HYDROXYDOPAMINE)	C8H11NO3	169.074	0.87				DIVDFFZHCJEHGG-UHFFFAOYSA-N	4_Endogenous
1	7229	1	0.74_216.1226m/z	0.739	216.123				0.031	2.5256	[M+CH3OH+H]+	1000			OL_2a	5816	5816 (epinephrine)	C9H13NO3	183.089	0.77				UCTWMZQNUQWSLP-VIFPVBQESA-N	5_Foodome
1	3128	1	0.74_308.0903m/z	0.739	308.09			✓	0.401	3.2086	[M+H]+	998	777		OL_1	124886	124886 (L-Glutathione reduced)	C10H17N3O6S	307.084	1.14				RWSXRVCMGQZWBV-WDSKDSINSA-N	4_Endogenous
1	6149	1	0.74_335.0942m/z	0.739	335.094			✓	0.109	1.2406	[M+2Na-H]+	998			OL_2a	16950	16950 (Argininosuccinic acid)	C10H18N4O6	290.123	0.63				KDZOASGQNOPSCU-WDSKDSINSA-N	4_Endogenous
1	12187	1	0.74_365.1050m/z	0.739	365.105			✓	0.001	0.5743	[M+Na]+	998	983		OL_1	5988	5988 (SUCROSE)	C12H22O11	342.116	0.74				CZMRCDWAGMRECN-UGDNZRGBSA-N	4_Endogenous
1	12187	2	0.74_365.1050m/z	0.739	365.105			✓	0.059	0.5743	[M+Na]+	998	957		OL_1	7427	7427 (D-(+)-Trehalose dihydrate)	C12H22O11	342.116	0.68				HDTRYLNUVZCQOY-LIZSDCNHSA-N	4_Endogenous
1	12187	3	0.74_365.1050m/z	0.739	365.105			✓	0.099	0.5743	[M+Na]+	998	856		OL_1	440995	440995 (LACTOSE)	C12H22O11	342.116	0.64				GUBGYTABKSRVRQ-QKKXKWKRSA-N	4_Endogenous
1	12187	4	0.74_365.1050m/z	0.739	365.105			✓	0.049	0.5743	[M+Na]+	998			OL_2a	439559	439559 (PALATINOSE)	C12H22O11	342.116	0.69				PVXPPJIGRGXGCY-TZLCEDOOSA-N	4_Endogenous
1	3346	1	0.74_527.1585m/z	0.739	527.159			✓	0.001	0.5546	[M+Na]+	997	602		OL_1	439242	439242 (RAFFINOSE)	C18H32O16	504.169	0.74				MUPFEKGTMRGPLJ-ZQSKZDJDSA-N	4_Endogenous
1	9234	1	0.74_98.0235m/z	0.739	98.0235				0.119	4.2169	[M+H-2H2O]+	999			OL_2a	83887	83887 (D-Aspartic acid)	C4H7NO4	133.038	0.62				CKLJMWTZIZZHCS-UWTATZPHSA-N	4_Endogenous
1	9234	2	0.74_98.0235m/z	0.739	98.0235				0.119	4.2169	[M+H-2H2O]+	999			OL_2a	5960	5960 (L-Aspartic acid)	C4H7NO4	133.038	0.62				CKLJMWTZIZZHCS-REOHCLBHSA-N	4_Endogenous
1	5521	1	0.76_154.0246m/z	0.76	154.025				0.4	3.4519	[M+2Na-H]+	998			OL_2a	5801	5801 (2-aminophenol)	C6H7NO	109.053	1.16				CDAWCLOXVUBKRW-UHFFFAOYSA-N	4_Endogenous
1	8199	1	0.76_168.0653m/z	0.76	168.065				0.09	0.0816	[M+H]+	996			OL_2a	1050	1050 (PYRIDOXAL)	C8H9NO3	167.058	0.67				RADKZDMFGJYCBB-UHFFFAOYSA-N	4_Endogenous
1	8199	3	0.76_168.0653m/z	0.76	168.065				0.11	0.0816	[M+H]+	996			OL_2a	36143	36143 (4-HYDROXY-L-PHENYLGLYCINE)	C8H9NO3	167.058	0.65				LJCWONGJFPCTTL-ZETCQYMHSA-N	4_Endogenous
1	12288	1	0.76_206.1019m/z	0.76	206.102				0.36	1.8909	[2M+3H2O+2H]2+	1000			OL_2a	107963	107963 (Trans-3'-Hydroxycotinine)	C10H12N2O2	192.09	1.12				XOKCJXZZNAUIQN-DTWKUNHWSA-N	1_Enviromental Relevant
1	3231	1	0.76_246.1078m/z	0.76	246.108			✓		0.5153	[M+2Na-H]+	999	512		OL_2b	84290	84290 (N-Octanoylglycine)	C10H19NO3	201.137	10.67				SAVLIIGUQOSOEP-UHFFFAOYSA-N	4_Endogenous
1	10978	2	0.76_96.0443m/z	0.76	96.0443			✓	0.13	1.5437	[M+H-2H2O]+	998			OL_2a	137	137 (5-AMINOLEVULINATE)	C5H9NO3	131.058	0.63				ZGXJTSGNIOSYLO-UHFFFAOYSA-N	4_Endogenous
1	10978	4	0.76_96.0443m/z	0.76	96.0443			✓	0.16	1.5437	[M+H-2H2O]+	998			OL_2a	69248	69248 (trans-4-Hydroxy-L-proline)	C5H9NO3	131.058	0.6				PMMYEEVYMWASQN-BKLSDQPFSA-N	4_Endogenous
1	10978	5	0.76_96.0443m/z	0.76	96.0443			✓	0.16	1.5437	[M+H-2H2O]+	998			OL_2a	5810	5810 (trans-4-Hydroxy-L-proline)	C5H9NO3	131.058	0.6				PMMYEEVYMWASQN-DMTCNVIQSA-N	4_Endogenous
1	10978	8	0.76_96.0443m/z	0.76	96.0443			✓	0.17	1.5437	[M+H-2H2O]+	998			OL_2a	440014	440014 (CIS-4-HYDROXY-D-PROLINE)	C5H9NO3	131.058	0.59				PMMYEEVYMWASQN-QWWZWVQMSA-N	4_Endogenous
1	10978	1	0.76_96.0443m/z	0.76	96.0443			✓		0.0244	[M+H]+	999	971		OL_2b	8871	8871 (2-Hydroxypyridine)	C5H5NO	95.037	2.24				UBQKCCHYAOITMY-UHFFFAOYSA-N	4_Endogenous
1	7014	1	0.78_133.0969m/z	0.781	133.097				0.081	1.2194	[M+NH4]+	998			OL_2a	145742	145742 (L-Proline)	C5H9NO2	115.063	0.7				ONIBWKKTOPOVIA-BYPYZUCNSA-N	4_Endogenous
1	7014	3	0.78_133.0969m/z	0.781	133.097				0.261	2.7231	[M+H]+	998			OL_2a	71082	71082 (ORNITHINE)	C5H12N2O2	132.09	0.52				AHLPHDHHMVZTML-SCSAIBSYSA-N	4_Endogenous
1	7014	6	0.78_133.0969m/z	0.781	133.097				0.261	2.7231	[M+H]+	998			OL_2a	6262	6262 (L-ORNITHINE)	C5H12N2O2	132.09	0.52				AHLPHDHHMVZTML-BYPYZUCNSA-N	4_Endogenous
1	9761	1	0.78_249.1076m/z	0.781	249.108			✓	0.131	1.7729	[2M+Na]+	998			OL_2a	588	588 (Creatinine)	C4H7N3O	113.059	0.65				DDRJAANPRJIHGJ-UHFFFAOYSA-N	4_Endogenous
1	132	1	0.81_100.0214m/z	0.806	100.021			✓	0.076	2.4312	[M+H-H2O]+	642			OL_2a	107712	107712 (HOMOCYSTEINE THIOLACTONE)	C4H7NOS	117.025	0.73				KIWQWJKWBHZMDT-UHFFFAOYSA-N	4_Endogenous
1	132	2	0.81_100.0214m/z	0.806	100.021			✓	0.046	2.3363	[M+H-2H2O]+	641			OL_2a	778	778 (DL-Homocysteine)	C4H9NO2S	135.035	0.76				FFFHZYDWPBMWHY-UHFFFAOYSA-N	4_Endogenous
1	3541	2	0.81_103.0389m/z	0.806	103.039			✓	0.206	3.2929	[M+H-NH3]+	1000			OL_2a	12647	12647 (L-Homoserine)	C4H9NO3	119.058	0.6				UKAUYVFTDYCKQA-VKHMYHEASA-N	4_Endogenous
1	3541	3	0.81_103.0389m/z	0.806	103.039			✓	0.186	3.2929	[M+H-NH3]+	1000			OL_2a	6288	6288 (Threonine)	C4H9NO3	119.058	0.62				AYFVYJQAPQTCCC-GBXIJSLDSA-N	4_Endogenous
1	3541	4	0.81_103.0389m/z	0.806	103.039			✓	0.206	3.2929	[M+H-NH3]+	1000			OL_2a	99289	99289 (ALLOTHREONINE)	C4H9NO3	119.058	0.6				AYFVYJQAPQTCCC-HRFVKAFMSA-N	4_Endogenous
1	3541	1	0.81_103.0389m/z	0.806	103.039			✓		3.8424	[M+H]+	1000	942		OL_2b	96	96 (Acetoacetic acid)	C4H6O3	102.032	1.45				WDJHALXBUFZDSR-UHFFFAOYSA-N	4_Endogenous
1	10351	4	0.81_125.0231m/z	0.806	125.023				0.494	3.2352	[M-e]+	899			OL_2a	339	339 (2-Aminoethylphosphonic acid)	C2H8NO3P	125.024	1.3				QQVDJLLNRSOCEL-UHFFFAOYSA-N	4_Endogenous
1	11931	1	0.81_157.0107m/z	0.806	157.011			✓	0.044	3.8384	[M+Na]+	999	775		OL_1	525	525 (Malate)	C4H6O5	134.022	0.85				BJEPYKJPYRNKOW-UHFFFAOYSA-N	3_Microbiome
1	5957	1	0.81_180.0862m/z	0.806	180.086				0.266	0.4119	[M+H]+	997			OL_2a	439213	439213 (D-(+)-Glucosamine)	C6H13NO5	179.079	0.54				MSWZFWKMSRAUBD-IVMDWMLBSA-N	4_Endogenous
1	5957	4	0.81_180.0862m/z	0.806	180.086				0.266	0.4119	[M+H]+	997			OL_2a	440049	440049 (D-Mannosamine)	C6H13NO5	179.079	0.54				MSWZFWKMSRAUBD-CBPJZXOFSA-N	4_Endogenous
1	5957	6	0.81_180.0862m/z	0.806	180.086				0.266	0.4119	[M+H]+	997			OL_2a	24154	24154 (GALACTOSAMINE)	C6H13NO5	179.079	0.54				MSWZFWKMSRAUBD-GASJEMHNSA-N	4_Endogenous
1	5957	8	0.81_180.0862m/z	0.806	180.086				0.064	1.8616	[M+CH3OH+H]+	998			OL_2a	65249	65249 (N-ACETYLSERINE)	C5H9NO4	147.053	0.87				JJIHLJJYMXLCOY-BYPYZUCNSA-N	4_Endogenous
1	5957	10	0.81_180.0862m/z	0.806	180.086				0.096	1.8616	[M+CH3OH+H]+	998			OL_2a	99478	99478 (O-ACETYLSERINE)	C5H9NO4	147.053	0.71				VZXPDPZARILFQX-BYPYZUCNSA-N	4_Endogenous
1	5957	11	0.81_180.0862m/z	0.806	180.086				0.156	1.8616	[M+CH3OH+H]+	998			OL_2a	22880	22880 (N-Methyl-D-aspartic acid)	C5H9NO4	147.053	0.65				HOKKHZGPKSLGJE-GSVOUGTGSA-N	4_Endogenous
1	5957	12	0.81_180.0862m/z	0.806	180.086				0.166	1.8616	[M+CH3OH+H]+	998			OL_2a	33032	33032 (L-Glutamic acid)	C5H9NO4	147.053	0.64				WHUUTDBJXJRKMK-VKHMYHEASA-N	4_Endogenous
1	5957	23	0.81_180.0862m/z	0.806	180.086				0.136	2.9361	[M+CH3OH+H]+	998			OL_2a	440064	440064 (L-threo-3-Methylaspartate)	C5H9NO4	147.053	0.67				LXRUAYBIUSUULX-HRFVKAFMSA-N	4_Endogenous
1	6571	1	0.81_185.0419m/z	0.806	185.042			✓		0.7227	[M+Na]+	999	808		OL_2b	151913	151913 (3-Hydroxyadipic acid)	C6H10O5	162.053	1.96				YVOMYDHIQVMMTA-UHFFFAOYSA-N	4_Endogenous
1	6571	4	0.81_185.0419m/z	0.806	185.042			✓		0.7227	[M+Na]+	999	769		OL_2b	193530	193530 (2-Hydroxyadipic acid)	C6H10O5	162.053	2.12				OTTXIFWBPRRYOG-UHFFFAOYSA-N	4_Endogenous
1	6571	5	0.81_185.0419m/z	0.806	185.042			✓		1.815	[M+Na]+	999	612		OL_2b	1662	1662 (3-Hydroxy-3-methylglutaric acid)	C6H10O5	162.053	2.12				NPOAOTPXWNWTSH-UHFFFAOYSA-N	4_Endogenous
1	4646	1	0.81_190.9858m/z	0.806	190.986				0.086	2.4093	[M+2Na-H]+	991			OL_2a	16526	16526 (2-Amino-2-thiazoline-4-carboxylic acid)	C4H6N2O2S	146.015	0.72				VHPXSBIFWDAFMB-UHFFFAOYSA-N	1_Enviromental Relevant
1	10046	1	0.81_198.1120m/z	0.806	198.112			✓		2.6263	[M+H]+	826	465		OL_2b	54683011	54683011 (Tenuazonic Acid)	C10H15NO3	197.105	9.84				CEIZFXOZIQNICU-XNCJUZBTSA-N	1_Enviromental Relevant
1	10670	1	0.83_109.0317m/z	0.832	109.032			✓	0.082	0.2326	[M+2Na]2+	1000			OL_2a	6426709	6426709 (Prolyl-glycine)	C7H12N2O3	172.085	0.75				RNKSNIBMTUYWSH-YFKPBYRVSA-N	3_Microbiome
1	5922	1	0.83_123.0550m/z	0.832	123.055			✓	0.378	2.2788	[M+H]+	997	856		OL_1	936	936 (Nicotinamide)	C6H6N2O	122.048	1.21				DFPAKSUCGFBDDF-UHFFFAOYSA-N	4_Endogenous
1	1277	1	0.83_160.1301m/z	0.832	160.13				0.082	3.7283	[2M+3H2O+2H]2+	429			OL_2a	187	187 (ACETYLCHOLINE)	C7H16NO2+	146.118	0.75				OIPILFWXSMYKGL-UHFFFAOYSA-N	4_Endogenous
1	8241	1	0.83_164.0914m/z	0.832	164.091				0.202	1.0222	[M+CH3OH+H]+	998			OL_2a	137	137 (5-Aminolevulinic acid)	C5H9NO3	131.058	0.63				ZGXJTSGNIOSYLO-UHFFFAOYSA-N	4_Endogenous
1	8241	7	0.83_164.0914m/z	0.832	164.091				0.232	1.0222	[M+CH3OH+H]+	998			OL_2a	5810	5810 (trans-4-Hydroxyproline)	C5H9NO3	131.058	0.6				PMMYEEVYMWASQN-DMTCNVIQSA-N	4_Endogenous
1	8241	11	0.83_164.0914m/z	0.832	164.091				0.232	1.0222	[M+CH3OH+H]+	998			OL_2a	69248	69248 (trans-4-Hydroxy-L-proline)	C5H9NO3	131.058	0.6				PMMYEEVYMWASQN-BKLSDQPFSA-N	4_Endogenous
1	8241	14	0.83_164.0914m/z	0.832	164.091				0.242	1.0222	[M+CH3OH+H]+	998			OL_2a	440014	440014 (CIS-4-HYDROXY-D-PROLINE)	C5H9NO3	131.058	0.59				PMMYEEVYMWASQN-QWWZWVQMSA-N	4_Endogenous
1	6410	11	0.83_172.0965m/z	0.832	172.096				0.102	4.1986	[M+H-NH3]+	995			OL_2a	192590	192590 (N-ALPHA-ACETYLLYSINE)	C8H16N2O3	188.116	0.73				VEYYWZRYIYDQJM-UHFFFAOYSA-N	4_Endogenous
1	165	1	0.83_194.0479m/z	0.832	194.048			✓	0.142	4.1546	[M+2Na]2+	994			OL_2a	439559	439559 (PALATINOSE)	C12H22O11	342.116	0.69				PVXPPJIGRGXGCY-TZLCEDOOSA-N	4_Endogenous
1	165	2	0.83_194.0479m/z	0.832	194.048			✓	0.092	4.1546	[M+2Na]2+	994			OL_2a	5988	5988 (SUCROSE)	C12H22O11	342.116	0.74				CZMRCDWAGMRECN-UGDNZRGBSA-N	4_Endogenous
1	165	3	0.83_194.0479m/z	0.832	194.048			✓	0.152	4.1546	[M+2Na]2+	994			OL_2a	7427	7427 (D-(+)-Trehalose dihydrate)	C12H22O11	342.116	0.68				HDTRYLNUVZCQOY-LIZSDCNHSA-N	4_Endogenous
1	165	4	0.83_194.0479m/z	0.832	194.048			✓	0.192	4.1546	[M+2Na]2+	994			OL_2a	440995	440995 (LACTOSE)	C12H22O11	342.116	0.64				GUBGYTABKSRVRQ-QKKXKWKRSA-N	4_Endogenous
1	4953	1	0.83_277.1025m/z	0.832	277.103			✓	0.168	2.2093	[M+CH3OH+H]+	999			OL_2a	15047	15047 (pseudouridine)	C9H12N2O6	244.07	1				PTJWIQPHWPFNBW-GBNDHIKLSA-N	4_Endogenous
1	10985	1	0.86_111.0551m/z	0.856	111.055			✓	0.214	1.7916	[M+H]+	999	833		OL_1	407091	407091 (2-Hydroxy-4-methylpyrimidine)	C5H6N2O	110.048	1.07				AHHHDTLXONDKQF-UHFFFAOYSA-N	4_Endogenous
1	10985	4	0.86_111.0551m/z	0.856	111.055			✓	0.266	0.1085	[M+H-2H2O]+	999			OL_2a	5961	5961 (Glutamine)	C5H10N2O3	146.069	0.59				ZDXPYRJPNDTMRX-VKHMYHEASA-N	4_Endogenous
1	10985	2	0.86_111.0551m/z	0.856	111.055			✓		1.7916	[M+H]+	999	744		OL_2b	135431249	135431249 (4-Hydroxy-6-methylpyrimidine)	C5H6N2O	110.048	2.24				LHRIUKSRPHFASO-UHFFFAOYSA-N	4_Endogenous
1	265	1	0.86_170.0422m/z	0.856	170.042			✓	0.186	1.1357	[M+Na]+	999	983		OL_1	440064	440064 (L-threo-3-Methylaspartate)	C5H9NO4	147.053	0.67				LXRUAYBIUSUULX-HRFVKAFMSA-N	4_Endogenous
1	265	5	0.86_170.0422m/z	0.856	170.042			✓	0.014	0.0613	[M+Na]+	999	811		OL_1	65249	65249 (N-ACETYLSERINE)	C5H9NO4	147.053	0.87				JJIHLJJYMXLCOY-BYPYZUCNSA-N	4_Endogenous
1	265	6	0.86_170.0422m/z	0.856	170.042			✓	0.216	0.0613	[M+Na]+	999	774		OL_1	33032	33032 (L-Glutamic acid)	C5H9NO4	147.053	0.64				WHUUTDBJXJRKMK-VKHMYHEASA-N	4_Endogenous
1	265	12	0.86_170.0422m/z	0.856	170.042			✓	0.146	0.0613	[M+Na]+	999			OL_2a	99478	99478 (O-ACETYLSERINE)	C5H9NO4	147.053	0.71				VZXPDPZARILFQX-BYPYZUCNSA-N	4_Endogenous
1	265	13	0.86_170.0422m/z	0.856	170.042			✓	0.206	0.0613	[M+Na]+	999			OL_2a	22880	22880 (N-Methyl-D-aspartic acid)	C5H9NO4	147.053	0.65				HOKKHZGPKSLGJE-GSVOUGTGSA-N	4_Endogenous
1	4881	1	0.88_112.0504m/z	0.881	112.05			✓	0.231	0.8369	[M+H]+	998	970		OL_1	597	597 (Cytosine)	C4H5N3O	111.043	0.65				OPTASPLRGRRNAP-UHFFFAOYSA-N	4_Endogenous
1	5964	1	0.88_146.0920m/z	0.881	146.092			✓	0.019	2.7829	[M+H]+	998	913		OL_1	500	500 (4-guanidinobutanoic acid)	C5H11N3O2	145.085	0.9				TUHVEAJXIMEOSA-UHFFFAOYSA-N	5_Foodome
1	5964	5	0.88_146.0920m/z	0.881	146.092			✓	0.231	4.2169	[M+CH3OH+H]+	998			OL_2a	588	588 (Creatinine)	C4H7N3O	113.059	0.65				DDRJAANPRJIHGJ-UHFFFAOYSA-N	4_Endogenous
1	7807	1	0.90_117.0787n	0.898	118.0860, 140.0680, 235.1645	[M+H]+, [M+Na]+, [2M+H]+	117.079	✓	0.158	2.2925	[M+H]+, [M+Na]+, [2M+H]+	998			OL_2a	138	138 (5-AMINOPENTANOATE)	C5H11NO2	117.079	0.74				JJMDCOVWQOJGCB-UHFFFAOYSA-N	4_Endogenous
1	7807	5	0.90_117.0787n	0.898	118.0860, 140.0680, 235.1645	[M+H]+, [M+Na]+, [2M+H]+	117.079	✓	0.248	2.2925	[M+H]+, [M+Na]+, [2M+H]+	998			OL_2a	247	247 (Betaine)	C5H11NO2	117.079	0.65				KWIUHFFTVRNATP-UHFFFAOYSA-N	4_Endogenous
1	4497	1	0.90_202.0383m/z	0.898	202.038			✓	0.298	4.7566	[M+CH3OH+H]+	997			OL_2a	72886	72886 (CYSTEATE)	C3H7NO5S	169.004	0.6				XVOYSCVBGLVSOL-REOHCLBHSA-N	4_Endogenous
1	4107	1	0.90_219.0834m/z	0.898	219.083			✓	0.348	1.1363	[M+2Na-H]+	999			OL_2a	6322	6322 (Arginine)	C6H14N4O2	174.112	0.55				ODKSFYDXXFIFQN-BYPYZUCNSA-N	4_Endogenous
1	3818	1	0.92_136.0614m/z	0.92	136.061			✓	0	0.7422	[M+H]+	997	992		OL_1	190	190 (ADENINE)	C5H5N5	135.054	0.92				GFFGJBXGBJISGV-UHFFFAOYSA-N	4_Endogenous
1	9669	1	0.92_162.0757m/z	0.92	162.076			✓	0.38	0.1054	[M+H-H2O]+	997	710		OL_1	440049	440049 (D-Mannosamine)	C6H13NO5	179.079	0.54				MSWZFWKMSRAUBD-CBPJZXOFSA-N	4_Endogenous
1	9669	6	0.92_162.0757m/z	0.92	162.076			✓	0.38	0.1054	[M+H-H2O]+	997	452		OL_1	439213	439213 (D-(+)-Glucosamine)	C6H13NO5	179.079	0.54				MSWZFWKMSRAUBD-IVMDWMLBSA-N	4_Endogenous
1	9669	8	0.92_162.0757m/z	0.92	162.076			✓	0.24	3.6079	[M+H]+	997	383		OL_1	439377	439377 (N-Methyl-L-glutamic acid)	C6H11NO4	161.069	0.68				XLBVNMSMFQMKEY-BYPYZUCNSA-N	4_Endogenous
1	9669	9	0.92_162.0757m/z	0.92	162.076			✓	0.38	0.1054	[M+H-H2O]+	997	355		OL_1	24154	24154 (GALACTOSAMINE)	C6H13NO5	179.079	0.54				MSWZFWKMSRAUBD-GASJEMHNSA-N	4_Endogenous
1	9669	5	0.92_162.0757m/z	0.92	162.076			✓	0.22	3.6079	[M+H]+	997			OL_2a	92136	92136 (DL-2-Aminoadipic acid)	C6H11NO4	161.069	0.7				OYIFNHCXNCRBQI-BYPYZUCNSA-N	4_Endogenous
1	1263	1	0.92_257.1463m/z	0.92	257.146			✓	0.27	3.8406	[2M+Na]+	1000			OL_2a	247	247 (Betaine)	C5H11NO2	117.079	0.65				KWIUHFFTVRNATP-UHFFFAOYSA-N	4_Endogenous
1	1263	5	0.92_257.1463m/z	0.92	257.146			✓	0.18	3.8406	[2M+Na]+	1000			OL_2a	138	138 (5-AMINOPENTANOATE)	C5H11NO2	117.079	0.74				JJMDCOVWQOJGCB-UHFFFAOYSA-N	4_Endogenous
1	9710	1	0.94_125.0594m/z	0.943	125.059			✓		1.6123	[M+H-2H2O]+	998	686		OL_2b	12292	12292 (3-Methyladipic acid)	C7H12O4	160.074	5.9				SYEOWUNSTUDKGM-UHFFFAOYSA-N	4_Endogenous
1	9710	2	0.94_125.0594m/z	0.943	125.059			✓		2.6447	[M+H]+	998	609		OL_2b	10436	10436 (5-methyl-1,3-benzenediol)	C7H8O2	124.052	5.25				OIPPWFOQEKKFEE-UHFFFAOYSA-N	5_Foodome
1	7217	2	0.94_154.0496m/z	0.943	154.05			✓	0.217	4.5491	[M+H]+	999	683		OL_1	65083	65083 (3-amino-4-hydroxybenzoic acid)	C7H7NO3	153.043	1.16				MRBKRZAPGUCWOS-UHFFFAOYSA-N	4_Endogenous
1	7217	4	0.94_154.0496m/z	0.943	154.05			✓	0.277	4.5491	[M+H]+	999	556		OL_1	127115	127115 (3-AMINO-5-HYDROXYBENZOATE)	C7H7NO3	153.043	1.22				QPEJHSFTZVMSJH-UHFFFAOYSA-N	4_Endogenous
1	7217	3	0.94_154.0496m/z	0.943	154.05			✓		4.5491	[M+H]+	999	668		OL_2b	86	86 (3-HYDROXYANTHRANILATE)	C7H7NO3	153.043	3.66				WJXSWCUQABXPFS-UHFFFAOYSA-N	4_Endogenous
1	9201	1	0.94_172.1328m/z	0.943	172.133			✓	0.393	2.5299	[M+H-NH3]+	1000			OL_2a	440120	440120 (N,N,N-TRIMETHYLLYSINE)	C9H20N2O2	188.152	0.55				MXNRLFUSFKVQSK-QMMMGPOBSA-N	4_Endogenous
1	7898	1	0.94_203.1156n	0.943	204.1230, 186.1123	[M+H]+, [M+H-H2O]+	203.116	✓	0.017	0.8726	[M+H]+, [M+H-H2O]+	998	988		OL_1	7045767	7045767 (Acetyl-DL-carnitine)	C9H17NO4	203.116	0.96				RDHQFKQIGNGIED-MRVPVSSYSA-N	4_Endogenous
1	2451	1	0.94_217.0679m/z	0.943	217.068			✓	0.153	1.5258	[M+Na]+	999	555		OL_1	94214	94214 (METHYL GALACTOSIDE)	C7H14O6	194.079	0.79				HOVAGTYPODGVJG-VOQCIKJUSA-N	4_Endogenous
1	12094	1	0.94_411.1468m/z	0.943	411.147			✓	0.153	1.0031	[2M+Na]+	1000			OL_2a	94214	94214 (METHYL GALACTOSIDE)	C7H14O6	194.079	0.79				HOVAGTYPODGVJG-VOQCIKJUSA-N	4_Endogenous
1	6008	7	0.94_73.0284m/z	0.943	73.0284			✓	0.203	3.3615	[M+H-H2O]+	918			OL_2a	751	751 (DL-Glyceraldehyde)	C3H6O3	90.032	0.74				MNQZXJOMYWMBOU-UHFFFAOYSA-N	4_Endogenous
1	11967	1	0.96_110.0712m/z	0.963	110.071			✓	0.063	0.2115	[M+H-2H2O]+	998			OL_2a	500	500 (4-guanidinobutanoic acid)	C5H11N3O2	145.085	0.9				TUHVEAJXIMEOSA-UHFFFAOYSA-N	5_Foodome
1	8721	1	0.96_117.0428n	0.963	140.0317, 118.0500	[M+Na]+, [M+H]+	117.043	✓	0.013	1.997	[M+Na]+, [M+H]+	999	720		OL_1	10972	10972 (N-Acetylglycine)	C4H7NO3	117.043	0.95				OKJIRPAQVSHGFK-UHFFFAOYSA-N	4_Endogenous
1	494	1	0.96_126.0911m/z	0.963	126.091			✓	0.333	0.0047	[M+H-2H2O]+	997			OL_2a	10917	10917 (L-CARNITINE)	C7H15NO3	161.105	0.63				PHIQHXFUZVPYII-ZCFIWIBFSA-N	4_Endogenous
1	494	5	0.96_126.0911m/z	0.963	126.091			✓	0.353	1.2027	[M+H-2H2O]+	997			OL_2a	2724480	2724480 (L-Cartinine)	C7H15NO3	161.105	0.61				PHIQHXFUZVPYII-LURJTMIESA-N	4_Endogenous
1	7941	1	0.96_155.0693n	0.963	156.0766, 178.0584	[M+H]+, [M+Na]+	155.069	✓	0.423	2.2163	[M+H]+, [M+Na]+	997	927		OL_1	6274	6274 (HISTIDINE)	C6H9N3O2	155.069	0.54				HNDVDQJCIGZPNO-YFKPBYRVSA-N	4_Endogenous
1	9093	1	0.96_189.1230m/z	0.963	189.123			✓	0.233	1.6088	[M+H]+	999	375		OL_1	192590	192590 (N-ALPHA-ACETYLLYSINE)	C8H16N2O3	188.116	0.73				VEYYWZRYIYDQJM-UHFFFAOYSA-N	4_Endogenous
1	5142	1	0.96_269.1239m/z	0.963	269.124			✓	0.233	2.2577	[2M+H]+	1000			OL_2a	22833604	22833604 (DEOXYRIBOSE)	C5H10O4	134.058	0.73				PDWIQYODPROSQH-WISUUJSJSA-N	4_Endogenous
1	2148	1	0.99_115.0501m/z	0.986	115.05			✓	0.066	3.1911	[M+H-H2O]+	999			OL_2a	111	111 (3-(carbamoylamino)propanoic acid)	C4H8N2O3	132.053	0.92				JSJWCHRYRHKBBW-UHFFFAOYSA-N	4_Endogenous
1	2148	2	0.99_115.0501m/z	0.986	115.05			✓	0.386	3.1911	[M+H-H2O]+	999			OL_2a	6267	6267 (L-Asparagine)	C4H8N2O3	132.053	0.6				DCXYFEDJOCDNAF-REOHCLBHSA-N	4_Endogenous
1	2148	4	0.99_115.0501m/z	0.986	115.05			✓	0.306	1.3627	[M+H-NH3]+	999			OL_2a	586	586 (Creatine)	C4H9N3O2	131.069	0.68				CVSVTCORWBXHQV-UHFFFAOYSA-N	4_Endogenous
1	4020	1	0.99_126.0525m/z	0.986	126.052			✓	0.016	2.6937	[M+Na]+	999	640		OL_1	119	119 (4-Aminobutyric acid)	C4H9NO2	103.063	0.97				BTCSSZJGUNDROE-UHFFFAOYSA-N	4_Endogenous
1	4020	4	0.99_126.0525m/z	0.986	126.052			✓	0.366	2.6937	[M+Na]+	999	634		OL_1	673	673 (dimethylglycine)	C4H9NO2	103.063	0.62				FFDGPVCHZBVARC-UHFFFAOYSA-N	4_Endogenous
1	4020	28	0.99_126.0525m/z	0.986	126.052			✓	0.296	0.4985	[M+Na]+	999	404		OL_1	6657	6657 (Alpha-aminobutyric acid)	C4H9NO2	103.063	0.69				QWCKQJZIFLGMSD-UHFFFAOYSA-N	4_Endogenous
1	4020	32	0.99_126.0525m/z	0.986	126.052			✓	0.306	2.6937	[M+Na]+	999			OL_2a	64956	64956 (AMINOISOBUTANOATE)	C4H9NO2	103.063	0.68				QCHPKSFMDHPSNR-UHFFFAOYSA-N	4_Endogenous
1	4020	41	0.99_126.0525m/z	0.986	126.052			✓	0.316	2.6937	[M+Na]+	999			OL_2a	6119	6119 (2-AMINOISOBUTYRATE, DIMETHYLGLYCINE)	C4H9NO2	103.063	0.67				FUOOLUPWFVMBKG-UHFFFAOYSA-N	4_Endogenous
1	6600	1	0.99_139.0501m/z	0.986	139.05			✓	0.006	1.3155	[M+H]+	997	993		OL_1	736715	736715 (Urocanic acid)	C6H6N2O2	138.043	0.98				LOIYMIARKYCTBW-OWOJBTEDSA-N	4_Endogenous
1	6600	5	0.99_139.0501m/z	0.986	139.05			✓	0.176	0.1057	[M+H-2H2O]+	997			OL_2a	99715	99715 (N-ACETYLASPARAGINE)	C6H10N2O4	174.064	0.81				HXFOXFJUNFFYMO-BYPYZUCNSA-N	4_Endogenous
1	6600	6	0.99_139.0501m/z	0.986	139.05			✓	0.446	1.1711	[M+H-NH3]+	997			OL_2a	6274	6274 (HISTIDINE)	C6H9N3O2	155.069	0.54				HNDVDQJCIGZPNO-YFKPBYRVSA-N	4_Endogenous
1	6600	11	0.99_139.0501m/z	0.986	139.05			✓	0.306	0.2217	[M+H-2H2O]+	997			OL_2a	439233	439233 (L-Formiminoglutamic Acid)	C6H10N2O4	174.064	0.68				NRXIKWMTVXPVEF-BYPYZUCNSA-N	4_Endogenous
1	3082	1	0.99_155.0813m/z	0.986	155.081			✓	0.236	2.3289	[M+H-H2O]+	996			OL_2a	6426709	6426709 (Prolyl-glycine)	C7H12N2O3	172.085	0.75				RNKSNIBMTUYWSH-YFKPBYRVSA-N	3_Microbiome
1	3082	3	0.99_155.0813m/z	0.986	155.081			✓	0.224	1.6449	[M+CH3OH+H]+	997			OL_2a	936	936 (Nicotinamide)	C6H6N2O	122.048	1.21				DFPAKSUCGFBDDF-UHFFFAOYSA-N	4_Endogenous
1	3082	4	0.99_155.0813m/z	0.986	155.081			✓	0.286	1.3044	[M+NH4]+	997			OL_2a	5570	5570 (1-methyl-3-pyridiniumcarboxylic acid)	C7H7NO2	137.048	0.7				WWNNZCOKKKDOPX-UHFFFAOYSA-N	5_Foodome
1	3082	5	0.99_155.0813m/z	0.986	155.081			✓	0.416	1.0481	[M+H-2H2O]+	996			OL_2a	439283	439283 (2,6-Diaminopimelic acid)	C7H14N2O4	190.095	0.57				GMKMEZVLHJARHF-WHFBIAKZSA-N	4_Endogenous
1	9419	2	0.99_166.0860m/z	0.986	166.086			✓	0.216	1.3012	[M+H-H2O]+	1000	821		OL_1	5816	5816 (epinephrine)	C9H13NO3	183.089	0.77				UCTWMZQNUQWSLP-VIFPVBQESA-N	5_Foodome
1	9419	7	0.99_166.0860m/z	0.986	166.086			✓	0.006	3.7972	[M+H-H2O]+	1000	384		OL_1	1237	1237 (NORMETANEPHRINE)	C9H13NO3	183.09	0.98				YNYAYWLBAHXHLL-UHFFFAOYSA-N	4_Endogenous
1	4230	1	0.99_169.0105m/z	0.986	169.011			✓	0.024	1.6363	[M+Na]+	998	371		OL_1	51	51 (alpha-ketoglutarate)	C5H6O5	146.022	1.01				KPGXRSRHYNQIFN-UHFFFAOYSA-N	4_Endogenous
1	12062	1	0.99_244.0693n	0.986	267.0585, 209.0555, 245.0765	[M+Na]+, [M+H-2H2O]+, [M+H]+	244.069	✓	0.014	1.1712	[M+Na]+, [M+H-2H2O]+, [M+H]+	999	981		OL_1	15047	15047 (pseudouridine)	C9H12N2O6	244.07	1				PTJWIQPHWPFNBW-GBNDHIKLSA-N	4_Endogenous
1	12062	3	0.99_244.0693n	0.986	267.0585, 245.0765, 209.0555	[M+Na]+, [M+H]+, [M+H-2H2O]+	244.069	✓		3.0723	[M+Na]+, [M+H]+, [M+H-2H2O]+	999	551		OL_2b	6029	6029 (Uridine)	C9H12N2O6	244.07	1.61				DRTQHJPVMGBUCF-XVFCMESISA-N	4_Endogenous
1	8291	1	0.99_95.0371n	0.986	96.0444, 118.0262	[M+H]+, [M+Na]+	95.0371	✓		0.981	[M+H]+, [M+Na]+	1000	971		OL_2b	8871	8871 (2-Hydroxypyridine)	C5H5NO	95.037	2.24				UBQKCCHYAOITMY-UHFFFAOYSA-N	4_Endogenous
1	7986	1	1.01_112.0269n	1.009	113.0342, 130.0590	[M+H]+, [M+NH4]+	112.027	✓	0.009	0.6507	[M+H]+, [M+NH4]+	999	971		OL_1	1174	1174 (Uracil)	C4H4N2O2	112.027	1				ISAKRJDGNUQOIC-UHFFFAOYSA-N	4_Endogenous
1	8560	1	1.01_129.0787n	1.009	152.0679, 259.1644	[M+Na]+, [2M+H]+	129.079	✓	0.049	2.4378	[M+Na]+, [2M+H]+	999	875		OL_1	849	849 (Pipecolic acid)	C6H11NO2	129.079	0.96				HXEACLLIILLPRG-UHFFFAOYSA-N	4_Endogenous
1	8560	5	1.01_129.0787n	1.009	152.0679, 259.1644	[M+Na]+, [2M+H]+	129.079	✓	0.059	2.4378	[M+Na]+, [2M+H]+	999			OL_2a	439227	439227 (PIPECOLATE)	C6H11NO2	129.079	0.95				HXEACLLIILLPRG-YFKPBYRVSA-N	4_Endogenous
1	10817	1	1.01_130.0862m/z	1.009	130.086			✓	0.049	0.8838	[M+H]+	998	972		OL_1	849	849 (Pipecolic acid)	C6H11NO2	129.079	0.96				HXEACLLIILLPRG-UHFFFAOYSA-N	4_Endogenous
1	10817	3	1.01_130.0862m/z	1.009	130.086			✓	0.059	0.8838	[M+H]+	998	967		OL_1	439227	439227 (PIPECOLATE)	C6H11NO2	129.079	0.95				HXEACLLIILLPRG-YFKPBYRVSA-N	4_Endogenous
1	9046	1	1.01_147.0649m/z	1.009	147.065				0.249	1.0874	[M+H-H2O]+	998			OL_2a	17106	17106 (Fucose)	C6H12O5	164.068	0.76				SHZGCJCMOBCMKK-DHVFOXMCSA-N	4_Endogenous
1	9046	3	1.01_147.0649m/z	1.009	147.065				0.359	1.217	[M+H-2H2O]+	998			OL_2a	5780	5780 (SORBITOL)	C6H14O6	182.079	0.65				FBPFZTCFMRRESA-JGWLITMVSA-N	4_Endogenous
1	9046	7	1.01_147.0649m/z	1.009	147.065				0.379	1.217	[M+H-2H2O]+	998			OL_2a	11850	11850 (GALACTITOL)	C6H14O6	182.079	0.63				FBPFZTCFMRRESA-GUCUJZIJSA-N	4_Endogenous
1	2212	1	1.01_160.0602m/z	1.009	160.06			✓	0.439	0.4258	[M+H-2H2O]+	997			OL_2a	73563	73563 (GLUCOSAMINATE)	C6H13NO6	195.074	0.57				UFYKDFXCZBTLOO-TXICZTDVSA-N	4_Endogenous
1	2212	2	1.01_160.0602m/z	1.009	160.06			✓	0.389	0.1236	[M+Na]+	996			OL_2a	457	457 (1-METHYLNICOTINAMIDE)	C7H9N2O+	137.071	0.62				LDHMAVIPBRSVRG-UHFFFAOYSA-O	4_Endogenous
1	2567	1	1.01_161.0117m/z	1.009	161.012			✓	0.201	4.1974	[M+K]+	998			OL_2a	936	936 (Nicotinamide)	C6H6N2O	122.048	1.21				DFPAKSUCGFBDDF-UHFFFAOYSA-N	4_Endogenous
1	1474	1	1.01_168.0653m/z	1.009	168.065				0.339	0.2534	[M+H]+	998			OL_2a	1050	1050 (PYRIDOXAL)	C8H9NO3	167.058	0.67				RADKZDMFGJYCBB-UHFFFAOYSA-N	4_Endogenous
1	1474	3	1.01_168.0653m/z	1.009	168.065				0.359	0.2534	[M+H]+	998			OL_2a	36143	36143 (4-HYDROXY-L-PHENYLGLYCINE)	C8H9NO3	167.058	0.65				LJCWONGJFPCTTL-ZETCQYMHSA-N	4_Endogenous
1	2809	1	1.01_175.0477n	1.009	176.055	[M+H]+	175.048	✓	0.071	1.5372	[M+H]+	996	836		OL_1	65065	65065 (N-ACETYLASPARTATE)	C6H9NO5	175.048	1.08				OTCCIMWXFLJLIA-BYPYZUCNSA-N	4_Endogenous
1	11551	1	1.01_175.1075m/z	1.009	175.107			✓	0.021	1.2716	[M+H]+	999	515		OL_1	439378	439378 (theanine)	C7H14N2O3	174.1	1.03				DATAGRPVKZEWHA-YFKPBYRVSA-N	5_Foodome
1	11954	1	1.01_199.0211m/z	1.009	199.021			✓	0.129	0.6573	[M+Na]+	999	523		OL_1	54670067	54670067 (Ascorbic acid)	C6H8O6	176.032	0.88				CIWBSHSKHKDKBQ-JLAZNSOCSA-N	4_Endogenous
1	11954	3	1.01_199.0211m/z	1.009	199.021			✓	0.309	0.6573	[M+Na]+	999	369		OL_1	92283	92283 (D-(+)-Glucuronic acid ?-lactone)	C6H8O6	176.032	0.7				UYUXSRADSPPKRZ-SKNVOMKLSA-N	4_Endogenous
1	11342	1	1.01_207.0709m/z	1.009	207.071				0.489	1.6715	[M+2Na-H]+	979			OL_2a	3032849	3032849 (5-HYDROXYLYSINE)	C6H14N2O3	162.1	0.52				YSMODUONRAFBET-UHNVWZDZSA-N	4_Endogenous
1	7230	1	1.01_226.0817m/z	1.009	226.082			✓	0.099	4.1217	[M+H-H2O]+	1000			OL_2a	6175	6175 (Cytidine)	C9H13N3O5	243.086	0.91				UHDGCWIWMRVCDJ-XVFCMESISA-N	4_Endogenous
1	6683	1	1.01_299.0438m/z	1.009	299.044			✓	0.109	2.1023	[M+H-2H2O]+	890			OL_2a	14180	14180 (?-Nicotinamide mononucleotide)	C11H15N2O8P	334.057	0.9				DAYLJWODMCOQEW-TURQNECASA-N	4_Endogenous
1	305	1	1.01_82.0651m/z	1.009	82.0651				0.269	0.1366	[M+H-2H2O]+	998			OL_2a	138	138 (5-AMINOPENTANOATE)	C5H11NO2	117.079	0.74				JJMDCOVWQOJGCB-UHFFFAOYSA-N	4_Endogenous
1	305	3	1.01_82.0651m/z	1.009	82.0651				0.359	0.1366	[M+H-2H2O]+	998			OL_2a	247	247 (Betaine)	C5H11NO2	117.079	0.65				KWIUHFFTVRNATP-UHFFFAOYSA-N	4_Endogenous
1	305	9	1.01_82.0651m/z	1.009	82.0651				0.381	0.4072	[M+2H]2+	1000			OL_2a	54-11-5	54-11-5 (Nicotine)	C10H14N2	162.116	1.39					1_Enviromental Relevant
1	11145	1	1.03_112.0504m/z	1.031	112.05				0.381	0.4523	[M+H]+	998			OL_2a	597	597 (Cytosine)	C4H5N3O	111.043	0.65				OPTASPLRGRRNAP-UHFFFAOYSA-N	4_Endogenous
1	12378	1	1.03_113.0208m/z	1.031	113.021			✓	0.411	1.3279	[M+2Na]2+	999			OL_2a	18950	18950 (MANNOSE)	C6H12O6	180.063	0.62				WQZGKKKJIJFFOK-QTVWNMPRSA-N	4_Endogenous
1	12378	2	1.03_113.0208m/z	1.031	113.021			✓	0.431	1.3279	[M+2Na]2+	999			OL_2a	439709	439709 (FRUCTOSE)	C6H12O6	180.063	0.6				RFSUNEUAIZKAJO-ARQDHWQXSA-N	4_Endogenous
1	12378	4	1.03_113.0208m/z	1.031	113.021			✓	0.361	1.3279	[M+2Na]2+	999			OL_2a	439357	439357 (GALACTOSE)	C6H12O6	180.063	0.67				WQZGKKKJIJFFOK-PHYPRBDBSA-N	4_Endogenous
1	12378	9	1.03_113.0208m/z	1.031	113.021			✓	0.291	4.2256	[M+Na]+	1000			OL_2a	751	751 (DL-Glyceraldehyde)	C3H6O3	90.032	0.74				MNQZXJOMYWMBOU-UHFFFAOYSA-N	4_Endogenous
1	2632	3	1.03_136.0391m/z	1.031	136.039			✓	0.129	4.0226	[M+H-H2O]+	997			OL_2a	65083	65083 (3-amino-4-hydroxybenzoic acid)	C7H7NO3	153.043	1.16				MRBKRZAPGUCWOS-UHFFFAOYSA-N	4_Endogenous
1	2632	4	1.03_136.0391m/z	1.031	136.039			✓	0.189	4.0226	[M+H-H2O]+	997			OL_2a	127115	127115 (3-AMINO-5-HYDROXYBENZOATE)	C7H7NO3	153.043	1.22				QPEJHSFTZVMSJH-UHFFFAOYSA-N	4_Endogenous
1	2632	5	1.03_136.0391m/z	1.031	136.039			✓	0.199	4.2956	[M-e]+	998			OL_2a	790	790 (Hypoxanthine)	C5H4N4O	136.039	1.23				FDGQSTZJBFJUBT-UHFFFAOYSA-N	4_Endogenous
1	2632	1	1.03_136.0391m/z	1.031	136.039			✓		4.0226	[M+H-H2O]+	997	734		OL_2b	86	86 (3-HYDROXYANTHRANILATE)	C7H7NO3	153.043	3.66				WJXSWCUQABXPFS-UHFFFAOYSA-N	4_Endogenous
1	6505	1	1.03_157.0244m/z	1.031	157.024			✓	0.379	0.7095	[M+H]+	1000			OL_2a	90301	90301 (URACIL 5-CARBOXYLATE)	C5H4N2O4	156.017	1.41				ZXYAAVBXHKCJJB-UHFFFAOYSA-N	4_Endogenous
1	6505	2	1.03_157.0244m/z	1.031	157.024			✓	0.101	0.7095	[M+H]+	1000			OL_2a	967	967 (OROTATE)	C5H4N2O4	156.017	0.93				PXQPEWDEAKTCGB-UHFFFAOYSA-N	4_Endogenous
1	5818	1	1.03_179.0290m/z	1.031	179.029				0.301	1.6924	[M+2Na-H]+	1000			OL_2a	22833604	22833604 (DEOXYRIBOSE)	C5H10O4	134.058	0.73				PDWIQYODPROSQH-WISUUJSJSA-N	4_Endogenous
1	6265	1	1.05_102.0549m/z	1.054	102.055			✓	0.424	4.1761	[M+H]+	999	846		OL_1	535	535 (1-Aminocyclopropanecarboxylic acid)	C4H7NO2	101.048	0.63				PAJPWUMXBYXFCZ-UHFFFAOYSA-N	4_Endogenous
1	6265	2	1.05_102.0549m/z	1.054	102.055			✓	0.454	1.4952	[M+H-H2O]+	999	815		OL_1	99289	99289 (ALLOTHREONINE)	C4H9NO3	119.058	0.6				AYFVYJQAPQTCCC-HRFVKAFMSA-N	4_Endogenous
1	6265	4	1.05_102.0549m/z	1.054	102.055			✓	0.434	1.4952	[M+H-H2O]+	999	744		OL_1	6288	6288 (Threonine)	C4H9NO3	119.058	0.62				AYFVYJQAPQTCCC-GBXIJSLDSA-N	4_Endogenous
1	6265	6	1.05_102.0549m/z	1.054	102.055			✓	0.454	1.4952	[M+H-H2O]+	999	460		OL_1	12647	12647 (L-Homoserine)	C4H9NO3	119.058	0.6				UKAUYVFTDYCKQA-VKHMYHEASA-N	4_Endogenous
1	5350	2	1.05_112.0391m/z	1.054	112.039			✓	0.276	4.6379	[M+H-H2O]+	1000			OL_2a	439685	439685 (OXOPROLINE)	C5H7NO3	129.043	1.33				ODHCTXKNWHHXJC-GSVOUGTGSA-N	4_Endogenous
1	5350	3	1.05_112.0391m/z	1.054	112.039			✓	0.266	4.6379	[M+H-H2O]+	1000			OL_2a	7405	7405 (Pyroglutamic acid)	C5H7NO3	129.043	1.32				ODHCTXKNWHHXJC-VKHMYHEASA-N	4_Endogenous
1	5350	5	1.05_112.0391m/z	1.054	112.039			✓	0.414	0.0103	[M+H-2H2O]+	1000			OL_2a	33032	33032 (L-Glutamic acid)	C5H9NO4	147.053	0.64				WHUUTDBJXJRKMK-VKHMYHEASA-N	4_Endogenous
1	5350	9	1.05_112.0391m/z	1.054	112.039			✓	0.384	1.0641	[M+H-2H2O]+	1000			OL_2a	440064	440064 (L-threo-3-Methylaspartate)	C5H9NO4	147.053	0.67				LXRUAYBIUSUULX-HRFVKAFMSA-N	4_Endogenous
1	5350	23	1.05_112.0391m/z	1.054	112.039			✓	0.404	0.0103	[M+H-2H2O]+	1000			OL_2a	22880	22880 (N-Methyl-D-aspartic acid)	C5H9NO4	147.053	0.65				HOKKHZGPKSLGJE-GSVOUGTGSA-N	4_Endogenous
1	5350	27	1.05_112.0391m/z	1.054	112.039			✓	0.184	0.0103	[M+H-2H2O]+	1000			OL_2a	65249	65249 (N-ACETYLSERINE)	C5H9NO4	147.053	0.87				JJIHLJJYMXLCOY-BYPYZUCNSA-N	4_Endogenous
1	5350	29	1.05_112.0391m/z	1.054	112.039			✓	0.344	0.0103	[M+H-2H2O]+	1000			OL_2a	99478	99478 (O-ACETYLSERINE)	C5H9NO4	147.053	0.71				VZXPDPZARILFQX-BYPYZUCNSA-N	4_Endogenous
1	5350	1	1.05_112.0391m/z	1.054	112.039			✓		1.7876	[M+H]+	1000	885		OL_2b	69371	69371 (2,6-DIHYDROXYPYRIDINE)	C5H5NO2	111.032	1.68				WLFXSECCHULRRO-UHFFFAOYSA-N	4_Endogenous
1	5350	8	1.05_112.0391m/z	1.054	112.039			✓		1.7876	[M+H]+	1000	320		OL_2b	12473	12473 (PYRROLE-2-CARBOXYLATE)	C5H5NO2	111.032	4.07				WRHZVMBBRYBTKZ-UHFFFAOYSA-N	4_Endogenous
1	2684	1	1.05_150.0553m/z	1.054	150.055				0.384	3.6271	[M+H-H2O]+	546			OL_2a	1050	1050 (PYRIDOXAL)	C8H9NO3	167.058	0.67				RADKZDMFGJYCBB-UHFFFAOYSA-N	4_Endogenous
1	2684	3	1.05_150.0553m/z	1.054	150.055				0.404	3.6271	[M+H-H2O]+	546			OL_2a	36143	36143 (4-HYDROXY-L-PHENYLGLYCINE)	C8H9NO3	167.058	0.65				LJCWONGJFPCTTL-ZETCQYMHSA-N	4_Endogenous
1	993	1	1.05_172.0400m/z	1.054	172.04			✓	0.004	1.1917	[M+Na]+	998			OL_2a	6137	6137 (L-Methionine)	C5H11NO2S	149.051	1.05				FFEARJCKVFRZRR-BYPYZUCNSA-N	4_Endogenous
1	5080	1	1.07_138.0524m/z	1.071	138.052			✓	0.371	1.7428	[M+Na]+	998			OL_2a	145742	145742 (L-Proline)	C5H9NO2	115.063	0.7				ONIBWKKTOPOVIA-BYPYZUCNSA-N	4_Endogenous
1	7497	1	1.07_187.0571m/z	1.071	187.057				0.311	0.3241	[M+Na]+	998			OL_2a	17106	17106 (Fucose)	C6H12O5	164.068	0.76				SHZGCJCMOBCMKK-DHVFOXMCSA-N	4_Endogenous
1	4156	1	1.07_199.1073m/z	1.071	199.107				0.489	2.7137	[M+NH4]+	1000			OL_2a	6057	6057 (L-Tyrosine)	C9H11NO3	181.074	1.56				OUYCCCASQSFEME-QMMMGPOBSA-N	4_Endogenous
1	5217	2	1.07_273.1077m/z	1.071	273.108			✓	0.321	2.0147	[2M+Na]+	1000			OL_2a	65040	65040 (5-Methylcytosine hydrochloride)	C5H7N3O	125.059	0.75				LRSASMSXMSNRBT-UHFFFAOYSA-N	4_Endogenous
1	5217	3	1.07_273.1077m/z	1.071	273.108			✓	0.359	2.0617	[M+H-NH3]+	998			OL_2a	7018721	7018721 (OPHTHALMATE)	C11H19N3O6	289.127	1.43				JCMUOFQHZLPHQP-BQBZGAKWSA-N	4_Endogenous
1	5217	1	1.07_273.1077m/z	1.071	273.108			✓		1.5118	[M+2Na-H]+	998	996		OL_2b	5283028	5283028 (Dodec-2-enedioic acid)	C12H20O4	228.136	11.73				MAZWDMBCPDUFDJ-VQHVLOKHSA-N	4_Endogenous
1	3798	2	1.09_131.0337m/z	1.092	131.034			✓	0.108	1.0012	[M+H-H2O]+	999	792		OL_1	181976	181976 (3-Hydroxyglutarate)	C5H8O5	148.037	1.2				ZQHYXNSQOIDNTL-UHFFFAOYSA-N	4_Endogenous
1	3798	3	1.09_131.0337m/z	1.092	131.034			✓	0.048	1.0012	[M+H-H2O]+	999	789		OL_1	439939	439939 (2-Hydroxyglutaric acid)	C5H8O5	148.037	1.14				HWXBTNAVRSUOJR-VKHMYHEASA-N	4_Endogenous
1	3798	4	1.09_131.0337m/z	1.092	131.034			✓	0.348	1.0012	[M+H-H2O]+	999	715		OL_1	43	43 (2-hydroxyglutarate)	C5H8O5	148.037	1.44				HWXBTNAVRSUOJR-UHFFFAOYSA-N	4_Endogenous
1	3798	9	1.09_131.0337m/z	1.092	131.034			✓	0.422	4.9861	[M+H-NH3]+	999			OL_2a	440064	440064 (L-threo-3-Methylaspartate)	C5H9NO4	147.053	0.67				LXRUAYBIUSUULX-HRFVKAFMSA-N	4_Endogenous
1	3798	15	1.09_131.0337m/z	1.092	131.034			✓	0.222	3.9116	[M+H-NH3]+	999			OL_2a	65249	65249 (N-ACETYLSERINE)	C5H9NO4	147.053	0.87				JJIHLJJYMXLCOY-BYPYZUCNSA-N	4_Endogenous
1	3798	21	1.09_131.0337m/z	1.092	131.034			✓	0.382	3.9116	[M+H-NH3]+	999			OL_2a	99478	99478 (O-ACETYLSERINE)	C5H9NO4	147.053	0.71				VZXPDPZARILFQX-BYPYZUCNSA-N	4_Endogenous
1	3798	22	1.09_131.0337m/z	1.092	131.034			✓	0.452	3.9116	[M+H-NH3]+	999			OL_2a	33032	33032 (L-Glutamic acid)	C5H9NO4	147.053	0.64				WHUUTDBJXJRKMK-VKHMYHEASA-N	4_Endogenous
1	3798	24	1.09_131.0337m/z	1.092	131.034			✓	0.442	3.9116	[M+H-NH3]+	999			OL_2a	22880	22880 (N-Methyl-D-aspartic acid)	C5H9NO4	147.053	0.65				HOKKHZGPKSLGJE-GSVOUGTGSA-N	4_Endogenous
1	3798	8	1.09_131.0337m/z	1.092	131.034			✓		4.4238	[M+H]+	999	652		OL_2b	811	811 (ITACONATE)	C5H6O4	130.027	3.12				LVHBHZANLOWSRM-UHFFFAOYSA-N	4_Endogenous
1	1554	1	1.09_139.0025m/z	1.092	139.002			✓	0.288	0.3229	[M+H-2H2O]+	999	771		OL_1	643757	643757 (Aconitic acid)	C6H6O6	174.016	1.38				GTZCVFVGUGFEME-IWQZZHSRSA-N	4_Endogenous
1	12231	1	1.09_146.0214n	1.092	129.0181, 147.0286	[M+H-H2O]+, [M+H]+	146.021	✓	0.052	0.8758	[M+H-H2O]+, [M+H]+	999	420		OL_1	51	51 (alpha-ketoglutarate)	C5H6O5	146.022	1.04				KPGXRSRHYNQIFN-UHFFFAOYSA-N	4_Endogenous
1	3817	1	1.09_157.0469m/z	1.092	157.047				0.362	2.0238	[M+Na]+	999			OL_2a	22833604	22833604 (DEOXYRIBOSE)	C5H10O4	134.058	0.73				PDWIQYODPROSQH-WISUUJSJSA-N	4_Endogenous
1	11249	3	1.09_172.0965m/z	1.092	172.096			✓	0.362	4.1612	[M+H-NH3]+	997			OL_2a	192590	192590 (N-ALPHA-ACETYLLYSINE)	C8H16N2O3	188.116	0.73				VEYYWZRYIYDQJM-UHFFFAOYSA-N	4_Endogenous
1	11249	1	1.09_172.0965m/z	1.092	172.096			✓		1.7966	[M+NH4]+	998	843		OL_2b	HMDB0034158	HMDB0034158 (2,6-Dimethoxyphenol)	C8H10O3	154.063	7.54				KLIDCXVFHGNTTM-UHFFFAOYSA-N	5_Foodome
1	3691	1	1.09_190.0123m/z	1.092	190.012			✓	0.152	0.73	[M+K]+	997			OL_2a	764	764 (Guanine)	C5H5N5O	151.049	0.94					4_Endogenous
1	492	1	1.09_192.0266n	1.092	215.0161, 193.0339, 407.0428, 157.0130, 210.0605	[M+Na]+, [M+H]+, [2M+Na]+, [M+H-2H2O]+, [M+NH4]+	192.027	✓	0.128	1.952	[M+Na]+, [M+H]+, [2M+Na]+, [M+H-2H2O]+, [M+NH4]+	999	699		OL_1	311	311 (Citric acid)	C6H8O7	192.027	1.22				KRKNYBCHXYNGOX-UHFFFAOYSA-N	4_Endogenous
1	12420	1	1.09_230.9896m/z	1.092	230.99			✓	0.128	3.1966	[M+K]+	861			OL_2a	311	311 (Citric acid)	C6H8O7	192.027	1.22				KRKNYBCHXYNGOX-UHFFFAOYSA-N	4_Endogenous
1	12355	1	1.09_236.9976m/z	1.092	236.998			✓	0.128	3.0658	[M+2Na-H]+	1000			OL_2a	311	311 (Citric acid)	C6H8O7	192.027	1.22				KRKNYBCHXYNGOX-UHFFFAOYSA-N	4_Endogenous
1	11374	22	1.12_135.0438m/z	1.116	135.044				0.264	1.5902	[M+H-2H2O]+	998			OL_2a	91528	91528 (3,4-DIHYDROXYPHENYLGLYCOL)	C8H10O4	170.058	1.38				MTVWFVDWRVYDOR-UHFFFAOYSA-N	4_Endogenous
1	4389	1	1.12_193.0969m/z	1.116	193.097			✓	0.004	2.0713	[M+H]+	998	958		OL_1	107963	107963 (Trans-3'-Hydroxycotinine)	C10H12N2O2	192.09	1.12				XOKCJXZZNAUIQN-DTWKUNHWSA-N	1_Enviromental Relevant
1	6301	1	1.14_141.0405m/z	1.14	141.041			✓	0.47	1.224	[M+H-H2O]+	998			OL_2a	204	204 (Allantoin)	C4H6N4O3	158.044	0.67				POJWUDADGALRAB-UHFFFAOYSA-N	4_Endogenous
1	7306	1	1.14_168.0281n	1.14	169.0354, 191.0172, 359.0452, 337.0636	[M+H]+, [M+Na]+, [2M+Na]+, [2M+H]+	168.028	✓	0.01	0.6172	[M+H]+, [M+Na]+, [2M+Na]+, [2M+H]+	999	926		OL_1	1175	1175 (Uric acid)	C5H4N4O3	168.028	1.13				LEHOTFFKMJEONL-UHFFFAOYSA-N	4_Endogenous
1	1121	7	1.14_168.1021m/z	1.14	168.102			✓	0.17	1.224	[M+H-2H2O]+	1000			OL_2a	7045767	7045767 (O-ACETYLCARNITINE)	C9H17NO4	203.116	0.97				RDHQFKQIGNGIED-MRVPVSSYSA-N	4_Endogenous
1	8665	1	1.14_247.1285m/z	1.14	247.129				0.45	3.2115	[M+H]+	999			OL_2a	6992567	6992567 (glutamyl-valine)	C10H18N2O5	246.122	0.69				SITLTJHOQZFJGG-XPUUQOCRSA-N	4_Endogenous
1	1668	1	1.16_190.1181m/z	1.164	190.118			✓	0.414	4.1632	[M+NH4]+	996			OL_2a	6426709	6426709 (Prolyl-glycine)	C7H12N2O3	172.085	0.75				RNKSNIBMTUYWSH-YFKPBYRVSA-N	3_Microbiome
1	5942	2	1.19_175.1074m/z	1.189	175.107			✓	0.159	1.9571	[M+H]+	999			OL_2a	439378	439378 (theanine)	C7H14N2O3	174.1	1.03				DATAGRPVKZEWHA-YFKPBYRVSA-N	5_Foodome
1	1163	1	1.19_182.0808m/z	1.189	182.081			✓	0.371	2.8678	[M+H]+	975			OL_2a	6057	6057 (L-Tyrosine)	C9H11NO3	181.074	1.56				OUYCCCASQSFEME-QMMMGPOBSA-N	4_Endogenous
1	3812	1	1.21_123.0552m/z	1.215	123.055			✓	0.005	0.9197	[M+H]+	997	958		OL_1	936	936 (Nicotinamide)	C6H6N2O	122.048	1.21				DFPAKSUCGFBDDF-UHFFFAOYSA-N	4_Endogenous
1	6542	1	1.21_150.0771m/z	1.215	150.077			✓		1.1789	[M+H]+	1000	625		OL_2b	1673	1673 (3-METHYLADENINE)	C6H7N5	149.07	0.65					4_Endogenous
1	3085	1	1.21_186.1121m/z	1.215	186.112			✓	0.245	1.8785	[M+H-H2O]+	1000			OL_2a	7045767	7045767 (O-ACETYLCARNITINE)	C9H17NO4	203.116	0.97				RDHQFKQIGNGIED-MRVPVSSYSA-N	4_Endogenous
1	3085	7	1.21_186.1121m/z	1.215	186.112			✓	0.105	2.7669	[M+CH3OH+H]+	997			OL_2a	681	681 (DOPAMINE)	C8H11NO2	153.079	1.11				VYFYYTLLBUKUHU-UHFFFAOYSA-N	4_Endogenous
1	3085	8	1.21_186.1121m/z	1.215	186.112			✓	0.485	2.7669	[M+CH3OH+H]+	997			OL_2a	440266	440266 (P-OCTOPAMINE)	C8H11NO2	153.079	0.73				QHGUCRYDKWKLMG-QMMMGPOBSA-N	4_Endogenous
1	6375	1	1.21_187.0574m/z	1.215	187.057			✓	0.455	1.321	[M+Na]+	998			OL_2a	17106	17106 (Fucose)	C6H12O5	164.068	0.76				SHZGCJCMOBCMKK-DHVFOXMCSA-N	4_Endogenous
1	6106	1	1.21_236.9977m/z	1.215	236.998			✓	0.005	2.6545	[M+2Na-H]+	998			OL_2a	311	311 (Citric acid)	C6H8O7	192.027	1.22				KRKNYBCHXYNGOX-UHFFFAOYSA-N	4_Endogenous
1	2756	1	1.21_282.1194m/z	1.215	282.119			✓		0.3925	[M+H]+	998	697		OL_2b	27476	27476 (1-METHYLADENOSINE)	C11H15N5O4	281.112	3.83				GFYLSDSUCHVORB-IOSLPCCCSA-N	4_Endogenous
1	9441	1	1.24_136.0384n	1.237	295.0658, 137.0457, 159.0275, 175.0013, 273.0837	[2M+Na]+, [M+H]+, [M+Na]+, [M+K]+, [2M+H]+	136.038	✓	0.007	4.3749	[2M+Na]+, [M+H]+, [M+Na]+, [M+K]+, [2M+H]+	998	980		OL_1	790	790 (Hypoxanthine)	C5H4N4O	136.039	1.23				FDGQSTZJBFJUBT-UHFFFAOYSA-N	4_Endogenous
1	9437	2	1.24_136.0384n	1.237	137.0457, 295.0658, 175.0013, 159.0275, 273.0837	[M+H]+, [2M+Na]+, [M+K]+, [M+Na]+, [2M+H]+	136.038	✓	0.023	0.7804	[M+H]+, [2M+Na]+, [M+K]+, [M+Na]+, [2M+H]+	998	810		OL_1	135398638	135398638 (hypoxanthine)	C5H4N4O	136.038	1.26				FDGQSTZJBFJUBT-UHFFFAOYSA-N	5_Foodome
1	5822	1	1.24_137.0432m/z	1.237	137.043				0.137	2.5292	[2M+3H2O+2H]2+	998			OL_2a	938	938 (Nicotinic acid)	C6H5NO2	123.032	1.1				PVNIIMVLHYAWGP-UHFFFAOYSA-N	4_Endogenous
1	5572	1	1.26_157.0968m/z	1.259	157.097				0.229	1.9307	[M+H-H2O]+	996			OL_2a	439378	439378 (theanine)	C7H14N2O3	174.1	1.03				DATAGRPVKZEWHA-YFKPBYRVSA-N	5_Foodome
1	7840	5	1.26_172.0401m/z	1.259	172.04			✓	0.209	0.5451	[M+Na]+	998			OL_2a	6137	6137 (L-Methionine)	C5H11NO2S	149.051	1.05				FFEARJCKVFRZRR-BYPYZUCNSA-N	4_Endogenous
1	8446	1	1.28_157.0129m/z	1.283	157.013				0.063	0.9115	[M+H-2H2O]+	696			OL_2a	311	311 (Citric acid)	C6H8O7	192.027	1.22				KRKNYBCHXYNGOX-UHFFFAOYSA-N	4_Endogenous
1	8446	3	1.28_157.0129m/z	1.283	157.013				0.097	1.2242	[M+H-H2O]+	696			OL_2a	643757	643757 (Aconitic acid)	C6H6O6	174.016	1.38				GTZCVFVGUGFEME-IWQZZHSRSA-N	4_Endogenous
1	9243	1	1.31_121.0394m/z	1.308	121.039			✓	0.308	2.1961	[M+H-H2O]+	997			OL_2a	736715	736715 (4-Imidazoleacrylic acid)	C6H6N2O2	138.043	1				LOIYMIARKYCTBW-OWOJBTEDSA-N	4_Endogenous
1	1894	1	1.33_129.0426n	1.333	130.0498, 259.0920, 152.0318, 281.0739	[M+H]+, [2M+H]+, [M+Na]+, [2M+Na]+	129.043	✓	0.013	3.4222	[M+H]+, [2M+H]+, [M+Na]+, [2M+Na]+	999	976		OL_1	7405	7405 (5-Oxoproline)	C5H7NO3	129.043	1.32				ODHCTXKNWHHXJC-VKHMYHEASA-N	4_Endogenous
1	1894	3	1.33_129.0426n	1.333	130.0498, 152.0318, 281.0739, 259.0920	[M+H]+, [M+Na]+, [2M+Na]+, [2M+H]+	129.043	✓	0.003	3.4222	[M+H]+, [M+Na]+, [2M+Na]+, [2M+H]+	999	963		OL_1	439685	439685 (OXOPROLINE)	C5H7NO3	129.043	1.33				ODHCTXKNWHHXJC-GSVOUGTGSA-N	4_Endogenous
1	7254	1	1.33_131.0581n	1.333	154.0473, 114.0548, 96.0444	[M+Na]+, [M+H-H2O]+, [M+H-2H2O]+	131.058	✓	0.417	1.0167	[M+Na]+, [M+H-H2O]+, [M+H-2H2O]+	999	855		OL_1	88064	88064 (N-ACETYLALANINE)	C5H9NO3	131.058	1.75				KTHDTJVBEPMMGL-VKHMYHEASA-N	4_Endogenous
1	7254	3	1.33_131.0581n	1.333	154.0473, 114.0548, 96.0444	[M+Na]+, [M+H-H2O]+, [M+H-2H2O]+	131.058	✓	0.397	0.8374	[M+Na]+, [M+H-H2O]+, [M+H-2H2O]+	999	708		OL_1	98681	98681 (Propionyl Glycine)	C5H9NO3	131.058	1.73				WOMAZEJKVZLLFE-UHFFFAOYSA-N	4_Endogenous
1	7253	1	1.33_131.0581n	1.333	114.0548, 154.0473, 96.0444	[M+H-H2O]+, [M+Na]+, [M+H-2H2O]+	131.058	✓		1.0167	[M+H-H2O]+, [M+Na]+, [M+H-2H2O]+	999	816		OL_2b	137	137 (5-AMINOLEVULINATE)	C5H9NO3	131.058	0.63				ZGXJTSGNIOSYLO-UHFFFAOYSA-N	4_Endogenous
1	7253	3	1.33_131.0581n	1.333	114.0548, 154.0473, 96.0444	[M+H-H2O]+, [M+Na]+, [M+H-2H2O]+	131.058	✓		1.0167	[M+H-H2O]+, [M+Na]+, [M+H-2H2O]+	999	785		OL_2b	69248	69248 (trans-4-Hydroxy-L-proline)	C5H9NO3	131.058	0.6				PMMYEEVYMWASQN-BKLSDQPFSA-N	4_Endogenous
1	7254	7	1.33_131.0581n	1.333	154.0473, 114.0548, 96.0444	[M+Na]+, [M+H-H2O]+, [M+H-2H2O]+	131.058	✓		1.0167	[M+Na]+, [M+H-H2O]+, [M+H-2H2O]+	999	678		OL_2b	5810	5810 (trans-4-Hydroxy-L-proline)	C5H9NO3	131.058	0.6				PMMYEEVYMWASQN-DMTCNVIQSA-N	4_Endogenous
1	7555	1	1.33_220.1188m/z	1.333	220.119			✓		2.3461	[M+H]+	1000	472		OL_2b	6613	6613 (PANTOTHENATE)	C9H17NO5	219.111	4.05				GHOKWGTUZJEAQD-ZETCQYMHSA-N	4_Endogenous
1	5897	3	1.33_285.1050m/z	1.333	285.105			✓	0.417	0.768	[2M+Na]+	1000			OL_2a	88064	88064 (N-ACETYLALANINE)	C5H9NO3	131.058	1.75				KTHDTJVBEPMMGL-VKHMYHEASA-N	4_Endogenous
1	5897	4	1.33_285.1050m/z	1.333	285.105			✓	0.397	2.6222	[2M+Na]+	1000			OL_2a	98681	98681 (Propionyl Glycine)	C5H9NO3	131.058	1.73				WOMAZEJKVZLLFE-UHFFFAOYSA-N	4_Endogenous
1	1031	1	1.33_86.0600m/z	1.333	86.06			✓	0.363	2.9442	[M+H-H2O]+	999	804		OL_1	119	119 (METHYL 4-AMINOBUTYRATE)	C4H9NO2	103.063	0.97				BTCSSZJGUNDROE-UHFFFAOYSA-N	4_Endogenous
1	1031	7	1.33_86.0600m/z	1.333	86.06			✓		2.9442	[M+H-H2O]+	999	689		OL_2b	64956	64956 (AMINOISOBUTANOATE)	C4H9NO2	103.063	0.68				QCHPKSFMDHPSNR-UHFFFAOYSA-N	4_Endogenous
1	8350	1	1.36_118.0261m/z	1.358	118.026			✓	0.152	3.2151	[M-e]+	997			OL_2a	1110	1110 (Succinic acid)	C4H6O4	118.027	1.51				KDYFGRWQOYBRFD-UHFFFAOYSA-N	4_Endogenous
1	8350	13	1.36_118.0261m/z	1.358	118.026			✓	0.492	3.2151	[M-e]+	997			OL_2a	487	487 (Methylmalonic acid)	C4H6O4	118.027	1.85				ZIYVHBGGAOATLY-UHFFFAOYSA-N	4_Endogenous
1	1000	1	1.41_131.0581n	1.408	132.065	[M+H]+	131.058	✓	0.322	0.9491	[M+H]+	1000	883		OL_1	98681	98681 (Propionyl Glycine)	C5H9NO3	131.058	1.73				WOMAZEJKVZLLFE-UHFFFAOYSA-N	4_Endogenous
1	1000	14	1.41_131.0581n	1.408	132.065	[M+H]+	131.058	✓	0.342	0.905	[M+H]+	1000	475		OL_1	88064	88064 (N-ACETYLALANINE)	C5H9NO3	131.058	1.75				KTHDTJVBEPMMGL-VKHMYHEASA-N	4_Endogenous
1	1000	5	1.41_131.0581n	1.408	132.065	[M+H]+	131.058	✓		0.905	[M+H]+	1000	591		OL_2b	440014	440014 (CIS-4-HYDROXY-D-PROLINE)	C5H9NO3	131.058	0.59				PMMYEEVYMWASQN-QWWZWVQMSA-N	4_Endogenous
1	1000	6	1.41_131.0581n	1.408	132.065	[M+H]+	131.058	✓		0.905	[M+H]+	1000	585		OL_2b	5810	5810 (trans-4-Hydroxyproline)	C5H9NO3	131.058	0.6				PMMYEEVYMWASQN-DMTCNVIQSA-N	4_Endogenous
1	1000	18	1.41_131.0581n	1.408	132.065	[M+H]+	131.058	✓		0.905	[M+H]+	1000	351		OL_2b	137	137 (5-AMINOLEVULINATE)	C5H9NO3	131.058	0.63				ZGXJTSGNIOSYLO-UHFFFAOYSA-N	4_Endogenous
1	10376	1	1.46_145.0738n	1.458	168.0631, 146.0811	[M+Na]+, [M+H]+	145.074	✓		1.3627	[M+Na]+, [M+H]+	999	913		OL_2b	18189	18189 (4-acetamidobutanoic acid)	C6H11NO3	145.074	2.43				UZTFMUBKZQVKLK-UHFFFAOYSA-N	4_Endogenous
1	10375	2	1.46_145.0738n	1.458	146.0811, 168.0631	[M+H]+, [M+Na]+	145.074	✓		0.6251	[M+H]+, [M+Na]+	999	520		OL_2b	151730	151730 (5-Hydroxypipecolic acid)	C6H11NO3	145.074	0.65				RKEYKDXXZCICFZ-UHFFFAOYSA-N	4_Endogenous
1	10376	2	1.46_145.0738n	1.458	168.0631, 146.0811	[M+Na]+, [M+H]+	145.074	✓		0.6251	[M+Na]+, [M+H]+	999	714		OL_2b	88412	88412 (Butyrylglycine)	C6H11NO3	145.074	3.38				WPSSBBPLVMTKRN-UHFFFAOYSA-N	4_Endogenous
1	1036	1	1.48_153.0406m/z	1.484	153.041			✓	0.034	2.0486	[M+H]+	999	965		OL_1	1188	1188 (Xanthine)	C5H4N4O2	152.033	1.45				LRFVTYWOQMYALW-UHFFFAOYSA-N	4_Endogenous
1	824	1	1.48_190.0704m/z	1.484	190.07			✓	0.076	4.7593	[M+H]+	779	848		OL_1	70914	70914 (N-ACETYLGLUTAMATE)	C7H11NO5	189.064	1.56				RFMMMVDNIPUKGG-YFKPBYRVSA-N	4_Endogenous
1	824	2	1.48_190.0704m/z	1.484	190.07			✓	0.484	2.324	[M+NH4]+	778			OL_2a	439774	439774 (3-Dehydroshikimic acid)	C7H8O5	172.037	1				SLWWJZMPHJJOPH-PHDIDXHHSA-N	4_Endogenous
1	6684	1	1.51_118.0265n	1.508	101.0232, 141.0155	[M+H-H2O]+, [M+Na]+	118.026	✓	0.002	3.9184	[M+H-H2O]+, [M+Na]+	999	885		OL_1	1110	1110 (Succinic acid)	C4H6O4	118.027	1.51				KDYFGRWQOYBRFD-UHFFFAOYSA-N	4_Endogenous
1	6685	3	1.51_118.0265n	1.508	141.0155, 101.0232	[M+Na]+, [M+H-H2O]+	118.026	✓	0.342	3.9184	[M+Na]+, [M+H-H2O]+	999	529		OL_1	487	487 (Methylmalonic acid)	C4H6O4	118.027	1.85				ZIYVHBGGAOATLY-UHFFFAOYSA-N	4_Endogenous
1	6960	1	1.53_123.0439m/z	1.527	123.044			✓		1.5882	[M+H]+	1000	504		OL_2b	HMDB0011718	HMDB0011718 (4-Hydroxybenzaldehyde)	C7H6O2	122.037	5.55				RGHHSNMVTDWUBI-UHFFFAOYSA-N	5_Foodome
1	11385	1	1.53_164.0473n	1.527	147.0439, 165.0545	[M+H-H2O]+, [M+H]+	164.047	✓		0.4406	[M+H-H2O]+, [M+H]+	998	902		OL_2b	637541	637541 (trans-3-hydroxycinnamic acid)	C9H8O3	164.047	7.57				KKSDGJDHHZEWEP-SNAWJCMRSA-N	5_Foodome
1	11385	4	1.53_164.0473n	1.527	147.0439, 165.0545	[M+H-H2O]+, [M+H]+	164.047	✓		0.4406	[M+H-H2O]+, [M+H]+	998	495		OL_2b	HMDB0002035	HMDB0002035 (4-Hydroxycinnamic acid)	C9H8O3	164.047	8.16				NGSWKAQJJWESNS-ZZXKWVIFSA-N	5_Foodome
1	3657	1	1.53_181.0737n	1.527	182.0810, 204.0629, 220.0365, 385.1364, 363.1544	[M+H]+, [M+Na]+, [M+K]+, [2M+Na]+, [2M+H]+	181.074	✓	0.033	1.5112	[M+H]+, [M+Na]+, [M+K]+, [2M+Na]+, [2M+H]+	997	741		OL_1	6057	6057 (L-Tyrosine)	C9H11NO3	181.074	1.56				OUYCCCASQSFEME-QMMMGPOBSA-N	4_Endogenous
1	3129	1	1.53_248.1484m/z	1.527	248.148			✓	0.003	3.4469	[M+H]+	998	958		OL_1	90659885	90659885 (Hydroxybutyrylcarnitine)	C11H21NO5	247.142	1.53				UEFRDQSMQXDWTO-YGPZHTELSA-N	4_Endogenous
1	3129	2	1.53_248.1484m/z	1.527	248.148			✓		1.1598	[M+Na]+	1000	470		OL_2b	4928	4928 (Prometon)	C10H19N5O	225.159	9.52				ISEUFVQQFVOBCY-UHFFFAOYSA-N	1_Enviromental Relevant
1	9280	1	1.53_91.0542m/z	1.527	91.0542			✓		0.9215	[M+H-NH3]+	999	719		OL_2b	7504	7504 (Benzylamine)	C7H9N	107.073	2.83				WGQKYBSKWIADBV-UHFFFAOYSA-N	4_Endogenous
1	3529	1	1.53_95.0491m/z	1.527	95.0491			✓		3.4918	[M+H-H2O]+	999	801		OL_2b	643460	643460 (SORBATE)	C6H8O2	112.052	7.92				WSWCOQWTEOXDQX-MQQKCMAXSA-N	4_Endogenous
1	4632	1	1.57_141.0655m/z	1.571	141.065				0.471	2.4909	[M+NH4]+	998			OL_2a	938	938 (Nicotinic acid)	C6H5NO2	123.032	1.1				PVNIIMVLHYAWGP-UHFFFAOYSA-N	4_Endogenous
1	5387	1	1.59_231.0836m/z	1.592	231.084			✓	0.389	1.3976	[2M+Na]+	1000			OL_2a	87	87 (3-hydroxyisobutyrate)	C4H8O3	104.047	1.98				DBXBTMSZEOQQDU-UHFFFAOYSA-N	4_Endogenous
1	566	6	1.62_145.0492m/z	1.616	145.049			✓	0.344	1.935	[M+H-H2O]+	1000	458		OL_1	151913	151913 (3-Hydroxyadipic acid)	C6H10O5	162.053	1.96				YVOMYDHIQVMMTA-UHFFFAOYSA-N	4_Endogenous
1	566	7	1.62_145.0492m/z	1.616	145.049			✓	0.374	2.4269	[M+H]+	1000	456		OL_1	194109	194109 (3-Hydroxyadipic 3,6 lactone)	C6H8O4	144.042	1.99				BWEICTHJUIJQPH-UHFFFAOYSA-N	4_Endogenous
1	566	1	1.62_145.0492m/z	1.616	145.049			✓		3.0272	[M+H-H2O]+	1000	978		OL_2b	1662	1662 (3-Hydroxy-3-methylglutaric acid)	C6H10O5	162.053	2.12				NPOAOTPXWNWTSH-UHFFFAOYSA-N	4_Endogenous
1	566	3	1.62_145.0492m/z	1.616	145.049			✓		0.6077	[M+H-2H2O]+	1000	920		OL_2b	18950	18950 (MANNOSE)	C6H12O6	180.063	0.62				WQZGKKKJIJFFOK-QTVWNMPRSA-N	4_Endogenous
1	566	9	1.62_145.0492m/z	1.616	145.049			✓		1.935	[M+H-H2O]+	1000	418		OL_2b	193530	193530 (2-Hydroxyadipic acid)	C6H10O5	162.053	2.12				OTTXIFWBPRRYOG-UHFFFAOYSA-N	4_Endogenous
1	8914	1	1.64_113.0345m/z	1.642	113.034			✓		1.7534	[M+H]+	999	992		OL_2b	1174	1174 (Uracil)	C4H4N2O2	112.027	1				ISAKRJDGNUQOIC-UHFFFAOYSA-N	4_Endogenous
1	1096	1	1.64_132.0656m/z	1.642	132.066			✓	0.108	2.2422	[M+H]+	968	346		OL_1	88064	88064 (N-ACETYLALANINE)	C5H9NO3	131.058	1.75				KTHDTJVBEPMMGL-VKHMYHEASA-N	4_Endogenous
1	1096	2	1.64_132.0656m/z	1.642	132.066			✓	0.088	0.3881	[M+H]+	968			OL_2a	98681	98681 (Propionyl Glycine)	C5H9NO3	131.058	1.73				WOMAZEJKVZLLFE-UHFFFAOYSA-N	4_Endogenous
1	4962	3	1.64_200.1278m/z	1.642	200.128			✓	0.438	1.3525	[M+H-H2O]+	999			OL_2a	107738	107738 (Propionylcarnitine)	C10H19NO4	217.131	2.08				UFAHZIUFPNSHSL-UHFFFAOYSA-N	4_Endogenous
1	4962	9	1.64_200.1278m/z	1.642	200.128			✓	0.458	1.3525	[M+H-H2O]+	999			OL_2a	188824	188824 (Propanoylcarnitine)	C10H19NO4	217.131	2.1				UFAHZIUFPNSHSL-MRVPVSSYSA-N	4_Endogenous
1	11964	2	1.64_244.0694n	1.642	267.0586, 245.0765, 511.1287	[M+Na]+, [M+H]+, [2M+Na]+	244.069	✓	0.032	2.4931	[M+Na]+, [M+H]+, [2M+Na]+	999	735		OL_1	6029	6029 (Uridine)	C9H12N2O6	244.07	1.61				DRTQHJPVMGBUCF-XVFCMESISA-N	4_Endogenous
1	11964	1	1.64_244.0694n	1.642	267.0586, 511.1287, 245.0765	[M+Na]+, [2M+Na]+, [M+H]+	244.069	✓		0.592	[M+Na]+, [2M+Na]+, [M+H]+	999	976		OL_2b	15047	15047 (pseudouridine)	C9H12N2O6	244.07	1				PTJWIQPHWPFNBW-GBNDHIKLSA-N	4_Endogenous
1	10765	1	1.69_182.0668m/z	1.688	182.067			✓	0.482	0.1191	[M+NH4]+	997			OL_2a	10250	10250 (2,4-DIHYDROXYPTERIDINE)	C6H4N4O2	164.033	2.17				UYEUUXMDVNYCAM-UHFFFAOYSA-N	4_Endogenous
1	8436	1	1.75_136.0140m/z	1.75	136.014			✓	0.3	2.0972	[M+H-NH3]+	999			OL_2a	1188	1188 (Xanthine)	C5H4N4O2	152.033	1.45				LRFVTYWOQMYALW-UHFFFAOYSA-N	4_Endogenous
1	9160	1	1.75_152.0332n	1.75	153.0405, 175.0222, 305.0734	[M+H]+, [M+Na]+, [2M+H]+	152.033	✓	0.3	1.3004	[M+H]+, [M+Na]+, [2M+H]+	998	778		OL_1	1188	1188 (Xanthine)	C5H4N4O2	152.033	1.45				LRFVTYWOQMYALW-UHFFFAOYSA-N	4_Endogenous
1	6240	3	1.75_159.0285m/z	1.75	159.029			✓	0.15	1.7152	[M+H-H2O]+	999	521		OL_1	14925	14925 (1,2,3-Propanetricarboxylic)	C6H8O6	176.032	1.6				KQTIIICEAUMSDG-UHFFFAOYSA-N	4_Endogenous
1	6240	1	1.75_159.0285m/z	1.75	159.029			✓		2.1029	[M+Na]+	999	947		OL_2b	790	790 (Hypoxanthine)	C5H4N4O	136.039	1.23				FDGQSTZJBFJUBT-UHFFFAOYSA-N	4_Endogenous
1	6240	2	1.75_159.0285m/z	1.75	159.029			✓		1.2152	[M+H-H2O]+	999	942		OL_2b	92283	92283 (D-(+)-Glucuronic acid ?-lactone)	C6H8O6	176.032	0.7				UYUXSRADSPPKRZ-SKNVOMKLSA-N	4_Endogenous
1	7792	3	1.77_104.0473n	1.77	105.0546, 122.0809, 209.1016	[M+H]+, [M+NH4]+, [2M+H]+	104.047	✓	0.21	0.3992	[M+H]+, [M+NH4]+, [2M+H]+	1000			OL_2a	87	87 (3-hydroxyisobutyrate)	C4H8O3	104.047	1.98				DBXBTMSZEOQQDU-UHFFFAOYSA-N	4_Endogenous
1	6185	4	1.77_131.0581n	1.77	154.0473, 176.0292, 132.0658	[M+Na]+, [M+2Na-H]+, [M+H]+	131.058	✓	0.04	1.1432	[M+Na]+, [M+2Na-H]+, [M+H]+	999	788		OL_1	98681	98681 (Propionyl Glycine)	C5H9NO3	131.058	1.73				WOMAZEJKVZLLFE-UHFFFAOYSA-N	4_Endogenous
1	6185	8	1.77_131.0581n	1.77	154.0473, 132.0658, 176.0292	[M+Na]+, [M+H]+, [M+2Na-H]+	131.058	✓	0.02	0.711	[M+Na]+, [M+H]+, [M+2Na-H]+	999	779		OL_1	88064	88064 (N-ACETYLALANINE)	C5H9NO3	131.058	1.75				KTHDTJVBEPMMGL-VKHMYHEASA-N	4_Endogenous
1	6185	1	1.77_131.0581n	1.77	154.0473, 176.0292, 132.0658	[M+Na]+, [M+2Na-H]+, [M+H]+	131.058	✓		0.711	[M+Na]+, [M+2Na-H]+, [M+H]+	999	832		OL_2b	5810	5810 (trans-4-Hydroxy-L-proline)	C5H9NO3	131.058	0.6				PMMYEEVYMWASQN-DMTCNVIQSA-N	4_Endogenous
1	6185	9	1.77_131.0581n	1.77	154.0473, 176.0292, 132.0658	[M+Na]+, [M+2Na-H]+, [M+H]+	131.058	✓		0.711	[M+Na]+, [M+2Na-H]+, [M+H]+	999	733		OL_2b	69248	69248 (trans-4-Hydroxy-L-proline)	C5H9NO3	131.058	0.6				PMMYEEVYMWASQN-BKLSDQPFSA-N	4_Endogenous
1	4519	1	1.77_233.0594m/z	1.77	233.059			✓	0.37	1.496	[M+H-H2O]+	997			OL_2a	71312803	71312803 (N-Acetyl-S-(2-hydroxy-3-propionamide)-L-cysteine)	C8H14N2O5S	250.062	1.4				GFVUOIIZUCFXSF-LWOQYNTDSA-N	1_Enviromental Relevant
1	8361	1	1.79_217.9870m/z	1.794	217.987			✓	0.234	4.6926	[M+2Na-H]+	995			OL_2a	6926	6926 (ANILINE-2-SULFONATE)	C6H7NO3S	173.015	1.56				ZMCHBSMFKQYNKA-UHFFFAOYSA-N	4_Endogenous
1	3212	1	1.83_131.0944n	1.835	132.1017, 154.0835	[M+H]+, [M+Na]+	131.094	✓	0.055	4.6909	[M+H]+, [M+Na]+	1000	944		OL_1	6106	6106 (DL-Leucine)	C6H13NO2	131.095	1.89				ROHFNLRQFUQHCH-YFKPBYRVSA-N	4_Endogenous
1	3213	3	1.83_131.0944n	1.835	154.0835, 132.1017	[M+Na]+, [M+H]+	131.094	✓	0.205	4.6909	[M+Na]+, [M+H]+	1000	814		OL_1	21236	21236 (NORLEUCINE)	C6H13NO2	131.095	2.04				LRQKBLKVPFOOQJ-YFKPBYRVSA-N	4_Endogenous
1	3213	4	1.83_131.0944n	1.835	154.0835, 132.1017	[M+Na]+, [M+H]+	131.094	✓	0.095	4.6909	[M+Na]+, [M+H]+	1000	733		OL_1	6306	6306 (L-Isoleucine)	C6H13NO2	131.095	1.74				AGPKZVBTJJNPAG-WHFBIAKZSA-N	4_Endogenous
1	5704	2	1.90_184.0964m/z	1.899	184.096			✓		4.8892	[M+H]+	999	760		OL_2b	1237	1237 (NORMETANEPHRINE)	C9H13NO3	183.09	0.98				YNYAYWLBAHXHLL-UHFFFAOYSA-N	4_Endogenous
1	5704	4	1.90_184.0964m/z	1.899	184.096			✓		2.3931	[M+H]+	999	665		OL_2b	5816	5816 (epinephrine)	C9H13NO3	183.089	0.77				UCTWMZQNUQWSLP-VIFPVBQESA-N	5_Foodome
1	5704	7	1.90_184.0964m/z	1.899	184.096			✓		2.3434	[M+NH4]+	999	310		OL_2b	1303	1303 (Phenyllactic acid)	C9H10O3	166.063	7.03				NWCHELUCVWSRRS-UHFFFAOYSA-N	4_Endogenous
1	8332	1	1.90_226.1278m/z	1.899	226.128			✓	0.081	3.3016	[2M+NH4]+	999			OL_2a	87	87 (3-hydroxyisobutyrate)	C4H8O3	104.047	1.98				DBXBTMSZEOQQDU-UHFFFAOYSA-N	4_Endogenous
1	2520	2	1.92_104.0473n	1.92	105.0546, 122.0808	[M+H]+, [M+NH4]+	104.047	✓	0.06	0.4388	[M+H]+, [M+NH4]+	1000			OL_2a	87	87 (3-hydroxyisobutyrate)	C4H8O3	104.047	1.98				DBXBTMSZEOQQDU-UHFFFAOYSA-N	4_Endogenous
1	2094	1	1.92_162.0525n	1.92	145.0493, 185.0416	[M+H-H2O]+, [M+Na]+	162.053	✓	0.2	2.7854	[M+H-H2O]+, [M+Na]+	999	978		OL_1	1662	1662 (3-Hydroxy-3-methylglutaric acid)	C6H10O5	162.053	2.12				NPOAOTPXWNWTSH-UHFFFAOYSA-N	4_Endogenous
1	2095	1	1.92_162.0525n	1.92	185.0416, 145.0493	[M+Na]+, [M+H-H2O]+	162.053	✓	0.2	1.6932	[M+Na]+, [M+H-H2O]+	999	658		OL_1	193530	193530 (2-Hydroxyadipic acid)	C6H10O5	162.053	2.12				OTTXIFWBPRRYOG-UHFFFAOYSA-N	4_Endogenous
1	2094	5	1.92_162.0525n	1.92	145.0493, 185.0416	[M+H-H2O]+, [M+Na]+	162.053	✓	0.04	1.6932	[M+H-H2O]+, [M+Na]+	999	511		OL_1	151913	151913 (3-Hydroxyadipic acid)	C6H10O5	162.053	1.96				YVOMYDHIQVMMTA-UHFFFAOYSA-N	4_Endogenous
1	6733	1	1.95_137.0457m/z	1.946	137.046			✓		4.3928	[M+H]+	999	950		OL_2b	790	790 (Hypoxanthine)	C5H4N4O	136.039	1.23				FDGQSTZJBFJUBT-UHFFFAOYSA-N	4_Endogenous
1	6733	2	1.95_137.0457m/z	1.946	137.046			✓		0.7983	[M+H]+	999	857		OL_2b	135398638	135398638 (hypoxanthine)	C5H4N4O	136.038	1.26				FDGQSTZJBFJUBT-UHFFFAOYSA-N	5_Foodome
1	6869	1	1.95_164.0563m/z	1.946	164.056				0.004	0.1123	[M+H]+	996			OL_2a	73000	73000 (Pterine)	C6H5N5O	163.049	1.95					4_Endogenous
1	832	1	1.95_179.1176m/z	1.946	179.118			✓	0.134	3.8385	[M+H]+	1000	840		OL_1	10888489	10888489 ((1'R,2'S)-Nicotine 1'-Oxide)	C10H14N2O	178.111	2.08				RWFBQHICRCUQJJ-CMPLNLGQSA-N	1_Enviromental Relevant
1	832	2	1.95_179.1176m/z	1.946	179.118			✓	0.156	3.8385	[M+H]+	1000	773		OL_1	12313859	12313859 ((1'S,2'S)-Nicotine 1'-Oxide)	C10H14N2O	178.111	1.79				RWFBQHICRCUQJJ-JQWIXIFHSA-N	1_Enviromental Relevant
1	10948	1	1.95_208.0206m/z	1.946	208.021				0.004	2.6561	[M+2Na-H]+	998			OL_2a	73000	73000 (Pterine)	C6H5N5O	163.049	1.95					4_Endogenous
1	1358	1	1.95_215.0158m/z	1.946	215.016			✓		2.143	[M+Na]+	998	713		OL_2b	311	311 (Citric acid)	C6H8O7	192.027	1.22				KRKNYBCHXYNGOX-UHFFFAOYSA-N	4_Endogenous
1	5045	1	2.07_171.0625m/z	2.069	171.062			✓	0.049	4.7016	[M+Na]+	928			OL_2a	439230	439230 (Mevalonic acid)	C6H12O4	148.074	2.02				KJTLQQUUPVSXIM-ZCFIWIBFSA-N	4_Endogenous
1	3588	1	2.07_193.0676m/z	2.069	193.068			✓	0.091	3.5232	[M+2H]2+	994			OL_2a	439155	439155 (S-ADENOSYLHOMOCYSTEINE)	C14H20N6O5S	384.122	2.16				ZJUKTBDSGOFHSH-WFMPWKQPSA-N	4_Endogenous
1	5122	1	2.09_177.1022m/z	2.095	177.102			✓	0.025	0.2418	[M+H]+	996	861		OL_1	HMDB01046	HMDB01046 (Cotinine)	C10H12N2O	176.095	2.07					1_Enviromental Relevant
1	5122	2	2.09_177.1022m/z	2.095	177.102			✓	0.465	0.4519	[M+H]+	996	826		OL_1	5202	5202 (SEROTONIN)	C10H12N2O	176.095	2.56				QZAYGJVTTNCVMB-UHFFFAOYSA-N	4_Endogenous
1	3902	1	2.09_199.0839m/z	2.095	199.084			✓	0.025	1.5723	[M+Na]+	1000	745		OL_1	HMDB01046	HMDB01046 (Cotinine)	C10H12N2O	176.095	2.07					1_Enviromental Relevant
1	3902	2	2.09_199.0839m/z	2.095	199.084			✓	0.465	1.7824	[M+Na]+	1000			OL_2a	5202	5202 (SEROTONIN)	C10H12N2O	176.095	2.56				QZAYGJVTTNCVMB-UHFFFAOYSA-N	4_Endogenous
1	469	1	2.09_218.1388m/z	2.095	218.139			✓	0.015	0.311	[M+H]+	999	969		OL_1	107738	107738 (Propionyl-L-carnitine)	C10H19NO4	217.131	2.08				UFAHZIUFPNSHSL-UHFFFAOYSA-N	4_Endogenous
1	469	4	2.09_218.1388m/z	2.095	218.139			✓	0.005	0.311	[M+H]+	999	955		OL_1	188824	188824 (Propanoylcarnitine)	C10H19NO4	217.131	2.1				UFAHZIUFPNSHSL-MRVPVSSYSA-N	4_Endogenous
1	7716	1	2.12_112.0503m/z	2.12	112.05			✓		0.1848	[M+H]+	998	970		OL_2b	597	597 (Cytosine)	C4H5N3O	111.043	0.65				OPTASPLRGRRNAP-UHFFFAOYSA-N	4_Endogenous
1	11978	2	2.15_105.0545m/z	2.146	105.055			✓	0.166	1.3135	[M+H]+	999			OL_2a	87	87 (3-hydroxyisobutyrate)	C4H8O3	104.047	1.98				DBXBTMSZEOQQDU-UHFFFAOYSA-N	4_Endogenous
1	10856	1	2.15_168.0628m/z	2.146	168.063			✓	0.284	2.7892	[M+Na]+	997	660		OL_1	18189	18189 (4-acetamidobutanoic acid)	C6H11NO3	145.074	2.43				UZTFMUBKZQVKLK-UHFFFAOYSA-N	4_Endogenous
1	10856	2	2.15_168.0628m/z	2.146	168.063			✓		2.0517	[M+Na]+	997	507		OL_2b	88412	88412 (Butyrylglycine)	C6H11NO3	145.074	3.38				WPSSBBPLVMTKRN-UHFFFAOYSA-N	4_Endogenous
1	5364	1	2.15_170.0426m/z	2.146	170.043			✓		2.6923	[M+Na]+	1000	639		OL_2b	33032	33032 (L-Glutamic acid)	C5H9NO4	147.053	0.64				WHUUTDBJXJRKMK-VKHMYHEASA-N	4_Endogenous
1	5364	2	2.15_170.0426m/z	2.146	170.043			✓		2.6923	[M+Na]+	1000	422		OL_2b	65249	65249 (N-ACETYLSERINE)	C5H9NO4	147.053	0.87				JJIHLJJYMXLCOY-BYPYZUCNSA-N	4_Endogenous
1	2759	1	2.15_228.0748m/z	2.146	228.075			✓	0.174	1.2732	[M-e]+	995			OL_2a	13712	13712 (Deoxyuridine)	C9H12N2O5	228.075	2.32				MXHRCPNRJAMMIM-SHYZEUOFSA-N	4_Endogenous
1	3491	1	2.30_220.0845n	2.297	203.0812, 221.0917	[M+H-H2O]+, [M+H]+	220.084	✓	0.423	2.3035	[M+H-H2O]+, [M+H]+	998			OL_2a	144	144 (5-HYDROXYTRYPTOPHAN)	C11H12N2O3	220.085	2.72				LDCYZAJDBXYCGN-UHFFFAOYSA-N	4_Endogenous
1	12710	1	2.37_154.0473m/z	2.373	154.047			✓		0.7027	[M+Na]+	999	838		OL_2b	69248	69248 (trans-4-Hydroxy-L-proline)	C5H9NO3	131.058	0.6				PMMYEEVYMWASQN-BKLSDQPFSA-N	4_Endogenous
1	12710	2	2.37_154.0473m/z	2.373	154.047			✓		0.7027	[M+Na]+	999	814		OL_2b	88064	88064 (N-ACETYLALANINE)	C5H9NO3	131.058	1.75				KTHDTJVBEPMMGL-VKHMYHEASA-N	4_Endogenous
1	12710	3	2.37_154.0473m/z	2.373	154.047			✓		0.7027	[M+Na]+	999	738		OL_2b	5810	5810 (trans-4-Hydroxy-L-proline)	C5H9NO3	131.058	0.6				PMMYEEVYMWASQN-DMTCNVIQSA-N	4_Endogenous
1	12710	6	2.37_154.0473m/z	2.373	154.047			✓		1.1514	[M+Na]+	999	700		OL_2b	98681	98681 (Propionyl Glycine)	C5H9NO3	131.058	1.73				WOMAZEJKVZLLFE-UHFFFAOYSA-N	4_Endogenous
1	5550	1	2.37_261.1441m/z	2.373	261.144			✓		0.5385	[M+2Na-H]+	998	783		OL_2b	79034	79034 (12-Hydroxydodecanoic acid)	C12H24O3	216.173	12.31				ZDHCZVWCTKTBRY-UHFFFAOYSA-N	4_Endogenous
1	6250	3	2.40_127.0501m/z	2.399	127.05			✓	0.199	1.5252	[M+H]+	999	371		OL_1	1135	1135 (Thymine)	C5H6N2O2	126.043	2.2				RWQNBRDOKXIBIV-UHFFFAOYSA-N	4_Endogenous
1	6250	1	2.40_127.0501m/z	2.399	127.05			✓		1.5252	[M+H]+	999	873		OL_2b	96215	96215 (4-IMIDAZOLEACETATE)	C5H6N2O2	126.043	0.68				PRJKNHOMHKJCEJ-UHFFFAOYSA-N	4_Endogenous
1	8590	1	2.42_231.0834m/z	2.425	231.083			✓	0.445	2.4009	[2M+Na]+	1000			OL_2a	87	87 (3-hydroxyisobutyrate)	C4H8O3	104.047	1.98				DBXBTMSZEOQQDU-UHFFFAOYSA-N	4_Endogenous
1	6403	1	2.45_145.0736n	2.451	168.0630, 146.0809	[M+Na]+, [M+H]+	145.074	✓	0.021	2.4183	[M+Na]+, [M+H]+	1000	923		OL_1	18189	18189 (4-acetamidobutanoic acid)	C6H11NO3	145.074	2.43				UZTFMUBKZQVKLK-UHFFFAOYSA-N	4_Endogenous
1	6403	2	2.45_145.0736n	2.451	168.0630, 146.0809	[M+Na]+, [M+H]+	145.074	✓		1.6808	[M+Na]+, [M+H]+	1000	780		OL_2b	88412	88412 (Butyrylglycine)	C6H11NO3	145.074	3.38				WPSSBBPLVMTKRN-UHFFFAOYSA-N	4_Endogenous
1	6402	7	2.45_145.0736n	2.451	146.0809, 168.0630	[M+H]+, [M+Na]+	145.074	✓		1.6808	[M+H]+, [M+Na]+	1000	373		OL_2b	151730	151730 (5-Hydroxypipecolic acid)	C6H11NO3	145.074	0.65				RKEYKDXXZCICFZ-UHFFFAOYSA-N	4_Endogenous
1	6488	1	2.45_160.0756m/z	2.451	160.076			✓	0.109	4.0105	[M+H-NH3]+	999	897		OL_1	5202	5202 (SEROTONIN)	C10H12N2O	176.095	2.56				QZAYGJVTTNCVMB-UHFFFAOYSA-N	4_Endogenous
1	6488	10	2.45_160.0756m/z	2.451	160.076			✓	0.381	3.8004	[M+H-NH3]+	999			OL_2a	HMDB01046	HMDB01046 (Cotinine)	C10H12N2O	176.095	2.07					1_Enviromental Relevant
1	6488	7	2.45_160.0756m/z	2.451	160.076			✓		1.8469	[M+H]+	999	674		OL_2b	800	800 (INDOLEACETALDEHYDE)	C10H9NO	159.068	3.98				WHOOUMGHGSPMGR-UHFFFAOYSA-N	4_Endogenous
1	3405	1	2.45_167.0312m/z	2.451	167.031			✓	0.059	1.8708	[M+Na]+	998	868		OL_1	194109	194109 (3-Hydroxyadipic 3,6 lactone)	C6H8O4	144.042	2.51				BWEICTHJUIJQPH-UHFFFAOYSA-N	4_Endogenous
1	7911	1	2.45_86.0600m/z	2.451	86.06			✓		3.0227	[M+H-H2O]+	999	821		OL_2b	119	119 (METHYL 4-AMINOBUTYRATE)	C4H9NO2	103.063	0.97				BTCSSZJGUNDROE-UHFFFAOYSA-N	4_Endogenous
1	7911	7	2.45_86.0600m/z	2.451	86.06			✓		3.0227	[M+H-H2O]+	999	689		OL_2b	64956	64956 (AMINOISOBUTANOATE)	C4H9NO2	103.063	0.68				QCHPKSFMDHPSNR-UHFFFAOYSA-N	4_Endogenous
1	3437	1	2.48_170.0808m/z	2.476	170.081			✓		2.221	[M+H]+	998	605		OL_2b	439260	439260 (norepinephrine)	C8H11NO3	169.074	0.66				SFLSHLFXELFNJZ-QMMMGPOBSA-N	5_Foodome
1	3437	9	2.48_170.0808m/z	2.476	170.081			✓		2.8539	[M+H]+	998	363		OL_2b	4624	4624 (6-HYDROXYDOPAMINE)	C8H11NO3	169.074	0.87				DIVDFFZHCJEHGG-UHFFFAOYSA-N	4_Endogenous
1	12197	1	2.50_247.1414n	2.503	248.1486, 230.1381	[M+H]+, [M+H-H2O]+	247.141	✓		2.2529	[M+H]+, [M+H-H2O]+	998	598		OL_2b	90659885	90659885 (Hydroxybutyrylcarnitine)	C11H21NO5	247.142	1.53				UEFRDQSMQXDWTO-YGPZHTELSA-N	4_Endogenous
1	9368	1	2.53_153.0425n	2.526	154.0496, 136.0392	[M+H]+, [M+H-H2O]+	153.042	✓		3.3665	[M+H]+, [M+H-H2O]+	999	895		OL_2b	65083	65083 (3-amino-4-hydroxybenzoic acid)	C7H7NO3	153.043	1.16				MRBKRZAPGUCWOS-UHFFFAOYSA-N	4_Endogenous
1	9367	1	2.53_153.0425n	2.526	136.0392, 154.0496	[M+H-H2O]+, [M+H]+	153.042	✓		3.3665	[M+H-H2O]+, [M+H]+	999	698		OL_2b	86	86 (3-HYDROXYANTHRANILATE)	C7H7NO3	153.043	3.66				WJXSWCUQABXPFS-UHFFFAOYSA-N	4_Endogenous
1	9368	2	2.53_153.0425n	2.526	154.0496, 136.0392	[M+H]+, [M+H-H2O]+	153.042	✓		3.3665	[M+H]+, [M+H-H2O]+	999	863		OL_2b	127115	127115 (3-AMINO-5-HYDROXYBENZOATE)	C7H7NO3	153.043	1.22				QPEJHSFTZVMSJH-UHFFFAOYSA-N	4_Endogenous
1	2945	5	2.53_157.0607m/z	2.526	157.061			✓	0.474	0.3599	[M+NH4]+	997			OL_2a	69114	69114 (2-hydroxynicotinic acid)	C6H5NO3	139.027	3				UEYQJQVBUVAELZ-UHFFFAOYSA-N	5_Foodome
1	2945	10	2.53_157.0607m/z	2.526	157.061			✓	0.086	0.7699	[M+NH4]+	997			OL_2a	72924	72924 (6-Hydroxypyridine-3-carboxylic acid)	C6H5NO3	139.027	2.44				BLHCMGRVFXRYRN-UHFFFAOYSA-N	4_Endogenous
1	1071	1	2.65_159.0893n	2.654	182.0786, 160.0965	[M+Na]+, [M+H]+	159.089	✓		1.8049	[M+Na]+, [M+H]+	1000	870		OL_2b	193872	193872 (2-Methylbutyrylglycine)	C7H13NO3	159.089	4.74				HOACIBQKYRHBOW-UHFFFAOYSA-N	4_Endogenous
1	1071	10	2.65_159.0893n	2.654	182.0786, 160.0965	[M+Na]+, [M+H]+	159.089	✓		1.8049	[M+Na]+, [M+H]+	1000	800		OL_2b	546304	546304 (N-Iso Valerylglycine)	C7H13NO3	159.089	5				ZRQXMKMBBMNNQC-UHFFFAOYSA-N	4_Endogenous
1	9735	1	2.65_183.0529n	2.654	184.0602, 206.0421	[M+H]+, [M+Na]+	183.053	✓	0.076	0.4129	[M+H]+, [M+Na]+	998	984		OL_1	6723	6723 (4-Pyridoxic acid)	C8H9NO4	183.053	2.73				HXACOUQIXZGNBF-UHFFFAOYSA-N	4_Endogenous
1	12449	1	2.67_284.0985m/z	2.673	284.099			✓	0.013	2.8355	[M+H]+	999	833		OL_1	6802	6802 (Guanosine)	C10H13N5O5	283.092	2.66					4_Endogenous
1	1590	1	2.70_137.0458m/z	2.696	137.046			✓		3.8004	[M+H]+	998	949		OL_2b	790	790 (Hypoxanthine)	C5H4N4O	136.039	1.23				FDGQSTZJBFJUBT-UHFFFAOYSA-N	4_Endogenous
1	1590	2	2.70_137.0458m/z	2.696	137.046			✓		0.2059	[M+H]+	998	824		OL_2b	135398638	135398638 (hypoxanthine)	C5H4N4O	136.038	1.26				FDGQSTZJBFJUBT-UHFFFAOYSA-N	5_Foodome
1	1348	1	2.70_268.0806n	2.696	291.0696, 269.0879, 307.0434, 559.1513, 537.1692	[M+Na]+, [M+H]+, [M+K]+, [2M+Na]+, [2M+H]+	268.081	✓	0.026	1.3126	[M+Na]+, [M+H]+, [M+K]+, [2M+Na]+, [2M+H]+	999	992		OL_1	6021	6021 (Inosine)	C10H12N4O5	268.081	2.67					4_Endogenous
1	5536	1	2.75_144.0653m/z	2.747	144.065			✓		2.4005	[M+H-H2O]+	998	868		OL_2b	439377	439377 (N-Methyl-L-glutamic acid)	C6H11NO4	161.069	0.68				XLBVNMSMFQMKEY-BYPYZUCNSA-N	4_Endogenous
1	5536	2	2.75_144.0653m/z	2.747	144.065			✓		2.4005	[M+H-H2O]+	998	851		OL_2b	92136	92136 (DL-2-Aminoadipic acid)	C6H11NO4	161.069	0.7				OYIFNHCXNCRBQI-BYPYZUCNSA-N	4_Endogenous
1	10002	1	2.75_262.1645m/z	2.747	262.164			✓	0.073	0.0959	[M+CH3OH+H]+	999			OL_2a	53481615	53481615 (Butenylcarnitine)	C11H19NO4	229.131	2.82				HQDBMDGXEZLSNK-CYNONHLPSA-N	4_Endogenous
1	9832	1	2.79_132.0422n	2.79	133.0493, 115.0389, 155.0311	[M+H]+, [M+H-H2O]+, [M+Na]+	132.042	✓	0.03	1.1533	[M+H]+, [M+H-H2O]+, [M+Na]+	999	962		OL_1	743	743 (GLUTARATE)	C5H8O4	132.042	2.82				JFCQEDHGNNZCLN-UHFFFAOYSA-N	4_Endogenous
1	7025	1	2.79_194.0573n	2.79	195.0646, 212.0915	[M+H]+, [M+NH4]+	194.057	✓		3.3707	[M+H]+, [M+NH4]+	999	354		OL_2b	445858	445858 (FERULATE)	C10H10O4	194.058	7.32				KSEBMYQBYZTDHS-HWKANZROSA-N	4_Endogenous
1	2460	1	2.82_182.0807m/z	2.817	182.081			✓		3.232	[M+H]+	926	368		OL_2b	6057	6057 (L-Tyrosine)	C9H11NO3	181.074	1.56				OUYCCCASQSFEME-QMMMGPOBSA-N	4_Endogenous
1	2881	1	2.88_268.0802n	2.883	269.0875, 291.0693	[M+H]+, [M+Na]+	268.08	✓	0.213	3.0332	[M+H]+, [M+Na]+	1000	607		OL_1	6021	6021 (Inosine)	C10H12N4O5	268.081	2.67					4_Endogenous
1	538	1	2.90_159.0893n	2.903	182.0784, 160.0966	[M+Na]+, [M+H]+	159.089	✓		1.5588	[M+Na]+, [M+H]+	997	861		OL_2b	193872	193872 (2-Methylbutyrylglycine)	C7H13NO3	159.089	4.74				HOACIBQKYRHBOW-UHFFFAOYSA-N	4_Endogenous
1	538	10	2.90_159.0893n	2.903	182.0784, 160.0966	[M+Na]+, [M+H]+	159.089	✓		1.5588	[M+Na]+, [M+H]+	997	797		OL_2b	546304	546304 (N-Iso Valerylglycine)	C7H13NO3	159.089	5				ZRQXMKMBBMNNQC-UHFFFAOYSA-N	4_Endogenous
1	11509	4	2.93_132.0806m/z	2.928	132.081			✓	0.088	3.0298	[M+H-2H2O]+	1000			OL_2a	1669	1669 (3-METHOXYTYRAMINE)	C9H13NO2	167.095	2.84				DIVQKHQLANKJQO-UHFFFAOYSA-N	4_Endogenous
1	11509	1	2.93_132.0806m/z	2.928	132.081			✓		4.7689	[M+H-NH3]+	1000	764		OL_2b	91462	91462 (Nornicotine)	C9H12N2	148.1	1.1				MYKUKUCHPMASKF-VIFPVBQESA-N	1_Enviromental Relevant
1	12304	1	2.93_191.0581n	2.928	192.0653, 209.0921, 174.0546	[M+H]+, [M+NH4]+, [M+H-H2O]+	191.058	✓		0.3579	[M+H]+, [M+NH4]+, [M+H-H2O]+	1000	901		OL_2b	1826	1826 (5-HYDROXYINDOLEACETATE)	C10H9NO3	191.058	4.86				DUUGKQCEGZLZNO-UHFFFAOYSA-N	4_Endogenous
1	6755	1	2.93_231.0734m/z	2.928	231.073			✓	0.052	3.9548	[M+Na]+	998	536		OL_1	846	846 (Kynurenine)	C10H12N2O3	208.085	2.98				YGPSJZOEDVAXAB-UHFFFAOYSA-N	4_Endogenous
1	6755	3	2.93_231.0734m/z	2.928	231.073			✓	0.042	3.9548	[M+Na]+	998			OL_2a	161166	161166 (Kynurenine)	C10H12N2O3	208.085	2.97				YGPSJZOEDVAXAB-QMMMGPOBSA-N	4_Endogenous
1	9660	4	2.98_184.0964m/z	2.978	184.096			✓		4.8716	[M+H]+	998	674		OL_2b	1237	1237 (NORMETANEPHRINE)	C9H13NO3	183.09	0.98				YNYAYWLBAHXHLL-UHFFFAOYSA-N	4_Endogenous
1	9660	6	2.98_184.0964m/z	2.978	184.096			✓		2.3755	[M+H]+	998	528		OL_2b	5816	5816 (epinephrine)	C9H13NO3	183.089	0.77				UCTWMZQNUQWSLP-VIFPVBQESA-N	5_Foodome
1	9660	7	2.98_184.0964m/z	2.978	184.096			✓		2.324	[M+NH4]+	998	374		OL_2b	1303	1303 (Phenyllactic acid)	C9H10O3	166.063	7.03				NWCHELUCVWSRRS-UHFFFAOYSA-N	4_Endogenous
1	9251	2	3.00_120.0442m/z	3.003	120.044			✓	0.497	3.5146	[M+H-H2O]+	999	594		OL_1	978	978 (4-aminobenzoic acid)	C7H7NO2	137.048	3.5				ALYNCZNDIQEVRV-UHFFFAOYSA-N	4_Endogenous
1	9251	3	3.00_120.0442m/z	3.003	120.044			✓		3.5146	[M+H-H2O]+	999	341		OL_2b	227	227 (ANTHRANILATE)	C7H7NO2	137.048	5.81				RWZYAGGXGHYGMB-UHFFFAOYSA-N	4_Endogenous
1	273	3	3.00_166.0496m/z	3.003	166.05			✓	0.093	0.4658	[M+H-H2O]+	998	428		OL_1	6723	6723 (4-Pyridoxic acid)	C8H9NO4	183.053	2.91				HXACOUQIXZGNBF-UHFFFAOYSA-N	4_Endogenous
1	11980	1	3.00_180.1016m/z	3.003	180.102			✓		3.8854	[M+H]+	1000	434		OL_2b	91588	91588 (SALSOLINOL)	C10H13NO2	179.095	0.67				IBRKLUSXDYATLG-LURJTMIESA-N	4_Endogenous
1	5231	1	3.03_166.0490n	3.03	167.056	[M+H]+	166.049	✓	0.05	0.1925	[M+H]+	999	777		OL_1	68374	68374 (7-methylxanthine)	C6H6N4O2	166.049	3.08				PFWLFWPASULGAN-UHFFFAOYSA-N	5_Foodome
1	5231	2	3.03_166.0490n	3.03	167.056	[M+H]+	166.049	✓	0.33	0.1925	[M+H]+	999	436		OL_1	70639	70639 (3-methylxanthine)	C6H6N4O2	166.049	3.36				GMSNIKWWOQHZGF-UHFFFAOYSA-N	5_Foodome
1	5231	3	3.03_166.0490n	3.03	167.056	[M+H]+	166.049	✓		0.1925	[M+H]+	999	339		OL_2b	80220	80220 (1-methylxanthine)	C6H6N4O2	166.049	3.53				MVOYJPOZRLFTCP-UHFFFAOYSA-N	5_Foodome
1	3083	19	3.05_170.0809m/z	3.055	170.081			✓	0.445	4.4294	[M+CH3OH+H]+	997			OL_2a	978	978 (4-aminobenzoic acid)	C7H7NO2	137.048	3.5				ALYNCZNDIQEVRV-UHFFFAOYSA-N	4_Endogenous
1	3083	1	3.05_170.0809m/z	3.055	170.081			✓		2.4075	[M+H]+	996	733		OL_2b	4624	4624 (6-HYDROXYDOPAMINE)	C8H11NO3	169.074	0.87				DIVDFFZHCJEHGG-UHFFFAOYSA-N	4_Endogenous
1	3300	1	3.08_127.0500m/z	3.079	127.05			✓		2.3986	[M+H]+	999	829		OL_2b	1135	1135 (Thymine)	C5H6N2O2	126.043	2.2				RWQNBRDOKXIBIV-UHFFFAOYSA-N	4_Endogenous
1	3300	2	3.08_127.0500m/z	3.079	127.05			✓		1.8194	[M+H]+	999	367		OL_2b	96215	96215 (4-imidazoleacetic acid)	C5H6N2O2	126.043	0.68				PRJKNHOMHKJCEJ-UHFFFAOYSA-N	5_Foodome
1	10049	2	3.08_157.0130m/z	3.079	157.013			✓	0.091	1.083	[M+H]+	998	809		OL_1	76720	76720 (Furan-2,5-dicarboxylic acid)	C6H4O5	156.006	3.17				CHTHALBTIRVDBM-UHFFFAOYSA-N	4_Endogenous
1	11412	1	3.08_176.0681n	3.079	199.0574, 159.0648, 141.0544	[M+Na]+, [M+H-H2O]+, [M+H-2H2O]+	176.068	✓		2.0679	[M+Na]+, [M+H-H2O]+, [M+H-2H2O]+	999	554		OL_2b	77	77 (2-isopropylmalate)	C7H12O5	176.069	5.51				BITYXLXUCSKTJS-UHFFFAOYSA-N	5_Foodome
1	12627	1	3.08_183.1124m/z	3.079	183.112			✓	0.231	2.3771	[M+NH4]+	1000			OL_2a	6140	6140 (L-Phenylalanine)	C9H11NO2	165.079	3.31				COLNVLDHVKWLRT-QMMMGPOBSA-N	4_Endogenous
1	11538	4	3.10_110.0600m/z	3.102	110.06			✓	0.278	0.0673	[M+H-2H2O]+	999			OL_2a	88412	88412 (Butyrylglycine)	C6H11NO3	145.074	3.38				WPSSBBPLVMTKRN-UHFFFAOYSA-N	4_Endogenous
1	11538	1	3.10_110.0600m/z	3.102	110.06			✓		2.9047	[M+H]+	999	916		OL_2b	5801	5801 (2-aminophenol)	C6H7NO	109.053	1.16				CDAWCLOXVUBKRW-UHFFFAOYSA-N	4_Endogenous
1	1638	1	3.10_152.0704m/z	3.102	152.07			✓		0.7355	[M+H]+	1000	860		OL_2b	1983	1983 (Acetaminophen)	C8H9NO2	151.063	3.9				RZVAJINKPMORJF-UHFFFAOYSA-N	2_Drug and Medication
1	1638	5	3.10_152.0704m/z	3.102	152.07			✓		1.0759	[M+H-H2O]+	1000	497		OL_2b	439260	439260 (norepinephrine)	C8H11NO3	169.074	0.66				SFLSHLFXELFNJZ-QMMMGPOBSA-N	5_Foodome
1	1638	7	3.10_152.0704m/z	3.102	152.07			✓		1.7087	[M+H-H2O]+	1000	381		OL_2b	1054	1054 (Pyridoxine)	C8H11NO3	169.074	1.32				LXNHXLLTXMVWPM-UHFFFAOYSA-N	4_Endogenous
1	5115	1	3.13_162.0526n	3.127	145.0493, 185.0418	[M+H-H2O]+, [M+Na]+	162.053	✓		2.4262	[M+H-H2O]+, [M+Na]+	999	917		OL_2b	1662	1662 (3-Hydroxy-3-methylglutaric acid)	C6H10O5	162.053	2.13				NPOAOTPXWNWTSH-UHFFFAOYSA-N	4_Endogenous
1	5115	5	3.13_162.0526n	3.127	145.0493, 185.0418	[M+H-H2O]+, [M+Na]+	162.053	✓		1.334	[M+H-H2O]+, [M+Na]+	999	694		OL_2b	151913	151913 (3-Hydroxyadipic acid)	C6H10O5	162.053	1.96				YVOMYDHIQVMMTA-UHFFFAOYSA-N	4_Endogenous
1	5116	5	3.13_162.0526n	3.127	185.0418, 145.0493	[M+Na]+, [M+H-H2O]+	162.053	✓		1.334	[M+Na]+, [M+H-H2O]+	999	700		OL_2b	193530	193530 (2-Hydroxyadipic acid)	C6H10O5	162.053	2.12				OTTXIFWBPRRYOG-UHFFFAOYSA-N	4_Endogenous
1	4425	4	3.13_184.0965m/z	3.127	184.096			✓		4.3197	[M+H]+	999	638		OL_2b	1237	1237 (NORMETANEPHRINE)	C9H13NO3	183.09	0.98				YNYAYWLBAHXHLL-UHFFFAOYSA-N	4_Endogenous
1	4425	6	3.13_184.0965m/z	3.127	184.096			✓		1.8237	[M+H]+	999	490		OL_2b	5816	5816 (epinephrine)	C9H13NO3	183.089	0.77				UCTWMZQNUQWSLP-VIFPVBQESA-N	5_Foodome
1	4425	9	3.13_184.0965m/z	3.127	184.096			✓		1.7156	[M+NH4]+	999	310		OL_2b	1303	1303 (Phenyllactic acid)	C9H10O3	166.063	7.03				NWCHELUCVWSRRS-UHFFFAOYSA-N	4_Endogenous
1	1463	1	3.22_171.0626m/z	3.216	171.063			✓	0.236	0.927	[M+Na]+	999			OL_2a	439251	439251 ((R)-Pantoic acid)	C6H12O4	148.074	2.98				OTOIIPJYVQJATP-BYPYZUCNSA-N	4_Endogenous
1	5565	1	3.27_148.0522n	3.272	131.0489, 149.0594, 166.0860	[M+H-H2O]+, [M+H]+, [M+NH4]+	148.052	✓		1.5236	[M+H-H2O]+, [M+H]+, [M+NH4]+	996	692		OL_2b	444539	444539 (trans-Cinnamic acid)	C9H8O2	148.052	9.55				WBYWAXJHAXSJNI-VOTSOKGWSA-N	4_Endogenous
1	6882	1	3.27_165.0785n	3.272	210.0497, 353.1464	[M+2Na-H]+, [2M+Na]+	165.078	✓	0.038	3.061	[M+2Na-H]+, [2M+Na]+	997			OL_2a	6140	6140 (L-Phenylalanine)	C9H11NO2	165.079	3.31				COLNVLDHVKWLRT-QMMMGPOBSA-N	4_Endogenous
1	7027	1	3.27_165.0787n	3.272	188.0678, 331.1644	[M+Na]+, [2M+H]+	165.079	✓	0.038	1.6181	[M+Na]+, [2M+H]+	999	515		OL_1	6140	6140 (L-Phenylalanine)	C9H11NO2	165.079	3.31				COLNVLDHVKWLRT-QMMMGPOBSA-N	4_Endogenous
1	2384	1	3.27_168.0921m/z	3.272	168.092			✓	0.468	0.1094	[M+H-2H2O]+	994			OL_2a	439356	439356 (L-TRYPTOPHANAMIDE)	C11H13N3O	203.106	3.74				JLSKPBDKNIXMBS-VIFPVBQESA-N	4_Endogenous
1	2907	1	3.31_166.0489n	3.311	167.056	[M+H]+	166.049	✓	0.231	1.1552	[M+H]+	999	917		OL_1	68374	68374 (7-methylxanthine)	C6H6N4O2	166.049	3.08				PFWLFWPASULGAN-UHFFFAOYSA-N	5_Foodome
1	2907	2	3.31_166.0489n	3.311	167.056	[M+H]+	166.049	✓	0.049	1.1552	[M+H]+	999	842		OL_1	70639	70639 (3-methylxanthine)	C6H6N4O2	166.049	3.36				GMSNIKWWOQHZGF-UHFFFAOYSA-N	5_Foodome
1	2907	3	3.31_166.0489n	3.311	167.056	[M+H]+	166.049	✓	0.219	1.1552	[M+H]+	999	749		OL_1	80220	80220 (1-methylxanthine)	C6H6N4O2	166.049	3.53				MVOYJPOZRLFTCP-UHFFFAOYSA-N	5_Foodome
1	11829	1	3.38_185.0415m/z	3.383	185.042			✓		4.4687	[M+Na]+	998	753		OL_2b	1662	1662 (3-Hydroxy-3-methylglutaric acid)	C6H10O5	162.053	2.13				NPOAOTPXWNWTSH-UHFFFAOYSA-N	4_Endogenous
1	11829	5	3.38_185.0415m/z	3.383	185.042			✓		3.3765	[M+Na]+	998	499		OL_2b	193530	193530 (2-Hydroxyadipic acid)	C6H10O5	162.053	2.12				OTTXIFWBPRRYOG-UHFFFAOYSA-N	4_Endogenous
1	11829	8	3.38_185.0415m/z	3.383	185.042			✓		3.3765	[M+Na]+	998	414		OL_2b	151913	151913 (3-Hydroxyadipic acid)	C6H10O5	162.053	1.96				YVOMYDHIQVMMTA-UHFFFAOYSA-N	4_Endogenous
1	7657	1	3.41_183.0893n	3.407	184.0966, 206.0785	[M+H]+, [M+Na]+	183.089	✓		3.878	[M+H]+, [M+Na]+	1000	733		OL_2b	1237	1237 (NORMETANEPHRINE)	C9H13NO3	183.09	0.98				YNYAYWLBAHXHLL-UHFFFAOYSA-N	4_Endogenous
1	7657	2	3.41_183.0893n	3.407	184.0966, 206.0785	[M+H]+, [M+Na]+	183.089	✓		1.3819	[M+H]+, [M+Na]+	1000	507		OL_2b	5816	5816 (epinephrine)	C9H13NO3	183.089	0.77				UCTWMZQNUQWSLP-VIFPVBQESA-N	5_Foodome
1	4482	1	3.41_284.0748n	3.407	285.0821, 307.0643	[M+H]+, [M+Na]+	284.075	✓	0.177	4.2481	[M+H]+, [M+Na]+	999	951		OL_1	64959	64959 (XANTHOSINE)	C10H12N4O6	284.076	3.23				UBORTCNDUKBEOP-UUOKFMHZSA-N	4_Endogenous
1	807	1	3.43_151.0631n	3.432	152.0704, 174.0523	[M+H]+, [M+Na]+	151.063	✓	0.468	0.8292	[M+H]+, [M+Na]+	999	852		OL_1	1983	1983 (Acetaminophen)	C8H9NO2	151.063	3.9				RZVAJINKPMORJF-UHFFFAOYSA-N	2_Drug and Medication
1	8612	1	3.43_290.1592m/z	3.432	290.159			✓	0.028	2.2647	[M+H]+	998	989		OL_1	71296139	71296139 (Adipoyl-L-carnitine)	C13H23NO6	289.152	3.46				BSVHAXJKBCWVDA-UHFFFAOYSA-N	4_Endogenous
1	8612	2	3.43_290.1592m/z	3.432	290.159			✓	0.178	2.1367	[M+H]+	998	955		OL_1	348274610	348274610 (Methylglutaryl-L-carnitine)	C13H23NO6	289.152	3.61					4_Endogenous
1	732	1	3.46_180.1015m/z	3.458	180.101			✓		4.571	[M+H]+	1000	334		OL_2b	91588	91588 (SALSOLINOL)	C10H13NO2	179.095	0.67				IBRKLUSXDYATLG-LURJTMIESA-N	4_Endogenous
1	7334	1	3.48_166.0490n	3.48	167.056	[M+H]+	166.049	✓	0.4	0.2027	[M+H]+	999	521		OL_1	68374	68374 (7-methylxanthine)	C6H6N4O2	166.049	3.08				PFWLFWPASULGAN-UHFFFAOYSA-N	5_Foodome
1	7334	2	3.48_166.0490n	3.48	167.056	[M+H]+	166.049	✓	0.05	0.2027	[M+H]+	999	497		OL_1	80220	80220 (1-methylxanthine)	C6H6N4O2	166.049	3.53				MVOYJPOZRLFTCP-UHFFFAOYSA-N	5_Foodome
1	7334	3	3.48_166.0490n	3.48	167.056	[M+H]+	166.049	✓	0.12	0.2027	[M+H]+	999	465		OL_1	70639	70639 (3-methylxanthine)	C6H6N4O2	166.049	3.36				GMSNIKWWOQHZGF-UHFFFAOYSA-N	5_Foodome
1	3187	8	3.51_158.0808m/z	3.511	158.081				0.449	2.8802	[M+H]+	997			OL_2a	66141	66141 (N-ACETYLPROLINE)	C7H11NO3	157.074	3.96				GNMSLDIYJOSUSW-LURJTMIESA-N	4_Endogenous
1	1569	1	3.55_138.0524m/z	3.549	138.052			✓		1.5903	[M+Na]+	934	608		OL_2b	145742	145742 (L-Proline)	C5H9NO2	115.063	0.7				ONIBWKKTOPOVIA-BYPYZUCNSA-N	4_Endogenous
1	905	22	3.55_185.0804m/z	3.549	185.08				0.409	4.9839	[M+H]+	999			OL_2a	10805	10805 (4-HYDROXY-3-METHOXYPHENYLGLYCOL)	C9H12O4	184.074	3.14				FBWPWWWZWKPJFL-UHFFFAOYSA-N	4_Endogenous
1	95	1	3.57_232.1542m/z	3.568	232.154			✓	0.002	0.7562	[M+H]+	999	968		OL_1	168379	168379 (Isobutyryl-L-carnitine)	C11H21NO4	231.147	3.57				LRCNOZRCYBNMEP-SECBINFHSA-N	4_Endogenous
1	95	2	3.57_232.1542m/z	3.568	232.154			✓	0.132	0.7562	[M+H]+	999	963		OL_1	213144	213144 (Butyrylcarnitine)	C11H21NO4	231.147	3.7				QWYFHHGCZUCMBN-SECBINFHSA-N	4_Endogenous
1	5685	3	3.57_95.0128m/z	3.568	95.0128			✓	0.448	2.4463	[M+H-2H2O]+	1000			OL_2a	811	811 (ITACONATE)	C5H6O4	130.027	3.12				LVHBHZANLOWSRM-UHFFFAOYSA-N	4_Endogenous
1	5685	6	3.57_95.0128m/z	3.568	95.0128			✓	0.448	0.5607	[M+H-2H2O]+	1000			OL_2a	638129	638129 (Mesaconate)	C5H6O4	130.027	3.12				HNEGQIOMVPPMNR-NSCUHMNNSA-N	4_Endogenous
1	7522	1	3.59_290.1592m/z	3.593	290.159			✓	0.017	2.0602	[M+H]+	998	994		OL_1	348274610	348274610 (Methylglutaryl-L-carnitine)	C13H23NO6	289.152	3.61					4_Endogenous
1	7522	2	3.59_290.1592m/z	3.593	290.159			✓	0.133	2.1881	[M+H]+	998	887		OL_1	71296139	71296139 (Adipoyl-L-carnitine)	C13H23NO6	289.152	3.46				BSVHAXJKBCWVDA-UHFFFAOYSA-N	4_Endogenous
1	11144	1	3.62_132.0421n	3.619	133.049	[M+H]+	132.042	✓		0.7926	[M+H]+	999	951		OL_2b	743	743 (GLUTARATE)	C5H8O4	132.042	2.82				JFCQEDHGNNZCLN-UHFFFAOYSA-N	4_Endogenous
1	9048	2	3.62_145.0738n	3.619	168.0630, 184.0366	[M+Na]+, [M+K]+	145.074	✓	0.239	0.4611	[M+Na]+, [M+K]+	999	810		OL_1	88412	88412 (Butyrylglycine)	C6H11NO3	145.074	3.38				WPSSBBPLVMTKRN-UHFFFAOYSA-N	4_Endogenous
1	9048	1	3.62_145.0738n	3.619	168.0630, 184.0366	[M+Na]+, [M+K]+	145.074	✓		1.1987	[M+Na]+, [M+K]+	999	846		OL_2b	18189	18189 (4-acetamidobutanoic acid)	C6H11NO3	145.074	2.43				UZTFMUBKZQVKLK-UHFFFAOYSA-N	4_Endogenous
1	11810	1	3.64_151.0630n	3.644	174.0521, 134.0597	[M+Na]+, [M+H-H2O]+	151.063	✓	0.256	0.2445	[M+Na]+, [M+H-H2O]+	998	716		OL_1	1983	1983 (Acetaminophen)	C8H9NO2	151.063	3.9				RZVAJINKPMORJF-UHFFFAOYSA-N	2_Drug and Medication
1	427	1	3.67_136.0391m/z	3.67	136.039			✓	0.01	3.9451	[M+H-H2O]+	997	963		OL_1	86	86 (3-HYDROXYANTHRANILATE)	C7H7NO3	153.043	3.66				WJXSWCUQABXPFS-UHFFFAOYSA-N	4_Endogenous
1	2204	1	3.69_254.1357m/z	3.687	254.136			✓	0.013	2.4712	[M+Na]+	998	937		OL_1	213144	213144 (Butanoylcarnitine)	C11H21NO4	231.147	3.7				QWYFHHGCZUCMBN-SECBINFHSA-N	4_Endogenous
1	2204	4	3.69_254.1357m/z	3.687	254.136			✓	0.117	2.4712	[M+Na]+	998	863		OL_1	168379	168379 (Isobutyryl-L-carnitine)	C11H21NO4	231.147	3.57				LRCNOZRCYBNMEP-SECBINFHSA-N	4_Endogenous
1	1327	1	3.72_158.0576n	3.723	159.0649, 203.0286, 176.0914, 141.0544	[M+H]+, [M+2Na-H]+, [M+NH4]+, [M+H-H2O]+	158.058	✓	0.077	1.8041	[M+H]+, [M+2Na-H]+, [M+NH4]+, [M+H-H2O]+	999	728		OL_1	5312	5312 (Succinylacetone)	C7H10O4	158.058	3.8				WYEPBHZLDUPIOD-UHFFFAOYSA-N	4_Endogenous
1	1746	1	3.72_181.0472m/z	3.723	181.047			✓	0.077	0.4554	[M+Na]+	999	678		OL_1	5312	5312 (Succinylacetone)	C7H10O4	158.058	3.8				WYEPBHZLDUPIOD-UHFFFAOYSA-N	4_Endogenous
1	12211	1	3.74_267.0768m/z	3.743	267.077			✓		2.4043	[M+Na]+	997	987		OL_2b	171548	171548 (biotin)	C10H16N2O3S	244.088	6.27				YBJHBAHKTGYVGT-ZKWXMUAHSA-N	5_Foodome
1	7366	1	3.78_159.0893n	3.782	182.0786, 160.0966	[M+Na]+, [M+H]+	159.089	✓		1.516	[M+Na]+, [M+H]+	999	869		OL_2b	193872	193872 (2-Methylbutyrylglycine)	C7H13NO3	159.089	4.74				HOACIBQKYRHBOW-UHFFFAOYSA-N	4_Endogenous
1	7366	10	3.78_159.0893n	3.782	182.0786, 160.0966	[M+Na]+, [M+H]+	159.089	✓		1.516	[M+Na]+, [M+H]+	999	780		OL_2b	546304	546304 (N-Iso Valerylglycine)	C7H13NO3	159.089	5				ZRQXMKMBBMNNQC-UHFFFAOYSA-N	4_Endogenous
1	8280	1	3.80_132.0422n	3.802	133.0493, 115.0389, 155.0309	[M+H]+, [M+H-H2O]+, [M+Na]+	132.042	✓		1.469	[M+H]+, [M+H-H2O]+, [M+Na]+	999	959		OL_2b	743	743 (GLUTARATE)	C5H8O4	132.042	2.82				JFCQEDHGNNZCLN-UHFFFAOYSA-N	4_Endogenous
1	4939	1	3.83_113.0232m/z	3.833	113.023			✓		0.7507	[M+H-H2O]+	1000	520		OL_2b	5280498	5280498 (Glutaconic acid)	C5H6O4	130.027	2.74				XVOUMQNXTGKGMA-OWOJBTEDSA-N	4_Endogenous
1	4939	2	3.83_113.0232m/z	3.833	113.023			✓		3.7577	[M+H-H2O]+	1000	345		OL_2b	811	811 (ITACONATE)	C5H6O4	130.027	3.12				LVHBHZANLOWSRM-UHFFFAOYSA-N	4_Endogenous
1	4931	1	3.83_150.0771m/z	3.833	150.077			✓		1.4457	[M+H]+	996	606		OL_2b	1673	1673 (3-METHYLADENINE)	C6H7N5	149.07	0.65					4_Endogenous
1	6974	1	3.83_282.1192m/z	3.833	282.119			✓	0.003	0.4209	[M+H]+	998	911		OL_1	27476	27476 (1-METHYLADENOSINE)	C11H15N5O4	281.112	3.83				GFYLSDSUCHVORB-IOSLPCCCSA-N	4_Endogenous
1	369	1	3.89_148.0732n	3.887	149.0805, 166.1069, 171.0626	[M+H]+, [M+NH4]+, [M+Na]+	148.073	✓		2.3598	[M+H]+, [M+NH4]+, [M+Na]+	999	868		OL_2b	439251	439251 ((R)-Pantoic acid)	C6H12O4	148.074	2.98				OTOIIPJYVQJATP-BYPYZUCNSA-N	4_Endogenous
1	8230	1	3.89_193.0443m/z	3.887	193.044			✓		3.1662	[M+2Na-H]+	999	420		OL_2b	439251	439251 ((R)-Pantoic acid)	C6H12O4	148.074	2.98				OTOIIPJYVQJATP-BYPYZUCNSA-N	4_Endogenous
1	8046	2	3.89_207.1256n	3.887	230.1144, 208.1329	[M+Na]+, [M+H]+	207.126	✓		1.4388	[M+Na]+, [M+H]+	996	934		OL_2b	19588	19588 (Fenobucarb)	C12H17NO2	207.126	12.17				DIRFUJHNVNOBMY-UHFFFAOYSA-N	1_Enviromental Relevant
1	5102	1	3.90_151.0632n	3.903	152.0704, 174.0524, 190.0259, 303.1332, 325.1155	[M+H]+, [M+Na]+, [M+K]+, [2M+H]+, [2M+Na]+	151.063	✓	0.003	1.4356	[M+H]+, [M+Na]+, [M+K]+, [2M+H]+, [2M+Na]+	1000	862		OL_1	1983	1983 (Acetaminophen)	C8H9NO2	151.063	3.9				RZVAJINKPMORJF-UHFFFAOYSA-N	2_Drug and Medication
1	12386	1	3.90_195.0528n	3.903	196.0601, 218.0420	[M+H]+, [M+Na]+	195.053	✓	0.023	1.7396	[M+H]+, [M+Na]+	1000	834		OL_1	HMDB0006116	HMDB0006116 (3-Hydroxyhippuric acid)	C9H9NO4	195.053	3.88				XDOFWFNMYJRHEW-UHFFFAOYSA-N	5_Foodome
1	12386	2	3.90_195.0528n	3.903	196.0601, 218.0420	[M+H]+, [M+Na]+	195.053	✓	0.327	1.7396	[M+H]+, [M+Na]+	1000	824		OL_1	HMDB0013678	HMDB0013678 (4-Hydroxyhippuric acid)	C9H9NO4	195.053	4.23				ZMHLUFWWWPBTIU-UHFFFAOYSA-N	5_Foodome
1	12149	1	3.93_110.0600m/z	3.929	110.06			✓		2.8998	[M+H]+	999	917		OL_2b	5801	5801 (2-aminophenol)	C6H7NO	109.053	1.16				CDAWCLOXVUBKRW-UHFFFAOYSA-N	4_Endogenous
1	7222	2	3.93_120.0441m/z	3.929	120.044			✓	0.429	4.3257	[M+H-H2O]+	997	577		OL_1	978	978 (4-aminobenzoic acid)	C7H7NO2	137.048	3.5				ALYNCZNDIQEVRV-UHFFFAOYSA-N	4_Endogenous
1	7222	3	3.93_120.0441m/z	3.929	120.044			✓		4.3257	[M+H-H2O]+	997	341		OL_2b	227	227 (ANTHRANILATE)	C7H7NO2	137.048	5.81				RWZYAGGXGHYGMB-UHFFFAOYSA-N	4_Endogenous
1	5605	1	3.97_158.0808m/z	3.97	158.081			✓	0.01	3.1094	[M+H]+	997	546		OL_1	66141	66141 (N-ACETYLPROLINE)	C7H11NO3	157.074	3.96				GNMSLDIYJOSUSW-LURJTMIESA-N	4_Endogenous
1	2740	1	4.00_197.0417m/z	3.995	197.042			✓		2.7472	[M+Na]+	1000	500		OL_2b	8742	8742 (Shikimic acid)	C7H10O5	174.053	0.87				JXOHGGNKMLTUBP-HSUXUTPPSA-N	4_Endogenous
1	1445	3	4.02_346.2218m/z	4.022	346.222			✓		1.7979	[M+NH4]+	999	381		OL_2b	102105764	102105764 (2-(7-Carboxy-4-methylheptoxy)carbonylcyclohexane-1-carboxylic acid)	C17H28O6	328.189	12.85				HGYNPCSGHWFMTB-UHFFFAOYSA-N	1_Enviromental Relevant
1	5723	1	4.06_197.0666m/z	4.057	197.067			✓	0.043	1.7127	[M+H]+	998	924		OL_1	70346	70346 (1,3-dimethyluric acid)	C7H8N4O3	196.06	4.1				OTSBKHHWSQYEHK-UHFFFAOYSA-N	5_Foodome
1	11984	1	4.06_127.0386m/z	4.065	127.039			✓		3.0783	[M+H-2H2O]+	998	313		OL_2b	1662	1662 (3-Hydroxy-3-methylglutaric acid)	C6H10O5	162.053	2.13				NPOAOTPXWNWTSH-UHFFFAOYSA-N	4_Endogenous
1	6553	1	4.09_219.1105n	4.094	220.1178, 242.0993, 202.1070	[M+H]+, [M+Na]+, [M+H-H2O]+	219.111	✓	0.043	2.263	[M+H]+, [M+Na]+, [M+H-H2O]+	999	955		OL_1	6613	6613 (PANTOTHENATE)	C9H17NO5	219.111	4.05				GHOKWGTUZJEAQD-ZETCQYMHSA-N	4_Endogenous
1	2278	1	4.13_176.0681n	4.126	199.0575, 159.0649	[M+Na]+, [M+H-H2O]+	176.068	✓		1.8917	[M+Na]+, [M+H-H2O]+	999	614		OL_2b	77	77 (2-isopropylmalate)	C7H12O5	176.069	5.51				BITYXLXUCSKTJS-UHFFFAOYSA-N	5_Foodome
1	3270	1	4.14_200.0348m/z	4.145	200.035			✓	0.015	2.3798	[M+Na]+	996	334		OL_1	6995182	6995182 (N-FORMYL-L-METHIONINE)	C6H11NO3S	177.046	4.13				PYUSHNKNPOHWEZ-RXMQYKEDSA-N	4_Endogenous
1	7521	1	4.24_121.0282m/z	4.237	121.028			✓	0.353	1.5416	[M+H-H2O]+	997			OL_2a	HMDB0059965	HMDB0059965 (3,4-Dihydroxybenzaldehyde)	C7H6O3	138.032	4.59				IBGBGRVKPALMCQ-UHFFFAOYSA-N	5_Foodome
1	7069	1	4.24_176.0700m/z	4.237	176.07			✓		3.5436	[M+H]+	1000	348		OL_2b	802	802 (indole-3-acetic acid)	C10H9NO2	175.063	7.83				SEOVTRFCIGRIMH-UHFFFAOYSA-N	5_Foodome
1	7069	2	4.24_176.0700m/z	4.237	176.07			✓		3.0266	[M+H-H2O]+	1000	334		OL_2b	99223	99223 (3-Methylhippuric acid)	C10H11NO3	193.074	7.26				YKAKNMHEIJUKEX-UHFFFAOYSA-N	1_Enviromental Relevant
1	10672	1	4.24_180.0646n	4.237	181.0718, 203.0538, 383.1181, 361.1361	[M+H]+, [M+Na]+, [2M+Na]+, [2M+H]+	180.065	✓	0.033	0.8805	[M+H]+, [M+Na]+, [2M+Na]+, [2M+H]+	996	942		OL_1	5429	5429 (3,7-dimethylxanthine)	C7H8N4O2	180.065	4.27				YAPQBXQYLJRXSA-UHFFFAOYSA-N	5_Foodome
1	10673	1	4.24_180.0646n	4.237	203.0538, 181.0718, 383.1181, 361.1361	[M+Na]+, [M+H]+, [2M+Na]+, [2M+H]+	180.065	✓		2.4022	[M+Na]+, [M+H]+, [2M+Na]+, [2M+H]+	996	918		OL_2b	4687	4687 (PARAXANTHINE)	C7H8N4O2	180.065	4.83				QUNWUDVFRNGTCO-UHFFFAOYSA-N	4_Endogenous
1	10672	3	4.24_180.0646n	4.237	181.0718, 203.0538, 383.1181, 361.1361	[M+H]+, [M+Na]+, [2M+Na]+, [2M+H]+	180.065	✓		2.4022	[M+H]+, [M+Na]+, [2M+Na]+, [2M+H]+	996	803		OL_2b	2153	2153 (Theophylline)	C7H8N4O2	180.065	4.99				ZFXYFBGIUFBOJW-UHFFFAOYSA-N	4_Endogenous
1	2470	1	4.24_195.0529n	4.237	196.0602, 218.0420	[M+H]+, [M+Na]+	195.053	✓	0.007	1.205	[M+H]+, [M+Na]+	999	882		OL_1	HMDB0013678	HMDB0013678 (4-Hydroxyhippuric acid)	C9H9NO4	195.053	4.23				ZMHLUFWWWPBTIU-UHFFFAOYSA-N	5_Foodome
1	2470	2	4.24_195.0529n	4.237	196.0602, 218.0420	[M+H]+, [M+Na]+	195.053	✓	0.357	1.205	[M+H]+, [M+Na]+	999	861		OL_1	HMDB0006116	HMDB0006116 (3-Hydroxyhippuric acid)	C9H9NO4	195.053	3.88				XDOFWFNMYJRHEW-UHFFFAOYSA-N	5_Foodome
1	4104	1	4.24_240.0236m/z	4.237	240.024			✓	0.357	3.9842	[M+2Na-H]+	999			OL_2a	HMDB0006116	HMDB0006116 (3-Hydroxyhippuric acid)	C9H9NO4	195.053	3.88				XDOFWFNMYJRHEW-UHFFFAOYSA-N	5_Foodome
1	4104	2	4.24_240.0236m/z	4.237	240.024			✓	0.007	3.9842	[M+2Na-H]+	999			OL_2a	HMDB0013678	HMDB0013678 (4-Hydroxyhippuric acid)	C9H9NO4	195.053	4.23				ZMHLUFWWWPBTIU-UHFFFAOYSA-N	5_Foodome
1	5949	1	4.26_183.0893n	4.262	206.0786, 184.0965, 166.0861	[M+Na]+, [M+H]+, [M+H-H2O]+	183.089	✓		4.0442	[M+Na]+, [M+H]+, [M+H-H2O]+	999	611		OL_2b	1237	1237 (NORMETANEPHRINE)	C9H13NO3	183.09	0.98				YNYAYWLBAHXHLL-UHFFFAOYSA-N	4_Endogenous
1	5948	2	4.26_183.0893n	4.262	184.0965, 166.0861, 206.0786	[M+H]+, [M+H-H2O]+, [M+Na]+	183.089	✓		4.0442	[M+H]+, [M+H-H2O]+, [M+Na]+	999	765		OL_2b	5816	5816 (EPINEPHRINE)	C9H13NO3	183.09	0.76				UCTWMZQNUQWSLP-VIFPVBQESA-N	4_Endogenous
1	5919	2	4.26_233.0779m/z	4.262	233.078			✓		2.3953	[M+Na]+	1000	441		OL_2b	75019	75019 (3,4-dimethoxyphenylpropanoic acid)	C11H14O4	210.089	8.61				LHHKQWQTBCTDQM-UHFFFAOYSA-N	5_Foodome
1	1791	1	4.29_175.1226m/z	4.286	175.123			✓	0.494	3.9764	[M+H]+	992	314		OL_1	6088	6088 (N-METHYLTRYPTAMINE)	C11H14N2	174.116	4.78				NCIKQJBVUNUXLW-UHFFFAOYSA-N	4_Endogenous
1	11133	1	4.29_290.1593m/z	4.286	290.159			✓		1.8134	[M+H]+	998	890		OL_2b	348274610	348274610 (Methylglutaryl-L-carnitine)	C13H23NO6	289.152	3.61					4_Endogenous
1	11133	2	4.29_290.1593m/z	4.286	290.159			✓		1.9413	[M+H]+	998	792		OL_2b	71296139	71296139 (Adipoyl-L-carnitine)	C13H23NO6	289.152	3.46				BSVHAXJKBCWVDA-UHFFFAOYSA-N	4_Endogenous
1	10745	12	4.31_134.0599m/z	4.312	134.06			✓	0.412	1.333	[M+H-H2O]+	999			OL_2a	1983	1983 (Acetaminophen)	C8H9NO2	151.063	3.9				RZVAJINKPMORJF-UHFFFAOYSA-N	2_Drug and Medication
1	10745	2	4.31_134.0599m/z	4.312	134.06			✓		0.542	[M+H-2H2O]+	999	579		OL_2b	439260	439260 (norepinephrine)	C8H11NO3	169.074	0.66				SFLSHLFXELFNJZ-QMMMGPOBSA-N	5_Foodome
1	6329	1	4.31_148.0389m/z	4.312	148.039			✓		1.0021	[M+H-2H2O]+	996	942		OL_2b	6723	6723 (4-Pyridoxic acid)	C8H9NO4	183.053	2.91				HXACOUQIXZGNBF-UHFFFAOYSA-N	4_Endogenous
1	8660	2	4.31_197.1281m/z	4.312	197.128			✓		2.7898	[M+H-H2O]+	999	332		OL_2b	445027	445027 (DETHIOBIOTIN)	C10H18N2O3	214.132	7.37				AUTOLBMXDDTRRT-JGVFFNPUSA-N	4_Endogenous
1	5769	1	4.31_202.0471m/z	4.312	202.047			✓		0.4334	[M+Na]+	1000	646		OL_2b	464	464 (Hippuric acid)	C9H9NO3	179.058	5.3				QIAFMBKCNZACKA-UHFFFAOYSA-N	4_Endogenous
1	5769	4	4.31_202.0471m/z	4.312	202.047			✓		1.7905	[M+Na]+	1000	522		OL_2b	HMDB0000714	HMDB0000714 (Hippuric acid)	C9H9NO3	179.058	5.36				QIAFMBKCNZACKA-UHFFFAOYSA-N	5_Foodome
1	10428	1	4.34_116.0492m/z	4.336	116.049				0.436	0.9923	[M+H-2H2O]+	996			OL_2a	1983	1983 (Acetaminophen)	C8H9NO2	151.063	3.9				RZVAJINKPMORJF-UHFFFAOYSA-N	2_Drug and Medication
1	7345	3	4.36_144.0806m/z	4.357	144.081			✓	0.163	4.3155	[M+H-NH3]+	999	877		OL_1	1150	1150 (TRYPTAMINE)	C10H12N2	160.1	4.52				APJYDQYYACXCRM-UHFFFAOYSA-N	4_Endogenous
1	7345	1	4.36_144.0806m/z	4.357	144.081			✓		0.9616	[M+H-H2O]+	999	946		OL_2b	10685	10685 (3-(2-hydroxyethyl)indole)	C10H11NO	161.084	7.84				MBBOMCVGYCRMEA-UHFFFAOYSA-N	5_Foodome
1	11331	1	4.36_146.0598m/z	4.357	146.06			✓		1.6511	[M+H]+	999	955		OL_2b	10256	10256 (Indole-3-aldehyde)	C9H7NO	145.053	7.39				OLNJUISKUQQNIM-UHFFFAOYSA-N	4_Endogenous
1	9576	1	4.36_187.0631n	4.357	170.0598, 188.0704	[M+H-H2O]+, [M+H]+	187.063	✓		1.2864	[M+H-H2O]+, [M+H]+	1000	994		OL_2b	14558	14558 (Indoleacrylic acid)	C11H9NO2	187.063	8.99				PLVPPLCLBIEYEA-UHFFFAOYSA-N	4_Endogenous
1	5746	1	4.36_204.0897n	4.357	205.0970, 227.0786, 243.0522, 431.1683, 409.1864	[M+H]+, [M+Na]+, [M+K]+, [2M+Na]+, [2M+H]+	204.09	✓	0.083	1.5493	[M+H]+, [M+Na]+, [M+K]+, [2M+Na]+, [2M+H]+	993	887		OL_1	6305	6305 (L-Tryptophan)	C11H12N2O2	204.09	4.44				QIVBCDIJIAJPQS-VIFPVBQESA-N	4_Endogenous
1	5746	4	4.36_204.0897n	4.357	205.0970, 227.0786, 243.0522, 431.1683, 409.1864	[M+H]+, [M+Na]+, [M+K]+, [2M+Na]+, [2M+H]+	204.09	✓	0.063	1.5493	[M+H]+, [M+Na]+, [M+K]+, [2M+Na]+, [2M+H]+	993	751		OL_1	9060	9060 (Tryptophan)	C11H12N2O2	204.09	4.42				QIVBCDIJIAJPQS-SECBINFHSA-N	4_Endogenous
1	5493	1	4.36_213.0727m/z	4.357	213.073			✓		3.2423	[M+Na]+	998	833		OL_2b	22328017	22328017 (3-Hydroxysuberic acid)	C8H14O5	190.084	4.92				ARJZZFJXSNJKGR-UHFFFAOYSA-N	4_Endogenous
1	7735	7	4.37_158.0597m/z	4.374	158.06			✓		3.3854	[M+H-NH3]+	939	370		OL_2b	397	397 (INDOLE-3-ACETAMIDE)	C10H10N2O	174.079	5.96				ZOAMBXDOGPRZLP-UHFFFAOYSA-N	4_Endogenous
1	2373	1	4.37_160.0754m/z	4.374	160.075			✓	0.394	0.5147	[M+H]+	1000	667		OL_1	800	800 (INDOLEACETALDEHYDE)	C10H9NO	159.068	3.98				WHOOUMGHGSPMGR-UHFFFAOYSA-N	4_Endogenous
1	4009	1	4.40_169.0468m/z	4.396	169.047			✓	0.164	2.6727	[M+Na]+	999			OL_2a	12046	12046 (2-METHYLGLUTARATE)	C6H10O4	146.058	4.56				AQYCMVICBNBXNA-UHFFFAOYSA-N	4_Endogenous
1	4009	2	4.40_169.0468m/z	4.396	169.047			✓	0.034	2.6727	[M+Na]+	999			OL_2a	12284	12284 (METHYGLUTARATE)	C6H10O4	146.058	4.43				XJMMNTGIMDZPMU-UHFFFAOYSA-N	4_Endogenous
1	4009	4	4.40_169.0468m/z	4.396	169.047			✓	0.024	2.6727	[M+Na]+	999			OL_2a	196	196 (ADIPATE)	C6H10O4	146.058	4.42				WNLRTRBMVRJNCN-UHFFFAOYSA-N	4_Endogenous
1	12724	2	4.46_197.1281m/z	4.463	197.128			✓		2.783	[M+H-H2O]+	999	438		OL_2b	445027	445027 (DETHIOBIOTIN)	C10H18N2O3	214.132	7.37				AUTOLBMXDDTRRT-JGVFFNPUSA-N	4_Endogenous
1	10669	1	4.55_307.1448n	4.546	308.1519, 154.5797	[M+H]+, [M+2H]2+	307.145	✓		1.0446	[M+H]+, [M+2H]2+	944	709		OL_2b	86102	86102 (Tebuconazole)	C16H22ClN3O	307.145	13.46				PXMNMQRDXWABCY-UHFFFAOYSA-N	1_Enviromental Relevant
1	7573	1	4.57_244.1537m/z	4.573	244.154			✓	0.007	2.6281	[M+H]+	999	885		OL_1	91825636	91825636 (Tiglylcarnitine)	C12H21NO4	243.147	4.58				WURBQCVBQNMUQT-OLKPEBQYSA-N	4_Endogenous
1	5599	1	4.58_182.0577n	4.584	147.0438, 165.0544, 205.0471	[M+H-2H2O]+, [M+H-H2O]+, [M+Na]+	182.058	✓	0.056	1.0647	[M+H-2H2O]+, [M+H-H2O]+, [M+Na]+	999	945		OL_1	102959	102959 (3-(3-Hydroxyphenyl)-3-hydroxypropanoic acid)	C9H10O4	182.058	4.64				KHTAGVZHYUZYMF-UHFFFAOYSA-N	4_Endogenous
1	5598	4	4.58_182.0577n	4.584	205.0471, 165.0544, 147.0438	[M+Na]+, [M+H-H2O]+, [M+H-2H2O]+	182.058	✓	0.004	1.5645	[M+Na]+, [M+H-H2O]+, [M+H-2H2O]+	999	796		OL_1	9378	9378 (4-Hydroxyphenyllactate)	C9H10O4	182.058	4.58				JVGVDSSUAVXRDY-UHFFFAOYSA-N	3_Microbiome
1	5598	3	4.58_182.0577n	4.584	205.0471, 165.0544, 147.0438	[M+Na]+, [M+H-H2O]+, [M+H-2H2O]+	182.058	✓		1.5645	[M+Na]+, [M+H-H2O]+, [M+H-2H2O]+	999	823		OL_2b	1738	1738 (Homovanillic acid)	C9H10O4	182.058	5.83				QRMZSPFSDQBLIX-UHFFFAOYSA-N	4_Endogenous
1	5597	4	4.58_182.0577n	4.584	165.0544, 205.0471, 147.0438	[M+H-H2O]+, [M+Na]+, [M+H-2H2O]+	182.058	✓		1.0647	[M+H-H2O]+, [M+Na]+, [M+H-2H2O]+	999	403		OL_2b	7121	7121 (3,4-dimethoxybenzoic acid)	C9H10O4	182.058	7.61				DAUAQNGYDSHRET-UHFFFAOYSA-N	5_Foodome
1	5598	5	4.58_182.0577n	4.584	205.0471, 165.0544, 147.0438	[M+Na]+, [M+H-H2O]+, [M+H-2H2O]+	182.058	✓		1.0647	[M+Na]+, [M+H-H2O]+, [M+H-2H2O]+	999	794		OL_2b	348154	348154 (3-(3,4-dihydroxyphenyl)propanoic acid)	C9H10O4	182.058	5.37				DZAUWHJDUNRCTF-UHFFFAOYSA-N	5_Foodome
1	5598	7	4.58_182.0577n	4.584	205.0471, 165.0544, 147.0438	[M+Na]+, [M+H-H2O]+, [M+H-2H2O]+	182.058	✓		1.0647	[M+Na]+, [M+H-H2O]+, [M+H-2H2O]+	999	793		OL_2b	96384	96384 (3-(2,4-dihydroxyphenyl)propanoic acid)	C9H10O4	182.058	5.28				HMCMTJPPXSGYJY-UHFFFAOYSA-N	5_Foodome
1	5598	8	4.58_182.0577n	4.584	205.0471, 165.0544, 147.0438	[M+Na]+, [M+H-H2O]+, [M+H-2H2O]+	182.058	✓		1.0647	[M+Na]+, [M+H-H2O]+, [M+H-2H2O]+	999	779		OL_2b	8655	8655 (4-hydroxy-3,5-dimethoxybenzaldehyde)	C9H10O4	182.058	6.86				KCDXJAYRVLXPFO-UHFFFAOYSA-N	5_Foodome
1	5598	11	4.58_182.0577n	4.584	205.0471, 165.0544, 147.0438	[M+Na]+, [M+H-H2O]+, [M+H-2H2O]+	182.058	✓		1.0647	[M+Na]+, [M+H-H2O]+, [M+H-2H2O]+	999	500		OL_2b	15109	15109 (2,6-dimethoxybenzoic acid)	C9H10O4	182.058	6.67				MBIZFBDREVRUHY-UHFFFAOYSA-N	5_Foodome
1	5598	13	4.58_182.0577n	4.584	205.0471, 165.0544, 147.0438	[M+Na]+, [M+H-H2O]+, [M+H-2H2O]+	182.058	✓		1.0647	[M+Na]+, [M+H-H2O]+, [M+H-2H2O]+	999	366		OL_2b	7052	7052 (2,4-dimethoxybenzoic acid)	C9H10O4	182.058	7.96				GPVDHNVGGIAOQT-UHFFFAOYSA-N	5_Foodome
1	6534	4	4.61_158.0809m/z	4.609	158.081			✓	0.171	1.9405	[M+H]+	997			OL_2a	169485	169485 (3-Methylcrotonylglycine)	C7H11NO3	157.074	4.78				PFWQSHXPNKRLIV-UHFFFAOYSA-N	4_Endogenous
1	6534	5	4.61_158.0809m/z	4.609	158.081			✓	0.041	1.9405	[M+H]+	997			OL_2a	6441567	6441567 (Tiglylglycine)	C7H11NO3	157.074	4.65				WRUSVQOKJIDBLP-HWKANZROSA-N	4_Endogenous
1	6534	1	4.61_158.0809m/z	4.609	158.081			✓		2.6217	[M+H]+	997	366		OL_2b	66141	66141 (N-ACETYLPROLINE)	C7H11NO3	157.074	3.96				GNMSLDIYJOSUSW-LURJTMIESA-N	4_Endogenous
1	547	1	4.63_144.0419n	4.627	167.0312, 127.0386	[M+Na]+, [M+H-H2O]+	144.042	✓		2.3739	[M+Na]+, [M+H-H2O]+	999	817		OL_2b	194109	194109 (3-Hydroxyadipic 3,6 lactone)	C6H8O4	144.042	2.51				BWEICTHJUIJQPH-UHFFFAOYSA-N	4_Endogenous
1	6797	1	4.63_160.0963m/z	4.627	160.096			✓	0.113	3.4127	[M+H]+	998	505		OL_1	193872	193872 (2-Methylbutyrylglycine)	C7H13NO3	159.089	4.74				HOACIBQKYRHBOW-UHFFFAOYSA-N	4_Endogenous
1	6797	19	4.63_160.0963m/z	4.627	160.096			✓	0.373	3.4127	[M+H]+	998			OL_2a	546304	546304 (N-Iso Valerylglycine)	C7H13NO3	159.089	5				ZRQXMKMBBMNNQC-UHFFFAOYSA-N	4_Endogenous
1	4883	1	4.63_183.0647m/z	4.627	183.065				0.013	2.5868	[M+H]+	999			OL_2a	102959	102959 (3-(3-Hydroxyphenyl)-3-hydroxypropanoic acid)	C9H10O4	182.058	4.64				KHTAGVZHYUZYMF-UHFFFAOYSA-N	4_Endogenous
1	4883	26	4.63_183.0647m/z	4.627	183.065				0.007	3.0866	[M+H]+	999			OL_2a	9378	9378 (HYDROXYPHENYLLACTATE)	C9H10O4	182.058	4.62				JVGVDSSUAVXRDY-UHFFFAOYSA-N	4_Endogenous
1	6887	1	4.63_121.0282m/z	4.633	121.028			✓	0.043	1.4383	[M+H-H2O]+	999			OL_2a	HMDB0059965	HMDB0059965 (3,4-Dihydroxybenzaldehyde)	C7H6O3	138.032	4.59				IBGBGRVKPALMCQ-UHFFFAOYSA-N	5_Foodome
1	3764	2	4.63_196.0602m/z	4.633	196.06			✓	0.403	1.4029	[M+H]+	999	842		OL_1	HMDB0013678	HMDB0013678 (4-Hydroxyhippuric acid)	C9H9NO4	195.053	4.23				ZMHLUFWWWPBTIU-UHFFFAOYSA-N	5_Foodome
1	3764	1	4.63_196.0602m/z	4.633	196.06			✓		1.4029	[M+H]+	999	843		OL_2b	HMDB0006116	HMDB0006116 (3-Hydroxyhippuric acid)	C9H9NO4	195.053	3.88				XDOFWFNMYJRHEW-UHFFFAOYSA-N	5_Foodome
1	7534	7	4.67_182.0784m/z	4.674	182.078				0.066	2.2398	[M+Na]+	997			OL_2a	193872	193872 (2-Methylbutyrylglycine)	C7H13NO3	159.089	4.74				HOACIBQKYRHBOW-UHFFFAOYSA-N	4_Endogenous
1	7534	49	4.67_182.0784m/z	4.674	182.078				0.326	2.2398	[M+Na]+	997			OL_2a	546304	546304 (N-Iso Valerylglycine)	C7H13NO3	159.089	5				ZRQXMKMBBMNNQC-UHFFFAOYSA-N	4_Endogenous
1	4585	1	4.67_246.1695m/z	4.674	246.169			✓	0.306	3.3644	[M+H]+	998	936		OL_1	6426903	6426903 (Valerylcarnitine)	C12H23NO4	245.163	4.98				VSNFQQXVMPSASB-UHFFFAOYSA-N	4_Endogenous
1	4585	5	4.67_246.1695m/z	4.674	246.169			✓	0.166	2.1734	[M+H]+	998	812		OL_1	6426901	6426901 (2-Methylbutyroylcarnitine)	C12H23NO4	245.163	4.84				IHCPDBBYTYJYIL-UHFFFAOYSA-N	4_Endogenous
1	4585	6	4.67_246.1695m/z	4.674	246.169			✓	0.296	2.1734	[M+H]+	998	807		OL_1	6426851	6426851 (Isovaleryl-L-carnitine)	C12H23NO4	245.163	4.97				IGQBPDJNUXPEMT-UHFFFAOYSA-N	4_Endogenous
1	4585	7	4.67_246.1695m/z	4.674	246.169			✓	0.406	2.1734	[M+H]+	998	795		OL_1	53481619	53481619 (Valeryl-L-carnitine)	C12H23NO4	245.163	5.08				VSNFQQXVMPSASB-JTQLQIEISA-N	4_Endogenous
1	12069	1	4.70_181.0469m/z	4.696	181.047			✓		1.3461	[M+Na]+	999	423		OL_2b	5312	5312 (Succinylacetone)	C7H10O4	158.058	3.8				WYEPBHZLDUPIOD-UHFFFAOYSA-N	4_Endogenous
1	6824	1	4.70_426.2120m/z	4.696	426.212			✓	0.256	4.4398	[2M+NH4]+	999			OL_2a	6305	6305 (L-Tryptophan)	C11H12N2O2	204.09	4.44				QIVBCDIJIAJPQS-VIFPVBQESA-N	4_Endogenous
1	6824	3	4.70_426.2120m/z	4.696	426.212			✓	0.276	4.4398	[2M+NH4]+	999			OL_2a	9060	9060 (Tryptophan)	C11H12N2O2	204.09	4.42				QIVBCDIJIAJPQS-SECBINFHSA-N	4_Endogenous
1	10666	3	4.70_144.0806m/z	4.705	144.081			✓	0.185	4.4457	[M+H-NH3]+	1000	889		OL_1	1150	1150 (TRYPTAMINE)	C10H12N2	160.1	4.52				APJYDQYYACXCRM-UHFFFAOYSA-N	4_Endogenous
1	10666	1	4.70_144.0806m/z	4.705	144.081			✓		1.0911	[M+H-H2O]+	1000	955		OL_2b	10685	10685 (3-(2-hydroxyethyl)indole)	C10H11NO	161.084	7.84				MBBOMCVGYCRMEA-UHFFFAOYSA-N	5_Foodome
1	8469	1	4.70_187.0630n	4.705	170.0598, 210.0522	[M+H-H2O]+, [M+Na]+	187.063	✓		1.5414	[M+H-H2O]+, [M+Na]+	951	987		OL_2b	14558	14558 (Indoleacrylic acid)	C11H9NO2	187.063	8.99				PLVPPLCLBIEYEA-UHFFFAOYSA-N	4_Endogenous
1	1494	1	4.70_197.0667m/z	4.705	197.067			✓		1.1445	[M+H]+	998	706		OL_2b	70346	70346 (1,3-dimethyluric acid)	C7H8N4O3	196.06	4.1				OTSBKHHWSQYEHK-UHFFFAOYSA-N	5_Foodome
1	2680	1	4.74_134.0598m/z	4.744	134.06			✓		1.129	[M+H-2H2O]+	996	569		OL_2b	439260	439260 (norepinephrine)	C8H11NO3	169.074	0.66				SFLSHLFXELFNJZ-QMMMGPOBSA-N	5_Foodome
1	5378	1	4.77_198.0579m/z	4.766	198.058			✓	0.136	0.7524	[M+H-2H2O]+	998			OL_2a	46780005	46780005 ((R,S)-N-Acetyl-S-(2-hydroxy-3-buten-1-yl)-L-cysteine)	C9H15NO4S	233.072	4.63				FKFOCGZWTJHIGU-MQWKRIRWSA-N	1_Enviromental Relevant
1	5378	3	4.77_198.0579m/z	4.766	198.058			✓	0.186	0.7524	[M+H-2H2O]+	998			OL_2a	3081303	3081303 ((R)-N-Acetyl-S-(1-(hydroxymethyl)-2-propen-1-yl)-L-cysteine)	C9H15NO4S	233.072	4.58				CVFXMLXLNNEEJM-MQWKRIRWSA-N	1_Enviromental Relevant
1	372	1	4.77_199.0574m/z	4.766	199.057			✓		1.4133	[M+Na]+	999	477		OL_2b	77	77 (2-isopropylmalate)	C7H12O5	176.069	5.51				BITYXLXUCSKTJS-UHFFFAOYSA-N	5_Foodome
1	4971	6	4.79_174.1121m/z	4.789	174.112			✓	0.269	3.5497	[2M+3H2O+2H]2+	997			OL_2a	1150	1150 (TRYPTAMINE)	C10H12N2	160.1	4.52				APJYDQYYACXCRM-UHFFFAOYSA-N	4_Endogenous
1	4971	1	4.79_174.1121m/z	4.789	174.112			✓		1.0496	[M+H]+	1000	343		OL_2b	70912	70912 (N-ACETYLLEUCINE)	C8H15NO3	173.105	6.67				WXNXCEHXYPACJF-ZETCQYMHSA-N	4_Endogenous
1	5408	3	4.81_212.0915m/z	4.808	212.091			✓	0.492	0.079	[M+CH3OH+H]+	1000			OL_2a	464	464 (Hippuric acid)	C9H9NO3	179.058	5.3				QIAFMBKCNZACKA-UHFFFAOYSA-N	4_Endogenous
1	5408	1	4.81_212.0915m/z	4.808	212.091			✓		0.8805	[M+H]+	1000	460		OL_2b	9307	9307 (3-METHOXYTYROSINE)	C10H13NO4	211.084	2.82				PFDUUKDQEHURQC-ZETCQYMHSA-N	4_Endogenous
1	5408	2	4.81_212.0915m/z	4.808	212.091			✓		1.2893	[M+H]+	1000	418		OL_2b	1670	1670 (2-amino-3-(4-hydroxy-3-methoxyphenyl)propanoic acid)	C10H13NO4	211.084	2.84				PFDUUKDQEHURQC-UHFFFAOYSA-N	5_Foodome
1	8339	1	4.83_180.0645n	4.833	181.0718, 203.0537, 383.1181	[M+H]+, [M+Na]+, [2M+Na]+	180.065	✓	0.047	0.9966	[M+H]+, [M+Na]+, [2M+Na]+	997	968		OL_1	4687	4687 (1,7-dimethylxanthine)	C7H8N4O2	180.065	4.88				QUNWUDVFRNGTCO-UHFFFAOYSA-N	5_Foodome
1	8339	2	4.83_180.0645n	4.833	181.0718, 203.0537, 383.1181	[M+H]+, [M+Na]+, [2M+Na]+	180.065	✓	0.207	0.9966	[M+H]+, [M+Na]+, [2M+Na]+	997	958		OL_1	2153	2153 (1,3-dimethylxanthine)	C7H8N4O2	180.065	5.04				ZFXYFBGIUFBOJW-UHFFFAOYSA-N	5_Foodome
1	8341	3	4.83_180.0645n	4.833	203.0537, 181.0718, 383.1181	[M+Na]+, [M+H]+, [2M+Na]+	180.065	✓		0.9966	[M+Na]+, [M+H]+, [2M+Na]+	997	886		OL_2b	5429	5429 (3,7-dimethylxanthine)	C7H8N4O2	180.065	4.27				YAPQBXQYLJRXSA-UHFFFAOYSA-N	5_Foodome
1	3369	1	4.83_268.1511m/z	4.833	268.151			✓	0.007	3.2352	[M+Na]+	999	967		OL_1	6426901	6426901 (2-Methylbutyroylcarnitine)	C12H23NO4	245.163	4.84				IHCPDBBYTYJYIL-UHFFFAOYSA-N	4_Endogenous
1	3369	2	4.83_268.1511m/z	4.833	268.151			✓	0.247	3.2352	[M+Na]+	999	679		OL_1	53481619	53481619 (Valeryl-L-carnitine)	C12H23NO4	245.163	5.08				VSNFQQXVMPSASB-JTQLQIEISA-N	4_Endogenous
1	3369	3	4.83_268.1511m/z	4.833	268.151			✓	0.137	3.2352	[M+Na]+	999	673		OL_1	6426851	6426851 (Isovaleryl-L-carnitine)	C12H23NO4	245.163	4.97				IGQBPDJNUXPEMT-UHFFFAOYSA-N	4_Endogenous
1	3369	5	4.83_268.1511m/z	4.833	268.151			✓	0.147	4.4262	[M+Na]+	999			OL_2a	6426903	6426903 (Valerylcarnitine)	C12H23NO4	245.163	4.98				VSNFQQXVMPSASB-UHFFFAOYSA-N	4_Endogenous
1	682	1	4.86_251.1386m/z	4.857	251.139			✓	0.323	4.2343	[M+CH3OH+H]+	1000			OL_2a	903	903 (N-ACETYLSEROTONIN)	C12H14N2O2	218.106	5.18				MVAWJSIDNICKHF-UHFFFAOYSA-N	4_Endogenous
1	9540	1	4.88_293.0625m/z	4.879	293.062			✓	0.101	2.3842	[M+Na]+	997	758		OL_1	87235	87235 (phenyl glucuronide)	C12H14O7	270.074	4.98				WVHAUDNUGBNUDZ-GOVZDWNOSA-N	5_Foodome
1	10137	1	4.92_192.0649m/z	4.921	192.065			✓	0.061	2.0199	[M+H]+	1000	825		OL_1	1826	1826 (5-HYDROXYINDOLEACETATE)	C10H9NO3	191.058	4.86				DUUGKQCEGZLZNO-UHFFFAOYSA-N	4_Endogenous
1	9286	1	4.92_298.0963m/z	4.921	298.096			✓	0.049	3.4264	[M+H]+	996	984		OL_1	439176	439176 (METHYLTHIOADENOSINE)	C11H15N5O3S	297.09	4.97				WUUGFSXJNOTRMR-IOSLPCCCSA-N	4_Endogenous
1	10593	1	4.94_160.0966m/z	4.942	160.097			✓	0.172	1.5949	[M+H]+	997			OL_2a	193872	193872 (2-Methylbutyrylglycine)	C7H13NO3	159.089	4.77				HOACIBQKYRHBOW-UHFFFAOYSA-N	4_Endogenous
1	10593	4	4.94_160.0966m/z	4.942	160.097			✓	0.058	1.5949	[M+H]+	997			OL_2a	546304	546304 (N-Iso Valerylglycine)	C7H13NO3	159.089	5				ZRQXMKMBBMNNQC-UHFFFAOYSA-N	4_Endogenous
1	10148	1	4.94_246.1697m/z	4.942	246.17			✓	0.038	2.417	[M+H]+	999	985		OL_1	6426903	6426903 (Valerylcarnitine)	C12H23NO4	245.163	4.98				VSNFQQXVMPSASB-UHFFFAOYSA-N	4_Endogenous
1	10148	5	4.94_246.1697m/z	4.942	246.17			✓	0.028	1.226	[M+H]+	999	943		OL_1	6426851	6426851 (Isovaleryl-L-carnitine)	C12H23NO4	245.163	4.97				IGQBPDJNUXPEMT-UHFFFAOYSA-N	4_Endogenous
1	10148	6	4.94_246.1697m/z	4.942	246.17			✓	0.102	1.226	[M+H]+	999	943		OL_1	6426901	6426901 (2-Methylbutyroylcarnitine)	C12H23NO4	245.163	4.84				IHCPDBBYTYJYIL-UHFFFAOYSA-N	4_Endogenous
1	10148	7	4.94_246.1697m/z	4.942	246.17			✓	0.138	1.226	[M+H]+	999	928		OL_1	53481619	53481619 (Valeryl-L-carnitine)	C12H23NO4	245.163	5.08				VSNFQQXVMPSASB-JTQLQIEISA-N	4_Endogenous
1	8584	1	4.96_172.0733n	4.957	173.0803, 155.0699, 190.1069, 137.0595, 195.0627	[M+H]+, [M+H-H2O]+, [M+NH4]+, [M+H-2H2O]+, [M+Na]+	172.073	✓		1.2844	[M+H]+, [M+H-H2O]+, [M+NH4]+, [M+H-2H2O]+, [M+Na]+	999	867		OL_2b	6079438	6079438 (2-Octenedioic acid)	C8H12O4	172.074	7.09				BNTPVRGYUHJFHN-HWKANZROSA-N	4_Endogenous
1	1623	1	4.99_180.0646n	4.986	181.0719, 203.0539, 383.1183	[M+H]+, [M+Na]+, [2M+Na]+	180.065	✓	0.054	0.6524	[M+H]+, [M+Na]+, [2M+Na]+	997	970		OL_1	2153	2153 (1,3-dimethylxanthine)	C7H8N4O2	180.065	5.04				ZFXYFBGIUFBOJW-UHFFFAOYSA-N	5_Foodome
1	1623	3	4.99_180.0646n	4.986	181.0719, 203.0539, 383.1183	[M+H]+, [M+Na]+, [2M+Na]+	180.065	✓	0.106	0.6524	[M+H]+, [M+Na]+, [2M+Na]+	997	947		OL_1	4687	4687 (1,7-dimethylxanthine)	C7H8N4O2	180.065	4.88				QUNWUDVFRNGTCO-UHFFFAOYSA-N	5_Foodome
1	1625	3	4.99_180.0646n	4.986	203.0539, 181.0719, 383.1183	[M+Na]+, [M+H]+, [2M+Na]+	180.065	✓		0.6524	[M+Na]+, [M+H]+, [2M+Na]+	997	873		OL_2b	5429	5429 (3,7-dimethylxanthine)	C7H8N4O2	180.065	4.27				YAPQBXQYLJRXSA-UHFFFAOYSA-N	5_Foodome
1	4690	8	5.05_185.0806m/z	5.045	185.081				0.345	1.3676	[M+CH3OH+H]+	996			OL_2a	127	127 (4-hydroxyphenylacetic acid)	C8H8O3	152.047	5.39				XQXPVVBIMDBYFF-UHFFFAOYSA-N	5_Foodome
1	1466	1	5.07_144.0806m/z	5.068	144.081			✓		0.7013	[M+H-H2O]+	1000	837		OL_2b	10685	10685 (INDOLE-3-ETHANOL)	C10H11NO	161.084	7.74				MBBOMCVGYCRMEA-UHFFFAOYSA-N	4_Endogenous
1	1466	4	5.07_144.0806m/z	5.068	144.081			✓		4.4533	[M+H-NH3]+	1000	698		OL_2b	1150	1150 (TRYPTAMINE)	C10H12N2	160.1	4.52				APJYDQYYACXCRM-UHFFFAOYSA-N	4_Endogenous
1	4220	1	5.10_205.0380m/z	5.095	205.038			✓	0.125	2.3479	[M-e]+	1000			OL_2a	5699	5699 (XANTHURENATE)	C10H7NO4	205.038	5.22				FBZONXHGGPHHIY-UHFFFAOYSA-N	4_Endogenous
1	12000	1	5.10_207.0804m/z	5.095	207.08			✓	0.415	2.7379	[M+H]+	998			OL_2a	9568700	9568700 (Aldicarb sulfoxide)	C7H14N2O3S	206.072	4.68				BXPMAGSOWXBZHS-WEVVVXLNSA-N	1_Enviromental Relevant
1	1649	1	5.10_293.1902m/z	5.095	293.19			✓		0.7758	[M+H-H2O]+	1000	466		OL_2b	2543	2543 (Cannabinol)	C21H26O2	310.193	15.57				VBGLYOIFKLUMQG-UHFFFAOYSA-N	1_Enviromental Relevant
1	5407	11	5.15_206.0808m/z	5.146	206.081			✓	0.374	4.0853	[M+CH3OH+H]+	969			OL_2a	7124	7124 (Quinaldic acid)	C10H7NO2	173.048	5.52				LOAUVZALPPNFOQ-UHFFFAOYSA-N	4_Endogenous
1	5407	14	5.15_206.0808m/z	5.146	206.081			✓	0.246	1.636	[M+H-H2O]+	990			OL_2a	68310	68310 (N-acetyl-tyrosine)	C11H13NO4	223.084	4.9				CAHKINHBCWCHCF-JTQLQIEISA-N	4_Endogenous
1	5407	1	5.15_206.0808m/z	5.146	206.081			✓		1.9503	[M+H]+	990	375		OL_2b	92904	92904 (Indolelactic acid)	C11H11NO3	205.074	7.15				XGILAAMKEQUXLS-UHFFFAOYSA-N	4_Endogenous
1	1950	5	5.15_266.1381m/z	5.146	266.138			✓	0.104	2.2665	[2M+NH4]+	1000			OL_2a	10436	10436 (5-methyl-1,3-benzenediol)	C7H8O2	124.052	5.25				OIPPWFOQEKKFEE-UHFFFAOYSA-N	5_Foodome
1	1173	1	5.18_146.0579n	5.177	147.0649, 169.0471, 191.0285	[M+H]+, [M+Na]+, [M+2Na-H]+	146.058	✓		1.0086	[M+H]+, [M+Na]+, [M+2Na-H]+	999	663		OL_2b	12284	12284 (3-Methylglutaric acid)	C6H10O4	146.058	4.47				XJMMNTGIMDZPMU-UHFFFAOYSA-N	4_Endogenous
1	1172	1	5.18_146.0579n	5.177	191.0285, 147.0649, 169.0471	[M+2Na-H]+, [M+H]+, [M+Na]+	146.058	✓		1.0086	[M+2Na-H]+, [M+H]+, [M+Na]+	999	731		OL_2b	12046	12046 (2-METHYLGLUTARATE)	C6H10O4	146.058	4.56				AQYCMVICBNBXNA-UHFFFAOYSA-N	4_Endogenous
1	1172	2	5.18_146.0579n	5.177	191.0285, 147.0649, 169.0471	[M+2Na-H]+, [M+H]+, [M+Na]+	146.058	✓		1.0086	[M+2Na-H]+, [M+H]+, [M+Na]+	999	647		OL_2b	196	196 (ADIPATE)	C6H10O4	146.058	4.42				WNLRTRBMVRJNCN-UHFFFAOYSA-N	4_Endogenous
1	10458	1	5.19_138.0547m/z	5.193	138.055			✓		4.3567	[M+H]+	997	783		OL_2b	5147	5147 (SALICYLAMIDE)	C7H7NO2	137.048	5.8				SKZKKFZAGNVIMN-UHFFFAOYSA-N	4_Endogenous
1	10458	2	5.19_138.0547m/z	5.193	138.055			✓		4.3567	[M+H]+	997	680		OL_2b	227	227 (ANTHRANILATE)	C7H7NO2	137.048	5.81				RWZYAGGXGHYGMB-UHFFFAOYSA-N	4_Endogenous
1	10458	3	5.19_138.0547m/z	5.193	138.055			✓		2.0072	[M+H]+	997	601		OL_2b	5570	5570 (1-methyl-3-pyridiniumcarboxylic acid)	C7H7NO2	137.048	0.7				WWNNZCOKKKDOPX-UHFFFAOYSA-N	5_Foodome
1	10458	5	5.19_138.0547m/z	5.193	138.055			✓		4.3567	[M+H]+	997	390		OL_2b	978	978 (4-aminobenzoic acid)	C7H7NO2	137.048	3.5				ALYNCZNDIQEVRV-UHFFFAOYSA-N	4_Endogenous
1	10831	3	5.25_153.0518m/z	5.251	153.052				0.161	2.6947	[M+Na]+	999			OL_2a	5325923	5325923 (MEVALOLACTONE)	C6H10O3	130.063	5.09				JYVXNLLUYHCIIH-LURJTMIESA-N	4_Endogenous
1	5423	1	5.26_182.0784m/z	5.259	182.078			✓	0.489	2.2944	[M+Na]+	967	742		OL_1	193872	193872 (2-Methylbutyrylglycine)	C7H13NO3	159.089	4.77				HOACIBQKYRHBOW-UHFFFAOYSA-N	4_Endogenous
1	5423	10	5.26_182.0784m/z	5.259	182.078			✓	0.259	2.2944	[M+Na]+	967	622		OL_1	546304	546304 (N-Iso Valerylglycine)	C7H13NO3	159.089	5				ZRQXMKMBBMNNQC-UHFFFAOYSA-N	4_Endogenous
1	1236	1	5.27_230.0531m/z	5.272	230.053			✓	0.158	2.2597	[M+H]+	999	421		OL_1	9834513	9834513 (Flonicamid)	C9H6F3N3O	229.046	5.43				RLQJEEJISHYWON-UHFFFAOYSA-N	1_Enviromental Relevant
1	8951	8	5.30_184.0600m/z	5.301	184.06			✓	0.179	2.5297	[M+NH4]+	996			OL_2a	1017	1017 (o-phthalic acid)	C8H6O4	166.027	5.48				XNGIFLGASWRNHJ-UHFFFAOYSA-N	1_Enviromental Relevant
1	6020	2	5.30_267.1467n	5.301	290.1356, 268.1540, 250.1430	[M+Na]+, [M+H]+, [M+H-H2O]+	267.147	✓		1.2786	[M+Na]+, [M+H]+, [M+H-H2O]+	1000	804		OL_2b	91742	91742 (Diethofencarb)	C14H21NO4	267.147	11.98				LNJNFVJKDJYTEU-UHFFFAOYSA-N	1_Enviromental Relevant
1	10164	1	5.31_105.0334m/z	5.309	105.033			✓	0.009	2.2965	[M+H-H2O]+	1000	912		OL_1	126	126 (4-hydroxybenzaldehyde)	C7H6O2	122.037	5.3				RGHHSNMVTDWUBI-UHFFFAOYSA-N	4_Endogenous
1	10164	3	5.31_105.0334m/z	5.309	105.033			✓	0.241	0.4856	[M+H-H2O]+	1000			OL_2a	HMDB0011718	HMDB0011718 (4-Hydroxybenzaldehyde)	C7H6O2	122.037	5.55				RGHHSNMVTDWUBI-UHFFFAOYSA-N	5_Foodome
1	10164	2	5.31_105.0334m/z	5.309	105.033			✓		2.2965	[M+H-H2O]+	1000	871		OL_2b	243	243 (BENZOATE)	C7H6O2	122.037	7.83				WPYMKLBDIGXBTP-UHFFFAOYSA-N	4_Endogenous
1	3833	12	5.31_175.0363m/z	5.309	175.036			✓	0.081	1.6795	[M+Na]+	998			OL_2a	127	127 (4-hydroxyphenylacetic acid)	C8H8O3	152.047	5.39				XQXPVVBIMDBYFF-UHFFFAOYSA-N	5_Foodome
1	12573	1	5.31_179.0581n	5.309	180.0654, 224.0289, 202.0474, 218.0209, 359.1230, 381.1052	[M+H]+, [M+2Na-H]+, [M+Na]+, [M+K]+, [2M+H]+, [2M+Na]+	179.058	✓	0.009	0.683	[M+H]+, [M+2Na-H]+, [M+Na]+, [M+K]+, [2M+H]+, [2M+Na]+	998	909		OL_1	464	464 (Hippuric acid)	C9H9NO3	179.058	5.3				QIAFMBKCNZACKA-UHFFFAOYSA-N	4_Endogenous
1	12577	1	5.31_179.0581n	5.309	381.1052, 359.1230, 180.0654, 202.0474, 218.0209, 224.0289	[2M+Na]+, [2M+H]+, [M+H]+, [M+Na]+, [M+K]+, [M+2Na-H]+	179.058	✓	0.051	0.6741	[2M+Na]+, [2M+H]+, [M+H]+, [M+Na]+, [M+K]+, [M+2Na-H]+	998	941		OL_1	HMDB0000714	HMDB0000714 (Hippuric acid)	C9H9NO3	179.058	5.36				QIAFMBKCNZACKA-UHFFFAOYSA-N	5_Foodome
1	2420	1	5.31_228.0625m/z	5.309	228.062			✓		2.9122	[M+Na]+	999	924		OL_2b	709625	709625 (Cinnamoylglycine-trans)	C11H11NO3	205.074	7.84				YAADMLWHGMUGQL-VOTSOKGWSA-N	4_Endogenous
1	2420	4	5.31_228.0625m/z	5.309	228.062			✓		2.9122	[M+Na]+	999	876		OL_2b	92904	92904 (Indolelactic acid)	C11H11NO3	205.074	7.15				XGILAAMKEQUXLS-UHFFFAOYSA-N	4_Endogenous
1	1521	1	5.36_190.0837n	5.361	213.0732, 173.0804	[M+Na]+, [M+H-H2O]+	190.084	✓	0.441	2.0974	[M+Na]+, [M+H-H2O]+	999	793		OL_1	22328017	22328017 (3-Hydroxysuberic acid)	C8H14O5	190.084	4.92				ARJZZFJXSNJKGR-UHFFFAOYSA-N	4_Endogenous
1	8531	1	5.38_205.0968m/z	5.383	205.097			✓		2.4194	[M+H]+	997	415		OL_2b	9060	9060 (Tryptophan)	C11H12N2O2	204.09	4.42				QIVBCDIJIAJPQS-SECBINFHSA-N	4_Endogenous
1	9269	3	5.40_197.0669m/z	5.405	197.067			✓	0.055	4.9156	[M+2Na-H]+	996			OL_2a	2814-20-2	2814-20-2 (2-isopropyl-6-methyl-pyrimidinol)	C8H12N2O	152.095	5.35					1_Enviromental Relevant
1	9269	1	5.40_197.0669m/z	5.405	197.067			✓		0.1498	[M+H]+	996	873		OL_2b	70346	70346 (1,3-dimethyluric acid)	C7H8N4O3	196.06	4.1				OTSBKHHWSQYEHK-UHFFFAOYSA-N	5_Foodome
1	11602	1	5.41_195.0530n	5.411	196.0603, 218.0423, 178.0497	[M+H]+, [M+Na]+, [M+H-H2O]+	195.053	✓		0.8678	[M+H]+, [M+Na]+, [M+H-H2O]+	998	354		OL_2b	HMDB0006116	HMDB0006116 (3-Hydroxyhippuric acid)	C9H9NO4	195.053	3.88				XDOFWFNMYJRHEW-UHFFFAOYSA-N	5_Foodome
1	8119	1	5.44_190.0495m/z	5.437	190.049			✓	0.057	4.1938	[M+H]+	999	987		OL_1	3845	3845 (KYNURENATE)	C10H7NO3	189.043	5.38				HCZHHEIFKROPDY-UHFFFAOYSA-N	4_Endogenous
1	4430	3	5.50_174.0545m/z	5.504	174.054			✓	0.016	4.5465	[M+H]+	1000	520		OL_1	7124	7124 (Quinaldic acid)	C10H7NO2	173.048	5.52				LOAUVZALPPNFOQ-UHFFFAOYSA-N	4_Endogenous
1	4430	1	5.50_174.0545m/z	5.504	174.054			✓		4.5465	[M+H]+	1000	613		OL_2b	10243	10243 (4-QUINOLINECARBOXYLATE)	C10H7NO2	173.048	2.38				VQMSRUREDGBWKT-UHFFFAOYSA-N	4_Endogenous
1	5627	1	5.51_190.0836n	5.512	213.0730, 173.0804	[M+Na]+, [M+H-H2O]+	190.084	✓		2.5226	[M+Na]+, [M+H-H2O]+	999	591		OL_2b	22328017	22328017 (3-Hydroxysuberic acid)	C8H14O5	190.084	4.92				ARJZZFJXSNJKGR-UHFFFAOYSA-N	4_Endogenous
1	6453	1	5.56_130.0498m/z	5.561	130.05			✓		3.9936	[M+H]+	999	927		OL_2b	7405	7405 (5-Oxoproline)	C5H7NO3	129.043	1.38				ODHCTXKNWHHXJC-VKHMYHEASA-N	4_Endogenous
1	6453	3	5.56_130.0498m/z	5.561	130.05			✓		3.9936	[M+H]+	999	922		OL_2b	439685	439685 (OXOPROLINE)	C5H7NO3	129.043	1.33				ODHCTXKNWHHXJC-GSVOUGTGSA-N	4_Endogenous
1	6453	4	5.56_130.0498m/z	5.561	130.05			✓		3.5281	[M+H-NH3]+	999	892		OL_2b	5961	5961 (Glutamine)	C5H10N2O3	146.069	0.59				ZDXPYRJPNDTMRX-VKHMYHEASA-N	4_Endogenous
1	6453	7	5.56_130.0498m/z	5.561	130.05			✓		0.5757	[M+H-H2O]+	999	889		OL_2b	33032	33032 (L-Glutamic acid)	C5H9NO4	147.053	0.64				WHUUTDBJXJRKMK-VKHMYHEASA-N	4_Endogenous
1	3596	2	5.56_146.0689n	5.561	147.0761, 129.0656	[M+H]+, [M+H-H2O]+	146.069	✓		0.9936	[M+H]+, [M+H-H2O]+	1000	466		OL_2b	5961	5961 (Glutamine)	C5H10N2O3	146.069	0.59				ZDXPYRJPNDTMRX-VKHMYHEASA-N	4_Endogenous
1	10969	14	5.56_177.0543m/z	5.561	177.054			✓	0.101	1.2702	[M+H-2H2O]+	997			OL_2a	160637	160637 (3-(3-Methoxy-4hydroxyphenyl)lactate)	C10H12O5	212.069	5.46				SVYIZYRTOYHQRE-UHFFFAOYSA-N	4_Endogenous
1	1008	1	5.56_207.0624m/z	5.561	207.062			✓		4.2963	[M+Na]+	999	477		OL_2b	10805	10805 (4-HYDROXY-3-METHOXYPHENYLGLYCOL)	C9H12O4	184.074	3.14				FBWPWWWZWKPJFL-UHFFFAOYSA-N	4_Endogenous
1	2025	1	5.56_491.1998m/z	5.561	491.2			✓	0.211	0.2301	[M+NH4]+	992			OL_2a	135403648	135403648 (Folinic Acid)	C20H23N7O7	473.166	5.35				VVIAGPKUTFNRDU-ABLWVSNPSA-N	4_Endogenous
1	3468	1	5.59_247.0794m/z	5.588	247.079			✓	0.158	3.0897	[M+NH4]+	1000			OL_2a	9834513	9834513 (Flonicamid)	C9H6F3N3O	229.046	5.43				RLQJEEJISHYWON-UHFFFAOYSA-N	1_Enviromental Relevant
1	2850	1	5.63_172.0964m/z	5.632	172.096			✓		2.5119	[M+NH4]+	996	954		OL_2b	HMDB0034158	HMDB0034158 (2,6-Dimethoxyphenol)	C8H10O3	154.063	7.54				KLIDCXVFHGNTTM-UHFFFAOYSA-N	5_Foodome
1	9980	1	5.66_105.0697m/z	5.657	105.07			✓		4.9164	[M+H-NH3]+	998	580		OL_2b	1001	1001 (Phenethylamine)	C8H11N	121.089	3.63				BHHGXPLMPWCGHP-UHFFFAOYSA-N	4_Endogenous
1	1986	2	5.66_289.0588m/z	5.657	289.059			✓	0.453	1.7195	[M+2Na-H]+	998			OL_2a	171548	171548 (Biotin)	C10H16N2O3S	244.088	6.11				YBJHBAHKTGYVGT-ZKWXMUAHSA-N	4_Endogenous
1	2592	8	5.70_175.0361m/z	5.697	175.036			✓	0.307	2.7571	[M+Na]+	757			OL_2a	127	127 (4-hydroxyphenylacetic acid)	C8H8O3	152.047	5.39				XQXPVVBIMDBYFF-UHFFFAOYSA-N	5_Foodome
1	2592	15	5.70_175.0361m/z	5.697	175.036			✓	0.383	0.4946	[M+Na]+	757			OL_2a	11970	11970 (2-Hydroxyphenylacetic acid)	C8H8O3	152.047	6.08				CCVYRRGZDBSHFU-UHFFFAOYSA-N	4_Endogenous
1	8705	1	5.76_130.0629n	5.756	131.0701, 153.0520	[M+H]+, [M+Na]+	130.063	✓		1.0471	[M+H]+, [M+Na]+	990	729		OL_2b	10428	10428 (Mevalonolactone)	C6H10O3	130.063	2.6				JYVXNLLUYHCIIH-UHFFFAOYSA-N	4_Endogenous
1	4732	1	5.80_207.0626m/z	5.802	207.063			✓		3.3878	[M+Na]+	999	481		OL_2b	10805	10805 (4-HYDROXY-3-METHOXYPHENYLGLYCOL)	C9H12O4	184.074	3.14				FBWPWWWZWKPJFL-UHFFFAOYSA-N	4_Endogenous
1	3284	1	5.80_208.1328m/z	5.802	208.133			✓		1.5517	[M+H-2H2O]+	991	660		OL_2b	91825636	91825636 (Tiglylcarnitine)	C12H21NO4	243.147	4.58				WURBQCVBQNMUQT-OLKPEBQYSA-N	4_Endogenous
1	6818	7	5.82_170.0210m/z	5.818	170.021			✓	0.232	1.6279	[M+K]+	999			OL_2a	5810	5810 (trans-4-Hydroxy-L-proline)	C5H9NO3	131.058	6.05				PMMYEEVYMWASQN-DMTCNVIQSA-N	4_Endogenous
1	11880	1	5.83_137.0474n	5.833	138.0547, 120.0441	[M+H]+, [M+H-H2O]+	137.047	✓	0.023	4.7373	[M+H]+, [M+H-H2O]+	995	750		OL_1	227	227 (ANTHRANILATE)	C7H7NO2	137.048	5.81				RWZYAGGXGHYGMB-UHFFFAOYSA-N	4_Endogenous
1	11880	4	5.83_137.0474n	5.833	138.0547, 120.0441	[M+H]+, [M+H-H2O]+	137.047	✓	0.033	4.7373	[M+H]+, [M+H-H2O]+	995	356		OL_1	5147	5147 (SALICYLAMIDE)	C7H7NO2	137.048	5.8				SKZKKFZAGNVIMN-UHFFFAOYSA-N	4_Endogenous
1	11880	2	5.83_137.0474n	5.833	138.0547, 120.0441	[M+H]+, [M+H-H2O]+	137.047	✓		4.7373	[M+H]+, [M+H-H2O]+	995	627		OL_2b	978	978 (4-aminobenzoic acid)	C7H7NO2	137.048	3.5				ALYNCZNDIQEVRV-UHFFFAOYSA-N	4_Endogenous
1	11465	1	5.89_434.1810m/z	5.886	434.181			✓	0.084	0.1395	[2M+NH4]+	1000			OL_2a	152432	152432 (5-(3',4'-Dihydroxyphenyl)-gamma-valerolactone)	C11H12O4	208.074	5.97				ZNXXWTPQHVLMQT-UHFFFAOYSA-N	5_Foodome
1	12328	1	5.92_378.1180m/z	5.924	378.118			✓	0.183	0.5841	[2M+NH4]+	995			OL_2a	1549111	1549111 (CAFFEATE)	C9H8O4	180.042	5.74				QAIPRVGONGVQAS-RQOWECAXSA-N	4_Endogenous
1	12328	6	5.92_378.1180m/z	5.924	378.118			✓	0.163	0.8544	[2M+NH4]+	995			OL_2a	HMDB0001964	HMDB0001964 (Caffeic acid)	C9H8O4	180.042	5.76				QAIPRVGONGVQAS-RQOWECAXSA-N	5_Foodome
1	1947	1	5.94_194.0797m/z	5.941	194.08				0.039	0.7431	[M-e]+	995			OL_2a	2519	2519 (1,3,7-trimethylxanthine)	C8H10N4O2	194.08	5.98				RYYVLZVUVIJVGH-UHFFFAOYSA-N	5_Foodome
1	699	1	5.94_194.0803n	5.941	217.0695, 195.0876, 411.1496	[M+Na]+, [M+H]+, [2M+Na]+	194.08	✓	0.009	1.5444	[M+Na]+, [M+H]+, [2M+Na]+	996	854		OL_1	2519	2519 (Caffeine)	C8H10N4O2	194.08	5.95				RYYVLZVUVIJVGH-UHFFFAOYSA-N	4_Endogenous
1	5263	1	5.99_160.0731n	5.994	183.063	[M+Na]+	160.073	✓	0.006	3.098	[M+Na]+	999			OL_2a	20984	20984 (3,3-dimethylpentanedioic acid)	C7H12O4	160.074	6				DUHQIGLHYXLKAE-UHFFFAOYSA-N	4_Endogenous
1	5263	2	5.99_160.0731n	5.994	183.063	[M+Na]+	160.073	✓	0.094	3.098	[M+Na]+	999			OL_2a	12292	12292 (3-Methyladipic acid)	C7H12O4	160.074	5.9				SYEOWUNSTUDKGM-UHFFFAOYSA-N	4_Endogenous
1	12539	1	5.99_175.0961m/z	5.994	175.096			✓		1.1766	[M+H]+	999	303		OL_2b	10457	10457 (SUBERATE)	C8H14O4	174.089	7.44				TYFQFVWCELRYAO-UHFFFAOYSA-N	4_Endogenous
1	1707	2	6.02_152.0469n	6.02	175.036	[M+Na]+	152.047	✓	0.42	0.3336	[M+Na]+	996			OL_2a	69600	69600 (4-methoxybenzoic acid methyl ester)	C8H8O3	152.047	6.44				WZUODJNEIXSNEU-UHFFFAOYSA-N	5_Foodome
1	1707	5	6.02_152.0469n	6.02	175.036	[M+Na]+	152.047	✓	0.42	2.5961	[M+Na]+	996			OL_2a	1183	1183 (4-hydroxy-3-methoxybenzaldehyde)	C8H8O3	152.047	6.44				MWOOGOJBHIARFG-UHFFFAOYSA-N	5_Foodome
1	1707	6	6.02_152.0469n	6.02	175.036	[M+Na]+	152.047	✓	0.35	0.3336	[M+Na]+	996			OL_2a	12127	12127 (3-hydroxy-4-methoxybenzaldehyde)	C8H8O3	152.047	6.37				JVTZFYYHCGSXJV-UHFFFAOYSA-N	5_Foodome
1	1707	14	6.02_152.0469n	6.02	175.036	[M+Na]+	152.047	✓	0.06	0.3336	[M+Na]+	996			OL_2a	11970	11970 (2-Hydroxyphenylacetic acid)	C8H8O3	152.047	6.08				CCVYRRGZDBSHFU-UHFFFAOYSA-N	4_Endogenous
1	11271	1	6.02_205.0467m/z	6.02	205.047			✓	0.19	2.7503	[M+Na]+	999	805		OL_1	1738	1738 (Homovanillic acid)	C9H10O4	182.058	5.83				QRMZSPFSDQBLIX-UHFFFAOYSA-N	4_Endogenous
1	11271	2	6.02_205.0467m/z	6.02	205.047			✓		2.2505	[M+Na]+	999	795		OL_2b	348154	348154 (3-(3,4-dihydroxyphenyl)propanoic acid)	C9H10O4	182.058	5.37				DZAUWHJDUNRCTF-UHFFFAOYSA-N	5_Foodome
1	11271	4	6.02_205.0467m/z	6.02	205.047			✓		2.7503	[M+Na]+	999	787		OL_2b	9378	9378 (HYDROXYPHENYLLACTATE)	C9H10O4	182.058	4.69				JVGVDSSUAVXRDY-UHFFFAOYSA-N	4_Endogenous
1	11271	6	6.02_205.0467m/z	6.02	205.047			✓		2.2505	[M+Na]+	999	778		OL_2b	96384	96384 (3-(2,4-dihydroxyphenyl)propanoic acid)	C9H10O4	182.058	5.28				HMCMTJPPXSGYJY-UHFFFAOYSA-N	5_Foodome
1	11271	7	6.02_205.0467m/z	6.02	205.047			✓		2.2505	[M+Na]+	999	759		OL_2b	8655	8655 (4-hydroxy-3,5-dimethoxybenzaldehyde)	C9H10O4	182.058	6.86				KCDXJAYRVLXPFO-UHFFFAOYSA-N	5_Foodome
1	11271	9	6.02_205.0467m/z	6.02	205.047			✓		2.2505	[M+Na]+	999	329		OL_2b	15109	15109 (2,6-dimethoxybenzoic acid)	C9H10O4	182.058	6.67				MBIZFBDREVRUHY-UHFFFAOYSA-N	5_Foodome
1	3086	1	6.02_221.0416m/z	6.02	221.042			✓	0.26	2.0525	[M+Na]+	999			OL_2a	HMDB0002085	HMDB0002085 (Syringic acid)	C9H10O5	198.053	6.28				JMSVCTWVEWCHDZ-UHFFFAOYSA-N	5_Foodome
1	6018	5	6.19_130.0650m/z	6.195	130.065			✓	0.225	2.222	[M+H-NH3]+	1000			OL_2a	675	675 (5,6-Dimethylbenzimidazole)	C9H10N2	146.084	5.97				LJUQGASMPRMWIW-UHFFFAOYSA-N	4_Endogenous
1	5603	1	6.20_182.0784m/z	6.201	182.078			✓		2.2993	[M+Na]+	989	742		OL_2b	193872	193872 (2-Methylbutyrylglycine)	C7H13NO3	159.089	4.77				HOACIBQKYRHBOW-UHFFFAOYSA-N	4_Endogenous
1	5603	7	6.20_182.0784m/z	6.201	182.078			✓		2.2993	[M+Na]+	989	621		OL_2b	546304	546304 (N-Iso Valerylglycine)	C7H13NO3	159.089	5				ZRQXMKMBBMNNQC-UHFFFAOYSA-N	4_Endogenous
1	10938	2	6.21_245.0947m/z	6.213	245.095			✓	0.103	2.4868	[M+H]+	998	937		OL_1	171548	171548 (Biotin)	C10H16N2O3S	244.088	6.11				YBJHBAHKTGYVGT-ZKWXMUAHSA-N	4_Endogenous
1	7624	2	6.23_152.0470n	6.231	175.036	[M+Na]+	152.047	✓	0.139	0.2327	[M+Na]+	996			OL_2a	12127	12127 (3-hydroxy-4-methoxybenzaldehyde)	C8H8O3	152.047	6.37				JVTZFYYHCGSXJV-UHFFFAOYSA-N	5_Foodome
1	7624	5	6.23_152.0470n	6.231	175.036	[M+Na]+	152.047	✓	0.209	0.2327	[M+Na]+	996			OL_2a	69600	69600 (4-methoxybenzoic acid methyl ester)	C8H8O3	152.047	6.44				WZUODJNEIXSNEU-UHFFFAOYSA-N	5_Foodome
1	7624	8	6.23_152.0470n	6.231	175.036	[M+Na]+	152.047	✓	0.209	2.4952	[M+Na]+	996			OL_2a	1183	1183 (4-hydroxy-3-methoxybenzaldehyde)	C8H8O3	152.047	6.44				MWOOGOJBHIARFG-UHFFFAOYSA-N	5_Foodome
1	7624	14	6.23_152.0470n	6.231	175.036	[M+Na]+	152.047	✓	0.151	0.2327	[M+Na]+	996			OL_2a	11970	11970 (2-Hydroxyphenylacetic acid)	C8H8O3	152.047	6.08				CCVYRRGZDBSHFU-UHFFFAOYSA-N	4_Endogenous
1	2639	11	6.26_177.0542m/z	6.262	177.054			✓	0.208	0.4924	[M+H-2H2O]+	999			OL_2a	78093	78093 (2-(4-hydroxy-3,5-dimethoxyphenyl)acetic acid)	C10H12O5	212.068	6.47				BQBQKSSTFGCRQL-UHFFFAOYSA-N	5_Foodome
1	2639	2	6.26_177.0542m/z	6.262	177.054			✓		2.0848	[M+H-H2O]+	999	662		OL_2b	HMDB0000954	HMDB0000954 (trans-Ferulic acid)	C10H10O4	194.058	7.36				KSEBMYQBYZTDHS-HWKANZROSA-N	5_Foodome
1	2639	3	6.26_177.0542m/z	6.262	177.054			✓		2.5537	[M+H-H2O]+	999	657		OL_2b	445858	445858 (FERULATE)	C10H10O4	194.058	7.32				KSEBMYQBYZTDHS-HWKANZROSA-N	4_Endogenous
1	10180	1	6.29_209.0739m/z	6.29	209.074				0.18	0.9756	[M+H-2H2O]+	593			OL_2a	171548	171548 (Biotin)	C10H16N2O3S	244.088	6.11				YBJHBAHKTGYVGT-ZKWXMUAHSA-N	4_Endogenous
1	10114	1	6.29_79.0542m/z	6.29	79.0542			✓	0.29	0.3053	[M+H-2H2O]+	998			OL_2a	549519	549519 (2-methylpent-4-enoic acid)	C6H10O2	114.068	6				HVRZYSHVZOELOH-UHFFFAOYSA-N	4_Endogenous
1	5281	2	6.37_153.0542m/z	6.369	153.054			✓	0.071	0.5113	[M+H]+	999	656		OL_1	69600	69600 (4-methoxybenzoic acid methyl ester)	C8H8O3	152.047	6.44				WZUODJNEIXSNEU-UHFFFAOYSA-N	5_Foodome
1	5281	4	6.37_153.0542m/z	6.369	153.054			✓	0.071	2.7737	[M+H]+	999	632		OL_1	1183	1183 (4-hydroxy-3-methoxybenzaldehyde)	C8H8O3	152.047	6.44				MWOOGOJBHIARFG-UHFFFAOYSA-N	5_Foodome
1	5281	5	6.37_153.0542m/z	6.369	153.054			✓	0.001	0.5113	[M+H]+	999	587		OL_1	12127	12127 (3-hydroxy-4-methoxybenzaldehyde)	C8H8O3	152.047	6.37				JVTZFYYHCGSXJV-UHFFFAOYSA-N	5_Foodome
1	5281	8	6.37_153.0542m/z	6.369	153.054			✓	0.279	2.7737	[M+H]+	999	552		OL_1	11970	11970 (2-hydroxyphenylacetic acid)	C8H8O3	152.047	6.09				CCVYRRGZDBSHFU-UHFFFAOYSA-N	5_Foodome
1	5281	1	6.37_153.0542m/z	6.369	153.054			✓		2.7737	[M+H]+	999	723		OL_2b	8991	8991 (2-hydroxy-3-methoxybenzaldehyde)	C8H8O3	152.047	7.57				JJVNINGBHGBWJH-UHFFFAOYSA-N	5_Foodome
1	5281	7	6.37_153.0542m/z	6.369	153.054			✓		0.5113	[M+H]+	999	565		OL_2b	6990	6990 (2',4'-DIHYDROXYACETOPHENONE)	C8H8O3	152.047	7.21				SULYEHHGGXARJS-UHFFFAOYSA-N	4_Endogenous
1	5281	9	6.37_153.0542m/z	6.369	153.054			✓		2.7737	[M+H]+	999	520		OL_2b	7478	7478 (4-methoxybenzoic acid)	C8H8O3	152.047	8.41				ZEYHEAKUIGZSGI-UHFFFAOYSA-N	5_Foodome
1	3884	2	6.39_121.0282m/z	6.394	121.028			✓	0.184	1.3914	[M+H-H2O]+	999			OL_2a	HMDB0062484	HMDB0062484 (keratan sulfate II (core 2-linked), degradation product 1)	C7H6O3	138.032	6.21				IUNJCFABHJZSKB-UHFFFAOYSA-N	5_Foodome
1	310	1	6.39_195.0530n	6.394	196.0602, 218.0422	[M+H]+, [M+Na]+	195.053	✓		0.9562	[M+H]+, [M+Na]+	999	816		OL_2b	HMDB0006116	HMDB0006116 (3-Hydroxyhippuric acid)	C9H9NO4	195.053	3.88				XDOFWFNMYJRHEW-UHFFFAOYSA-N	5_Foodome
1	310	2	6.39_195.0530n	6.394	196.0602, 218.0422	[M+H]+, [M+Na]+	195.053	✓		0.9562	[M+H]+, [M+Na]+	999	785		OL_2b	HMDB0013678	HMDB0013678 (4-Hydroxyhippuric acid)	C9H9NO4	195.053	4.23				ZMHLUFWWWPBTIU-UHFFFAOYSA-N	5_Foodome
1	1123	1	6.44_159.0892n	6.442	182.0783, 160.0965	[M+Na]+, [M+H]+	159.089	✓		2.0793	[M+Na]+, [M+H]+	997	807		OL_2b	193872	193872 (2-Methylbutyrylglycine)	C7H13NO3	159.089	4.77				HOACIBQKYRHBOW-UHFFFAOYSA-N	4_Endogenous
1	1123	7	6.44_159.0892n	6.442	182.0783, 160.0965	[M+Na]+, [M+H]+	159.089	✓		2.0793	[M+Na]+, [M+H]+	997	694		OL_2b	546304	546304 (N-Iso Valerylglycine)	C7H13NO3	159.089	5				ZRQXMKMBBMNNQC-UHFFFAOYSA-N	4_Endogenous
1	8697	2	6.48_289.0589m/z	6.477	289.059			✓	0.367	1.3183	[M+2Na-H]+	998			OL_2a	171548	171548 (Biotin)	C10H16N2O3S	244.088	6.11				YBJHBAHKTGYVGT-ZKWXMUAHSA-N	4_Endogenous
1	7544	1	6.54_259.1781n	6.535	260.1854, 282.1674	[M+H]+, [M+Na]+	259.178	✓	0.025	1.0687	[M+H]+, [M+Na]+	999	911		OL_1	3246938	3246938 (Hexanoylcarnitine)	C13H25NO4	259.178	6.56				VVPRQWTYSNDTEA-LLVKDONJSA-N	4_Endogenous
1	2403	1	6.57_241.0939m/z	6.574	241.094			✓	0.444	3.7559	[M+NH4]+	1000			OL_2a	5371562	5371562 (Monocrotophos)	C7H14NO5P	223.061	6.13				KRTSDMXIXPKRQR-AATRIKPKSA-N	1_Enviromental Relevant
1	5876	1	6.59_219.1124m/z	6.586	219.112			✓		4.1993	[M+H]+	997	336		OL_2b	903	903 (N-ACETYLSEROTONIN)	C12H14N2O2	218.106	5.18				MVAWJSIDNICKHF-UHFFFAOYSA-N	4_Endogenous
1	144	1	6.64_160.0734n	6.637	143.0701, 161.0806, 205.0444	[M+H-H2O]+, [M+H]+, [M+2Na-H]+	160.073	✓		3.7494	[M+H-H2O]+, [M+H]+, [M+2Na-H]+	999	996		OL_2b	385	385 (6-CARBOXYHEXANOATE)	C7H12O4	160.074	5.97				WLJVNTCWHIRURA-UHFFFAOYSA-N	4_Endogenous
1	146	1	6.64_160.0734n	6.637	205.0444, 143.0701, 161.0806	[M+2Na-H]+, [M+H-H2O]+, [M+H]+	160.073	✓		0.9944	[M+2Na-H]+, [M+H-H2O]+, [M+H]+	999	876		OL_2b	12292	12292 (3-Methyladipic acid)	C7H12O4	160.074	5.9				SYEOWUNSTUDKGM-UHFFFAOYSA-N	4_Endogenous
1	146	2	6.64_160.0734n	6.637	205.0444, 143.0701, 161.0806	[M+2Na-H]+, [M+H-H2O]+, [M+H]+	160.073	✓		0.9944	[M+2Na-H]+, [M+H-H2O]+, [M+H]+	999	750		OL_2b	20984	20984 (3,3-dimethylpentanedioic acid)	C7H12O4	160.074	6				DUHQIGLHYXLKAE-UHFFFAOYSA-N	4_Endogenous
1	2152	1	6.64_175.0961m/z	6.637	175.096			✓		1.16	[M+H]+	999	325		OL_2b	10457	10457 (SUBERATE)	C8H14O4	174.089	7.44				TYFQFVWCELRYAO-UHFFFAOYSA-N	4_Endogenous
1	9834	1	6.64_199.0961m/z	6.645	199.096				0.385	2.0788	[M+CH3OH+H]+	998			OL_2a	1303	1303 (Phenyllactic acid)	C9H10O3	166.063	7.03				NWCHELUCVWSRRS-UHFFFAOYSA-N	4_Endogenous
1	9834	4	6.64_199.0961m/z	6.645	199.096				0.495	2.0788	[M+CH3OH+H]+	998			OL_2a	95693	95693 ((3-Hydroxy-4-methoxyphenyl)ethanone)	C9H10O3	166.063	7.14				YLTGFGDODHXMFB-UHFFFAOYSA-N	5_Foodome
1	6915	1	6.70_134.0598m/z	6.697	134.06			✓		1.2264	[M+H-2H2O]+	996	487		OL_2b	439260	439260 (norepinephrine)	C8H11NO3	169.074	0.66				SFLSHLFXELFNJZ-QMMMGPOBSA-N	5_Foodome
1	10128	5	6.70_173.1050n	6.697	196.0940, 174.1121, 156.1017	[M+Na]+, [M+H]+, [M+H-H2O]+	173.105	✓	0.027	0.15	[M+Na]+, [M+H]+, [M+H-H2O]+	1000	585		OL_1	70912	70912 (N-ACETYLLEUCINE)	C8H15NO3	173.105	6.67				WXNXCEHXYPACJF-ZETCQYMHSA-N	4_Endogenous
1	10128	1	6.70_173.1050n	6.697	196.0940, 156.1017, 174.1121	[M+Na]+, [M+H-H2O]+, [M+H]+	173.105	✓		0.9649	[M+Na]+, [M+H-H2O]+, [M+H]+	1000	696		OL_2b	99463	99463 (Hexanoyl Glycine)	C8H15NO3	173.105	7.43				UPCKIPHSXMXJOX-UHFFFAOYSA-N	4_Endogenous
1	9415	9	6.70_147.0437m/z	6.704	147.044			✓	0.174	0.0014	[M+H-H2O]+	993			OL_2a	637542	637542 (4-COUMARATE)	C9H8O3	164.047	6.53				NGSWKAQJJWESNS-ZZXKWVIFSA-N	4_Endogenous
1	9415	21	6.70_147.0437m/z	6.704	147.044			✓	0.034	1.6985	[M+H-2H2O]+	993			OL_2a	15109	15109 (2,6-dimethoxybenzoic acid)	C9H10O4	182.058	6.67				MBIZFBDREVRUHY-UHFFFAOYSA-N	5_Foodome
1	9415	39	6.70_147.0437m/z	6.704	147.044			✓	0.156	1.6985	[M+H-2H2O]+	993			OL_2a	8655	8655 (4-hydroxy-3,5-dimethoxybenzaldehyde)	C9H10O4	182.058	6.86				KCDXJAYRVLXPFO-UHFFFAOYSA-N	5_Foodome
1	9415	1	6.70_147.0437m/z	6.704	147.044			✓		2.0983	[M+H-H2O]+	993	735		OL_2b	HMDB0002035	HMDB0002035 (4-Hydroxycinnamic acid)	C9H8O3	164.047	8.16				NGSWKAQJJWESNS-ZZXKWVIFSA-N	5_Foodome
1	9415	2	6.70_147.0437m/z	6.704	147.044			✓		0.0014	[M+H-H2O]+	993	695		OL_2b	637541	637541 (trans-3-hydroxycinnamic acid)	C9H8O3	164.047	7.57				KKSDGJDHHZEWEP-SNAWJCMRSA-N	5_Foodome
1	9415	5	6.70_147.0437m/z	6.704	147.044			✓		1.6985	[M+H-2H2O]+	993	618		OL_2b	102959	102959 (3-(3-Hydroxyphenyl)-3-hydroxypropanoic acid)	C9H10O4	182.058	4.64				KHTAGVZHYUZYMF-UHFFFAOYSA-N	4_Endogenous
1	12586	7	6.71_125.0594m/z	6.714	125.059			✓	0.384	2.6073	[M+H]+	998			OL_2a	HMDB0000873	HMDB0000873 (4-Methylcatechol)	C7H8O2	124.052	6.33				ZBCATMYQYDCTIZ-UHFFFAOYSA-N	5_Foodome
1	12586	1	6.71_125.0594m/z	6.714	125.059			✓		1.577	[M+H-2H2O]+	998	307		OL_2b	12292	12292 (3-Methyladipic acid)	C7H12O4	160.074	5.9				SYEOWUNSTUDKGM-UHFFFAOYSA-N	4_Endogenous
1	6275	32	6.75_198.0521m/z	6.747	198.052			✓	0.467	1.0897	[M-e]+	1000			OL_2a	HMDB0002085	HMDB0002085 (Syringic acid)	C9H10O5	198.053	6.28				JMSVCTWVEWCHDZ-UHFFFAOYSA-N	5_Foodome
1	6275	43	6.75_198.0521m/z	6.747	198.052			✓	0.073	1.0897	[M-e]+	1000			OL_2a	13250	13250 (ethyl gallate)	C9H10O5	198.053	6.82				VFPFQHQNJCMNBZ-UHFFFAOYSA-N	5_Foodome
1	6275	1	6.75_198.0521m/z	6.747	198.052			✓		2.4095	[M+Na]+	1000	469		OL_2b	802	802 (indole-3-acetic acid)	C10H9NO2	175.063	7.83				SEOVTRFCIGRIMH-UHFFFAOYSA-N	5_Foodome
1	3927	1	6.76_218.1149n	6.759	241.1039, 201.1116	[M+Na]+, [M+H-H2O]+	218.115	✓		2.5082	[M+Na]+, [M+H-H2O]+	999	781		OL_2b	3017884	3017884 (3-Hydroxydecanedioic acid)	C10H18O5	218.115	7.77				OQYZCCKCJQWHIE-UHFFFAOYSA-N	4_Endogenous
1	12008	1	6.77_195.0623m/z	6.771	195.062			✓	0.319	2.7166	[M+Na]+	999			OL_2a	6079438	6079438 (2-Octenedioic acid)	C8H12O4	172.074	7.09				BNTPVRGYUHJFHN-HWKANZROSA-N	4_Endogenous
1	8921	1	6.79_172.0965m/z	6.786	172.096			✓		2.0689	[M+NH4]+	996	959		OL_2b	HMDB0034158	HMDB0034158 (2,6-Dimethoxyphenol)	C8H10O3	154.063	7.54				KLIDCXVFHGNTTM-UHFFFAOYSA-N	5_Foodome
1	854	1	6.81_148.0754m/z	6.813	148.075			✓		0.7174	[M+H]+	1000	743		OL_2b	150923	150923 (3-METHYL-2-OXINDOLE)	C9H9NO	147.068	8.29				BBZCPUCZKLTAJQ-UHFFFAOYSA-N	4_Endogenous
1	1915	3	6.91_149.0594m/z	6.908	149.059			✓	0.232	1.8026	[M+H-H2O]+	1000			OL_2a	95693	95693 ((3-Hydroxy-4-methoxyphenyl)ethanone)	C9H10O3	166.063	7.14				YLTGFGDODHXMFB-UHFFFAOYSA-N	5_Foodome
1	1915	8	6.91_149.0594m/z	6.908	149.059			✓	0.122	1.8026	[M+H-H2O]+	1000			OL_2a	1303	1303 (Phenyllactic acid)	C9H10O3	166.063	7.03				NWCHELUCVWSRRS-UHFFFAOYSA-N	4_Endogenous
1	5437	1	6.91_195.0623m/z	6.908	195.062			✓	0.182	2.5982	[M+Na]+	999			OL_2a	6079438	6079438 (2-Octenedioic acid)	C8H12O4	172.074	7.09				BNTPVRGYUHJFHN-HWKANZROSA-N	4_Endogenous
1	6270	1	6.94_196.0940m/z	6.94	196.094			✓	0.49	2.3704	[M+Na]+	996	769		OL_1	99463	99463 (Hexanoyl Glycine)	C8H15NO3	173.105	7.43				UPCKIPHSXMXJOX-UHFFFAOYSA-N	4_Endogenous
1	6270	5	6.94_196.0940m/z	6.94	196.094			✓	0.27	1.2555	[M+Na]+	996	718		OL_1	70912	70912 (N-ACETYLLEUCINE)	C8H15NO3	173.105	6.67				WXNXCEHXYPACJF-ZETCQYMHSA-N	4_Endogenous
1	2615	2	6.98_183.1008m/z	6.983	183.101			✓		3.3472	[M+H-2H2O]+	1000	559		OL_2b	3017884	3017884 (3-Hydroxydecanedioic acid)	C10H18O5	218.115	7.77				OQYZCCKCJQWHIE-UHFFFAOYSA-N	4_Endogenous
1	4712	4	6.98_189.0517m/z	6.983	189.052			✓	0.047	2.8794	[M+Na]+	999	447		OL_1	1303	1303 (Phenyllactic acid)	C9H10O3	166.063	7.03				NWCHELUCVWSRRS-UHFFFAOYSA-N	4_Endogenous
1	4712	6	6.98_189.0517m/z	6.983	189.052			✓	0.437	2.9155	[M+Na]+	999	410		OL_1	873	873 (3-(2-HYDROXYPHENYL)PROPANOATE)	C9H10O3	166.063	7.42				CJBDUOMQLFKVQC-UHFFFAOYSA-N	4_Endogenous
1	4712	5	6.98_189.0517m/z	6.983	189.052			✓	0.157	2.8794	[M+Na]+	999			OL_2a	95693	95693 ((3-Hydroxy-4-methoxyphenyl)ethanone)	C9H10O3	166.063	7.14				YLTGFGDODHXMFB-UHFFFAOYSA-N	5_Foodome
1	4712	1	6.98_189.0517m/z	6.983	189.052			✓		2.8794	[M+Na]+	999	545		OL_2b	HMDB0032138	HMDB0032138 (3,4-Dimethoxybenzaldehyde)	C9H10O3	166.063	7.73				WJUFSDZVCOTFON-UHFFFAOYSA-N	5_Foodome
1	4712	2	6.98_189.0517m/z	6.983	189.052			✓		2.8794	[M+Na]+	999	486		OL_2b	7690	7690 (4-methoxyphenylacetic acid)	C9H10O3	166.063	8.19				NRPFNQUDKRYCNX-UHFFFAOYSA-N	5_Foodome
1	4901	1	7.00_207.0623m/z	6.999	207.062			✓		4.8496	[M+Na]+	999	512		OL_2b	10805	10805 (4-HYDROXY-3-METHOXYPHENYLGLYCOL)	C9H12O4	184.074	3.14				FBWPWWWZWKPJFL-UHFFFAOYSA-N	4_Endogenous
1	4680	3	7.00_218.1151n	6.999	219.1222, 241.1040, 201.1118	[M+H]+, [M+Na]+, [M+H-H2O]+	218.115	✓		1.6259	[M+H]+, [M+Na]+, [M+H-H2O]+	999	778		OL_2b	3017884	3017884 (3-Hydroxydecanedioic acid)	C10H18O5	218.115	7.77				OQYZCCKCJQWHIE-UHFFFAOYSA-N	4_Endogenous
1	9889	1	7.00_219.0624m/z	6.999	219.062			✓		1.9494	[M+Na]+	999	672		OL_2b	7139	7139 (3,4-dimethoxyphenylacetic acid)	C10H12O4	196.074	7.66				WUAXWQRULBZETB-UHFFFAOYSA-N	5_Foodome
1	4038	1	7.03_199.0959m/z	7.03	199.096			✓	0	3.5656	[M+CH3OH+H]+	999			OL_2a	1303	1303 (Phenyllactic acid)	C9H10O3	166.063	7.03				NWCHELUCVWSRRS-UHFFFAOYSA-N	4_Endogenous
1	4038	5	7.03_199.0959m/z	7.03	199.096			✓	0.39	3.6018	[M+CH3OH+H]+	999			OL_2a	873	873 (3-(2-HYDROXYPHENYL)PROPANOATE)	C9H10O3	166.063	7.42				CJBDUOMQLFKVQC-UHFFFAOYSA-N	4_Endogenous
1	4038	6	7.03_199.0959m/z	7.03	199.096			✓	0.11	3.5656	[M+CH3OH+H]+	999			OL_2a	95693	95693 ((3-Hydroxy-4-methoxyphenyl)ethanone)	C9H10O3	166.063	7.14				YLTGFGDODHXMFB-UHFFFAOYSA-N	5_Foodome
1	10168	1	7.07_208.1328m/z	7.067	208.133			✓		1.3828	[M+H-2H2O]+	995	625		OL_2b	91825636	91825636 (Tiglylcarnitine)	C12H21NO4	243.147	4.58				WURBQCVBQNMUQT-OLKPEBQYSA-N	4_Endogenous
1	12550	1	7.13_160.0754m/z	7.126	160.075			✓		0.5254	[M+H]+	1000	847		OL_2b	800	800 (INDOLEACETALDEHYDE)	C10H9NO	159.068	3.98				WHOOUMGHGSPMGR-UHFFFAOYSA-N	4_Endogenous
1	3696	1	7.13_205.0738n	7.126	188.0701, 250.0443, 206.0811, 228.0628	[M+H-H2O]+, [M+2Na-H]+, [M+H]+, [M+Na]+	205.074	✓	0.024	0.2714	[M+H-H2O]+, [M+2Na-H]+, [M+H]+, [M+Na]+	998	995		OL_1	92904	92904 (Indolelactic acid)	C11H11NO3	205.074	7.15				XGILAAMKEQUXLS-UHFFFAOYSA-N	4_Endogenous
1	3694	2	7.13_205.0738n	7.126	228.0628, 250.0443, 206.0811, 188.0701	[M+Na]+, [M+2Na-H]+, [M+H]+, [M+H-H2O]+	205.074	✓		0.2714	[M+Na]+, [M+2Na-H]+, [M+H]+, [M+H-H2O]+	998	857		OL_2b	709625	709625 (Cinnamoylglycine-trans)	C11H11NO3	205.074	7.84				YAADMLWHGMUGQL-VOTSOKGWSA-N	4_Endogenous
1	7740	1	7.15_135.0437m/z	7.146	135.044				0.064	0.0854	[M+H-H2O]+	996			OL_2a	6990	6990 (2',4'-DIHYDROXYACETOPHENONE)	C8H8O3	152.047	7.21				SULYEHHGGXARJS-UHFFFAOYSA-N	4_Endogenous
1	7740	8	7.15_135.0437m/z	7.146	135.044				0.064	2.3479	[M+H-H2O]+	996			OL_2a	11370	11370 (2-methoxybenzoic acid)	C8H8O3	152.047	7.21				ILUJQPXNXACGAN-UHFFFAOYSA-N	5_Foodome
1	7740	12	7.15_135.0437m/z	7.146	135.044				0.424	2.3479	[M+H-H2O]+	996			OL_2a	8991	8991 (2-hydroxy-3-methoxybenzaldehyde)	C8H8O3	152.047	7.57				JJVNINGBHGBWJH-UHFFFAOYSA-N	5_Foodome
1	1152	1	7.19_125.0595m/z	7.195	125.059			✓		1.9685	[M+H]+	999	324		OL_2b	10436	10436 (5-methyl-1,3-benzenediol)	C7H8O2	124.052	5.25				OIPPWFOQEKKFEE-UHFFFAOYSA-N	5_Foodome
1	1152	2	7.19_125.0595m/z	7.195	125.059			✓		1.0883	[M+H-2H2O]+	999	316		OL_2b	12292	12292 (3-Methyladipic acid)	C7H12O4	160.074	5.9				SYEOWUNSTUDKGM-UHFFFAOYSA-N	4_Endogenous
1	12624	2	7.25_166.0627n	7.252	167.0700, 149.0594	[M+H]+, [M+H-H2O]+	166.063	✓	0.112	1.5878	[M+H]+, [M+H-H2O]+	998	500		OL_1	95693	95693 ((3-Hydroxy-4-methoxyphenyl)ethanone)	C9H10O3	166.063	7.14				YLTGFGDODHXMFB-UHFFFAOYSA-N	5_Foodome
1	12623	5	7.25_166.0627n	7.252	149.0594, 167.0700	[M+H-H2O]+, [M+H]+	166.063	✓	0.168	1.6239	[M+H-H2O]+, [M+H]+	998			OL_2a	873	873 (3-(2-HYDROXYPHENYL)PROPANOATE)	C9H10O3	166.063	7.42				CJBDUOMQLFKVQC-UHFFFAOYSA-N	4_Endogenous
1	12623	8	7.25_166.0627n	7.252	149.0594, 167.0700	[M+H-H2O]+, [M+H]+	166.063	✓	0.222	1.5878	[M+H-H2O]+, [M+H]+	998			OL_2a	1303	1303 (Phenyllactic acid)	C9H10O3	166.063	7.03				NWCHELUCVWSRRS-UHFFFAOYSA-N	4_Endogenous
1	12623	9	7.25_166.0627n	7.252	149.0594, 167.0700	[M+H-H2O]+, [M+H]+	166.063	✓	0.478	1.5878	[M+H-H2O]+, [M+H]+	998			OL_2a	HMDB0032138	HMDB0032138 (3,4-Dimethoxybenzaldehyde)	C9H10O3	166.063	7.73				WJUFSDZVCOTFON-UHFFFAOYSA-N	5_Foodome
1	12624	1	7.25_166.0627n	7.252	167.0700, 149.0594	[M+H]+, [M+H-H2O]+	166.063	✓		1.5878	[M+H]+, [M+H-H2O]+	998	719		OL_2b	79332	79332 (3-methoxybenzoic acid methyl ester)	C9H10O3	166.063	10.6				DUKYPQBGYRJVAN-UHFFFAOYSA-N	5_Foodome
1	12624	4	7.25_166.0627n	7.252	167.0700, 149.0594	[M+H]+, [M+H-H2O]+	166.063	✓		1.5878	[M+H]+, [M+H-H2O]+	998	303		OL_2b	HMDB32573	HMDB32573 (Ethylparaben)	C9H10O3	166.063	9.49					1_Enviromental Relevant
1	6923	1	7.25_188.0700m/z	7.252	188.07			✓	0.102	2.7978	[M+H-H2O]+	999	986		OL_1	92904	92904 (Indolelactic acid)	C11H11NO3	205.074	7.15				XGILAAMKEQUXLS-UHFFFAOYSA-N	4_Endogenous
1	6923	7	7.25_188.0700m/z	7.252	188.07			✓	0.088	2.415	[M+H-2H2O]+	999			OL_2a	23421	23421 (Dioxacarb)	C11H13NO4	223.084	7.34				SDKQRNRRDYRQKY-UHFFFAOYSA-N	1_Enviromental Relevant
1	2735	1	7.25_212.0681n	7.252	257.0391, 230.1018, 213.0754, 251.0307, 447.1255	[M+2Na-H]+, [M+NH4]+, [M+H]+, [M+K]+, [2M+Na]+	212.068	✓		1.5826	[M+2Na-H]+, [M+NH4]+, [M+H]+, [M+K]+, [2M+Na]+	997	925		OL_2b	160637	160637 (3-(3-Methoxy-4hydroxyphenyl)lactate)	C10H12O5	212.069	5.46				SVYIZYRTOYHQRE-UHFFFAOYSA-N	4_Endogenous
1	2736	1	7.25_212.0681n	7.252	447.1255, 251.0307, 230.1018, 213.0754, 257.0391	[2M+Na]+, [M+K]+, [M+NH4]+, [M+H]+, [M+2Na-H]+	212.068	✓		0.6478	[2M+Na]+, [M+K]+, [M+NH4]+, [M+H]+, [M+2Na-H]+	997	820		OL_2b	78093	78093 (2-(4-hydroxy-3,5-dimethoxyphenyl)acetic acid)	C10H12O5	212.068	6.47				BQBQKSSTFGCRQL-UHFFFAOYSA-N	5_Foodome
1	9205	2	7.25_235.0572m/z	7.252	235.057			✓		0.0988	[M+Na]+	996	619		OL_2b	78093	78093 (2-(4-hydroxy-3,5-dimethoxyphenyl)acetic acid)	C10H12O5	212.068	6.47				BQBQKSSTFGCRQL-UHFFFAOYSA-N	5_Foodome
1	2805	2	7.28_187.0360m/z	7.279	187.036			✓	0.191	1.2383	[M+Na]+	874			OL_2a	637541	637541 (trans-3-Hydroxycinnamate)	C9H8O3	164.047	7.47				KKSDGJDHHZEWEP-SNAWJCMRSA-N	3_Microbiome
1	2805	1	7.28_187.0360m/z	7.279	187.036			✓		3.3352	[M+Na]+	874	854		OL_2b	HMDB0002035	HMDB0002035 (4-Hydroxycinnamic acid)	C9H8O3	164.047	8.16				NGSWKAQJJWESNS-ZZXKWVIFSA-N	5_Foodome
1	12610	1	7.31_145.0525n	7.305	146.0598, 168.0417	[M+H]+, [M+Na]+	145.053	✓	0.085	1.6481	[M+H]+, [M+Na]+	998	851		OL_1	10256	10256 (Indole-3-aldehyde)	C9H7NO	145.053	7.39				OLNJUISKUQQNIM-UHFFFAOYSA-N	4_Endogenous
1	6895	1	7.31_219.0624m/z	7.305	219.062			✓	0.355	1.9095	[M+Na]+	999	633		OL_1	7139	7139 (3,4-dimethoxyphenylacetic acid)	C10H12O4	196.074	7.66				WUAXWQRULBZETB-UHFFFAOYSA-N	5_Foodome
1	6895	4	7.31_219.0624m/z	7.305	219.062			✓	0.315	1.9095	[M+Na]+	999			OL_2a	HMDB0000434	HMDB0000434 (Homoveratric acid)	C10H12O4	196.074	7.62				WUAXWQRULBZETB-UHFFFAOYSA-N	5_Foodome
1	3347	2	7.33_120.0805m/z	7.331	120.081			✓	0.091	1.5417	[M+H-H2O]+	996			OL_2a	1000	1000 (PHENYLETHANOLAMINE)	C8H11NO	137.084	7.24				ULSIYEODSMZIPX-UHFFFAOYSA-N	4_Endogenous
1	11154	1	7.33_173.1048n	7.331	196.0940, 174.1121	[M+Na]+, [M+H]+	173.105	✓	0.099	2.2923	[M+Na]+, [M+H]+	996	750		OL_1	99463	99463 (Hexanoyl Glycine)	C8H15NO3	173.105	7.43				UPCKIPHSXMXJOX-UHFFFAOYSA-N	4_Endogenous
1	11154	5	7.33_173.1048n	7.331	196.0940, 174.1121	[M+Na]+, [M+H]+	173.105	✓		1.1773	[M+Na]+, [M+H]+	996	665		OL_2b	70912	70912 (N-ACETYLLEUCINE)	C8H15NO3	173.105	6.67				WXNXCEHXYPACJF-ZETCQYMHSA-N	4_Endogenous
1	6332	4	7.39_151.0749m/z	7.39	151.075			✓	0.41	4.6714	[M+H-H2O]+	999			OL_2a	69718	69718 ((3,5-dimethoxyphenyl)methanol)	C9H12O3	168.079	7.8				AUDBREYGQOXIFT-UHFFFAOYSA-N	5_Foodome
1	6332	1	7.39_151.0749m/z	7.39	151.075			✓		2.5666	[M+H]+	999	714		OL_2b	10296	10296 (2-Phenylpropionate)	C9H10O2	150.068	12.82				YPGCWEMNNLXISK-UHFFFAOYSA-N	3_Microbiome
1	6332	2	7.39_151.0749m/z	7.39	151.075			✓		2.5666	[M+H]+	999	700		OL_2b	107	107 (3-phenylpropanoic acid)	C9H10O2	150.068	12.83				XMIIGOLPHOKFCH-UHFFFAOYSA-N	3_Microbiome
1	704	1	7.39_218.1150n	7.39	201.1117, 219.1222	[M+H-H2O]+, [M+H]+	218.115	✓	0.38	1.9106	[M+H-H2O]+, [M+H]+	999			OL_2a	3017884	3017884 (3-Hydroxydecanedioic acid)	C10H18O5	218.115	7.77				OQYZCCKCJQWHIE-UHFFFAOYSA-N	4_Endogenous
1	4005	6	7.41_159.0650m/z	7.406	159.065			✓	0.016	4.7091	[2M+3H2O+2H]2+	1000			OL_2a	10256	10256 (Indole-3-aldehyde)	C9H7NO	145.053	7.39				OLNJUISKUQQNIM-UHFFFAOYSA-N	4_Endogenous
1	4005	1	7.41_159.0650m/z	7.406	159.065			✓		1.3408	[M+H]+	999	724		OL_2b	5312	5312 (Succinylacetone)	C7H10O4	158.058	3.8				WYEPBHZLDUPIOD-UHFFFAOYSA-N	4_Endogenous
1	332	4	7.41_189.0517m/z	7.406	189.052			✓	0.014	2.9741	[M+Na]+	1000	411		OL_1	873	873 (3-(2-HYDROXYPHENYL)PROPANOATE)	C9H10O3	166.063	7.42				CJBDUOMQLFKVQC-UHFFFAOYSA-N	4_Endogenous
1	332	5	7.41_189.0517m/z	7.406	189.052			✓	0.324	2.938	[M+Na]+	1000	319		OL_1	HMDB0032138	HMDB0032138 (3,4-Dimethoxybenzaldehyde)	C9H10O3	166.063	7.73				WJUFSDZVCOTFON-UHFFFAOYSA-N	5_Foodome
1	332	2	7.41_189.0517m/z	7.406	189.052			✓	0.266	2.938	[M+Na]+	1000			OL_2a	95693	95693 ((3-Hydroxy-4-methoxyphenyl)ethanone)	C9H10O3	166.063	7.14				YLTGFGDODHXMFB-UHFFFAOYSA-N	5_Foodome
1	332	6	7.41_189.0517m/z	7.406	189.052			✓	0.376	2.938	[M+Na]+	1000			OL_2a	1303	1303 (Phenyllactic acid)	C9H10O3	166.063	7.03				NWCHELUCVWSRRS-UHFFFAOYSA-N	4_Endogenous
1	332	3	7.41_189.0517m/z	7.406	189.052			✓		2.938	[M+Na]+	1000	444		OL_2b	7690	7690 (4-methoxyphenylacetic acid)	C9H10O3	166.063	8.19				NRPFNQUDKRYCNX-UHFFFAOYSA-N	5_Foodome
1	2529	1	7.42_178.0860m/z	7.424	178.086			✓	0.034	1.9644	[M+CH3OH+H]+	1000			OL_2a	10256	10256 (Indole-3-aldehyde)	C9H7NO	145.053	7.39				OLNJUISKUQQNIM-UHFFFAOYSA-N	4_Endogenous
1	5307	1	7.44_132.0806m/z	7.442	132.081			✓		4.5668	[M+H-NH3]+	1000	832		OL_2b	91462	91462 (Nornicotine)	C9H12N2	148.1	1.1				MYKUKUCHPMASKF-VIFPVBQESA-N	1_Enviromental Relevant
1	7858	1	7.44_219.0622m/z	7.442	219.062			✓	0.218	2.8321	[M+Na]+	999	705		OL_1	7139	7139 (3,4-dimethoxyphenylacetic acid)	C10H12O4	196.074	7.66				WUAXWQRULBZETB-UHFFFAOYSA-N	5_Foodome
1	7858	3	7.44_219.0622m/z	7.442	219.062			✓	0.178	2.8321	[M+Na]+	999			OL_2a	HMDB0000434	HMDB0000434 (Homoveratric acid)	C10H12O4	196.074	7.62				WUAXWQRULBZETB-UHFFFAOYSA-N	5_Foodome
1	137	12	7.46_205.0471m/z	7.464	205.047			✓	0.496	0.0508	[M+Na]+	999	545		OL_1	7052	7052 (2,4-dimethoxybenzoic acid)	C9H10O4	182.058	7.96				GPVDHNVGGIAOQT-UHFFFAOYSA-N	5_Foodome
1	137	15	7.46_205.0471m/z	7.464	205.047			✓	0.146	0.0508	[M+Na]+	999			OL_2a	7121	7121 (3,4-dimethoxybenzoic acid)	C9H10O4	182.058	7.61				DAUAQNGYDSHRET-UHFFFAOYSA-N	5_Foodome
1	137	3	7.46_205.0471m/z	7.464	205.047			✓		0.5507	[M+Na]+	999	852		OL_2b	9378	9378 (4-Hydroxyphenyllactate)	C9H10O4	182.058	4.58				JVGVDSSUAVXRDY-UHFFFAOYSA-N	3_Microbiome
1	137	4	7.46_205.0471m/z	7.464	205.047			✓		0.0508	[M+Na]+	999	782		OL_2b	96384	96384 (3-(2,4-dihydroxyphenyl)propanoic acid)	C9H10O4	182.058	5.28				HMCMTJPPXSGYJY-UHFFFAOYSA-N	5_Foodome
1	137	5	7.46_205.0471m/z	7.464	205.047			✓		0.0508	[M+Na]+	999	781		OL_2b	348154	348154 (3-(3,4-dihydroxyphenyl)propanoic acid)	C9H10O4	182.058	5.37				DZAUWHJDUNRCTF-UHFFFAOYSA-N	5_Foodome
1	137	7	7.46_205.0471m/z	7.464	205.047			✓		0.5507	[M+Na]+	999	764		OL_2b	1738	1738 (Homovanillic acid)	C9H10O4	182.058	5.83				QRMZSPFSDQBLIX-UHFFFAOYSA-N	4_Endogenous
1	137	8	7.46_205.0471m/z	7.464	205.047			✓		0.0508	[M+Na]+	999	760		OL_2b	8655	8655 (4-hydroxy-3,5-dimethoxybenzaldehyde)	C9H10O4	182.058	6.86				KCDXJAYRVLXPFO-UHFFFAOYSA-N	5_Foodome
1	137	11	7.46_205.0471m/z	7.464	205.047			✓		0.0508	[M+Na]+	999	677		OL_2b	15109	15109 (2,6-dimethoxybenzoic acid)	C9H10O4	182.058	6.67				MBIZFBDREVRUHY-UHFFFAOYSA-N	5_Foodome
1	4390	1	7.51_139.0025m/z	7.507	139.002			✓		0.1595	[M+H-2H2O]+	998	533		OL_2b	643757	643757 (Aconitic acid)	C6H6O6	174.016	1.48				GTZCVFVGUGFEME-IWQZZHSRSA-N	4_Endogenous
1	10237	4	7.52_151.0750m/z	7.523	151.075			✓	0.277	4.0537	[M+H-H2O]+	999			OL_2a	69718	69718 ((3,5-dimethoxyphenyl)methanol)	C9H12O3	168.079	7.8				AUDBREYGQOXIFT-UHFFFAOYSA-N	5_Foodome
1	10237	1	7.52_151.0750m/z	7.523	151.075			✓		1.8748	[M+H]+	999	589		OL_2b	10296	10296 (2-Phenylpropionate)	C9H10O2	150.068	12.82				YPGCWEMNNLXISK-UHFFFAOYSA-N	3_Microbiome
1	10237	2	7.52_151.0750m/z	7.523	151.075			✓		1.8748	[M+H]+	999	580		OL_2b	107	107 (3-phenylpropanoic acid)	C9H10O2	150.068	12.83				XMIIGOLPHOKFCH-UHFFFAOYSA-N	3_Microbiome
1	8295	1	7.52_218.1151n	7.523	241.1044, 201.1119, 219.1223, 183.1011	[M+Na]+, [M+H-H2O]+, [M+H]+, [M+H-2H2O]+	218.115	✓	0.247	1.2794	[M+Na]+, [M+H-H2O]+, [M+H]+, [M+H-2H2O]+	999	780		OL_1	3017884	3017884 (3-Hydroxydecanedioic acid)	C10H18O5	218.115	7.77				OQYZCCKCJQWHIE-UHFFFAOYSA-N	4_Endogenous
1	3621	1	7.52_263.0860m/z	7.523	263.086			✓	0.247	2.7672	[M+2Na-H]+	999			OL_2a	3017884	3017884 (3-Hydroxydecanedioic acid)	C10H18O5	218.115	7.77				OQYZCCKCJQWHIE-UHFFFAOYSA-N	4_Endogenous
1	11891	1	7.53_148.0754m/z	7.53	148.075			✓		0.5782	[M+H]+	1000	664		OL_2b	150923	150923 (3-METHYL-2-OXINDOLE)	C9H9NO	147.068	8.29				BBZCPUCZKLTAJQ-UHFFFAOYSA-N	4_Endogenous
1	7292	1	7.53_176.0702m/z	7.53	176.07			✓	0.19	0.6335	[M+H]+	1000	511		OL_1	802	802 (INDOLE-3-ACETATE)	C10H9NO2	175.063	7.72				SEOVTRFCIGRIMH-UHFFFAOYSA-N	4_Endogenous
1	7292	7	7.53_176.0702m/z	7.53	176.07			✓	0.32	2.092	[M+H-H2O]+	1000			OL_2a	HMDB0013292	HMDB0013292 (p-Methylhippuric acid)	C10H11NO3	193.074	7.21				NRSCPTLHWVWLLH-UHFFFAOYSA-N	5_Foodome
1	7292	8	7.53_176.0702m/z	7.53	176.07			✓	0.27	2.092	[M+H-H2O]+	1000			OL_2a	99223	99223 (3-Methylhippuric acid)	C10H11NO3	193.074	7.26				YKAKNMHEIJUKEX-UHFFFAOYSA-N	1_Enviromental Relevant
1	7292	24	7.53_176.0702m/z	7.53	176.07			✓	0.36	2.092	[M+H-H2O]+	1000			OL_2a	97479	97479 (4-Methylhippuric acid)	C10H11NO3	193.074	7.17				NRSCPTLHWVWLLH-UHFFFAOYSA-N	1_Enviromental Relevant
1	7292	5	7.53_176.0702m/z	7.53	176.07			✓		2.092	[M+H-H2O]+	1000	380		OL_2b	HMDB0000859	HMDB0000859 (Methyl hippurate)	C10H11NO3	193.074	6.69				XTKVNQKOTKPCKM-UHFFFAOYSA-N	5_Foodome
1	11434	4	7.55_168.0420n	7.552	191.0309, 151.0387, 169.0493	[M+Na]+, [M+H-H2O]+, [M+H]+	168.042	✓	0.012	0.2104	[M+Na]+, [M+H-H2O]+, [M+H]+	998	507		OL_1	591524	591524 (2-hydroxy-6-methoxybenzoic acid)	C8H8O4	168.042	7.54				AAUQLHHARJUJEH-UHFFFAOYSA-N	5_Foodome
1	11434	1	7.55_168.0420n	7.552	191.0309, 169.0493, 151.0387	[M+Na]+, [M+H]+, [M+H-H2O]+	168.042	✓		0.2104	[M+Na]+, [M+H]+, [M+H-H2O]+	998	636		OL_2b	547	547 (3,4-DIHYDROXYPHENYLACETATE)	C8H8O4	168.042	4.25				CFFZDZCDUFSOFZ-UHFFFAOYSA-N	4_Endogenous
1	11435	1	7.55_168.0420n	7.552	151.0387, 191.0309, 169.0493	[M+H-H2O]+, [M+Na]+, [M+H]+	168.042	✓		0.2104	[M+H-H2O]+, [M+Na]+, [M+H]+	998	862		OL_2b	780	780 (HOMOGENTISATE)	C8H8O4	168.042	4.32				IGMNYECMUMZDDF-UHFFFAOYSA-N	4_Endogenous
1	11435	3	7.55_168.0420n	7.552	151.0387, 169.0493, 191.0309	[M+H-H2O]+, [M+H]+, [M+Na]+	168.042	✓		1.3309	[M+H-H2O]+, [M+H]+, [M+Na]+	998	782		OL_2b	86957	86957 (3-Hydroxymandelic acid)	C8H8O4	168.042	2.81				OLSDAJRAVOVKLG-UHFFFAOYSA-N	4_Endogenous
1	11435	4	7.55_168.0420n	7.552	151.0387, 169.0493, 191.0309	[M+H-H2O]+, [M+H]+, [M+Na]+	168.042	✓		1.3309	[M+H-H2O]+, [M+H]+, [M+Na]+	998	745		OL_2b	HMDB0000484	HMDB0000484 (Vanillic acid)	C8H8O4	168.042	8.92				WKOLLVMJNQIZCI-UHFFFAOYSA-N	5_Foodome
1	11435	5	7.55_168.0420n	7.552	151.0387, 169.0493, 191.0309	[M+H-H2O]+, [M+H]+, [M+Na]+	168.042	✓		0.2104	[M+H-H2O]+, [M+H]+, [M+Na]+	998	688		OL_2b	75231	75231 (2-hydroxy-4-methoxybenzoic acid)	C8H8O4	168.042	8.97				MRIXVKKOHPQOFK-UHFFFAOYSA-N	5_Foodome
1	11435	7	7.55_168.0420n	7.552	151.0387, 169.0493, 191.0309	[M+H-H2O]+, [M+H]+, [M+Na]+	168.042	✓		0.2104	[M+H-H2O]+, [M+H]+, [M+Na]+	998	619		OL_2b	12575	12575 (3-hydroxy-4-methoxybenzoic acid)	C8H8O4	168.042	6.08				LBKFGYZQBSGRHY-UHFFFAOYSA-N	5_Foodome
1	1342	1	7.55_183.0647m/z	7.552	183.065				0.058	2.6129	[M+H]+	1000			OL_2a	7121	7121 (3,4-dimethoxybenzoic acid)	C9H10O4	182.058	7.61				DAUAQNGYDSHRET-UHFFFAOYSA-N	5_Foodome
1	1342	4	7.55_183.0647m/z	7.552	183.065				0.408	2.6129	[M+H]+	1000			OL_2a	7052	7052 (2,4-dimethoxybenzoic acid)	C9H10O4	182.058	7.96				GPVDHNVGGIAOQT-UHFFFAOYSA-N	5_Foodome
1	8205	1	7.58_174.0889n	7.576	175.0962, 192.1224, 219.0599	[M+H]+, [M+NH4]+, [M+2Na-H]+	174.089	✓	0.136	0.6488	[M+H]+, [M+NH4]+, [M+2Na-H]+	999	368		OL_1	10457	10457 (SUBERATE)	C8H14O4	174.089	7.44				TYFQFVWCELRYAO-UHFFFAOYSA-N	4_Endogenous
1	8579	1	7.58_188.1043n	7.576	189.1117, 171.1010	[M+H]+, [M+H-H2O]+	188.104	✓		3.8519	[M+H]+, [M+H-H2O]+	999	403		OL_2b	2266	2266 (1,7-Dicarboxyheptane)	C9H16O4	188.105	8.96				BDJRBEYXGGNYIS-UHFFFAOYSA-N	4_Endogenous
1	10347	1	7.58_197.0784m/z	7.576	197.078			✓	0.136	1.0386	[M+Na]+	999			OL_2a	10457	10457 (SUBERATE)	C8H14O4	174.089	7.44				TYFQFVWCELRYAO-UHFFFAOYSA-N	4_Endogenous
1	9424	3	7.61_170.0598m/z	7.605	170.06			✓	0.455	1.0067	[M+H-2H2O]+	935	879		OL_1	92904	92904 (Indolelactic acid)	C11H11NO3	205.074	7.15				XGILAAMKEQUXLS-UHFFFAOYSA-N	4_Endogenous
1	9424	7	7.61_170.0598m/z	7.605	170.06			✓	0.235	1.0067	[M+H-2H2O]+	935			OL_2a	709625	709625 (N-Cinnamylglycine)	C11H11NO3	205.074	7.84				YAADMLWHGMUGQL-VOTSOKGWSA-N	4_Endogenous
1	9424	1	7.61_170.0598m/z	7.605	170.06			✓		1.2961	[M+H-H2O]+	934	986		OL_2b	14558	14558 (Indoleacrylic acid)	C11H9NO2	187.063	8.99				PLVPPLCLBIEYEA-UHFFFAOYSA-N	4_Endogenous
1	837	1	7.64_196.0963m/z	7.644	196.096			✓	0.106	2.7083	[M+NH4]+	1000			OL_2a	5280536	5280536 (4-hydroxy-3-methoxycinnamaldehyde)	C10H10O3	178.063	7.75				DKZBBWMURDFHNE-NSCUHMNNSA-N	5_Foodome
1	6272	1	7.64_257.1026m/z	7.644	257.103			✓	0.124	2.8233	[M+CH3OH+H]+	999			OL_2a	HMDB0032616	HMDB0032616 (Sinapic acid)	C11H12O5	224.069	7.52				PCMORTLOPMLEFB-ONEGZZNKSA-N	5_Foodome
1	10103	9	7.64_283.1146m/z	7.644	283.115			✓	0.426	1.8697	[M+2Na-H]+	999			OL_2a	31645	31645 (Pirimicarb)	C11H18N4O2	238.143	8.07				YFGYUFNIOHWBOB-UHFFFAOYSA-N	1_Enviromental Relevant
1	8694	1	7.70_218.1153n	7.695	241.1044, 201.1120, 219.1223, 236.1485	[M+Na]+, [M+H-H2O]+, [M+H]+, [M+NH4]+	218.115	✓	0.075	0.6104	[M+Na]+, [M+H-H2O]+, [M+H]+, [M+NH4]+	999	758		OL_1	3017884	3017884 (3-Hydroxydecanedioic acid)	C10H18O5	218.115	7.77				OQYZCCKCJQWHIE-UHFFFAOYSA-N	4_Endogenous
1	3440	1	7.70_263.0860m/z	7.695	263.086			✓	0.075	2.7657	[M+2Na-H]+	999			OL_2a	3017884	3017884 (3-Hydroxydecanedioic acid)	C10H18O5	218.115	7.77				OQYZCCKCJQWHIE-UHFFFAOYSA-N	4_Endogenous
1	11428	1	7.74_201.1361n	7.74	224.1253, 184.1328, 202.1434	[M+Na]+, [M+H-H2O]+, [M+H]+	201.136	✓		1.7336	[M+Na]+, [M+H-H2O]+, [M+H]+	999	902		OL_2b	84290	84290 (N-Octanoylglycine)	C10H19NO3	201.137	10.67				SAVLIIGUQOSOEP-UHFFFAOYSA-N	4_Endogenous
1	8312	3	7.74_346.2220m/z	7.74	346.222			✓		1.1516	[M+NH4]+	997	444		OL_2b	102105764	102105764 (2-(7-Carboxy-4-methylheptoxy)carbonylcyclohexane-1-carboxylic acid)	C17H28O6	328.189	12.85				HGYNPCSGHWFMTB-UHFFFAOYSA-N	1_Enviromental Relevant
1	7421	1	7.76_146.0598m/z	7.765	146.06			✓	0.375	1.9079	[M+H]+	999	713		OL_1	10256	10256 (Indole-3-aldehyde)	C9H7NO	145.053	7.39				OLNJUISKUQQNIM-UHFFFAOYSA-N	4_Endogenous
1	855	1	7.76_161.0837n	7.765	162.0910, 184.0729	[M+H]+, [M+Na]+	161.084	✓	0.025	1.5616	[M+H]+, [M+Na]+	1000			OL_2a	10685	10685 (INDOLE-3-ETHANOL)	C10H11NO	161.084	7.74				MBBOMCVGYCRMEA-UHFFFAOYSA-N	4_Endogenous
1	3503	1	7.76_175.0633n	7.765	176.0706, 198.0525, 373.1152, 220.0340	[M+H]+, [M+Na]+, [2M+Na]+, [M+2Na-H]+	175.063	✓	0.045	1.5798	[M+H]+, [M+Na]+, [2M+Na]+, [M+2Na-H]+	998	851		OL_1	802	802 (INDOLE-3-ACETATE)	C10H9NO2	175.063	7.72				SEOVTRFCIGRIMH-UHFFFAOYSA-N	4_Endogenous
1	11468	1	7.79_148.0523n	7.791	131.049	[M+H-H2O]+	148.052	✓		1.9972	[M+H-H2O]+	1000	859		OL_2b	444539	444539 (trans-Cinnamic acid)	C9H8O2	148.052	9.55				WBYWAXJHAXSJNI-VOTSOKGWSA-N	4_Endogenous
1	4764	1	7.79_206.0809m/z	7.791	206.081			✓	0.049	1.547	[M+H]+	993	838		OL_1	709625	709625 (Cinnamoylglycine-trans)	C11H11NO3	205.074	7.84				YAADMLWHGMUGQL-VOTSOKGWSA-N	4_Endogenous
1	4764	20	7.79_206.0809m/z	7.791	206.081			✓	0.451	1.2652	[M+H-H2O]+	993			OL_2a	23421	23421 (Dioxacarb)	C11H13NO4	223.084	7.34				SDKQRNRRDYRQKY-UHFFFAOYSA-N	1_Enviromental Relevant
1	768	1	7.79_372.1585m/z	7.791	372.159			✓		2.6014	[M+H]+	995	394		OL_2b	53394451	53394451 (JWH-018 5-Pentanoic acid)	C24H21NO3	371.152	12.77				BYIVGHIYNFQIJX-UHFFFAOYSA-N	1_Enviromental Relevant
1	3777	2	7.83_105.0333m/z	7.834	105.033			✓	0.004	3.3193	[M+H-H2O]+	999	564		OL_1	243	243 (BENZOATE)	C7H6O2	122.037	7.83				WPYMKLBDIGXBTP-UHFFFAOYSA-N	4_Endogenous
1	3777	1	7.83_105.0333m/z	7.834	105.033			✓		3.3193	[M+H-H2O]+	999	630		OL_2b	126	126 (4-hydroxybenzaldehyde)	C7H6O2	122.037	5.3				RGHHSNMVTDWUBI-UHFFFAOYSA-N	4_Endogenous
1	9360	8	7.83_205.0736n	7.834	228.0627, 188.0703	[M+Na]+, [M+H-H2O]+	205.074	✓	0.006	1.5531	[M+Na]+, [M+H-H2O]+	999	397		OL_1	709625	709625 (Cinnamoylglycine-trans)	C11H11NO3	205.074	7.84				YAADMLWHGMUGQL-VOTSOKGWSA-N	4_Endogenous
1	9360	7	7.83_205.0736n	7.834	228.0627, 188.0703	[M+Na]+, [M+H-H2O]+	205.074	✓		1.5531	[M+Na]+, [M+H-H2O]+	999	556		OL_2b	92904	92904 (Indolelactic acid)	C11H11NO3	205.074	7.15				XGILAAMKEQUXLS-UHFFFAOYSA-N	4_Endogenous
1	4159	1	7.86_260.0887m/z	7.86	260.089			✓	0.43	2.6124	[M+Na]+	999			OL_2a	27975	27975 (3-Hydroxycarbofuran)	C12H15NO4	237.1	7.43				RHSUJRQZTQNSLL-UHFFFAOYSA-N	1_Enviromental Relevant
1	3339	1	7.88_113.0595m/z	7.884	113.059			✓	0.036	1.7793	[M+H]+	998			OL_2a	643460	643460 (SORBATE)	C6H8O2	112.052	7.92				WSWCOQWTEOXDQX-MQQKCMAXSA-N	4_Endogenous
1	3339	2	7.88_113.0595m/z	7.884	113.059			✓		4.0562	[M+H-2H2O]+	998	408		OL_2b	439230	439230 (Mevalonic acid)	C6H12O4	148.074	2.02				KJTLQQUUPVSXIM-ZCFIWIBFSA-N	4_Endogenous
1	1574	1	7.91_300.1589m/z	7.914	300.159			✓		1.3163	[M+H]+	998	853		OL_2b	5284371	5284371 (Codeine)	C18H21NO3	299.152	4.53				OROGSEYTTFOCAN-DNJOTXNNSA-N	2_Drug and Medication
1	1574	2	7.91_300.1589m/z	7.914	300.159			✓		1.3163	[M+H]+	998	848		OL_2b	5284569	5284569 (Hydrocodone)	C18H21NO3	299.152	4.96				LLPOLZWFYMWNKH-CMKMFDCUSA-N	2_Drug and Medication
1	10245	2	7.95_153.0542m/z	7.949	153.054			✓	0.461	2.766	[M+H]+	999	672		OL_1	7478	7478 (4-methoxybenzoic acid)	C8H8O3	152.047	8.41				ZEYHEAKUIGZSGI-UHFFFAOYSA-N	5_Foodome
1	10245	5	7.95_153.0542m/z	7.949	153.054			✓	0.379	2.766	[M+H]+	999	513		OL_1	8991	8991 (2-hydroxy-3-methoxybenzaldehyde)	C8H8O3	152.047	7.57				JJVNINGBHGBWJH-UHFFFAOYSA-N	5_Foodome
1	10245	1	7.95_153.0542m/z	7.949	153.054			✓		0.5036	[M+H]+	999	694		OL_2b	6990	6990 (2',4'-DIHYDROXYACETOPHENONE)	C8H8O3	152.047	7.21				SULYEHHGGXARJS-UHFFFAOYSA-N	4_Endogenous
1	10245	3	7.95_153.0542m/z	7.949	153.054			✓		2.766	[M+H]+	999	620		OL_2b	11970	11970 (2-hydroxyphenylacetic acid)	C8H8O3	152.047	6.09				CCVYRRGZDBSHFU-UHFFFAOYSA-N	5_Foodome
1	10245	6	7.95_153.0542m/z	7.949	153.054			✓		0.5036	[M+H]+	999	425		OL_2b	69600	69600 (4-methoxybenzoic acid methyl ester)	C8H8O3	152.047	6.44				WZUODJNEIXSNEU-UHFFFAOYSA-N	5_Foodome
1	10245	8	7.95_153.0542m/z	7.949	153.054			✓		2.766	[M+H]+	999	404		OL_2b	1183	1183 (4-hydroxy-3-methoxybenzaldehyde)	C8H8O3	152.047	6.44				MWOOGOJBHIARFG-UHFFFAOYSA-N	5_Foodome
1	10245	10	7.95_153.0542m/z	7.949	153.054			✓		0.5036	[M+H]+	999	338		OL_2b	12127	12127 (3-hydroxy-4-methoxybenzaldehyde)	C8H8O3	152.047	6.37				JVTZFYYHCGSXJV-UHFFFAOYSA-N	5_Foodome
1	1433	1	7.98_115.0388m/z	7.975	115.039			✓		0.717	[M+H-H2O]+	1000	615		OL_2b	743	743 (GLUTARATE)	C5H8O4	132.042	2.82				JFCQEDHGNNZCLN-UHFFFAOYSA-N	4_Endogenous
1	1433	10	7.98_115.0388m/z	7.975	115.039			✓		2.0348	[M+H-2H2O]+	1000	312		OL_2b	135191	135191 (XYLOSE)	C5H10O5	150.053	0.67				SRBFZHDQGSBBOR-IOVATXLUSA-N	4_Endogenous
1	3867	1	7.98_218.1152n	7.975	241.1044, 219.1225, 263.0861, 236.1486, 459.2199, 201.1119	[M+Na]+, [M+H]+, [M+2Na-H]+, [M+NH4]+, [2M+Na]+, [M+H-H2O]+	218.115	✓	0.205	1.0307	[M+Na]+, [M+H]+, [M+2Na-H]+, [M+NH4]+, [2M+Na]+, [M+H-H2O]+	998	754		OL_1	3017884	3017884 (3-Hydroxydecanedioic acid)	C10H18O5	218.115	7.77				OQYZCCKCJQWHIE-UHFFFAOYSA-N	4_Endogenous
1	2758	1	7.98_257.0779m/z	7.975	257.078			✓	0.295	2.6774	[M+CH3OH+H]+	999			OL_2a	5355863	5355863 (Mevinphos)	C7H13O6P	224.045	8.27				GEPDYQSQVLXLEU-AATRIKPKSA-N	1_Enviromental Relevant
1	2758	7	7.98_257.0779m/z	7.975	257.078			✓	0.205	3.4333	[M+K]+	1000			OL_2a	3017884	3017884 (3-Hydroxydecanedioic acid)	C10H18O5	218.115	7.77				OQYZCCKCJQWHIE-UHFFFAOYSA-N	4_Endogenous
1	4879	1	7.98_308.1826m/z	7.975	308.183			✓		2.2028	[M+Na]+	997	922		OL_2b	131801515	131801515 (Octenoyl-L-carnitine)	C15H27NO4	285.194	8.78				LOSHAHDSFZXVCT-WTNCMQEWSA-N	4_Endogenous
1	8249	2	8.00_201.0517m/z	7.998	201.052			✓	0.248	2.7203	[M+Na]+	998			OL_2a	5280536	5280536 (4-hydroxy-3-methoxycinnamaldehyde)	C10H10O3	178.063	7.75				DKZBBWMURDFHNE-NSCUHMNNSA-N	5_Foodome
1	8249	1	8.00_201.0517m/z	7.998	201.052			✓		2.7203	[M+Na]+	998	772		OL_2b	HMDB0002040	HMDB0002040 (4-Methoxycinnamic acid)	C10H10O3	178.063	9.25				AFDXODALSZRGIH-QPJJXVBHSA-N	5_Foodome
1	1196	8	8.02_205.0735n	8.019	228.0626, 188.0702	[M+Na]+, [M+H-H2O]+	205.073	✓	0.149	1.826	[M+Na]+, [M+H-H2O]+	998	478		OL_1	709625	709625 (Cinnamoylglycine-trans)	C11H11NO3	205.074	7.87				YAADMLWHGMUGQL-VOTSOKGWSA-N	4_Endogenous
1	1196	7	8.02_205.0735n	8.019	228.0626, 188.0702	[M+Na]+, [M+H-H2O]+	205.073	✓		1.826	[M+Na]+, [M+H-H2O]+	998	631		OL_2b	92904	92904 (Indolelactic acid)	C11H11NO3	205.074	7.15				XGILAAMKEQUXLS-UHFFFAOYSA-N	4_Endogenous
1	8957	1	8.02_286.2011m/z	8.019	286.201			✓		0.8037	[M+H]+	998	900		OL_2b	131801515	131801515 (Octenoyl-L-carnitine)	C15H27NO4	285.194	8.78				LOSHAHDSFZXVCT-WTNCMQEWSA-N	4_Endogenous
1	2803	1	8.07_192.0650m/z	8.069	192.065			✓		1.6117	[M+H]+	999	847		OL_2b	1826	1826 (5-HYDROXYINDOLEACETATE)	C10H9NO3	191.058	4.86				DUUGKQCEGZLZNO-UHFFFAOYSA-N	4_Endogenous
1	8005	1	8.09_174.0892n	8.09	175.0961, 197.0784, 219.0600	[M+H]+, [M+Na]+, [M+2Na-H]+	174.089	✓		0.9604	[M+H]+, [M+Na]+, [M+2Na-H]+	999	379		OL_2b	10457	10457 (SUBERATE)	C8H14O4	174.089	7.44				TYFQFVWCELRYAO-UHFFFAOYSA-N	4_Endogenous
1	671	1	8.11_300.1589m/z	8.115	300.159			✓		1.3465	[M+H]+	999	865		OL_2b	5284371	5284371 (Codeine)	C18H21NO3	299.152	4.53				OROGSEYTTFOCAN-DNJOTXNNSA-N	2_Drug and Medication
1	671	2	8.11_300.1589m/z	8.115	300.159			✓		1.3465	[M+H]+	999	850		OL_2b	5284569	5284569 (Hydrocodone)	C18H21NO3	299.152	4.96				LLPOLZWFYMWNKH-CMKMFDCUSA-N	2_Drug and Medication
1	11706	1	8.17_286.2008m/z	8.175	286.201			✓		1.8466	[M+H]+	998	902		OL_2b	131801515	131801515 (Octenoyl-L-carnitine)	C15H27NO4	285.194	8.78				LOSHAHDSFZXVCT-WTNCMQEWSA-N	4_Endogenous
1	6953	2	8.25_298.0771n	8.247	321.0665, 299.0844	[M+Na]+, [M+H]+	298.077	✓		1.5159	[M+Na]+, [M+H]+	996	960		OL_2b	91716	91716 (Mefenacet)	C16H14N2O2S	298.078	12.61				XIGAUIHYSDTJHW-UHFFFAOYSA-N	1_Enviromental Relevant
1	2613	2	8.27_216.0628m/z	8.265	216.063			✓		1.5777	[M+Na]+	999	799		OL_2b	99223	99223 (3-Methylhippuric acid)	C10H11NO3	193.074	7.26				YKAKNMHEIJUKEX-UHFFFAOYSA-N	1_Enviromental Relevant
1	2613	3	8.27_216.0628m/z	8.265	216.063			✓		1.5777	[M+Na]+	999	749		OL_2b	97479	97479 (4-Methylhippuric acid)	C10H11NO3	193.074	7.17				NRSCPTLHWVWLLH-UHFFFAOYSA-N	1_Enviromental Relevant
1	2613	6	8.27_216.0628m/z	8.265	216.063			✓		2.1319	[M+Na]+	999	407		OL_2b	91637	91637 (2-methylhippuric acid)	C10H11NO3	193.074	6.13				YOEBAVRJHRCKRE-UHFFFAOYSA-N	1_Enviromental Relevant
1	5745	5	8.31_226.0834m/z	8.308	226.083			✓	0.222	0.3376	[M-e]+	990			OL_2a	89727	89727 (2-(2,3,4-trimethoxyphenyl)acetic acid)	C11H14O5	226.084	8.53				ZMWCKCLDAQWIDA-UHFFFAOYSA-N	5_Foodome
1	5745	2	8.31_226.0834m/z	8.308	226.083			✓		1.9957	[M+Na]+	992	741		OL_2b	8617	8617 (Indole-3-butyric acid)	C12H13NO2	203.095	9.9				JTEDVYBZBROSJT-UHFFFAOYSA-N	4_Endogenous
1	8516	1	8.38_187.1323m/z	8.383	187.132			✓		3.071	[M+H]+	999	372		OL_2b	5312738	5312738 (10-hydroxy-2-decenoic acid)	C10H18O3	186.126	10.1				QHBZHVUGQROELI-SOFGYWHQSA-N	4_Endogenous
1	5604	8	8.41_179.0699m/z	8.409	179.07			✓	0.181	4.06	[M+H-H2O]+	999			OL_2a	6858	6858 (3,4,5-trimethoxybenzaldehyde)	C10H12O4	196.074	8.59				OPHQOIGEOHXOGX-UHFFFAOYSA-N	5_Foodome
1	5604	1	8.41_179.0699m/z	8.409	179.07			✓		2.1906	[M+H]+	999	521		OL_2b	5280536	5280536 (4-hydroxy-3-methoxycinnamaldehyde)	C10H10O3	178.063	7.75				DKZBBWMURDFHNE-NSCUHMNNSA-N	5_Foodome
1	5604	4	8.41_179.0699m/z	8.409	179.07			✓		2.1906	[M+H]+	999	314		OL_2b	HMDB0002040	HMDB0002040 (4-Methoxycinnamic acid)	C10H10O3	178.063	9.25				AFDXODALSZRGIH-QPJJXVBHSA-N	5_Foodome
1	7145	1	8.41_193.0854m/z	8.409	193.085			✓	0.201	2.4469	[M+H-H2O]+	999			OL_2a	75019	75019 (3,4-dimethoxyphenylpropanoic acid)	C11H14O4	210.089	8.61				LHHKQWQTBCTDQM-UHFFFAOYSA-N	5_Foodome
1	3801	2	8.43_130.0650m/z	8.434	130.065			✓	0.144	1.9274	[M+H-H2O]+	1000			OL_2a	150923	150923 (3-METHYL-2-OXINDOLE)	C9H9NO	147.068	8.29				BBZCPUCZKLTAJQ-UHFFFAOYSA-N	4_Endogenous
1	9470	1	8.43_159.0285m/z	8.434	159.029			✓		1.2669	[M+H-H2O]+	999	904		OL_2b	92283	92283 (D-(+)-Glucuronic acid ?-lactone)	C6H8O6	176.032	0.7				UYUXSRADSPPKRZ-SKNVOMKLSA-N	4_Endogenous
1	9470	2	8.43_159.0285m/z	8.434	159.029			✓		2.036	[M+Na]+	999	901		OL_2b	790	790 (Hypoxanthine)	C5H4N4O	136.039	1.23				FDGQSTZJBFJUBT-UHFFFAOYSA-N	4_Endogenous
1	9470	3	8.43_159.0285m/z	8.434	159.029			✓		1.7668	[M+H-H2O]+	999	521		OL_2b	14925	14925 (1,2,3-Propanetricarboxylic)	C6H8O6	176.032	1.6				KQTIIICEAUMSDG-UHFFFAOYSA-N	4_Endogenous
1	6638	2	8.43_321.0663m/z	8.434	321.066			✓		1.6009	[M+Na]+	997	960		OL_2b	91716	91716 (Mefenacet)	C16H14N2O2S	298.078	12.61				XIGAUIHYSDTJHW-UHFFFAOYSA-N	1_Enviromental Relevant
1	7688	9	8.49_211.0938m/z	8.486	211.094				0.474	2.3366	[M+Na]+	1000			OL_2a	2266	2266 (1,7-Dicarboxyheptane)	C9H16O4	188.105	8.96				BDJRBEYXGGNYIS-UHFFFAOYSA-N	4_Endogenous
1	6037	1	8.53_230.0782m/z	8.526	230.078			✓		4.7091	[M+Na]+	998	398		OL_2b	74839	74839 (N-ACETYLPHENYLALANINE)	C11H13NO3	207.09	7.23				CBQJSKKFNMDLON-JTQLQIEISA-N	4_Endogenous
1	12135	1	8.53_288.2163m/z	8.526	288.216			✓		2.3557	[M+H]+	994	958		OL_2b	11953814	11953814 (Octanoylcarnitine)	C15H29NO4	287.21	9.21				CXTATJFJDMJMIY-CYBMUJFWSA-N	4_Endogenous
1	5427	5	8.55_151.0749m/z	8.548	151.075			✓	0.042	4.6195	[M+H-H2O]+	999			OL_2a	7118	7118 ((3,4-dimethoxyphenyl)methanol)	C9H12O3	168.079	8.59				OEGPRYNGFWGMMV-UHFFFAOYSA-N	5_Foodome
1	5427	1	8.55_151.0749m/z	8.548	151.075			✓		2.5084	[M+H]+	999	744		OL_2b	107	107 (3-phenylpropanoic acid)	C9H10O2	150.068	12.83				XMIIGOLPHOKFCH-UHFFFAOYSA-N	3_Microbiome
1	5427	2	8.55_151.0749m/z	8.548	151.075			✓		2.5084	[M+H]+	999	744		OL_2b	10296	10296 (2-Phenylpropionate)	C9H10O2	150.068	12.82				YPGCWEMNNLXISK-UHFFFAOYSA-N	3_Microbiome
1	1482	2	8.55_233.0778m/z	8.548	233.078			✓	0.062	2.8959	[M+Na]+	998	337		OL_1	75019	75019 (3,4-dimethoxyphenylpropanoic acid)	C11H14O4	210.089	8.61				LHHKQWQTBCTDQM-UHFFFAOYSA-N	5_Foodome
1	2101	1	8.61_322.6760m/z	8.614	322.676			✓	0.474	2.2339	[M+2H]2+	989			OL_2a	129318236	129318236 (Buprenorphine-3-beta-D-glucuronide)	C35H49NO10	643.336	8.14					2_Drug and Medication
1	4406	1	8.67_217.0468m/z	8.666	217.047			✓	0.014	1.6637	[M+Na]+	999			OL_2a	HMDB02120	HMDB02120 (Monoethyl phthalate)	C10H10O4	194.058	8.68					1_Enviromental Relevant
1	4198	3	8.72_416.3156m/z	8.718	416.316			✓		0.6961	[M+H-H2O]+	997	325		OL_2b	115245	115245 (Glycolithocholic acid)	C26H43NO4	433.319	14.87				XBSQTYHEGZTYJE-OETIFKLTSA-N	4_Endogenous
1	10731	17	8.75_184.0966m/z	8.745	184.097			✓	0.455	1.3534	[M+NH4]+	1000			OL_2a	15719	15719 (3-methoxyphenylacetic acid)	C9H10O3	166.063	8.29				LEGPZHPSIPPYIO-UHFFFAOYSA-N	5_Foodome
1	10731	3	8.75_184.0966m/z	8.745	184.097			✓		3.9584	[M+H]+	1000	628		OL_2b	1237	1237 (NORMETANEPHRINE)	C9H13NO3	183.09	0.98				YNYAYWLBAHXHLL-UHFFFAOYSA-N	4_Endogenous
1	10731	4	8.75_184.0966m/z	8.745	184.097			✓		1.4624	[M+H]+	1000	591		OL_2b	5816	5816 (epinephrine)	C9H13NO3	183.089	0.77				UCTWMZQNUQWSLP-VIFPVBQESA-N	5_Foodome
1	10731	7	8.75_184.0966m/z	8.745	184.097			✓		1.3172	[M+NH4]+	1000	310		OL_2b	1303	1303 (Phenyllactic acid)	C9H10O3	166.063	7.03				NWCHELUCVWSRRS-UHFFFAOYSA-N	4_Endogenous
1	12107	1	8.80_263.0884m/z	8.796	263.088			✓	0.014	2.3728	[M+Na]+	998			OL_2a	HMDB0030254	HMDB0030254 (3-(3,4,5-Trimethoxyphenyl)propanoic acid)	C12H16O5	240.1	8.81				ZCYXGVJUZBKJAI-UHFFFAOYSA-N	5_Foodome
1	12107	2	8.80_263.0884m/z	8.796	263.088			✓		3.3141	[M+Na]+	998	305		OL_2b	123979	123979 (2-(2-carboxyethyl)-4-methyl-5-propylfuran-3-carboxylic acid (CMPF))	C12H16O5	240.1	11.65				WMCQWXZMVIETAO-UHFFFAOYSA-N	4_Endogenous
1	418	1	8.82_208.0731n	8.819	191.07	[M+H-H2O]+	208.073	✓		2.2454	[M+H-H2O]+	998	398		OL_2b	152432	152432 (5-(3',4'-Dihydroxyphenyl)-gamma-valerolactone)	C11H12O4	208.074	5.97				ZNXXWTPQHVLMQT-UHFFFAOYSA-N	5_Foodome
1	2116	1	8.85_171.0438m/z	8.846	171.044			✓	0.144	4.5177	[M+H-NH3]+	999			OL_2a	14558	14558 (Indoleacrylic acid)	C11H9NO2	187.063	8.99				PLVPPLCLBIEYEA-UHFFFAOYSA-N	4_Endogenous
1	9305	2	8.87_221.1047n	8.872	244.0936, 222.1120	[M+Na]+, [M+H]+	221.105	✓		2.2709	[M+Na]+, [M+H]+	998	867		OL_2b	2566	2566 (Carbofuran)	C12H15NO3	221.105	9.81				DUEPRVBVGDRKAG-UHFFFAOYSA-N	1_Enviromental Relevant
1	3436	1	8.90_189.0780m/z	8.896	189.078			✓	0.026	2.6397	[M-e]+	997	834		OL_1	3744	3744 (3-indolepropionate)	C11H11NO2	189.079	8.87				GOLXRNDWAUTYKT-UHFFFAOYSA-N	4_Endogenous
1	11487	1	8.90_189.0789n	8.896	190.0860, 172.0753, 234.0494, 212.0682, 228.0414	[M+H]+, [M+H-H2O]+, [M+2Na-H]+, [M+Na]+, [M+K]+	189.079	✓	0.006	0.3436	[M+H]+, [M+H-H2O]+, [M+2Na-H]+, [M+Na]+, [M+K]+	999	992		OL_1	3744	3744 (Indolepropionate)	C11H11NO2	189.079	8.89				GOLXRNDWAUTYKT-UHFFFAOYSA-N	3_Microbiome
1	11484	2	8.90_189.0789n	8.896	212.0682, 234.0494, 228.0414, 190.0860, 172.0753	[M+Na]+, [M+2Na-H]+, [M+K]+, [M+H]+, [M+H-H2O]+	189.079	✓		0.3436	[M+Na]+, [M+2Na-H]+, [M+K]+, [M+H]+, [M+H-H2O]+	999	851		OL_2b	74706	74706 (INDOLE-3-METHYL ACETATE)	C11H11NO2	189.079	9.54				KTHADMDGDNYQRX-UHFFFAOYSA-N	4_Endogenous
1	9914	1	8.95_384.1738m/z	8.949	384.174			✓		0.6253	[M+K]+	999	857		OL_2b	90464177	90464177 (XLR-11 4-Hydroxypentyl)	C21H28FNO2	345.21	13.41				MDPXVRYUGDTVIS-UHFFFAOYSA-N	1_Enviromental Relevant
1	11569	1	9.00_188.1046n	8.998	189.1119, 206.1384, 153.0907, 227.0673, 233.0761, 211.0940	[M+H]+, [M+NH4]+, [M+H-2H2O]+, [M+K]+, [M+2Na-H]+, [M+Na]+	188.105	✓	0.038	2.1789	[M+H]+, [M+NH4]+, [M+H-2H2O]+, [M+K]+, [M+2Na-H]+, [M+Na]+	997	887		OL_1	2266	2266 (1,7-Dicarboxyheptane)	C9H16O4	188.105	8.96				BDJRBEYXGGNYIS-UHFFFAOYSA-N	4_Endogenous
1	2213	1	9.00_399.1982m/z	8.998	399.198			✓	0.038	2.6043	[2M+Na]+	989			OL_2a	2266	2266 (AZELATE)	C9H16O4	188.105	8.96				BDJRBEYXGGNYIS-UHFFFAOYSA-N	4_Endogenous
1	7030	7	9.05_195.0648m/z	9.047	195.065			✓	0.367	2.1181	[M+H]+	999			OL_2a	HMDB02120	HMDB02120 (Monoethyl phthalate)	C10H10O4	194.058	8.68					1_Enviromental Relevant
1	5125	1	9.05_242.0797n	9.047	243.0870, 265.0690	[M+H]+, [M+Na]+	242.08	✓	0.027	1.0503	[M+H]+, [M+Na]+	998	966		OL_1	5326566	5326566 (LUMICHROME)	C12H10N4O2	242.08	9.02				ZJTJUVIJVLLGSP-UHFFFAOYSA-N	4_Endogenous
1	8490	1	9.07_376.1698m/z	9.072	376.17			✓		2.488	[M+H]+	998	479		OL_2b	91713112	91713112 (AM2201 4-Hydroxypentyl)	C24H22FNO2	375.163	12.62				HTFNNXALSQKDIS-UHFFFAOYSA-N	1_Enviromental Relevant
1	3895	1	9.21_288.2167m/z	9.205	288.217			✓	0.005	0.9279	[M+H]+	999	976		OL_1	11953814	11953814 (Octanoyl-L-carnitine)	C15H29NO4	287.21	9.21				CXTATJFJDMJMIY-CYBMUJFWSA-N	4_Endogenous
1	869	1	9.22_178.0624n	9.225	201.052	[M+Na]+	178.062	✓	0.025	3.6037	[M+Na]+	999	721		OL_1	HMDB0002040	HMDB0002040 (4-Methoxycinnamic acid)	C10H10O3	178.063	9.25				AFDXODALSZRGIH-QPJJXVBHSA-N	5_Foodome
1	7997	1	9.22_583.2555m/z	9.225	583.255			✓		0.3024	[M+H]+	993	388		OL_2b	5280353	5280353 (BILIVERDIN)	C33H34N4O6	582.248	12.79				RCNSAJSGRJSBKK-NSQVQWHSSA-N	4_Endogenous
1	10454	1	9.25_150.0677n	9.25	195.0388, 173.0569	[M+2Na-H]+, [M+Na]+	150.068	✓	0	2.3625	[M+2Na-H]+, [M+Na]+	999	344		OL_1	HMDB0000764	HMDB0000764 (Hydrocinnamic acid)	C9H10O2	150.068	9.25				XMIIGOLPHOKFCH-UHFFFAOYSA-N	5_Foodome
1	4811	1	9.36_138.0549m/z	9.363	138.055			✓		2.9329	[M+H]+	997	911		OL_2b	5570	5570 (TRIGONELLINE)	C7H7NO2	137.048	0.7				WWNNZCOKKKDOPX-UHFFFAOYSA-N	4_Endogenous
1	4811	3	9.36_138.0549m/z	9.363	138.055			✓		2.9329	[M+H]+	997	402		OL_2b	5147	5147 (SALICYLAMIDE)	C7H7NO2	137.048	5.8				SKZKKFZAGNVIMN-UHFFFAOYSA-N	4_Endogenous
1	1761	1	9.43_188.1045n	9.434	206.1382, 189.1118, 227.0674, 171.1010	[M+NH4]+, [M+H]+, [M+K]+, [M+H-H2O]+	188.105	✓	0.394	2.6878	[M+NH4]+, [M+H]+, [M+K]+, [M+H-H2O]+	999	907		OL_1	2266	2266 (1,7-Dicarboxyheptane)	C9H16O4	188.105	9.04				BDJRBEYXGGNYIS-UHFFFAOYSA-N	4_Endogenous
1	1820	27	9.57_189.0784n	9.568	190.0857, 212.0679	[M+H]+, [M+Na]+	189.078	✓	0.028	3.1104	[M+H]+, [M+Na]+	998			OL_2a	74706	74706 (INDOLE-3-METHYL ACETATE)	C11H11NO2	189.079	9.54				KTHADMDGDNYQRX-UHFFFAOYSA-N	4_Endogenous
1	1821	1	9.57_189.0784n	9.568	212.0679, 190.0857	[M+Na]+, [M+H]+	189.078	✓		2.9994	[M+Na]+, [M+H]+	998	797		OL_2b	3744	3744 (indole-3-propionic acid)	C11H11NO2	189.079	8.97				GOLXRNDWAUTYKT-UHFFFAOYSA-N	5_Foodome
1	8489	3	9.59_151.0751m/z	9.595	151.075			✓	0.345	1.7723	[M+H]+	999			OL_2a	HMDB0000764	HMDB0000764 (Hydrocinnamic acid)	C9H10O2	150.068	9.25				XMIIGOLPHOKFCH-UHFFFAOYSA-N	5_Foodome
1	8489	1	9.59_151.0751m/z	9.595	151.075			✓		1.2392	[M+H]+	999	681		OL_2b	107	107 (3-phenylpropanoic acid)	C9H10O2	150.068	12.83				XMIIGOLPHOKFCH-UHFFFAOYSA-N	3_Microbiome
1	8489	2	9.59_151.0751m/z	9.595	151.075			✓		1.2392	[M+H]+	999	675		OL_2b	10296	10296 (2-Phenylpropionate)	C9H10O2	150.068	12.82				YPGCWEMNNLXISK-UHFFFAOYSA-N	3_Microbiome
1	1016	1	9.59_210.0890n	9.595	233.0781, 211.0963, 443.1672, 249.0515, 255.0600	[M+Na]+, [M+H]+, [2M+Na]+, [M+K]+, [M+2Na-H]+	210.089	✓		0.9779	[M+Na]+, [M+H]+, [2M+Na]+, [M+K]+, [M+2Na-H]+	1000	706		OL_2b	75019	75019 (3,4-dimethoxyphenylpropanoic acid)	C11H14O4	210.089	8.61				LHHKQWQTBCTDQM-UHFFFAOYSA-N	5_Foodome
1	5485	1	9.64_160.1098n	9.644	183.0990, 205.0808, 143.1065	[M+Na]+, [M+2Na-H]+, [M+H-H2O]+	160.11	✓	0.066	1.0111	[M+Na]+, [M+2Na-H]+, [M+H-H2O]+	999			OL_2a	26613	26613 (3-hydroxyoctanoic acid)	C8H16O3	160.11	9.71				NDPLAKGOSZHTPH-UHFFFAOYSA-N	4_Endogenous
1	8623	1	9.67_186.1250n	9.671	187.1323, 209.1146	[M+H]+, [M+Na]+	186.125	✓	0.429	3.1878	[M+H]+, [M+Na]+	999	574		OL_1	5312738	5312738 (10-hydroxy-2-decenoic acid)	C10H18O3	186.126	10.1				QHBZHVUGQROELI-SOFGYWHQSA-N	4_Endogenous
1	4189	2	9.72_231.0621m/z	9.717	231.062			✓	0.013	3.1943	[M+Na]+	998	491		OL_1	35118-50-4	35118-50-4 (Monoisopropyl phthalate)	C11H12O4	208.074	9.73					1_Enviromental Relevant
1	4189	1	9.72_231.0621m/z	9.717	231.062			✓		3.1943	[M+Na]+	998	586		OL_2b	152432	152432 (5-(3',4'-Dihydroxyphenyl)-gamma-valerolactone)	C11H12O4	208.074	5.97				ZNXXWTPQHVLMQT-UHFFFAOYSA-N	5_Foodome
1	4621	1	9.79_183.0800m/z	9.789	183.08			✓		1.6319	[M+H]+	997	544		OL_2b	74318	74318 (9-Hydroxyfluorene)	C13H10O	182.073	12.02				AFMVESZOYKHDBJ-UHFFFAOYSA-N	1_Enviromental Relevant
1	6281	1	9.79_375.2139m/z	9.789	375.214			✓		0.8058	[M+Na]+	992	989		OL_2b	5280360	5280360 (Prostaglandin E2)	C20H32O5	352.225	12.06				XEYBRNLFEZDVAW-ARSRFYASSA-N	4_Endogenous
1	10919	3	9.84_203.0943n	9.838	204.1016, 226.0834	[M+H]+, [M+Na]+	203.094	✓	0.062	1.7091	[M+H]+, [M+Na]+	991	953		OL_1	8617	8617 (Indole-3-butyric acid)	C12H13NO2	203.095	9.9				JTEDVYBZBROSJT-UHFFFAOYSA-N	4_Endogenous
1	8916	3	9.86_166.0626n	9.863	167.0701, 149.0594	[M+H]+, [M+H-H2O]+	166.063	✓	0.373	2.0879	[M+H]+, [M+H-H2O]+	999	487		OL_1	HMDB32573	HMDB32573 (Ethylparaben)	C9H10O3	166.063	9.49					1_Enviromental Relevant
1	8916	1	9.86_166.0626n	9.863	167.0701, 149.0594	[M+H]+, [M+H-H2O]+	166.063	✓		2.0879	[M+H]+, [M+H-H2O]+	999	628		OL_2b	95693	95693 ((3-Hydroxy-4-methoxyphenyl)ethanone)	C9H10O3	166.063	7.14				YLTGFGDODHXMFB-UHFFFAOYSA-N	5_Foodome
1	8916	2	9.86_166.0626n	9.863	167.0701, 149.0594	[M+H]+, [M+H-H2O]+	166.063	✓		2.0879	[M+H]+, [M+H-H2O]+	999	616		OL_2b	79332	79332 (3-methoxybenzoic acid methyl ester)	C9H10O3	166.063	10.6				DUKYPQBGYRJVAN-UHFFFAOYSA-N	5_Foodome
1	8336	1	9.86_181.0852m/z	9.863	181.085			✓	0.313	1.9342	[M+CH3OH+H]+	999			OL_2a	444539	444539 (trans-Cinnamic acid)	C9H8O2	148.052	9.55				WBYWAXJHAXSJNI-VOTSOKGWSA-N	4_Endogenous
1	4991	2	9.89_263.0884m/z	9.888	263.088			✓		3.362	[M+Na]+	998	382		OL_2b	123979	123979 (2-(2-carboxyethyl)-4-methyl-5-propylfuran-3-carboxylic acid (CMPF))	C12H16O5	240.1	11.65				WMCQWXZMVIETAO-UHFFFAOYSA-N	4_Endogenous
1	5274	1	9.94_362.2089n	9.939	385.1981, 363.2161	[M+Na]+, [M+H]+	362.209	✓		0.3661	[M+Na]+, [M+H]+	996	994		OL_2b	5754	5754 (CORTISOL)	C21H30O5	362.209	10.56				JYGXADMDTFJGBT-VWUMJDOOSA-N	4_Endogenous
1	772	1	9.98_125.0958m/z	9.98	125.096			✓	0.27	1.4334	[M+H-2H2O]+	999			OL_2a	26613	26613 (3-hydroxyoctanoic acid)	C8H16O3	160.11	9.71				NDPLAKGOSZHTPH-UHFFFAOYSA-N	4_Endogenous
1	5629	1	9.98_203.1275m/z	9.98	203.127			✓	0.17	3.9982	[M+H]+	999	500		OL_1	5192	5192 (SEBACATE)	C10H18O4	202.121	10.15				CXMXRPHRNRROMY-UHFFFAOYSA-N	4_Endogenous
1	9442	1	9.98_288.1587m/z	9.98	288.159			✓		2.036	[M+H]+	996	911		OL_2b	5359421	5359421 (Dihydromorphine)	C17H21NO3	287.152	2.95				IJVCSMSMFSCRME-KBQPJGBKSA-N	2_Drug and Medication
1	11190	1	10.00_189.1115m/z	10.002	189.112			✓		4.1574	[M+H]+	996	543		OL_2b	2266	2266 (1,7-Dicarboxyheptane)	C9H16O4	188.105	9.04				BDJRBEYXGGNYIS-UHFFFAOYSA-N	4_Endogenous
1	8877	1	10.10_202.0858m/z	10.102	202.086			✓	0.032	2.3059	[M+H]+	995			OL_2a	6129	6129 (Carbaryl)	C12H11NO2	201.079	10.07				CVXBEEMKQHEXEN-UHFFFAOYSA-N	1_Enviromental Relevant
1	9171	1	10.20_220.1538m/z	10.196	220.154			✓	0.045	4.9142	[M+NH4]+	955			OL_2a	5192	5192 (SEBACATE)	C10H18O4	202.121	10.15				CXMXRPHRNRROMY-UHFFFAOYSA-N	4_Endogenous
1	6157	1	10.20_259.0937m/z	10.196	259.094			✓		1.5366	[M+Na]+	1000	689		OL_2b	24539-56-8	24539-56-8 (Mono-n-pentyl phthalate)	C13H16O4	236.105	12.07					1_Enviromental Relevant
1	12301	1	10.20_476.1916m/z	10.196	476.192			✓		0.6497	[M+H]+	996	824		OL_2b	5489029	5489029 (Codeine-6-beta-D-glucuronide)	C24H29NO9	475.184	4.45				CRWVOYRJXPDBPM-HSCJLHHPSA-N	2_Drug and Medication
1	3643	1	10.22_201.0517m/z	10.221	201.052			✓		2.6815	[M+Na]+	1000	664		OL_2b	HMDB0002040	HMDB0002040 (4-Methoxycinnamic acid)	C10H10O3	178.063	9.25				AFDXODALSZRGIH-QPJJXVBHSA-N	5_Foodome
1	4739	1	10.22_288.1588m/z	10.221	288.159			✓		1.7251	[M+H]+	997	915		OL_2b	5359421	5359421 (Dihydromorphine)	C17H21NO3	287.152	2.95				IJVCSMSMFSCRME-KBQPJGBKSA-N	2_Drug and Medication
1	9236	1	10.28_360.1932n	10.278	383.1825, 361.2004	[M+Na]+, [M+H]+	360.193	✓	0.008	1.4229	[M+Na]+, [M+H]+	999	991		OL_1	222786	222786 (Cortisone)	C21H28O5	360.194	10.27				MFYSYFVPBJMHGN-ZPOLXVRWSA-N	4_Endogenous
1	10755	1	10.30_231.0621m/z	10.304	231.062			✓		3.2133	[M+Na]+	998	567		OL_2b	152432	152432 (5-(3',4'-Dihydroxyphenyl)-gamma-valerolactone)	C11H12O4	208.074	5.97				ZNXXWTPQHVLMQT-UHFFFAOYSA-N	5_Foodome
1	10761	1	10.30_338.2321m/z	10.304	338.232			✓		0.0628	[M+H-2H2O]+	994	453		OL_2b	53481673	53481673 (Dodecanedioylcarnitine)	C19H35NO6	373.246	14.33				VJPIDPQNAYWULC-INIZCTEOSA-N	4_Endogenous
1	4503	1	10.33_201.1361n	10.33	224.1254, 202.1434	[M+Na]+, [M+H]+	201.136	✓	0.34	1.7606	[M+Na]+, [M+H]+	1000	910		OL_1	84290	84290 (N-Octanoylglycine)	C10H19NO3	201.137	10.67				SAVLIIGUQOSOEP-UHFFFAOYSA-N	4_Endogenous
1	10171	1	10.46_301.1314n	10.464	302.1387, 324.1201	[M+H]+, [M+Na]+	301.131	✓		1.3658	[M+H]+, [M+Na]+	997	630		OL_2b	5362459	5362459 (Morphine-N-oxide)	C17H19NO4	301.131	3.1				AMAPEXTUMXQULJ-APQDOHRLSA-N	2_Drug and Medication
1	10172	2	10.46_301.1314n	10.464	324.1201, 302.1387	[M+Na]+, [M+H]+	301.131	✓		0.0109	[M+Na]+, [M+H]+	997	977		OL_2b	42504	42504 (Furalaxyl)	C17H19NO4	301.131	12.03				CIEXPHRYOLIQQD-UHFFFAOYSA-N	1_Enviromental Relevant
1	10171	3	10.46_301.1314n	10.464	302.1387, 324.1201	[M+H]+, [M+Na]+	301.131	✓		1.3658	[M+H]+, [M+Na]+	997	415		OL_2b	20832908	20832908 (10-Hydroxymorphine)	C17H19NO4	301.131	1.34				ISVKWTNAIRJURI-AKUCRQHZSA-N	2_Drug and Medication
1	10172	3	10.46_301.1314n	10.464	324.1201, 302.1387	[M+Na]+, [M+H]+	301.131	✓		1.3658	[M+Na]+, [M+H]+	997	868		OL_2b	5284604	5284604 (Oxymorphone)	C17H19NO4	301.131	3.23				UQCNKQCJZOAFTQ-ISWURRPUSA-N	2_Drug and Medication
1	10172	4	10.46_301.1314n	10.464	324.1201, 302.1387	[M+Na]+, [M+H]+	301.131	✓		0.0109	[M+Na]+, [M+H]+	997	840		OL_2b	51605	51605 (Fenoxycarb)	C17H19NO4	301.131	13.16				HJUFTIJOISQSKQ-UHFFFAOYSA-N	1_Enviromental Relevant
1	12495	1	10.56_465.1732m/z	10.563	465.173			✓	0.153	2.6033	[2M+H]+	986			OL_2a	16562	16562 (Fluometuron)	C10H11F3N2O	232.082	10.41				RZILCCPWPBTYDO-UHFFFAOYSA-N	1_Enviromental Relevant
1	758	1	10.59_202.1204n	10.589	203.1277, 225.1095, 247.0912, 241.0828, 220.1539, 185.1168	[M+H]+, [M+Na]+, [M+2Na-H]+, [M+K]+, [M+NH4]+, [M+H-H2O]+	202.12	✓	0.439	2.9425	[M+H]+, [M+Na]+, [M+2Na-H]+, [M+K]+, [M+NH4]+, [M+H-H2O]+	996			OL_2a	5192	5192 (SEBACATE)	C10H18O4	202.121	10.15				CXMXRPHRNRROMY-UHFFFAOYSA-N	4_Endogenous
1	2348	1	10.59_362.2090n	10.589	385.1982, 363.2161, 401.1720, 747.4083	[M+Na]+, [M+H]+, [M+K]+, [2M+Na]+	362.209	✓	0.029	0.1279	[M+Na]+, [M+H]+, [M+K]+, [2M+Na]+	999	994		OL_1	5754	5754 (CORTISOL)	C21H30O5	362.209	10.56				JYGXADMDTFJGBT-VWUMJDOOSA-N	4_Endogenous
1	8134	1	10.69_235.0934m/z	10.69	235.093			✓	0.48	3.0684	[M+2Na]2+	986			OL_2a	10093830	10093830 (HT-2 Toxin)	C22H32O8	424.21	11.17				PNKLMTPXERFKEN-MLXHEQMXSA-N	1_Enviromental Relevant
1	10954	2	10.69_273.1091m/z	10.69	273.109			✓		4.3651	[M+Na]+	995	360		OL_2b	90532	90532 (Monohexyl Phthalate)	C14H18O4	250.121	12.88				XOSNGXNHDRYFEF-UHFFFAOYSA-N	1_Enviromental Relevant
1	8556	1	10.72_335.2211m/z	10.716	335.221			✓		1.6591	[M+H-H2O]+	989	589		OL_2b	5280360	5280360 (Prostaglandin E2)	C20H32O5	352.225	12.06				XEYBRNLFEZDVAW-ARSRFYASSA-N	4_Endogenous
1	8556	20	10.72_335.2211m/z	10.716	335.221			✓		1.8532	[M+H]+	988	404		OL_2b	5280881	5280881 (Prostaglandin B2)	C20H30O4	334.214	12.9				PRFXRIUZNKLRHM-HKVRTXJWSA-N	4_Endogenous
1	6523	1	10.74_167.0700m/z	10.741	167.07				0.141	2.0163	[M+H]+	999			OL_2a	79332	79332 (3-methoxybenzoic acid methyl ester)	C9H10O3	166.063	10.6				DUKYPQBGYRJVAN-UHFFFAOYSA-N	5_Foodome
1	6005	1	10.74_188.1044n	10.741	189.112	[M+H]+	188.104	✓		3.0671	[M+H]+	999	381		OL_2b	2266	2266 (1,7-Dicarboxyheptane)	C9H16O4	188.105	9.04				BDJRBEYXGGNYIS-UHFFFAOYSA-N	4_Endogenous
1	3222	1	10.74_226.0836n	10.741	249.073	[M+Na]+	226.084	✓		1.8579	[M+Na]+	999	540		OL_2b	89727	89727 (2-(2,3,4-trimethoxyphenyl)acetic acid)	C11H14O5	226.084	8.53				ZMWCKCLDAQWIDA-UHFFFAOYSA-N	5_Foodome
1	7035	1	10.74_476.1916m/z	10.741	476.192			✓		0.608	[M+H]+	998	479		OL_2b	5489029	5489029 (Codeine-6-beta-D-glucuronide)	C24H29NO9	475.184	4.45				CRWVOYRJXPDBPM-HSCJLHHPSA-N	2_Drug and Medication
1	4972	1	10.79_375.2138m/z	10.793	375.214			✓		1.1176	[M+Na]+	995	942		OL_2b	5280360	5280360 (Prostaglandin E2)	C20H32O5	352.225	12.06				XEYBRNLFEZDVAW-ARSRFYASSA-N	4_Endogenous
1	598	1	10.82_186.1250n	10.82	187.1323, 209.1165	[M+H]+, [M+Na]+	186.125	✓		3.0375	[M+H]+, [M+Na]+	1000	424		OL_2b	5312738	5312738 (10-hydroxy-2-decenoic acid)	C10H18O3	186.126	10.1				QHBZHVUGQROELI-SOFGYWHQSA-N	4_Endogenous
1	9009	1	10.85_151.0751m/z	10.846	151.075			✓		1.4298	[M+H]+	999	552		OL_2b	107	107 (3-phenylpropanoic acid)	C9H10O2	150.068	12.83				XMIIGOLPHOKFCH-UHFFFAOYSA-N	3_Microbiome
1	9009	2	10.85_151.0751m/z	10.846	151.075			✓		1.4298	[M+H]+	999	539		OL_2b	10296	10296 (2-Phenylpropionate)	C9H10O2	150.068	12.82				YPGCWEMNNLXISK-UHFFFAOYSA-N	3_Microbiome
1	6982	4	10.85_180.1015m/z	10.846	180.101			✓	0.126	2.4854	[M+H]+	1000			OL_2a	24685	24685 (Propham)	C10H13NO2	179.095	10.72				VXPLXMJHHKHSOA-UHFFFAOYSA-N	1_Enviromental Relevant
1	6982	1	10.85_180.1015m/z	10.846	180.101			✓		4.557	[M+H]+	1000	383		OL_2b	91588	91588 (SALSOLINOL)	C10H13NO2	179.095	0.67				IBRKLUSXDYATLG-LURJTMIESA-N	4_Endogenous
1	3984	2	10.85_246.0730m/z	10.846	246.073			✓		2.8654	[M+Na]+	997	723		OL_2b	68310	68310 (N-acetyl-tyrosine)	C11H13NO4	223.084	4.9				CAHKINHBCWCHCF-JTQLQIEISA-N	4_Endogenous
1	3984	3	10.85_246.0730m/z	10.846	246.073			✓		2.8654	[M+Na]+	997	345		OL_2b	23421	23421 (Dioxacarb)	C11H13NO4	223.084	7.34				SDKQRNRRDYRQKY-UHFFFAOYSA-N	1_Enviromental Relevant
1	3939	1	10.90_165.0696m/z	10.896	165.07			✓	0.034	1.4538	[M+H-H2O]+	990	902		OL_1	75547	75547 (2-Hydroxyfluorene)	C13H10O	182.073	10.93				ZDOIAPGLORMKTR-UHFFFAOYSA-N	1_Enviromental Relevant
1	5831	1	10.92_314.2240n	10.922	315.2313, 297.2207	[M+H]+, [M+H-H2O]+	314.224	✓		1.9212	[M+H]+, [M+H-H2O]+	996	471		OL_2b	644019	644019 (Cannabidiol (CBD))	C21H30O2	314.225	14.93				QHMBSVQNZZTUGM-ZWKOTPCHSA-N	1_Enviromental Relevant
1	5831	2	10.92_314.2240n	10.922	315.2313, 297.2207	[M+H]+, [M+H-H2O]+	314.224	✓		1.9212	[M+H]+, [M+H-H2O]+	996	419		OL_2b	638026	638026 ((−)-Δ8-THC)	C21H30O2	314.225	15.92				HCAWPGARWVBULJ-IAGOWNOFSA-N	1_Enviromental Relevant
1	3014	2	11.00_298.1410n	11.001	321.1303, 281.1377, 263.1248	[M+Na]+, [M+H-H2O]+, [M+H-2H2O]+	298.141	✓		2.211	[M+Na]+, [M+H-H2O]+, [M+H-2H2O]+	998	429		OL_2b	9904331	9904331 (T-2 Tetraol)	C15H22O6	298.142	4.09				ZAXZBJSXSOISTF-LYFQSNBGSA-N	1_Enviromental Relevant
1	2722	1	11.00_583.2556m/z	11.001	583.256			✓		0.5403	[M+H]+	995	311		OL_2b	5280353	5280353 (BILIVERDIN)	C33H34N4O6	582.248	12.79				RCNSAJSGRJSBKK-NSQVQWHSSA-N	4_Endogenous
1	1725	1	11.03_357.2032m/z	11.027	357.203			✓		1.2815	[M+Na]+	993	984		OL_2b	5280881	5280881 (Prostaglandin B2)	C20H30O4	334.214	12.9				PRFXRIUZNKLRHM-HKVRTXJWSA-N	4_Endogenous
1	1396	1	11.07_315.2406n	11.071	316.2479, 338.2296	[M+H]+, [M+Na]+	315.241	✓	0.019	1.0509	[M+H]+, [M+Na]+	999	982		OL_1	10245190	10245190 (Decanoyl-L-carnitine)	C17H33NO4	315.241	11.09				LZOSYCMHQXPBFU-UHFFFAOYSA-N	4_Endogenous
1	2572	1	11.15_476.1917m/z	11.148	476.192			✓		0.8522	[M+H]+	998	804		OL_2b	5489029	5489029 (Codeine-6-beta-D-glucuronide)	C24H29NO9	475.184	4.45				CRWVOYRJXPDBPM-HSCJLHHPSA-N	2_Drug and Medication
1	2106	3	11.22_347.2213m/z	11.222	347.221			✓	0.238	1.2414	[M+H]+	998	752		OL_1	5753	5753 (Corticosterone)	C21H30O4	346.214	11.46				OMFXVFTZEKFJBZ-HJTSIMOOSA-N	4_Endogenous
1	2106	11	11.22_347.2213m/z	11.222	347.221			✓	0.358	0.06	[M+H]+	998	691		OL_1	53477676	53477676 (CORTEXOLONE)	C21H30O4	346.214	11.58				WHBHBVVOGNECLV-HMGFGKNBSA-N	4_Endogenous
1	2093	1	11.27_228.1355n	11.273	229.143	[M+H]+	228.136	✓	0.457	2.6867	[M+H]+	998			OL_2a	5283028	5283028 (Dodec-2-enedioic acid)	C12H20O4	228.136	11.73				MAZWDMBCPDUFDJ-VQHVLOKHSA-N	4_Endogenous
1	3656	1	11.30_315.1197m/z	11.298	315.12			✓	0.308	1.944	[M+Na]+	985			OL_2a	40321-98-0	40321-98-0 (Mono-2-ethyl-5-oxohexyl phthalate)	C16H20O5	292.131	10.99					1_Enviromental Relevant
1	12273	1	11.35_250.1201n	11.346	273.1094, 268.1539, 289.0829, 215.1040	[M+Na]+, [M+NH4]+, [M+K]+, [M+H-2H2O]+	250.12	✓		3.6368	[M+Na]+, [M+NH4]+, [M+K]+, [M+H-2H2O]+	1000	747		OL_2b	90532	90532 (Monohexyl Phthalate)	C14H18O4	250.121	12.88				XOSNGXNHDRYFEF-UHFFFAOYSA-N	1_Enviromental Relevant
1	10224	1	11.35_445.1787n	11.346	468.1686, 446.1860	[M+Na]+, [M+H]+	445.179	✓	0.004	1.6831	[M+Na]+, [M+H]+	995	992		OL_1	3478	3478 (Glipizide)	C21H27N5O4S	445.178	11.35				ZJJXGWJIGJFDTL-UHFFFAOYSA-N	2_Drug and Medication
1	4637	1	11.37_334.2139n	11.372	357.2034, 299.2000, 317.2106, 352.2473, 373.1772, 691.4189	[M+Na]+, [M+H-2H2O]+, [M+H-H2O]+, [M+NH4]+, [M+K]+, [2M+Na]+	334.214	✓		1.6591	[M+Na]+, [M+H-2H2O]+, [M+H-H2O]+, [M+NH4]+, [M+K]+, [2M+Na]+	987	984		OL_2b	5280881	5280881 (Prostaglandin B2)	C20H30O4	334.214	12.9				PRFXRIUZNKLRHM-HKVRTXJWSA-N	4_Endogenous
1	6709	1	11.42_259.1302m/z	11.425	259.13			✓		0.0095	[M+Na]+	999	332		OL_2b	14138	14138 (N-heptylparaben)	C14H20O3	236.141	14.18				ZTJORNVITHUQJA-UHFFFAOYSA-N	1_Enviromental Relevant
1	7416	2	11.42_331.1147m/z	11.425	331.115			✓	0.265	1.6398	[M+Na]+	999	303		OL_1	148386	148386 (Mono (5-carboxy-2-ethylpentyl) phthalate)	C16H20O6	308.126	11.16				XFGRNAPKLGXDGF-UHFFFAOYSA-N	1_Enviromental Relevant
1	7416	6	11.42_331.1147m/z	11.425	331.115			✓	0.125	1.6009	[M+Na]+	999			OL_2a	60208234	60208234 (Mono-7-carboxyheptyl Phthalate)	C16H20O6	308.126	11.3				MVSRWFURCUZTAM-UHFFFAOYSA-N	1_Enviromental Relevant
1	11349	1	11.48_266.1382m/z	11.476	266.138			✓	0.454	1.948	[M+NH4]+	988			OL_2a	7517-36-4	7517-36-4 (Monocyclohexyl phthalate)	C14H16O4	248.105	11.93					1_Enviromental Relevant
1	6583	1	11.48_346.2139n	11.476	369.2031, 347.2212	[M+Na]+, [M+H]+	346.214	✓	0.016	1.4535	[M+Na]+, [M+H]+	998	996		OL_1	5753	5753 (Corticosterone)	C21H30O4	346.214	11.46				OMFXVFTZEKFJBZ-HJTSIMOOSA-N	4_Endogenous
1	6583	5	11.48_346.2139n	11.476	369.2031, 347.2212	[M+Na]+, [M+H]+	346.214	✓	0.104	0.2722	[M+Na]+, [M+H]+	998	990		OL_1	53477676	53477676 (CORTEXOLONE)	C21H30O4	346.214	11.58				WHBHBVVOGNECLV-HMGFGKNBSA-N	4_Endogenous
1	7996	1	11.50_488.2984m/z	11.501	488.298			✓		0.3146	[M+Na]+	997	964		OL_2b	23617285	23617285 (Glycylcholic acid)	C26H43NO6	465.309	13.34				RFDAIACWWDREDC-MZMBZMQMSA-N	4_Endogenous
1	7996	2	11.50_488.2984m/z	11.501	488.298			✓		0.3963	[M+Na]+	997	909		OL_2b	10140	10140 (GLYCOCHOLATE)	C26H43NO6	465.309	13.25				RFDAIACWWDREDC-FRVQLJSFSA-N	4_Endogenous
1	8235	1	11.66_240.0995n	11.662	241.1065, 223.0962, 263.0887, 285.0703, 503.1886	[M+H]+, [M+H-H2O]+, [M+Na]+, [M+2Na-H]+, [2M+Na]+	240.1	✓	0.012	2.2429	[M+H]+, [M+H-H2O]+, [M+Na]+, [M+2Na-H]+, [2M+Na]+	1000	938		OL_1	123979	123979 (2-(2-carboxyethyl)-4-methyl-5-propylfuran-3-carboxylic acid (CMPF))	C12H16O5	240.1	11.65				WMCQWXZMVIETAO-UHFFFAOYSA-N	4_Endogenous
1	8237	1	11.66_240.0995n	11.662	503.1886, 223.0962, 263.0887, 241.1065, 285.0703	[2M+Na]+, [M+H-H2O]+, [M+Na]+, [M+H]+, [M+2Na-H]+	240.1	✓		1.3016	[2M+Na]+, [M+H-H2O]+, [M+Na]+, [M+H]+, [M+2Na-H]+	1000	525		OL_2b	HMDB0030254	HMDB0030254 (3-(3,4,5-Trimethoxyphenyl)propanoic acid)	C12H16O5	240.1	8.81				ZCYXGVJUZBKJAI-UHFFFAOYSA-N	5_Foodome
1	2287	1	11.66_269.0851m/z	11.662	269.085			✓	0.258	3.1663	[M+H-H2O]+	997			OL_2a	33360	33360 (Ethofumesate)	C13H18O5S	286.087	11.92				IRCMYGHHKLLGHV-UHFFFAOYSA-N	1_Enviromental Relevant
1	12379	3	11.66_279.0620m/z	11.662	279.062			✓	0.012	4.9095	[M+K]+	998			OL_2a	123979	123979 (2-(2-carboxyethyl)-4-methyl-5-propylfuran-3-carboxylic acid (CMPF))	C12H16O5	240.1	11.65				WMCQWXZMVIETAO-UHFFFAOYSA-N	4_Endogenous
1	12379	12	11.66_279.0620m/z	11.662	279.062			✓	0.482	2.8811	[M+Na]+	996			OL_2a	2528-16-7	2528-16-7 (Mono-benzyl phthalate)	C15H12O4	256.074	11.18					1_Enviromental Relevant
1	994	4	11.71_271.0936m/z	11.712	271.094				0.218	1.8283	[M+Na]+	988			OL_2a	7517-36-4	7517-36-4 (Monocyclohexyl phthalate)	C14H16O4	248.105	11.93					1_Enviromental Relevant
1	5920	1	11.74_285.2206m/z	11.737	285.221			✓		2.2301	[M+H-H2O]+	992	571		OL_2b	446284	446284 (eicosapentaenoic acid)	C20H30O2	302.225	15.93				JAZBEHYOTPTENJ-JLNKQSITSA-N	4_Endogenous
1	5920	7	11.74_285.2206m/z	11.737	285.221			✓		2.4981	[M+H]+	993	417		OL_2b	6436079	6436079 (13 cis retinal)	C20H28O	284.214	16.31				NCYCYZXNIZJOKI-HWCYFHEPSA-N	4_Endogenous
1	4158	2	11.74_430.2950m/z	11.737	430.295			✓		0.2929	[M+H-2H2O]+	992	793		OL_2b	23617285	23617285 (Glycylcholic acid)	C26H43NO6	465.309	13.34				RFDAIACWWDREDC-MZMBZMQMSA-N	4_Endogenous
1	8272	1	11.74_777.6954m/z	11.737	777.695			✓	0.023	1.4431	[M+H]+	1000	911		OL_1	5819	5819 (L-Thyroxine)	C15H11I4NO4	776.687	11.76				XUIIKFGFIJCVMT-LBPRGKRZSA-N	4_Endogenous
1	11623	2	11.76_165.0698m/z	11.761	165.07			✓	0.259	0.4371	[M+H-H2O]+	998			OL_2a	74318	74318 (9-Hydroxyfluorene)	C13H10O	182.073	12.02				AFMVESZOYKHDBJ-UHFFFAOYSA-N	1_Enviromental Relevant
1	11623	1	11.76_165.0698m/z	11.761	165.07			✓		0.4691	[M+H-H2O]+	998	860		OL_2b	75547	75547 (2-Hydroxyfluorene)	C13H10O	182.073	10.93				ZDOIAPGLORMKTR-UHFFFAOYSA-N	1_Enviromental Relevant
1	1192	2	11.76_228.0782n	11.761	229.0855, 251.0673	[M+H]+, [M+Na]+	228.078	✓	0.099	3.3703	[M+H]+, [M+Na]+	998			OL_2a	7180	7180 (benzyl 4-hydroxybenzoate)	C14H12O3	228.079	11.86				MOZDKDIOPSPTBH-UHFFFAOYSA-N	1_Enviromental Relevant
1	12022	1	11.76_375.2138m/z	11.761	375.214			✓	0.299	1.0516	[M+Na]+	991	942		OL_1	5280360	5280360 (Prostaglandin E2)	C20H32O5	352.225	12.06				XEYBRNLFEZDVAW-ARSRFYASSA-N	4_Endogenous
1	9807	2	11.81_229.1428m/z	11.81	229.143			✓	0.08	2.8139	[M+H]+	998			OL_2a	5283028	5283028 (Dodec-2-enedioic acid)	C12H20O4	228.136	11.73				MAZWDMBCPDUFDJ-VQHVLOKHSA-N	4_Endogenous
1	1269	1	11.81_342.2634m/z	11.81	342.263			✓	0.36	1.5139	[M+H]+	990	920		OL_1	53481671	53481671 (Dodecenoylcarnitine)	C19H35NO4	341.257	12.17				JEOZLTJHDSKQIT-CLVCIHKQSA-N	4_Endogenous
1	1269	2	11.81_342.2634m/z	11.81	342.263			✓	0.23	1.3378	[M+H-H2O]+	990			OL_2a	71464535	71464535 (3-hydroxydodecanoyl carnitine)	C19H37NO5	359.267	11.58				ULWDPUHFMOBGFJ-UHFFFAOYSA-N	4_Endogenous
1	1085	1	11.84_271.0844m/z	11.835	271.084			✓		0.9415	[M+K]+	996	333		OL_2b	896	896 (MELATONIN)	C13H16N2O2	232.121	7.79				DRLFMBDRBRZALE-UHFFFAOYSA-N	4_Endogenous
1	1774	1	11.86_377.2293m/z	11.86	377.229			✓	0.41	1.4663	[M+Na]+	995	979		OL_1	5280363	5280363 (Prostaglandin F2α)	C20H34O5	354.241	12.27				PXGPLTODNUVGFL-YNNPMVKQSA-N	4_Endogenous
1	3921	2	11.91_251.1249m/z	11.911	251.125			✓	0.181	1.9401	[M+Na]+	999			OL_2a	5283028	5283028 (Dodec-2-enedioic acid)	C12H20O4	228.136	11.73				MAZWDMBCPDUFDJ-VQHVLOKHSA-N	4_Endogenous
1	4372	1	11.96_375.2138m/z	11.962	375.214			✓	0.098	1.1203	[M+Na]+	991	942		OL_1	5280360	5280360 (Prostaglandin E2)	C20H32O5	352.225	12.06				XEYBRNLFEZDVAW-ARSRFYASSA-N	4_Endogenous
1	341	1	11.99_316.2396n	11.988	339.2289, 281.2257	[M+Na]+, [M+H-2H2O]+	316.24	✓		2.0032	[M+Na]+, [M+H-2H2O]+	998	463		OL_2b	5315659	5315659 (Cannabigerol)	C21H32O2	316.24	14.9				QXACEHWTBCFNSA-SFQUDFHCSA-N	1_Enviromental Relevant
1	9536	1	11.99_355.2623m/z	11.988	355.262			✓		2.0367	[M+H-2H2O]+	998	828		OL_2b	53477693	53477693 (7-Ketochenodeoxycholate)	C24H38O4	390.277	13.9				DXOCDBGWDZAYRQ-QPVZPPSOSA-N	4_Endogenous
1	2914	1	12.06_188.1409n	12.064	211.13	[M+Na]+	188.141	✓		0.4511	[M+Na]+	999	448		OL_2b	74300	74300 (10-hydroxydecanoic acid)	C10H20O3	188.141	10.56				YJCJVMMDTBEITC-UHFFFAOYSA-N	4_Endogenous
1	7412	1	12.06_465.3075n	12.064	488.2986, 466.3165, 430.2937	[M+Na]+, [M+H]+, [M+H-2H2O]+	465.308	✓		3.2558	[M+Na]+, [M+H]+, [M+H-2H2O]+	997	936		OL_2b	23617285	23617285 (Glycylcholic acid)	C26H43NO6	465.309	13.34				RFDAIACWWDREDC-MZMBZMQMSA-N	4_Endogenous
1	7412	2	12.06_465.3075n	12.064	488.2986, 466.3165, 430.2937	[M+Na]+, [M+H]+, [M+H-2H2O]+	465.308	✓		3.1742	[M+Na]+, [M+H]+, [M+H-2H2O]+	997	913		OL_2b	10140	10140 (GLYCOCHOLATE)	C26H43NO6	465.309	13.25				RFDAIACWWDREDC-FRVQLJSFSA-N	4_Endogenous
1	9005	1	12.12_273.1072m/z	12.116	273.107			✓	0.386	0.7747	[M+2Na-H]+	996	996		OL_1	5283028	5283028 (Dodec-2-enedioic acid)	C12H20O4	228.136	11.73				MAZWDMBCPDUFDJ-VQHVLOKHSA-N	4_Endogenous
1	7442	1	12.14_330.2553n	12.141	353.2445, 331.2626	[M+Na]+, [M+H]+	330.255	✓		1.7602	[M+Na]+, [M+H]+	996	976		OL_2b	6441454	6441454 (Docosapentaenoic acid)	C22H34O2	330.256	16.54				AVKOENOBFIYBSA-WMPRHZDHSA-N	4_Endogenous
1	7442	2	12.14_330.2553n	12.141	353.2445, 331.2626	[M+Na]+, [M+H]+	330.255	✓		1.7602	[M+Na]+, [M+H]+	996	894		OL_2b	5497182	5497182 (docosapentaenoic acid)	C22H34O2	330.256	16.4				YUFFSWGQGVEMMI-JLNKQSITSA-N	4_Endogenous
1	10518	2	12.17_331.1146m/z	12.167	331.115			✓		1.967	[M+Na]+	999	491		OL_2b	148386	148386 (Mono (5-carboxy-2-ethylpentyl) phthalate)	C16H20O6	308.126	11.16				XFGRNAPKLGXDGF-UHFFFAOYSA-N	1_Enviromental Relevant
1	10081	1	12.19_583.2554m/z	12.194	583.255			✓		0.1731	[M+H]+	990	581		OL_2b	5280353	5280353 (BILIVERDIN)	C33H34N4O6	582.248	12.79				RCNSAJSGRJSBKK-NSQVQWHSSA-N	4_Endogenous
1	11183	3	12.22_335.2211m/z	12.219	335.221			✓	0.079	1.6266	[M+H-H2O]+	984	585		OL_1	5280360	5280360 (Prostaglandin E2)	C20H32O5	352.225	12.14				XEYBRNLFEZDVAW-ARSRFYASSA-N	4_Endogenous
1	11183	20	12.22_335.2211m/z	12.219	335.221			✓		1.819	[M+H]+	983	406		OL_2b	5280881	5280881 (Prostaglandin B2)	C20H30O4	334.214	12.9				PRFXRIUZNKLRHM-HKVRTXJWSA-N	4_Endogenous
1	12278	9	12.24_431.2763m/z	12.244	431.276			✓	0.046	1.1058	[M+Na]+	999			OL_2a	122340	122340 (Ursocholic acid)	C24H40O5	408.288	12.29				BHQCQFFYRZLCQQ-UTLSPDKDSA-N	4_Endogenous
1	12278	1	12.24_431.2763m/z	12.244	431.276			✓		1.1058	[M+Na]+	999	998		OL_2b	221493	221493 (Cholic acid)	C24H40O5	408.288	14.05				BHQCQFFYRZLCQQ-OELDTZBJSA-N	4_Endogenous
1	12278	5	12.24_431.2763m/z	12.244	431.276			✓		1.1058	[M+Na]+	999	980		OL_2b	160636	160636 (Allocholic acid)	C24H40O5	408.288	14.28				BHQCQFFYRZLCQQ-PGHAKIONSA-N	4_Endogenous
1	12278	6	12.24_431.2763m/z	12.244	431.276			✓		1.1058	[M+Na]+	999	977		OL_2b	5283853	5283853 (Beta-Muricholic acid)	C24H40O5	408.288	13.18				DKPMWHFRUGMUKF-CRKPLTDNSA-N	4_Endogenous
1	12278	7	12.24_431.2763m/z	12.244	431.276			✓		1.1058	[M+Na]+	999	950		OL_2b	53477700	53477700 (Alpha-Muricholic acid)	C24H40O5	408.288	13.04				DKPMWHFRUGMUKF-LPMPYYIQSA-N	4_Endogenous
1	946	1	12.27_341.2105m/z	12.27	341.211			✓		1.6564	[M+H-H2O]+	998	516		OL_2b	98523	98523 (Delta9-Tetrahydrocannabinolic acid A)	C22H30O4	358.214	16.56				UCONUSSAWGCZMV-HZPDHXFCSA-N	1_Enviromental Relevant
1	3393	1	12.29_359.1735m/z	12.294	359.173			✓		0.9609	[M+K]+	997	853		OL_2b	10958189	10958189 (Iprovalicarb)	C18H28N2O3	320.21	12.86				NWUWYYSKZYIQAE-WMCAAGNKSA-N	1_Enviromental Relevant
1	7163	1	12.29_430.2949m/z	12.294	430.295			✓		0.4589	[M+H-2H2O]+	996	804		OL_2b	23617285	23617285 (Glycylcholic acid)	C26H43NO6	465.309	13.34				RFDAIACWWDREDC-MZMBZMQMSA-N	4_Endogenous
1	6252	1	12.37_413.1364m/z	12.37	413.136			✓	0.11	0.8863	[M+2Na-H]+	992			OL_2a	58124325	58124325 (AB-FUBINACA)	C20H21FN4O2	368.165	12.48				AKOOIMKXADOPDA-KRWDZBQOSA-N	1_Enviromental Relevant
1	4135	1	12.42_344.2792m/z	12.42	344.279			✓	0.02	1.0929	[M+H]+	989	992		OL_1	168381	168381 (LAUROYLCARNITINE, DODECANOYLCARNITINE)	C19H37NO4	343.272	12.44				FUJLYHJROOYKRA-QGZVFWFLSA-N	4_Endogenous
1	5484	1	12.45_287.1998m/z	12.445	287.2			✓		2.6721	[M+H]+	980	654		OL_2b	11601669	11601669 (Cannabidivarin)	C19H26O2	286.193	15.04				REOZWEGFPHTFEI-JKSUJKDBSA-N	1_Enviromental Relevant
1	255	1	12.47_115.0538m/z	12.471	115.054			✓	0.349	1.9672	[M+H-2H2O]+	1000			OL_2a	10296	10296 (2-Phenylpropionate)	C9H10O2	150.068	12.82				YPGCWEMNNLXISK-UHFFFAOYSA-N	3_Microbiome
1	255	2	12.47_115.0538m/z	12.471	115.054			✓	0.359	1.9672	[M+H-2H2O]+	1000			OL_2a	107	107 (3-phenylpropanoic acid)	C9H10O2	150.068	12.83				XMIIGOLPHOKFCH-UHFFFAOYSA-N	3_Microbiome
1	11677	2	12.47_165.0696m/z	12.471	165.07			✓	0.451	0.4932	[M+H-H2O]+	997			OL_2a	74318	74318 (9-Hydroxyfluorene)	C13H10O	182.073	12.02				AFMVESZOYKHDBJ-UHFFFAOYSA-N	1_Enviromental Relevant
1	11677	1	12.47_165.0696m/z	12.471	165.07			✓		1.3994	[M+H-H2O]+	997	864		OL_2b	75547	75547 (2-Hydroxyfluorene)	C13H10O	182.073	10.93				ZDOIAPGLORMKTR-UHFFFAOYSA-N	1_Enviromental Relevant
1	9713	1	12.50_259.1661m/z	12.497	259.166			✓		3.0414	[M+Na]+	1000	883		OL_2b	146102	146102 (2,6-di-tert-butyl-4-hydroxy-4-methylcyclohexa-2,5-dien-1-one)	C15H24O2	236.178	13.33				DQBHJILNHNRDTM-UHFFFAOYSA-N	1_Enviromental Relevant
1	8960	1	12.50_360.1932n	12.497	383.1824, 361.2005	[M+Na]+, [M+H]+	360.193	✓		1.2174	[M+Na]+, [M+H]+	998	989		OL_2b	222786	222786 (Cortisone)	C21H28O5	360.194	10.34				MFYSYFVPBJMHGN-ZPOLXVRWSA-N	4_Endogenous
1	8342	7	12.60_431.2766m/z	12.599	431.277			✓	0.441	0.4125	[M+Na]+	997	959		OL_1	53477700	53477700 (Alpha-Muricholic acid)	C24H40O5	408.288	13.04				DKPMWHFRUGMUKF-LPMPYYIQSA-N	4_Endogenous
1	8342	9	12.60_431.2766m/z	12.599	431.277			✓	0.309	0.4125	[M+Na]+	997			OL_2a	122340	122340 (Ursocholic acid)	C24H40O5	408.288	12.29				BHQCQFFYRZLCQQ-UTLSPDKDSA-N	4_Endogenous
1	8342	1	12.60_431.2766m/z	12.599	431.277			✓		0.4125	[M+Na]+	997	998		OL_2b	221493	221493 (Cholic acid)	C24H40O5	408.288	14.05				BHQCQFFYRZLCQQ-OELDTZBJSA-N	4_Endogenous
1	8342	5	12.60_431.2766m/z	12.599	431.277			✓		0.4125	[M+Na]+	997	982		OL_2b	160636	160636 (Allocholic acid)	C24H40O5	408.288	14.28				BHQCQFFYRZLCQQ-PGHAKIONSA-N	4_Endogenous
1	8342	6	12.60_431.2766m/z	12.599	431.277			✓		0.4125	[M+Na]+	997	979		OL_2b	5283853	5283853 (Beta-Muricholic acid)	C24H40O5	408.288	13.18				DKPMWHFRUGMUKF-CRKPLTDNSA-N	4_Endogenous
1	8783	1	12.60_449.3137n	12.599	494.2855, 414.2999, 432.3107, 450.3213	[M+2Na-H]+, [M+H-2H2O]+, [M+H-H2O]+, [M+H]+	449.314	✓	0.041	0.85	[M+2Na-H]+, [M+H-2H2O]+, [M+H-H2O]+, [M+H]+	997	994		OL_1	12310288	12310288 (Glycoursodeoxycholic acid)	C26H43NO5	449.314	12.64				GHCZAUBVMUEKKP-XROMFQGDSA-N	4_Endogenous
1	8783	2	12.60_449.3137n	12.599	494.2855, 414.2999, 432.3107, 450.3213	[M+2Na-H]+, [M+H-2H2O]+, [M+H-H2O]+, [M+H]+	449.314	✓	0.291	0.85	[M+2Na-H]+, [M+H-2H2O]+, [M+H-H2O]+, [M+H]+	997	993		OL_1	114611	114611 (Glycohyodeoxcholic acid)	C26H43NO5	449.314	12.89				SPOIYSFQOFYOFZ-BRDORRHWSA-N	4_Endogenous
1	8783	3	12.60_449.3137n	12.599	494.2855, 414.2999, 432.3107, 450.3213	[M+2Na-H]+, [M+H-2H2O]+, [M+H-H2O]+, [M+H]+	449.314	✓		0.85	[M+2Na-H]+, [M+H-2H2O]+, [M+H-H2O]+, [M+H]+	997	983		OL_2b	12544	12544 (Glycochenodeoxycholic acid)	C26H43NO5	449.314	13.98				GHCZAUBVMUEKKP-GYPHWSFCSA-N	4_Endogenous
1	8783	5	12.60_449.3137n	12.599	494.2855, 414.2999, 432.3107, 450.3213	[M+2Na-H]+, [M+H-2H2O]+, [M+H-H2O]+, [M+H]+	449.314	✓		0.85	[M+2Na-H]+, [M+H-2H2O]+, [M+H-H2O]+, [M+H]+	997	976		OL_2b	22833539	22833539 (Glycodeoxycholic acid)	C26H43NO5	449.314	14.28				WVULKSPCQVQLCU-ZMBDPXIHSA-N	4_Endogenous
1	7139	1	12.60_472.3035m/z	12.599	472.303			✓	0.041	0.3487	[M+Na]+	998	973		OL_1	12310288	12310288 (Glycoursodeoxycholic acid)	C26H43NO5	449.314	12.64				GHCZAUBVMUEKKP-XROMFQGDSA-N	4_Endogenous
1	7139	2	12.60_472.3035m/z	12.599	472.303			✓	0.291	0.3487	[M+Na]+	998	962		OL_1	114611	114611 (Glycohyodeoxcholic acid)	C26H43NO5	449.314	12.89				SPOIYSFQOFYOFZ-BRDORRHWSA-N	4_Endogenous
1	7139	3	12.60_472.3035m/z	12.599	472.303			✓		0.3487	[M+Na]+	998	907		OL_2b	12544	12544 (Glycochenodeoxycholic acid)	C26H43NO5	449.314	13.98				GHCZAUBVMUEKKP-GYPHWSFCSA-N	4_Endogenous
1	7139	7	12.60_472.3035m/z	12.599	472.303			✓		0.3487	[M+Na]+	998	873		OL_2b	22833539	22833539 (Glycodeoxycholic acid)	C26H43NO5	449.314	14.28				WVULKSPCQVQLCU-ZMBDPXIHSA-N	4_Endogenous
1	7370	1	12.62_465.3088n	12.624	488.2983, 430.2950, 466.3163	[M+Na]+, [M+H-2H2O]+, [M+H]+	465.309	✓		0.435	[M+Na]+, [M+H-2H2O]+, [M+H]+	997	923		OL_2b	23617285	23617285 (Glycylcholic acid)	C26H43NO6	465.309	13.34				RFDAIACWWDREDC-MZMBZMQMSA-N	4_Endogenous
1	7370	2	12.62_465.3088n	12.624	488.2983, 466.3163, 430.2950	[M+Na]+, [M+H]+, [M+H-2H2O]+	465.309	✓		0.3533	[M+Na]+, [M+H]+, [M+H-2H2O]+	997	865		OL_2b	10140	10140 (GLYCOCHOLATE)	C26H43NO6	465.309	13.25				RFDAIACWWDREDC-FRVQLJSFSA-N	4_Endogenous
1	198	1	12.65_131.0490m/z	12.65	131.049			✓		2.1042	[M+H-H2O]+	999	819		OL_2b	444539	444539 (trans-Cinnamic acid)	C9H8O2	148.052	9.55				WBYWAXJHAXSJNI-VOTSOKGWSA-N	4_Endogenous
1	3181	1	12.65_229.1428m/z	12.65	229.143			✓		2.9466	[M+H]+	998	391		OL_2b	5283028	5283028 (Dodec-2-enedioic acid)	C12H20O4	228.136	11.73				MAZWDMBCPDUFDJ-VQHVLOKHSA-N	4_Endogenous
1	9927	1	12.68_285.1362n	12.675	286.1435, 324.0988, 308.1253, 593.2625	[M+H]+, [M+K]+, [M+Na]+, [2M+Na]+	285.136	✓		0.6424	[M+H]+, [M+K]+, [M+Na]+, [2M+Na]+	999	895		OL_2b	5288826	5288826 (Morphine)	C17H19NO3	285.136	2.95				BQJCRHHNABKAKU-KBQPJGBKSA-N	2_Drug and Medication
1	9929	1	12.68_285.1362n	12.675	308.1253, 286.1435, 324.0988, 593.2625	[M+Na]+, [M+H]+, [M+K]+, [2M+Na]+	285.136	✓		0.6424	[M+Na]+, [M+H]+, [M+K]+, [2M+Na]+	999	979		OL_2b	5284570	5284570 (Hydromorphone)	C17H19NO3	285.136	3.52				WVLOADHCBXTIJK-YNHQPCIGSA-N	2_Drug and Medication
1	5613	1	12.75_334.2218m/z	12.751	334.222			✓	0.109	0.8355	[2M+3H2O+2H]2+	979			OL_2a	10958189	10958189 (Iprovalicarb)	C18H28N2O3	320.21	12.86				NWUWYYSKZYIQAE-WMCAAGNKSA-N	1_Enviromental Relevant
1	3165	1	12.75_371.2577m/z	12.751	371.258			✓	0.189	0.7852	[M+H-2H2O]+	997	762		OL_1	188292	188292 (7-Ketodeoxycholic acid)	C24H38O5	406.272	12.94				RHCPKKNRWFXMAT-RRWYKFPJSA-N	4_Endogenous
1	3165	3	12.75_371.2577m/z	12.751	371.258			✓	0.329	0.7852	[M+H-2H2O]+	997	684		OL_1	94235	94235 (12-Ketochenodeoxycholic acid)	C24H38O5	406.272	13.08				MIHNUBCEFJLAGN-DMMBONCOSA-N	4_Endogenous
1	7226	7	12.77_414.2999m/z	12.774	414.3			✓	0.134	0.7295	[M+H-2H2O]+	994	906		OL_1	12310288	12310288 (Glycoursodeoxycholic acid)	C26H43NO5	449.314	12.64				GHCZAUBVMUEKKP-XROMFQGDSA-N	4_Endogenous
1	7226	11	12.77_414.2999m/z	12.774	414.3			✓	0.116	0.7295	[M+H-2H2O]+	994	896		OL_1	114611	114611 (Glycohyodeoxcholic acid)	C26H43NO5	449.314	12.89				SPOIYSFQOFYOFZ-BRDORRHWSA-N	4_Endogenous
1	7226	1	12.77_414.2999m/z	12.774	414.3			✓		0.7295	[M+H-2H2O]+	994	925		OL_2b	12544	12544 (Glycochenodeoxycholic acid)	C26H43NO5	449.314	13.98				GHCZAUBVMUEKKP-GYPHWSFCSA-N	4_Endogenous
1	7226	5	12.77_414.2999m/z	12.774	414.3			✓		0.7295	[M+H-2H2O]+	994	910		OL_2b	22833539	22833539 (Glycodeoxycholic acid)	C26H43NO5	449.314	14.28				WVULKSPCQVQLCU-ZMBDPXIHSA-N	4_Endogenous
1	7284	1	12.85_346.2138n	12.852	329.2105, 347.2212, 311.2032	[M+H-H2O]+, [M+H]+, [M+H-2H2O]+	346.214	✓		1.6904	[M+H-H2O]+, [M+H]+, [M+H-2H2O]+	998	608		OL_2b	5753	5753 (Corticosterone)	C21H30O4	346.214	11.51				OMFXVFTZEKFJBZ-HJTSIMOOSA-N	4_Endogenous
1	2364	1	12.88_187.1324m/z	12.878	187.132			✓		2.7039	[M+H]+	1000	431		OL_2b	5312738	5312738 (10-hydroxy-2-decenoic acid)	C10H18O3	186.126	10.1				QHBZHVUGQROELI-SOFGYWHQSA-N	4_Endogenous
1	11088	1	12.88_338.1357m/z	12.878	338.136			✓		1.6498	[M+Na]+	998	953		OL_2b	5284603	5284603 (Oxycodone)	C18H21NO4	315.147	4.78				BRUQQQPBMZOVGD-XFKAJCMBSA-N	2_Drug and Medication
1	4440	2	12.88_373.2734m/z	12.878	373.273			✓	0.302	0.659	[M+H-2H2O]+	997	785		OL_1	5283853	5283853 (Beta-Muricholic acid)	C24H40O5	408.288	13.18				DKPMWHFRUGMUKF-CRKPLTDNSA-N	4_Endogenous
1	4440	3	12.88_373.2734m/z	12.878	373.273			✓	0.162	0.659	[M+H-2H2O]+	997	775		OL_1	53477700	53477700 (Alpha-Muricholic acid)	C24H40O5	408.288	13.04				DKPMWHFRUGMUKF-LPMPYYIQSA-N	4_Endogenous
1	4440	1	12.88_373.2734m/z	12.878	373.273			✓		0.659	[M+H-2H2O]+	997	805		OL_2b	92805	92805 (Gamma-Muricholic acid)	C24H40O5	408.288	13.74				DKPMWHFRUGMUKF-KWXDGCAGSA-N	4_Endogenous
1	4440	10	12.88_373.2734m/z	12.878	373.273			✓		0.7817	[M+H-H2O]+	997	739		OL_2b	53477693	53477693 (7-Ketochenodeoxycholate)	C24H38O4	390.277	13.9				DXOCDBGWDZAYRQ-QPVZPPSOSA-N	4_Endogenous
1	4440	11	12.88_373.2734m/z	12.878	373.273			✓		0.659	[M+H-2H2O]+	997	735		OL_2b	221493	221493 (Cholic acid)	C24H40O5	408.288	14.05				BHQCQFFYRZLCQQ-OELDTZBJSA-N	4_Endogenous
1	4440	14	12.88_373.2734m/z	12.878	373.273			✓		0.659	[M+H-2H2O]+	997	714		OL_2b	122340	122340 (Ursocholic acid)	C24H40O5	408.288	12.29				BHQCQFFYRZLCQQ-UTLSPDKDSA-N	4_Endogenous
1	4440	21	12.88_373.2734m/z	12.878	373.273			✓		0.659	[M+H-2H2O]+	997	588		OL_2b	160636	160636 (Allocholic acid)	C24H40O5	408.288	14.28				BHQCQFFYRZLCQQ-PGHAKIONSA-N	4_Endogenous
1	285	1	12.88_583.2555m/z	12.878	583.255			✓	0.088	0.3276	[M+H]+	941	973		OL_1	5280353	5280353 (BILIVERDIN)	C33H34N4O6	582.248	12.79				RCNSAJSGRJSBKK-NSQVQWHSSA-N	4_Endogenous
1	2780	1	12.88_605.2373m/z	12.878	605.237			✓	0.088	0.1832	[M+Na]+	993			OL_2a	5280353	5280353 (BILIVERDIN)	C33H34N4O6	582.248	12.79				RCNSAJSGRJSBKK-NSQVQWHSSA-N	4_Endogenous
1	903	1	12.90_324.0628m/z	12.904	324.063				0.044	0.3274	[M-e]+	996			OL_2a	5280389	5280389 (Sterigmatocystin)	C18H12O6	324.063	12.86				UTSVPXMQSFGQTM-DCXZOGHSSA-N	1_Enviromental Relevant
1	5586	1	12.93_370.2947m/z	12.931	370.295			✓	0.289	1.3245	[M+H]+	999	841		OL_1	53481677	53481677 (Tetradecenoyl-L-carnitine)	C21H39NO4	369.288	13.22				VDPVQRIJJXMKLV-VVLLFNJHSA-N	4_Endogenous
1	12690	1	12.93_394.2946m/z	12.931	394.295			✓	0.489	4.894	[M+Na]+	998			OL_2a	53477791	53477791 (Myristoyl-L-carnitine)	C21H41NO4	371.304	13.42				PSHXNVGSVNEJBD-LJQANCHMSA-N	4_Endogenous
1	8559	1	12.96_229.0854m/z	12.956	229.085			✓	0.054	2.3518	[M+H]+	996	933		OL_1	HMDB15497	HMDB15497 (Oxybenzone)	C14H12O3	228.079	13.01					1_Enviromental Relevant
1	12191	1	12.96_357.1353m/z	12.956	357.135			✓	0.466	1.9412	[M-e]+	992			OL_2a	53394457	53394457 (JWH-073 4-Butanoic acid)	C23H19NO3	357.137	12.49				YQRYKVLRMJAKGU-UHFFFAOYSA-N	1_Enviromental Relevant
1	5912	1	12.96_373.1893m/z	12.956	373.189			✓	0.066	2.3597	[M-e]+	997			OL_2a	9969573	9969573 (Spirotetramat)	C21H27NO5	373.189	12.89				CLSVJBIHYWPGQY-UHFFFAOYSA-N	1_Enviromental Relevant
1	1561	1	12.98_379.1088m/z	12.981	379.109			✓		1.658	[M+Na]+	989	584		OL_2b	4829	4829 (Pioglitazone)	C19H20N2O3S	356.119	8.64				HYAFETHFCAUJAY-UHFFFAOYSA-N	2_Drug and Medication
1	1665	1	13.01_344.1980n	13.007	345.2053, 367.1875	[M+H]+, [M+Na]+	344.198	✓		2.1543	[M+H]+, [M+Na]+	999	969		OL_2b	107885	107885 ((±)-11-nor-9-Carboxy-Δ9-THC)	C21H28O4	344.199	14.78				YOVRGSHRZRJTLZ-UHFFFAOYSA-N	1_Enviromental Relevant
1	9986	1	13.03_429.2610m/z	13.032	429.261			✓	0.048	0.3085	[M+Na]+	997	997		OL_1	188292	188292 (7-Ketodeoxycholic acid)	C24H38O5	406.272	13.08				RHCPKKNRWFXMAT-RRWYKFPJSA-N	4_Endogenous
1	9986	3	13.03_429.2610m/z	13.032	429.261			✓	0.048	0.3085	[M+Na]+	997	992		OL_1	94235	94235 (12-Ketochenodeoxycholic acid)	C24H38O5	406.272	13.08				MIHNUBCEFJLAGN-DMMBONCOSA-N	4_Endogenous
1	5756	4	13.06_373.2733m/z	13.059	373.273			✓	0.121	0.8828	[M+H-2H2O]+	996	775		OL_1	5283853	5283853 (Beta-Muricholic acid)	C24H40O5	408.288	13.18				DKPMWHFRUGMUKF-CRKPLTDNSA-N	4_Endogenous
1	5756	11	13.06_373.2733m/z	13.059	373.273			✓	0.019	0.8828	[M+H-2H2O]+	996	755		OL_1	53477700	53477700 (Alpha-Muricholic acid)	C24H40O5	408.288	13.04				DKPMWHFRUGMUKF-LPMPYYIQSA-N	4_Endogenous
1	5756	1	13.06_373.2733m/z	13.059	373.273			✓		0.8828	[M+H-2H2O]+	996	810		OL_2b	92805	92805 (Gamma-Muricholic acid)	C24H40O5	408.288	13.74				DKPMWHFRUGMUKF-KWXDGCAGSA-N	4_Endogenous
1	5756	2	13.06_373.2733m/z	13.059	373.273			✓		0.8828	[M+H-2H2O]+	996	784		OL_2b	122340	122340 (Ursocholic acid)	C24H40O5	408.288	12.29				BHQCQFFYRZLCQQ-UTLSPDKDSA-N	4_Endogenous
1	5756	3	13.06_373.2733m/z	13.059	373.273			✓		1.0158	[M+H-H2O]+	996	783		OL_2b	53477693	53477693 (7-Ketochenodeoxycholate)	C24H38O4	390.277	13.9				DXOCDBGWDZAYRQ-QPVZPPSOSA-N	4_Endogenous
1	5756	6	13.06_373.2733m/z	13.059	373.273			✓		0.8828	[M+H-2H2O]+	996	768		OL_2b	221493	221493 (Cholic acid)	C24H40O5	408.288	14.05				BHQCQFFYRZLCQQ-OELDTZBJSA-N	4_Endogenous
1	5756	19	13.06_373.2733m/z	13.059	373.273			✓		0.8828	[M+H-2H2O]+	996	721		OL_2b	160636	160636 (Allocholic acid)	C24H40O5	408.288	14.28				BHQCQFFYRZLCQQ-PGHAKIONSA-N	4_Endogenous
1	890	1	13.08_306.2553n	13.085	307.2625, 289.2520	[M+H]+, [M+H-H2O]+	306.255	✓		1.9031	[M+H]+, [M+H-H2O]+	996	468		OL_2b	5280581	5280581 (dihomo-gamma-linolenic acid)	C20H34O2	306.256	16.46				HOBAELRKJCKHQD-QNEBEIHSSA-N	4_Endogenous
1	12237	26	13.08_357.2783m/z	13.085	357.278			✓	0.235	1.1754	[M+H-2H2O]+	997			OL_2a	5283821	5283821 (Murideoxycholic acid)	C24H40O4	392.293	13.32				DGABKXLVXPYZII-PLYQRAMGSA-N	4_Endogenous
1	12237	1	13.08_357.2783m/z	13.085	357.278			✓		1.1754	[M+H-2H2O]+	997	756		OL_2b	222528	222528 (DEOXYCHOLATE)	C24H40O4	392.293	14.95				KXGVEGMKQFWNSR-LLQZFEROSA-N	4_Endogenous
1	12237	7	13.08_357.2783m/z	13.085	357.278			✓		1.3255	[M+H-H2O]+	997	671		OL_2b	5283906	5283906 (Dehydrolithocholic acid)	C24H38O3	374.282	15.62				KIQFUORWRVZTHT-OPTMKGCMSA-N	4_Endogenous
1	3579	5	13.08_472.3035m/z	13.085	472.303			✓	0.195	0.4434	[M+Na]+	998	886		OL_1	114611	114611 (Glycohyodeoxcholic acid)	C26H43NO5	449.314	12.89				SPOIYSFQOFYOFZ-BRDORRHWSA-N	4_Endogenous
1	3579	6	13.08_472.3035m/z	13.085	472.303			✓	0.445	0.4434	[M+Na]+	998	874		OL_1	12310288	12310288 (Glycoursodeoxycholic acid)	C26H43NO5	449.314	12.64				GHCZAUBVMUEKKP-XROMFQGDSA-N	4_Endogenous
1	3579	1	13.08_472.3035m/z	13.085	472.303			✓		0.4434	[M+Na]+	998	905		OL_2b	12544	12544 (GLYCOCHENODEOXYCHOLATE)	C26H43NO5	449.314	13.98				GHCZAUBVMUEKKP-GYPHWSFCSA-N	4_Endogenous
1	3579	7	13.08_472.3035m/z	13.085	472.303			✓		0.4434	[M+Na]+	998	870		OL_2b	22833539	22833539 (Glycodeoxycholic acid)	C26H43NO5	449.314	14.28				WVULKSPCQVQLCU-ZMBDPXIHSA-N	4_Endogenous
1	6932	21	13.11_219.1350m/z	13.111	219.135			✓	0.209	2.7113	[M+2Na]2+	989			OL_2a	5283821	5283821 (Murideoxycholic acid)	C24H40O4	392.293	13.32				DGABKXLVXPYZII-PLYQRAMGSA-N	4_Endogenous
1	5826	2	13.11_355.2627m/z	13.111	355.263			✓		1.1058	[M+H-2H2O]+	995	571		OL_2b	53477693	53477693 (7-Ketochenodeoxycholate)	C24H38O4	390.277	13.9				DXOCDBGWDZAYRQ-QPVZPPSOSA-N	4_Endogenous
1	2560	1	13.14_181.1582m/z	13.136	181.158			✓		4.0502	[M+H-2H2O]+	998	775		OL_2b	79034	79034 (12-Hydroxydodecanoic acid)	C12H24O3	216.173	12.31				ZDHCZVWCTKTBRY-UHFFFAOYSA-N	4_Endogenous
1	10302	4	13.16_215.1064m/z	13.162	215.106				0.282	2.7356	[M+H-2H2O]+	999			OL_2a	90532	90532 (Monohexyl Phthalate)	C14H18O4	250.121	12.88				XOSNGXNHDRYFEF-UHFFFAOYSA-N	1_Enviromental Relevant
1	5885	1	13.21_272.2577m/z	13.214	272.258			✓	0.286	4.2434	[M+NH4]+	996			OL_2a	445638	445638 (Palmitoleic acid)	C16H30O2	254.225	13.5				SECPZKHBENQXJG-FPLPWBNLSA-N	4_Endogenous
1	11589	1	13.21_347.2210m/z	13.214	347.221			✓		2.1152	[M+H]+	997	492		OL_2b	5753	5753 (Corticosterone)	C21H30O4	346.214	11.51				OMFXVFTZEKFJBZ-HJTSIMOOSA-N	4_Endogenous
1	11589	7	13.21_347.2210m/z	13.214	347.221			✓		0.9339	[M+H]+	997	366		OL_2b	53477676	53477676 (CORTEXOLONE)	C21H30O4	346.214	11.58				WHBHBVVOGNECLV-HMGFGKNBSA-N	4_Endogenous
1	8141	19	13.21_449.3139n	13.214	450.3212, 432.3106	[M+H]+, [M+H-H2O]+	449.314	✓	0.324	0.5357	[M+H]+, [M+H-H2O]+	996	576		OL_1	114611	114611 (Glycohyodeoxcholic acid)	C26H43NO5	449.314	12.89				SPOIYSFQOFYOFZ-BRDORRHWSA-N	4_Endogenous
1	8140	7	13.21_449.3139n	13.214	432.3106, 450.3212	[M+H-H2O]+, [M+H]+	449.314	✓		0.5357	[M+H-H2O]+, [M+H]+	996	791		OL_2b	22833539	22833539 (Glycodeoxycholic acid)	C26H43NO5	449.314	14.28				WVULKSPCQVQLCU-ZMBDPXIHSA-N	4_Endogenous
1	8140	10	13.21_449.3139n	13.214	432.3106, 450.3212	[M+H-H2O]+, [M+H]+	449.314	✓		0.5357	[M+H-H2O]+, [M+H]+	996	783		OL_2b	12310288	12310288 (Glycoursodeoxycholic acid)	C26H43NO5	449.314	12.64				GHCZAUBVMUEKKP-XROMFQGDSA-N	4_Endogenous
1	8140	11	13.21_449.3139n	13.214	432.3106, 450.3212	[M+H-H2O]+, [M+H]+	449.314	✓		0.5357	[M+H-H2O]+, [M+H]+	996	781		OL_2b	12544	12544 (Glycochenodeoxycholic acid)	C26H43NO5	449.314	13.98				GHCZAUBVMUEKKP-GYPHWSFCSA-N	4_Endogenous
1	10521	1	13.24_153.0543m/z	13.239	153.054			✓		2.3901	[M+H]+	1000	474		OL_2b	7478	7478 (4-methoxybenzoic acid)	C8H8O3	152.047	8.41				ZEYHEAKUIGZSGI-UHFFFAOYSA-N	5_Foodome
1	10521	2	13.24_153.0543m/z	13.239	153.054			✓		0.1277	[M+H]+	1000	465		OL_2b	6990	6990 (2',4'-DIHYDROXYACETOPHENONE)	C8H8O3	152.047	7.21				SULYEHHGGXARJS-UHFFFAOYSA-N	4_Endogenous
1	10521	4	13.24_153.0543m/z	13.239	153.054			✓		2.3901	[M+H]+	1000	372		OL_2b	11970	11970 (2-hydroxyphenylacetic acid)	C8H8O3	152.047	6.09				CCVYRRGZDBSHFU-UHFFFAOYSA-N	5_Foodome
1	10521	6	13.24_153.0543m/z	13.239	153.054			✓		2.3901	[M+H]+	1000	357		OL_2b	8991	8991 (2-hydroxy-3-methoxybenzaldehyde)	C8H8O3	152.047	7.57				JJVNINGBHGBWJH-UHFFFAOYSA-N	5_Foodome
1	9041	1	13.26_375.2134m/z	13.264	375.213			✓		2.1897	[M+Na]+	995	942		OL_2b	5280360	5280360 (Prostaglandin E2)	C20H32O5	352.225	12.14				XEYBRNLFEZDVAW-ARSRFYASSA-N	4_Endogenous
1	8257	1	13.26_441.1680m/z	13.264	441.168			✓		0.5	[M+2Na-H]+	993	894		OL_2b	105074	105074 (PREGNENOLONE SULFATE)	C21H32O5S	396.197	12.52				DIJBBUIOWGGQOP-QGVNFLHTSA-N	4_Endogenous
1	7975	1	13.29_465.3087n	13.29	430.2948, 510.2803, 448.3054, 466.3162	[M+H-2H2O]+, [M+2Na-H]+, [M+H-H2O]+, [M+H]+	465.309	✓	0.05	0.7708	[M+H-2H2O]+, [M+2Na-H]+, [M+H-H2O]+, [M+H]+	996	969		OL_1	23617285	23617285 (Glycylcholic acid)	C26H43NO6	465.309	13.34				RFDAIACWWDREDC-MZMBZMQMSA-N	4_Endogenous
1	7977	4	13.29_465.3087n	13.29	466.3162, 448.3054, 430.2948, 510.2803	[M+H]+, [M+H-H2O]+, [M+H-2H2O]+, [M+2Na-H]+	465.309	✓	0.04	0.6892	[M+H]+, [M+H-H2O]+, [M+H-2H2O]+, [M+2Na-H]+	996	903		OL_1	10140	10140 (GLYCOCHOLATE)	C26H43NO6	465.309	13.25				RFDAIACWWDREDC-FRVQLJSFSA-N	4_Endogenous
1	11022	1	13.29_488.2982m/z	13.29	488.298			✓	0.05	0.101	[M+Na]+	998	663		OL_1	23617285	23617285 (Glycylcholic acid)	C26H43NO6	465.309	13.34				RFDAIACWWDREDC-MZMBZMQMSA-N	4_Endogenous
1	11022	2	13.29_488.2982m/z	13.29	488.298			✓	0.04	0.0194	[M+Na]+	998	660		OL_1	10140	10140 (GLYCOCHOLATE)	C26H43NO6	465.309	13.25				RFDAIACWWDREDC-FRVQLJSFSA-N	4_Endogenous
1	8567	1	13.31_353.1716m/z	13.313	353.172			✓	0.243	2.8754	[M+K]+	999			OL_2a	102105765	102105765 (2-(7-Hydroxy-4-methyloctoxy)carbonylcyclohexane-1-carboxylic acid (Mhnch))	C17H30O5	314.209	13.07				WPTRTTWYMWWUTQ-UHFFFAOYSA-N	1_Enviromental Relevant
1	11221	3	13.31_390.2765n	13.313	391.284	[M+H]+	390.276	✓		1.2391	[M+H]+	998	804		OL_2b	53477693	53477693 (7-Ketochenodeoxycholate)	C24H38O4	390.277	13.9				DXOCDBGWDZAYRQ-QPVZPPSOSA-N	4_Endogenous
1	2813	6	13.33_431.2766m/z	13.335	431.277			✓	0.155	0.4435	[M+Na]+	997	963		OL_1	5283853	5283853 (Beta-Muricholic acid)	C24H40O5	408.288	13.18				DKPMWHFRUGMUKF-CRKPLTDNSA-N	4_Endogenous
1	2813	7	13.33_431.2766m/z	13.335	431.277			✓	0.295	0.4435	[M+Na]+	997	937		OL_1	53477700	53477700 (Alpha-Muricholic acid)	C24H40O5	408.288	13.04				DKPMWHFRUGMUKF-LPMPYYIQSA-N	4_Endogenous
1	2813	9	13.33_431.2766m/z	13.335	431.277			✓	0.405	0.4435	[M+Na]+	997			OL_2a	92805	92805 (Gamma-Muricholic acid)	C24H40O5	408.288	13.74				DKPMWHFRUGMUKF-KWXDGCAGSA-N	4_Endogenous
1	2813	1	13.33_431.2766m/z	13.335	431.277			✓		0.4435	[M+Na]+	997	998		OL_2b	221493	221493 (Cholic acid)	C24H40O5	408.288	14.05				BHQCQFFYRZLCQQ-OELDTZBJSA-N	4_Endogenous
1	2813	5	13.33_431.2766m/z	13.335	431.277			✓		0.4435	[M+Na]+	997	965		OL_2b	160636	160636 (Allocholic acid)	C24H40O5	408.288	14.28				BHQCQFFYRZLCQQ-PGHAKIONSA-N	4_Endogenous
1	3961	1	13.38_372.3103m/z	13.384	372.31			✓	0.036	1.4879	[M+H]+	998	966		OL_1	53477791	53477791 (Myristoyl-L-carnitine)	C21H41NO4	371.304	13.42				PSHXNVGSVNEJBD-LJQANCHMSA-N	4_Endogenous
1	2435	1	13.41_334.2137n	13.41	317.2104, 357.2029	[M+H-H2O]+, [M+Na]+	334.214	✓		2.1168	[M+H-H2O]+, [M+Na]+	990	516		OL_2b	5280881	5280881 (Prostaglandin B2)	C20H30O4	334.214	12.9				PRFXRIUZNKLRHM-HKVRTXJWSA-N	4_Endogenous
1	967	1	13.43_495.3075m/z	13.432	495.308			✓		3.9941	[M+2Na-H]+	995	985		OL_2b	122312	122312 (Coprocholic Acid)	C27H46O5	450.334	15.32				CNWPIIOQKZNXBB-VCVMUKOKSA-N	4_Endogenous
1	7536	1	13.43_95.0854m/z	13.432	95.0854			✓	0.472	2.4334	[M+H-2H2O]+	999			OL_2a	8094	8094 (Heptanoic acid)	C7H14O2	130.099	12.96				MNWFXJYAOYHMED-UHFFFAOYSA-N	4_Endogenous
1	2044	1	13.46_243.2100m/z	13.456	243.21			✓		2.4908	[M+H-2H2O]+	996	588		OL_2b	5280933	5280933 (gamma-linolenic acid)	C18H30O2	278.225	15.95				VZCCETWTMQHEPK-QNEBEIHSSA-N	4_Endogenous
1	6260	1	13.46_339.2677m/z	13.456	339.268			✓		1.3499	[M+H-2H2O]+	994	569		OL_2b	5283906	5283906 (Dehydrolithocholic acid)	C24H38O3	374.282	15.62				KIQFUORWRVZTHT-OPTMKGCMSA-N	4_Endogenous
1	9882	13	13.46_392.2921n	13.456	375.2888, 357.2783, 415.2815, 437.2635	[M+H-H2O]+, [M+H-2H2O]+, [M+Na]+, [M+2Na-H]+	392.292	✓	0.194	1.3746	[M+H-H2O]+, [M+H-2H2O]+, [M+Na]+, [M+2Na-H]+	998	423		OL_1	31401	31401 (URSODEOXYCHOLATE)	C24H40O4	392.293	13.65				RUDATBOHQWOJDD-UZVSRGJWSA-N	4_Endogenous
1	9881	14	13.46_392.2921n	13.456	415.2815, 357.2783, 375.2888, 437.2635	[M+Na]+, [M+H-2H2O]+, [M+H-H2O]+, [M+2Na-H]+	392.292	✓	0.136	1.3746	[M+Na]+, [M+H-2H2O]+, [M+H-H2O]+, [M+2Na-H]+	998	424		OL_1	5283821	5283821 (Murideoxycholic acid)	C24H40O4	392.293	13.32				DGABKXLVXPYZII-PLYQRAMGSA-N	4_Endogenous
1	9883	1	13.46_392.2921n	13.456	437.2635, 415.2815, 357.2783, 375.2888	[M+2Na-H]+, [M+Na]+, [M+H-2H2O]+, [M+H-H2O]+	392.292	✓		1.3746	[M+2Na-H]+, [M+Na]+, [M+H-2H2O]+, [M+H-H2O]+	998	971		OL_2b	222528	222528 (Deoxycholic acid)	C24H40O4	392.293	14.95				KXGVEGMKQFWNSR-LLQZFEROSA-N	4_Endogenous
1	9881	7	13.46_392.2921n	13.456	415.2815, 357.2783, 375.2888, 437.2635	[M+Na]+, [M+H-2H2O]+, [M+H-H2O]+, [M+2Na-H]+	392.292	✓		1.3746	[M+Na]+, [M+H-2H2O]+, [M+H-H2O]+, [M+2Na-H]+	998	910		OL_2b	10133	10133 (Chenodeoxycholic acid)	C24H40O4	392.293	14.94				RUDATBOHQWOJDD-BSWAIDMHSA-N	4_Endogenous
1	4270	3	13.51_390.2765n	13.508	391.2834, 355.2626	[M+H]+, [M+H-2H2O]+	390.276	✓	0.392	1.3728	[M+H]+, [M+H-2H2O]+	996	819		OL_1	53477693	53477693 (7-Ketochenodeoxycholate)	C24H38O4	390.277	13.9				DXOCDBGWDZAYRQ-QPVZPPSOSA-N	4_Endogenous
1	118	1	13.56_437.3483m/z	13.559	437.348			✓	0.411	4.4972	[2M+3H2O+2H]2+	998			OL_2a	6450015	6450015 (Linoleyl carnitine)	C25H45NO4	423.335	13.97				MJLXQSQYKZWZCB-DQFWFXSYSA-N	4_Endogenous
1	7210	1	13.64_454.2926m/z	13.638	454.293			✓	0.038	0.8698	[M+K]+	998			OL_2a	71464553	71464553 (3-Hydroxyhexadecanoylcarnitine)	C23H45NO5	415.33	13.6				XKAZIAFZAQAHHG-UHFFFAOYSA-N	4_Endogenous
1	3304	1	13.66_267.1924m/z	13.665	267.192			✓		2.5975	[M+Na]+	997	754		OL_2b	1563	1563 (2-hydroxytetradecanoic acid)	C14H28O3	244.204	15.13				JYZJYKOZGGEXSX-UHFFFAOYSA-N	4_Endogenous
1	10898	1	13.66_337.1773m/z	13.665	337.177			✓	0.135	3.6423	[M-e]+	995			OL_2a	91656	91656 (Baycor)	C20H23N3O2	337.179	13.8				VGPIBGGRCVEHQZ-UHFFFAOYSA-N	1_Enviromental Relevant
1	7220	1	13.69_398.3259m/z	13.689	398.326			✓	0.089	1.4147	[M+H-H2O]+	996			OL_2a	71464553	71464553 (3-Hydroxyhexadecanoylcarnitine)	C23H45NO5	415.33	13.6				XKAZIAFZAQAHHG-UHFFFAOYSA-N	4_Endogenous
1	4316	1	13.69_431.2764m/z	13.689	431.276			✓	0.361	0.884	[M+Na]+	996	998		OL_1	221493	221493 (Cholic acid)	C24H40O5	408.288	14.05				BHQCQFFYRZLCQQ-OELDTZBJSA-N	4_Endogenous
1	4316	8	13.69_431.2764m/z	13.689	431.276			✓	0.051	0.884	[M+Na]+	996			OL_2a	92805	92805 (Gamma-Muricholic acid)	C24H40O5	408.288	13.74				DKPMWHFRUGMUKF-KWXDGCAGSA-N	4_Endogenous
1	4316	5	13.69_431.2764m/z	13.689	431.276			✓		0.884	[M+Na]+	996	978		OL_2b	160636	160636 (Allocholic acid)	C24H40O5	408.288	14.28				BHQCQFFYRZLCQQ-PGHAKIONSA-N	4_Endogenous
1	4316	6	13.69_431.2764m/z	13.689	431.276			✓		0.884	[M+Na]+	996	976		OL_2b	5283853	5283853 (Beta-Muricholic acid)	C24H40O5	408.288	13.18				DKPMWHFRUGMUKF-CRKPLTDNSA-N	4_Endogenous
1	4316	7	13.69_431.2764m/z	13.689	431.276			✓		0.884	[M+Na]+	996	948		OL_2b	53477700	53477700 (Alpha-Muricholic acid)	C24H40O5	408.288	13.04				DKPMWHFRUGMUKF-LPMPYYIQSA-N	4_Endogenous
1	10952	1	13.72_314.2239n	13.716	315.2311, 337.2132	[M+H]+, [M+Na]+	314.224	✓		2.2632	[M+H]+, [M+Na]+	999	618		OL_2b	644019	644019 (Cannabidiol (CBD))	C21H30O2	314.225	14.93				QHMBSVQNZZTUGM-ZWKOTPCHSA-N	1_Enviromental Relevant
1	10952	2	13.72_314.2239n	13.716	315.2311, 337.2132	[M+H]+, [M+Na]+	314.224	✓		2.2632	[M+H]+, [M+Na]+	999	588		OL_2b	638026	638026 ((−)-Δ8-THC)	C21H30O2	314.225	15.92				HCAWPGARWVBULJ-IAGOWNOFSA-N	1_Enviromental Relevant
1	10952	3	13.72_314.2239n	13.716	315.2311, 337.2132	[M+H]+, [M+Na]+	314.224	✓		2.2632	[M+H]+, [M+Na]+	999	330		OL_2b	30219	30219 (Cannabichromene)	C21H30O2	314.225	16.07				UVOLYTDXHDXWJU-UHFFFAOYSA-N	1_Enviromental Relevant
1	10030	1	13.72_495.3445m/z	13.716	495.344			✓	0.386	0.0913	[2M+Na]+	998			OL_2a	146102	146102 (2,6-di-tert-butyl-4-hydroxy-4-methylcyclohexa-2,5-dien-1-one)	C15H24O2	236.178	13.33				DQBHJILNHNRDTM-UHFFFAOYSA-N	1_Enviromental Relevant
1	2823	1	13.74_234.1614n	13.741	235.1687, 257.1509	[M+H]+, [M+Na]+	234.161	✓	0.109	2.2693	[M+H]+, [M+Na]+	998	887		OL_1	73219	73219 (3,5-Di-tert-butyl-4-hydroxybenzaldehyde)	C15H22O2	234.162	13.85				DOZRDZLFLOODMB-UHFFFAOYSA-N	1_Enviromental Relevant
1	12481	1	13.74_430.3076n	13.741	413.3044, 431.3154	[M+H-H2O]+, [M+H]+	430.308	✓		1.5564	[M+H-H2O]+, [M+H]+	991	471		OL_2b	91746147	91746147 (7α-hydroxy-3-oxo-4-cholestenoic acid)	C27H42O4	430.308	15.14				SATGKQGFUDXGAX-SLTBQWEQSA-N	4_Endogenous
1	2749	1	13.77_353.2081m/z	13.768	353.208			✓		1.7629	[M+Na]+	997	810		OL_2b	162225402	162225402 ((±)-11-Hydroxy-Δ9-THC)	C21H30O3	330.219	14.57				ZURNRTGXPYFPMR-ZBACLAMISA-H	1_Enviromental Relevant
1	12001	1	13.79_413.3481m/z	13.795	413.348			✓	0.375	4.2421	[2M+3H2O+2H]2+	997			OL_2a	11953816	11953816 (Hexadecanoylcarnitine)	C23H45NO4	399.335	14.17				XOMRRQXKHMYMOC-OAQYLSRUSA-N	4_Endogenous
1	9335	1	13.82_307.2624m/z	13.82	307.262			✓		2.6236	[M+H]+	994	769		OL_2b	5280581	5280581 (dihomo-gamma-linolenic acid)	C20H34O2	306.256	16.46				HOBAELRKJCKHQD-QNEBEIHSSA-N	4_Endogenous
1	5817	3	13.82_417.3364m/z	13.82	417.336			✓		0.111	[M+H]+	965	410		OL_2b	5280453	5280453 (Calcitriol)	C27H44O3	416.329	15.04				GMRQFYUYWCNGIN-NKMMMXOESA-N	4_Endogenous
1	2331	1	13.85_390.3361m/z	13.847	390.336			✓	0.493	1.1453	[M+H-2H2O]+	998			OL_2a	46907933	46907933 (Oleoylcarnitine)	C25H47NO4	425.351	14.34				IPOLTUVFXFHAHI-WHIOSMTNSA-N	4_Endogenous
1	7880	16	13.85_392.2919n	13.847	375.2886, 437.2634	[M+H-H2O]+, [M+2Na-H]+	392.292	✓	0.197	1.9354	[M+H-H2O]+, [M+2Na-H]+	998	683		OL_1	31401	31401 (URSODEOXYCHOLATE)	C24H40O4	392.293	13.65				RUDATBOHQWOJDD-UZVSRGJWSA-N	4_Endogenous
1	7881	1	13.85_392.2919n	13.847	437.2634, 375.2886	[M+2Na-H]+, [M+H-H2O]+	392.292	✓		1.9354	[M+2Na-H]+, [M+H-H2O]+	998	971		OL_2b	222528	222528 (Deoxycholic acid)	C24H40O4	392.293	14.95				KXGVEGMKQFWNSR-LLQZFEROSA-N	4_Endogenous
1	11687	16	13.85_392.2921n	13.847	357.2783, 415.2814	[M+H-2H2O]+, [M+Na]+	392.292	✓	0.197	1.4037	[M+H-2H2O]+, [M+Na]+	999			OL_2a	31401	31401 (URSODEOXYCHOLATE)	C24H40O4	392.293	13.65				RUDATBOHQWOJDD-UZVSRGJWSA-N	4_Endogenous
1	11688	4	13.85_392.2921n	13.847	415.2814, 357.2783	[M+Na]+, [M+H-2H2O]+	392.292	✓		1.4037	[M+Na]+, [M+H-2H2O]+	999	916		OL_2b	222528	222528 (DEOXYCHOLATE)	C24H40O4	392.293	14.95				KXGVEGMKQFWNSR-LLQZFEROSA-N	4_Endogenous
1	11688	7	13.85_392.2921n	13.847	415.2814, 357.2783	[M+Na]+, [M+H-2H2O]+	392.292	✓		1.4037	[M+Na]+, [M+H-2H2O]+	999	884		OL_2b	10133	10133 (Chenodeoxycholic acid)	C24H40O4	392.293	14.94				RUDATBOHQWOJDD-BSWAIDMHSA-N	4_Endogenous
1	11688	14	13.85_392.2921n	13.847	415.2814, 357.2783	[M+Na]+, [M+H-2H2O]+	392.292	✓		1.4037	[M+Na]+, [M+H-2H2O]+	999	444		OL_2b	5283821	5283821 (Murideoxycholic acid)	C24H40O4	392.293	13.32				DGABKXLVXPYZII-PLYQRAMGSA-N	4_Endogenous
1	6263	1	13.87_391.2837m/z	13.873	391.284			✓	0.027	1.5818	[M+H]+	997	525		OL_1	53477693	53477693 (7-Ketochenodeoxycholate)	C24H38O4	390.277	13.9				DXOCDBGWDZAYRQ-QPVZPPSOSA-N	4_Endogenous
1	6263	3	13.87_391.2837m/z	13.873	391.284			✓	0.133	1.4239	[M+H-H2O]+	997	506		OL_1	92805	92805 (Gamma-Muricholic acid)	C24H40O5	408.288	13.74				DKPMWHFRUGMUKF-KWXDGCAGSA-N	4_Endogenous
1	6263	11	13.87_391.2837m/z	13.873	391.284			✓	0.177	1.4239	[M+H-H2O]+	997	487		OL_1	221493	221493 (Cholic acid)	C24H40O5	408.288	14.05				BHQCQFFYRZLCQQ-OELDTZBJSA-N	4_Endogenous
1	6263	16	13.87_391.2837m/z	13.873	391.284			✓	0.407	1.4239	[M+H-H2O]+	997	454		OL_1	160636	160636 (Allocholic acid)	C24H40O5	408.288	14.28				BHQCQFFYRZLCQQ-PGHAKIONSA-N	4_Endogenous
1	6263	5	13.87_391.2837m/z	13.873	391.284			✓		1.4239	[M+H-H2O]+	997	497		OL_2b	122340	122340 (Ursocholic acid)	C24H40O5	408.288	12.29				BHQCQFFYRZLCQQ-UTLSPDKDSA-N	4_Endogenous
1	6263	6	13.87_391.2837m/z	13.873	391.284			✓		1.4239	[M+H-H2O]+	997	496		OL_2b	53477700	53477700 (Alpha-Muricholic acid)	C24H40O5	408.288	13.04				DKPMWHFRUGMUKF-LPMPYYIQSA-N	4_Endogenous
1	6263	15	13.87_391.2837m/z	13.873	391.284			✓		1.4239	[M+H-H2O]+	997	461		OL_2b	5283853	5283853 (Beta-Muricholic acid)	C24H40O5	408.288	13.18				DKPMWHFRUGMUKF-CRKPLTDNSA-N	4_Endogenous
1	4651	1	13.90_454.2927m/z	13.9	454.293			✓	0.3	0.7157	[M+K]+	999			OL_2a	71464553	71464553 (3-Hydroxyhexadecanoylcarnitine)	C23H45NO5	415.33	13.6				XKAZIAFZAQAHHG-UHFFFAOYSA-N	4_Endogenous
1	3263	1	13.93_163.0387m/z	13.926	163.039				0.006	0.1141	[M+H-H2O]+	999			OL_2a	979	979 (3-(4-HYDROXYPHENYL)PYRUVATE)	C9H8O4	180.042	13.92				KKADPXVIOXHVKN-UHFFFAOYSA-N	4_Endogenous
1	3263	2	13.93_163.0387m/z	13.926	163.039				0.384	0.1141	[M+H-H2O]+	999			OL_2a	5282146	5282146 (trans-2,3-Dimethoxycinnamic acid)	C9H8O4	180.042	14.31				SIUKXCMDYPYCLH-SNAWJCMRSA-N	3_Microbiome
1	3263	10	13.93_163.0387m/z	13.926	163.039				0.474	1.3244	[M+H-H2O]+	999			OL_2a	15513	15513 (4-(Methoxycarbonyl)benzoic acid)	C9H8O4	180.042	14.4				REIDAMBAPLIATC-UHFFFAOYSA-N	1_Enviromental Relevant
1	12487	1	13.95_287.1997m/z	13.951	287.2			✓		3.0645	[M+H]+	991	539		OL_2b	11601669	11601669 (Cannabidivarin)	C19H26O2	286.193	15.04				REOZWEGFPHTFEI-JKSUJKDBSA-N	1_Enviromental Relevant
1	11828	1	13.95_424.3417m/z	13.951	424.342			✓	0.019	1.0477	[M+H]+	998	981		OL_1	6450015	6450015 (Linoleyl carnitine)	C25H45NO4	423.335	13.97				MJLXQSQYKZWZCB-DQFWFXSYSA-N	4_Endogenous
1	4475	1	13.98_400.3416m/z	13.978	400.342			✓	0.192	1.3703	[M+H]+	997	345		OL_1	11953816	11953816 (Hexadecanoylcarnitine)	C23H45NO4	399.335	14.17				XOMRRQXKHMYMOC-OAQYLSRUSA-N	4_Endogenous
1	5068	1	13.98_439.3639m/z	13.978	439.364			✓	0.362	4.3747	[2M+3H2O+2H]2+	997			OL_2a	46907933	46907933 (Oleoylcarnitine)	C25H47NO4	425.351	14.34				IPOLTUVFXFHAHI-WHIOSMTNSA-N	4_Endogenous
1	3860	7	14.00_391.2836m/z	14.004	391.284			✓	0.046	1.7023	[M+H-H2O]+	998	865		OL_1	221493	221493 (Cholic acid)	C24H40O5	408.288	14.05				BHQCQFFYRZLCQQ-OELDTZBJSA-N	4_Endogenous
1	3860	13	14.00_391.2836m/z	14.004	391.284			✓	0.276	1.7023	[M+H-H2O]+	998	840		OL_1	160636	160636 (Allocholic acid)	C24H40O5	408.288	14.28				BHQCQFFYRZLCQQ-PGHAKIONSA-N	4_Endogenous
1	3860	14	14.00_391.2836m/z	14.004	391.284			✓	0.104	1.8732	[M+H]+	998	836		OL_1	53477693	53477693 (7-Ketochenodeoxycholate)	C24H38O4	390.277	13.9				DXOCDBGWDZAYRQ-QPVZPPSOSA-N	4_Endogenous
1	3860	20	14.00_391.2836m/z	14.004	391.284			✓	0.264	1.7023	[M+H-H2O]+	998	752		OL_1	92805	92805 (Gamma-Muricholic acid)	C24H40O5	408.288	13.74				DKPMWHFRUGMUKF-KWXDGCAGSA-N	4_Endogenous
1	3860	10	14.00_391.2836m/z	14.004	391.284			✓		1.7023	[M+H-H2O]+	998	857		OL_2b	53477700	53477700 (Alpha-Muricholic acid)	C24H40O5	408.288	13.04				DKPMWHFRUGMUKF-LPMPYYIQSA-N	4_Endogenous
1	3860	15	14.00_391.2836m/z	14.004	391.284			✓		1.7023	[M+H-H2O]+	998	834		OL_2b	5283853	5283853 (Beta-Muricholic acid)	C24H40O5	408.288	13.18				DKPMWHFRUGMUKF-CRKPLTDNSA-N	4_Endogenous
1	3860	17	14.00_391.2836m/z	14.004	391.284			✓		1.7023	[M+H-H2O]+	998	827		OL_2b	122340	122340 (Ursocholic acid)	C24H40O5	408.288	12.29				BHQCQFFYRZLCQQ-UTLSPDKDSA-N	4_Endogenous
1	5150	1	14.00_413.2658m/z	14.004	413.266				0.104	1.0755	[M+Na]+	996			OL_2a	53477693	53477693 (7-Ketochenodeoxycholate)	C24H38O4	390.277	13.9				DXOCDBGWDZAYRQ-QPVZPPSOSA-N	4_Endogenous
1	6078	1	14.03_283.2624m/z	14.029	283.262			✓		3.1208	[M+H]+	998	386		OL_2b	445639	445639 (Oleic acid)	C18H34O2	282.256	15.34				ZQPPMHVWECSIRJ-KTKRTIGZSA-N	4_Endogenous
1	3947	2	14.03_449.3136n	14.029	494.2852, 414.2998, 472.3033, 450.3211, 432.3105, 921.6178	[M+2Na-H]+, [M+H-2H2O]+, [M+Na]+, [M+H]+, [M+H-H2O]+, [2M+Na]+	449.314	✓	0.049	1.1142	[M+2Na-H]+, [M+H-2H2O]+, [M+Na]+, [M+H]+, [M+H-H2O]+, [2M+Na]+	998	988		OL_1	12544	12544 (Glycochenodeoxycholic acid)	C26H43NO5	449.314	13.98				GHCZAUBVMUEKKP-GYPHWSFCSA-N	4_Endogenous
1	3947	5	14.03_449.3136n	14.029	494.2852, 450.3211, 472.3033, 414.2998, 432.3105, 921.6178	[M+2Na-H]+, [M+H]+, [M+Na]+, [M+H-2H2O]+, [M+H-H2O]+, [2M+Na]+	449.314	✓	0.251	1.1142	[M+2Na-H]+, [M+H]+, [M+Na]+, [M+H-2H2O]+, [M+H-H2O]+, [2M+Na]+	998	981		OL_1	22833539	22833539 (Glycodeoxycholic acid)	C26H43NO5	449.314	14.28				WVULKSPCQVQLCU-ZMBDPXIHSA-N	4_Endogenous
1	3948	1	14.03_449.3136n	14.029	472.3033, 494.2852, 432.3105, 414.2998, 450.3211, 921.6178	[M+Na]+, [M+2Na-H]+, [M+H-H2O]+, [M+H-2H2O]+, [M+H]+, [2M+Na]+	449.314	✓		1.1142	[M+Na]+, [M+2Na-H]+, [M+H-H2O]+, [M+H-2H2O]+, [M+H]+, [2M+Na]+	998	994		OL_2b	12310288	12310288 (Glycoursodeoxycholic acid)	C26H43NO5	449.314	12.64				GHCZAUBVMUEKKP-XROMFQGDSA-N	4_Endogenous
1	3948	2	14.03_449.3136n	14.029	472.3033, 494.2852, 414.2998, 450.3211, 432.3105, 921.6178	[M+Na]+, [M+2Na-H]+, [M+H-2H2O]+, [M+H]+, [M+H-H2O]+, [2M+Na]+	449.314	✓		1.1142	[M+Na]+, [M+2Na-H]+, [M+H-2H2O]+, [M+H]+, [M+H-H2O]+, [2M+Na]+	998	993		OL_2b	114611	114611 (Glycohyodeoxcholic acid)	C26H43NO5	449.314	12.89				SPOIYSFQOFYOFZ-BRDORRHWSA-N	4_Endogenous
1	7179	1	14.03_504.2406m/z	14.029	504.241			✓	0.071	3.2574	[M+Na]+	994			OL_2a	5283123	5283123 (N-acetyl Leukotriene E4)	C25H39NO6S	481.25	14.1				BGGYAYMMFYBWEX-HXDOPMNESA-N	4_Endogenous
1	10737	2	14.08_315.2158m/z	14.082	315.216			✓		2.6324	[M+H]+	998	310		OL_2b	102105765	102105765 (2-(7-Hydroxy-4-methyloctoxy)carbonylcyclohexane-1-carboxylic acid (Mhnch))	C17H30O5	314.209	13.07				WPTRTTWYMWWUTQ-UHFFFAOYSA-N	1_Enviromental Relevant
1	3146	1	14.08_355.2626m/z	14.082	355.263			✓	0.182	1.2492	[M+H-2H2O]+	998	860		OL_1	53477693	53477693 (7-Ketochenodeoxycholate)	C24H38O4	390.277	13.9				DXOCDBGWDZAYRQ-QPVZPPSOSA-N	4_Endogenous
1	4068	1	14.08_408.2870n	14.082	431.2764, 373.2732, 426.3205, 453.2580	[M+Na]+, [M+H-2H2O]+, [M+NH4]+, [M+2Na-H]+	408.287	✓	0.032	1.3604	[M+Na]+, [M+H-2H2O]+, [M+NH4]+, [M+2Na-H]+	998	998		OL_1	221493	221493 (Cholic acid)	C24H40O5	408.288	14.05				BHQCQFFYRZLCQQ-OELDTZBJSA-N	4_Endogenous
1	4068	5	14.08_408.2870n	14.082	431.2764, 426.3205, 373.2732, 453.2580	[M+Na]+, [M+NH4]+, [M+H-2H2O]+, [M+2Na-H]+	408.287	✓	0.198	1.3604	[M+Na]+, [M+NH4]+, [M+H-2H2O]+, [M+2Na-H]+	998	956		OL_1	160636	160636 (Allocholic acid)	C24H40O5	408.288	14.28				BHQCQFFYRZLCQQ-PGHAKIONSA-N	4_Endogenous
1	4067	9	14.08_408.2870n	14.082	373.2732, 431.2764, 453.2580, 426.3205	[M+H-2H2O]+, [M+Na]+, [M+2Na-H]+, [M+NH4]+	408.287	✓	0.342	1.3604	[M+H-2H2O]+, [M+Na]+, [M+2Na-H]+, [M+NH4]+	998	819		OL_1	92805	92805 (Gamma-Muricholic acid)	C24H40O5	408.288	13.74				DKPMWHFRUGMUKF-KWXDGCAGSA-N	4_Endogenous
1	4067	3	14.08_408.2870n	14.082	373.2732, 426.3205, 431.2764, 453.2580	[M+H-2H2O]+, [M+NH4]+, [M+Na]+, [M+2Na-H]+	408.287	✓		1.3604	[M+H-2H2O]+, [M+NH4]+, [M+Na]+, [M+2Na-H]+	998	864		OL_2b	122340	122340 (Ursocholic acid)	C24H40O5	408.288	12.29				BHQCQFFYRZLCQQ-UTLSPDKDSA-N	4_Endogenous
1	4068	6	14.08_408.2870n	14.082	431.2764, 426.3205, 373.2732, 453.2580	[M+Na]+, [M+NH4]+, [M+H-2H2O]+, [M+2Na-H]+	408.287	✓		1.3604	[M+Na]+, [M+NH4]+, [M+H-2H2O]+, [M+2Na-H]+	998	954		OL_2b	5283853	5283853 (Beta-Muricholic acid)	C24H40O5	408.288	13.18				DKPMWHFRUGMUKF-CRKPLTDNSA-N	4_Endogenous
1	4068	8	14.08_408.2870n	14.082	431.2764, 373.2732, 453.2580, 426.3205	[M+Na]+, [M+H-2H2O]+, [M+2Na-H]+, [M+NH4]+	408.287	✓		1.3604	[M+Na]+, [M+H-2H2O]+, [M+2Na-H]+, [M+NH4]+	998	928		OL_2b	53477700	53477700 (Alpha-Muricholic acid)	C24H40O5	408.288	13.04				DKPMWHFRUGMUKF-LPMPYYIQSA-N	4_Endogenous
1	12183	1	14.13_244.2032n	14.133	267.1926, 227.2000, 209.1896	[M+Na]+, [M+H-H2O]+, [M+H-2H2O]+	244.203	✓		2.4625	[M+Na]+, [M+H-H2O]+, [M+H-2H2O]+	991	749		OL_2b	1563	1563 (2-hydroxytetradecanoic acid)	C14H28O3	244.204	15.13				JYZJYKOZGGEXSX-UHFFFAOYSA-N	4_Endogenous
1	5446	16	14.13_392.2921n	14.133	375.2889, 357.2783, 415.2814	[M+H-H2O]+, [M+H-2H2O]+, [M+Na]+	392.292	✓	0.483	1.3587	[M+H-H2O]+, [M+H-2H2O]+, [M+Na]+	998	596		OL_1	31401	31401 (URSODEOXYCHOLATE)	C24H40O4	392.293	13.65				RUDATBOHQWOJDD-UZVSRGJWSA-N	4_Endogenous
1	5445	1	14.13_392.2921n	14.133	415.2814, 357.2783, 375.2889	[M+Na]+, [M+H-2H2O]+, [M+H-H2O]+	392.292	✓		1.3587	[M+Na]+, [M+H-2H2O]+, [M+H-H2O]+	998	947		OL_2b	222528	222528 (Sodium deoxycholate)	C24H40O4	392.293	14.95				KXGVEGMKQFWNSR-LLQZFEROSA-N	4_Endogenous
1	5445	10	14.13_392.2921n	14.133	415.2814, 357.2783, 375.2889	[M+Na]+, [M+H-2H2O]+, [M+H-H2O]+	392.292	✓		1.3587	[M+Na]+, [M+H-2H2O]+, [M+H-H2O]+	998	919		OL_2b	10133	10133 (Chenodeoxycholic acid)	C24H40O4	392.293	14.94				RUDATBOHQWOJDD-BSWAIDMHSA-N	4_Endogenous
1	5445	14	14.13_392.2921n	14.133	415.2814, 357.2783, 375.2889	[M+Na]+, [M+H-2H2O]+, [M+H-H2O]+	392.292	✓		1.3587	[M+Na]+, [M+H-2H2O]+, [M+H-H2O]+	998	432		OL_2b	5283821	5283821 (Murideoxycholic acid)	C24H40O4	392.293	13.32				DGABKXLVXPYZII-PLYQRAMGSA-N	4_Endogenous
1	9739	10	14.13_437.2635m/z	14.133	437.264			✓	0.483	0.8775	[M+2Na-H]+	994			OL_2a	31401	31401 (URSODEOXYCHOLATE)	C24H40O4	392.293	13.65				RUDATBOHQWOJDD-UZVSRGJWSA-N	4_Endogenous
1	9739	1	14.13_437.2635m/z	14.133	437.264			✓		0.8775	[M+2Na-H]+	994	971		OL_2b	222528	222528 (Deoxycholic acid)	C24H40O4	392.293	14.95				KXGVEGMKQFWNSR-LLQZFEROSA-N	4_Endogenous
1	8937	1	14.16_339.2500m/z	14.16	339.25			✓	0.29	3.7218	[2M+Na]+	992	926		OL_1	8158	8158 (NONANOATE)	C9H18O2	158.131	14.45				FBUKVWPVBMHYJY-UHFFFAOYSA-N	4_Endogenous
1	4723	1	14.16_399.3344n	14.16	400.3417, 422.3236	[M+H]+, [M+Na]+	399.334	✓	0.01	1.1002	[M+H]+, [M+Na]+	998	997		OL_1	11953816	11953816 (Hexadecanoylcarnitine)	C23H45NO4	399.335	14.17				XOMRRQXKHMYMOC-OAQYLSRUSA-N	4_Endogenous
1	6428	1	14.16_401.2658m/z	14.16	401.266			✓	0.33	1.1311	[M+Na]+	998	984		OL_1	193905	193905 (Nordeoxycholic acid)	C23H38O4	378.277	14.49				PLRQOCVIINWCFA-AHFDLSHQSA-N	4_Endogenous
1	9835	1	14.19_252.6229m/z	14.185	252.623			✓	0.085	1.1588	[M+H+Na]2+	967			OL_2a	5283123	5283123 (N-acetyl Leukotriene E4)	C25H39NO6S	481.25	14.1				BGGYAYMMFYBWEX-HXDOPMNESA-N	4_Endogenous
1	6054	1	14.19_644.3404m/z	14.185	644.34			✓		4.4723	[M+H]+	993	610		OL_2b	129318236	129318236 (Buprenorphine-3-beta-D-glucuronide)	C35H49NO10	643.336	8.14					2_Drug and Medication
1	7056	1	14.21_259.1298m/z	14.21	259.13			✓	0.03	1.6648	[M+Na]+	998			OL_2a	14138	14138 (N-heptylparaben)	C14H20O3	236.141	14.18				ZTJORNVITHUQJA-UHFFFAOYSA-N	1_Enviromental Relevant
1	780	1	14.24_301.2130m/z	14.237	301.213			✓		2.7651	[M+Na]+	996	314		OL_2b	5312688	5312688 (11-Octadecen-9-ynoic acid)	C18H30O2	278.225	15.98				VENIIVIRETXKSV-BQYQJAHWSA-N	4_Endogenous
1	9605	1	14.24_428.3731m/z	14.237	428.373			✓		0.8926	[M+H]+	998	652		OL_2b	52922056	52922056 (Octadecanoylcarnitine)	C25H49NO4	427.366	14.74				FNPHNLNTJNMAEE-HSZRJFAPSA-N	4_Endogenous
1	11903	1	14.24_432.3233n	14.237	415.3200, 450.3576	[M+H-H2O]+, [M+NH4]+	432.323	✓	0.043	1.458	[M+H-H2O]+, [M+NH4]+	996	486		OL_1	9910685	9910685 (1,24,25-Trihydroxyvitamin D3)	C27H44O4	432.324	14.28				WFZKUWGUJVKMHC-QPGHTDHKSA-N	4_Endogenous
1	8371	3	14.24_449.3137n	14.237	494.2853, 450.3212, 432.3105, 414.2998, 472.3034, 488.2685	[M+2Na-H]+, [M+H]+, [M+H-H2O]+, [M+H-2H2O]+, [M+Na]+, [M+K]+	449.314	✓	0.157	0.9827	[M+2Na-H]+, [M+H]+, [M+H-H2O]+, [M+H-2H2O]+, [M+Na]+, [M+K]+	998	975		OL_1	12544	12544 (Glycochenodeoxycholic acid)	C26H43NO5	449.314	14.08				GHCZAUBVMUEKKP-GYPHWSFCSA-N	4_Endogenous
1	8371	5	14.24_449.3137n	14.237	494.2853, 432.3105, 450.3212, 414.2998, 472.3034, 488.2685	[M+2Na-H]+, [M+H-H2O]+, [M+H]+, [M+H-2H2O]+, [M+Na]+, [M+K]+	449.314	✓	0.043	0.9827	[M+2Na-H]+, [M+H-H2O]+, [M+H]+, [M+H-2H2O]+, [M+Na]+, [M+K]+	998	970		OL_1	22833539	22833539 (Glycodeoxycholic acid)	C26H43NO5	449.314	14.28				WVULKSPCQVQLCU-ZMBDPXIHSA-N	4_Endogenous
1	8371	1	14.24_449.3137n	14.237	494.2853, 432.3105, 450.3212, 414.2998, 472.3034, 488.2685	[M+2Na-H]+, [M+H-H2O]+, [M+H]+, [M+H-2H2O]+, [M+Na]+, [M+K]+	449.314	✓		0.9827	[M+2Na-H]+, [M+H-H2O]+, [M+H]+, [M+H-2H2O]+, [M+Na]+, [M+K]+	998	993		OL_2b	12310288	12310288 (Glycoursodeoxycholic acid)	C26H43NO5	449.314	12.64				GHCZAUBVMUEKKP-XROMFQGDSA-N	4_Endogenous
1	8371	2	14.24_449.3137n	14.237	494.2853, 432.3105, 450.3212, 414.2998, 472.3034, 488.2685	[M+2Na-H]+, [M+H-H2O]+, [M+H]+, [M+H-2H2O]+, [M+Na]+, [M+K]+	449.314	✓		0.9827	[M+2Na-H]+, [M+H-H2O]+, [M+H]+, [M+H-2H2O]+, [M+Na]+, [M+K]+	998	987		OL_2b	114611	114611 (Glycohyodeoxcholic acid)	C26H43NO5	449.314	12.89				SPOIYSFQOFYOFZ-BRDORRHWSA-N	4_Endogenous
1	540	5	14.24_921.6179m/z	14.237	921.618			✓	0.157	0.4922	[2M+Na]+	982			OL_2a	12544	12544 (Glycochenodeoxycholic acid)	C26H43NO5	449.314	14.08				GHCZAUBVMUEKKP-GYPHWSFCSA-N	4_Endogenous
1	540	7	14.24_921.6179m/z	14.237	921.618			✓	0.043	0.4922	[2M+Na]+	982			OL_2a	22833539	22833539 (Glycodeoxycholic acid)	C26H43NO5	449.314	14.28				WVULKSPCQVQLCU-ZMBDPXIHSA-N	4_Endogenous
1	12491	1	14.26_385.1980m/z	14.263	385.198			✓		0.5897	[M+Na]+	998	994		OL_2b	5754	5754 (CORTISOL)	C21H30O5	362.209	10.56				JYGXADMDTFJGBT-VWUMJDOOSA-N	4_Endogenous
1	7475	1	14.29_180.0420n	14.289	181.049	[M+H]+	180.042	✓	0.021	0.1213	[M+H]+	1000	734		OL_1	5282146	5282146 (trans-2,3-Dimethoxycinnamic acid)	C9H8O4	180.042	14.31				SIUKXCMDYPYCLH-SNAWJCMRSA-N	3_Microbiome
1	7475	3	14.29_180.0420n	14.289	181.049	[M+H]+	180.042	✓	0.111	1.5599	[M+H]+	1000			OL_2a	15513	15513 (4-(Methoxycarbonyl)benzoic acid)	C9H8O4	180.042	14.4				REIDAMBAPLIATC-UHFFFAOYSA-N	1_Enviromental Relevant
1	7475	5	14.29_180.0420n	14.289	181.049	[M+H]+	180.042	✓	0.369	0.1213	[M+H]+	1000			OL_2a	979	979 (3-(4-HYDROXYPHENYL)PYRUVATE)	C9H8O4	180.042	13.92				KKADPXVIOXHVKN-UHFFFAOYSA-N	4_Endogenous
1	12080	1	14.29_278.1511n	14.289	317.1142, 579.2930	[M+K]+, [2M+Na]+	278.151	✓	0.071	2.5813	[M+K]+, [2M+Na]+	997			OL_2a	HMDB13248	HMDB13248 (Monoethylhexyl phthalic acid)	C16H22O4	278.152	14.36					1_Enviromental Relevant
1	12080	3	14.29_278.1511n	14.289	317.1142, 579.2930	[M+K]+, [2M+Na]+	278.151	✓	0.329	2.5813	[M+K]+, [2M+Na]+	997			OL_2a	5393-19-1	5393-19-1 (Mono-n-octyl phthalate)	C16H22O4	278.152	13.96					1_Enviromental Relevant
1	12080	5	14.29_278.1511n	14.289	317.1142, 579.2930	[M+K]+, [2M+Na]+	278.151	✓	0.081	2.5813	[M+K]+, [2M+Na]+	997			OL_2a	154683	154683 (Mono-(2-ethylhexyl) Terephtalate)	C16H22O4	278.152	14.37				HRUJAEJKCNCOGW-UHFFFAOYSA-N	1_Enviromental Relevant
1	4386	1	14.29_279.1585m/z	14.289	279.159				0.071	2.2625	[M+H]+	998			OL_2a	HMDB13248	HMDB13248 (Monoethylhexyl phthalic acid)	C16H22O4	278.152	14.36					1_Enviromental Relevant
1	4386	3	14.29_279.1585m/z	14.289	279.159				0.081	2.2625	[M+H]+	998			OL_2a	154683	154683 (Mono-(2-ethylhexyl) Terephtalate)	C16H22O4	278.152	14.37				HRUJAEJKCNCOGW-UHFFFAOYSA-N	1_Enviromental Relevant
1	4386	5	14.29_279.1585m/z	14.289	279.159				0.329	2.2625	[M+H]+	998			OL_2a	5393-19-1	5393-19-1 (Mono-n-octyl phthalate)	C16H22O4	278.152	13.96					1_Enviromental Relevant
1	5953	1	14.29_300.1582m/z	14.289	300.158			✓		3.6742	[M+H]+	993	851		OL_2b	5284371	5284371 (Codeine)	C18H21NO3	299.152	4.53				OROGSEYTTFOCAN-DNJOTXNNSA-N	2_Drug and Medication
1	5953	2	14.29_300.1582m/z	14.289	300.158			✓		3.6742	[M+H]+	993	812		OL_2b	5284569	5284569 (Hydrocodone)	C18H21NO3	299.152	4.96				LLPOLZWFYMWNKH-CMKMFDCUSA-N	2_Drug and Medication
1	1209	1	14.29_383.1822m/z	14.289	383.182			✓		1.8979	[M+Na]+	997	991		OL_2b	222786	222786 (Cortisone)	C21H28O5	360.194	10.34				MFYSYFVPBJMHGN-ZPOLXVRWSA-N	4_Endogenous
1	11586	1	14.34_425.3501n	14.341	426.3574, 448.3396	[M+H]+, [M+Na]+	425.35	✓	0.001	0.8754	[M+H]+, [M+Na]+	998	984		OL_1	46907933	46907933 (Oleoylcarnitine)	C25H47NO4	425.351	14.34				IPOLTUVFXFHAHI-WHIOSMTNSA-N	4_Endogenous
1	9888	1	14.39_267.1925m/z	14.393	267.192			✓		2.1955	[M+Na]+	997	852		OL_2b	1563	1563 (2-hydroxytetradecanoic acid)	C14H28O3	244.204	15.13				JYZJYKOZGGEXSX-UHFFFAOYSA-N	4_Endogenous
1	6356	1	14.39_441.3797m/z	14.393	441.38			✓	0.347	4.6768	[2M+3H2O+2H]2+	998			OL_2a	52922056	52922056 (Octadecanoylcarnitine)	C25H49NO4	427.366	14.74				FNPHNLNTJNMAEE-HSZRJFAPSA-N	4_Endogenous
1	4669	1	14.42_259.1298m/z	14.419	259.13			✓	0.239	1.7513	[M+Na]+	1000			OL_2a	14138	14138 (N-heptylparaben)	C14H20O3	236.141	14.18				ZTJORNVITHUQJA-UHFFFAOYSA-N	1_Enviromental Relevant
1	3618	1	14.42_401.2657m/z	14.419	401.266			✓	0.071	1.3276	[M+Na]+	998	984		OL_1	193905	193905 (Nordeoxycholic acid)	C23H38O4	378.277	14.49				PLRQOCVIINWCFA-AHFDLSHQSA-N	4_Endogenous
1	9294	1	14.45_313.2731m/z	14.445	313.273			✓	0.085	2.3118	[M+CH3OH+H]+	997	729		OL_1	1449	1449 (17-Octadecynoic acid)	C18H32O2	280.24	14.53				DZIILFGADWDKMF-UHFFFAOYSA-N	4_Endogenous
1	7801	2	14.47_361.1981m/z	14.471	361.198			✓	0.439	1.1828	[M+Na]+	989	993		OL_1	5794	5794 (Piperonyl butoxide)	C19H30O5	338.209	14.91				FIPWRIJSWJWJAI-UHFFFAOYSA-N	1_Enviromental Relevant
1	3760	1	14.55_390.2765n	14.549	355.2627, 373.2732	[M+H-2H2O]+, [M+H-H2O]+	390.276	✓		1.2254	[M+H-2H2O]+, [M+H-H2O]+	998	849		OL_2b	53477693	53477693 (7-Ketochenodeoxycholate)	C24H38O4	390.277	13.9				DXOCDBGWDZAYRQ-QPVZPPSOSA-N	4_Endogenous
1	7089	1	14.55_428.3732m/z	14.549	428.373			✓	0.191	0.5534	[M+H]+	998	674		OL_1	52922056	52922056 (Octadecanoylcarnitine)	C25H49NO4	427.366	14.74				FNPHNLNTJNMAEE-HSZRJFAPSA-N	4_Endogenous
1	4043	1	14.55_473.2875m/z	14.549	473.288			✓	0.369	3.8088	[2M+H]+	998			OL_2a	14138	14138 (N-heptylparaben)	C14H20O3	236.141	14.18				ZTJORNVITHUQJA-UHFFFAOYSA-N	1_Enviromental Relevant
1	8607	1	14.60_255.2312m/z	14.601	255.231			✓	0.001	4.2364	[M+H]+	997	386		OL_1	445638	445638 (Palmitoleic acid)	C16H30O2	254.225	14.6				SECPZKHBENQXJG-FPLPWBNLSA-N	4_Endogenous
1	1971	1	14.65_429.2608m/z	14.65	429.261			✓		0.7913	[M+Na]+	995	997		OL_2b	188292	188292 (7-Ketodeoxycholic acid)	C24H38O5	406.272	13.08				RHCPKKNRWFXMAT-RRWYKFPJSA-N	4_Endogenous
1	1971	3	14.65_429.2608m/z	14.65	429.261			✓		0.7913	[M+Na]+	995	992		OL_2b	94235	94235 (12-Ketochenodeoxycholic acid)	C24H38O5	406.272	13.08				MIHNUBCEFJLAGN-DMMBONCOSA-N	4_Endogenous
1	3903	1	14.68_331.2626m/z	14.676	331.263			✓		1.746	[M+H]+	998	662		OL_2b	5497182	5497182 (docosapentaenoic acid)	C22H34O2	330.256	16.4				YUFFSWGQGVEMMI-JLNKQSITSA-N	4_Endogenous
1	9650	1	14.70_342.1689m/z	14.702	342.169			✓		4.0419	[M+H]+	996	530		OL_2b	5360515	5360515 (Naltrexone)	C20H23NO4	341.163	4.91				DQCKKXVULJGBQN-XFWGSAIBSA-N	2_Drug and Medication
1	5067	1	14.73_375.2138m/z	14.729	375.214			✓		1.0159	[M+Na]+	989	942		OL_2b	5280360	5280360 (Prostaglandin E2)	C20H32O5	352.225	12.14				XEYBRNLFEZDVAW-ARSRFYASSA-N	4_Endogenous
1	885	1	14.73_428.3732m/z	14.729	428.373			✓	0.011	0.631	[M+H]+	998	991		OL_1	52922056	52922056 (Octadecanoylcarnitine)	C25H49NO4	427.366	14.74				FNPHNLNTJNMAEE-HSZRJFAPSA-N	4_Endogenous
1	1604	1	14.78_267.1925m/z	14.781	267.192			✓	0.349	2.171	[M+Na]+	998	712		OL_1	1563	1563 (2-hydroxytetradecanoic acid)	C14H28O3	244.204	15.13				JYZJYKOZGGEXSX-UHFFFAOYSA-N	4_Endogenous
1	12601	1	14.81_453.2973m/z	14.808	453.297			✓	0.332	0.4498	[M+Na]+	997			OL_2a	91746147	91746147 (7α-hydroxy-3-oxo-4-cholestenoic acid)	C27H42O4	430.308	15.14				SATGKQGFUDXGAX-SLTBQWEQSA-N	4_Endogenous
1	4443	1	14.81_456.3084m/z	14.808	456.308			✓	0.062	0.0125	[M+Na]+	995	993		OL_1	115245	115245 (Glycolithocholic acid)	C26H43NO4	433.319	14.87				XBSQTYHEGZTYJE-OETIFKLTSA-N	4_Endogenous
1	10559	1	14.83_254.2240n	14.834	255.2312, 277.2156	[M+H]+, [M+Na]+	254.224	✓	0.234	4.085	[M+H]+, [M+Na]+	999			OL_2a	445638	445638 (Palmitoleic acid)	C16H30O2	254.225	14.6				SECPZKHBENQXJG-FPLPWBNLSA-N	4_Endogenous
1	5893	1	14.88_397.3096m/z	14.884	397.31			✓		1.253	[M+H-H2O]+	994	605		OL_2b	99474	99474 (Diosgenin)	C27H42O3	414.313	16.77				WQLVFSAGQJTQCK-VKROHFNGSA-N	4_Endogenous
1	5893	2	14.88_397.3096m/z	14.884	397.31			✓		1.1199	[M+H-2H2O]+	994	529		OL_2b	9910685	9910685 (1,24,25-Trihydroxyvitamin D3)	C27H44O4	432.324	14.28				WFZKUWGUJVKMHC-QPGHTDHKSA-N	4_Endogenous
1	5632	1	14.88_499.2973n	14.884	544.2681, 522.2862, 464.2826, 482.2940	[M+2Na-H]+, [M+Na]+, [M+H-2H2O]+, [M+H-H2O]+	499.297	✓	0.376	1.0879	[M+2Na-H]+, [M+Na]+, [M+H-2H2O]+, [M+H-H2O]+	992	996		OL_1	387316	387316 (Taurochenodesoxycholic acid)	C26H45NO6S	499.297	15.26				BHTRKEVKTKCXOH-BJLOMENOSA-N	4_Endogenous
1	5632	3	14.88_499.2973n	14.884	544.2681, 522.2862, 464.2826, 482.2940	[M+2Na-H]+, [M+Na]+, [M+H-2H2O]+, [M+H-H2O]+	499.297	✓		1.0879	[M+2Na-H]+, [M+Na]+, [M+H-2H2O]+, [M+H-H2O]+	992	995		OL_2b	12443252	12443252 (Tauroursodeoxycholic acid)	C26H45NO6S	499.297	12.96				BHTRKEVKTKCXOH-VSHSPWMTSA-N	4_Endogenous
1	5633	15	14.88_499.2973n	14.884	464.2826, 482.2940, 522.2862, 544.2681	[M+H-2H2O]+, [M+H-H2O]+, [M+Na]+, [M+2Na-H]+	499.297	✓		1.0879	[M+H-2H2O]+, [M+H-H2O]+, [M+Na]+, [M+2Na-H]+	992	874		OL_2b	2733768	2733768 (Taurodeoxycholic acid)	C26H45NO6S	499.297	15.77				AWDRATDZQPNJFN-VAYUFCLWSA-N	4_Endogenous
1	7206	1	14.94_323.1975m/z	14.937	323.197			✓		4.6462	[M+2Na-H]+	997	997		OL_2b	5280933	5280933 (gamma-linolenic acid)	C18H30O2	278.225	15.95				VZCCETWTMQHEPK-QNEBEIHSSA-N	4_Endogenous
1	6870	4	14.94_415.3202m/z	14.937	415.32			✓	0.383	0.9033	[M+H-2H2O]+	994	505		OL_1	122312	122312 (Coprocholic Acid)	C27H46O5	450.334	15.32				CNWPIIOQKZNXBB-VCVMUKOKSA-N	4_Endogenous
1	6870	2	14.94_415.3202m/z	14.937	415.32			✓		1.1508	[M+H]+	995	634		OL_2b	99474	99474 (Diosgenin)	C27H42O3	414.313	16.77				WQLVFSAGQJTQCK-VKROHFNGSA-N	4_Endogenous
1	6870	6	14.94_415.3202m/z	14.937	415.32			✓		1.0219	[M+H-H2O]+	994	395		OL_2b	9910685	9910685 (1,24,25-Trihydroxyvitamin D3)	C27H44O4	432.324	14.28				WFZKUWGUJVKMHC-QPGHTDHKSA-N	4_Endogenous
1	6290	1	14.94_439.3181m/z	14.937	439.318			✓	0.103	0.3581	[M+Na]+	996	892		OL_1	5280453	5280453 (Calcitriol)	C27H44O3	416.329	15.04				GMRQFYUYWCNGIN-NKMMMXOESA-N	4_Endogenous
1	5228	1	14.96_374.2817n	14.962	357.2784, 339.2676, 375.2889	[M+H-H2O]+, [M+H-2H2O]+, [M+H]+	374.282	✓		0.9929	[M+H-H2O]+, [M+H-2H2O]+, [M+H]+	998	924		OL_2b	5283906	5283906 (Dehydrolithocholic acid)	C24H38O3	374.282	15.62				KIQFUORWRVZTHT-OPTMKGCMSA-N	4_Endogenous
1	3793	1	14.96_392.2923n	14.962	437.2635, 807.5755, 415.2815, 410.3258	[M+2Na-H]+, [2M+Na]+, [M+Na]+, [M+NH4]+	392.292	✓	0.002	0.8671	[M+2Na-H]+, [2M+Na]+, [M+Na]+, [M+NH4]+	999	971		OL_1	222528	222528 (Deoxycholic acid)	C24H40O4	392.293	14.96				KXGVEGMKQFWNSR-LLQZFEROSA-N	4_Endogenous
1	3791	13	14.96_392.2923n	14.962	415.2815, 807.5755, 437.2635, 410.3258	[M+Na]+, [2M+Na]+, [M+2Na-H]+, [M+NH4]+	392.292	✓	0.022	0.8671	[M+Na]+, [2M+Na]+, [M+2Na-H]+, [M+NH4]+	999	852		OL_1	10133	10133 (Chenodeoxycholic acid)	C24H40O4	392.293	14.94				RUDATBOHQWOJDD-BSWAIDMHSA-N	4_Endogenous
1	3791	27	14.96_392.2923n	14.962	415.2815, 807.5755, 437.2635, 410.3258	[M+Na]+, [2M+Na]+, [M+2Na-H]+, [M+NH4]+	392.292	✓	0.102	0.8671	[M+Na]+, [2M+Na]+, [M+2Na-H]+, [M+NH4]+	999			OL_2a	31401	31401 (URSODEOXYCHOLATE)	C24H40O4	392.293	14.86				RUDATBOHQWOJDD-UZVSRGJWSA-N	4_Endogenous
1	3791	14	14.96_392.2923n	14.962	415.2815, 807.5755, 437.2635, 410.3258	[M+Na]+, [2M+Na]+, [M+2Na-H]+, [M+NH4]+	392.292	✓		0.8671	[M+Na]+, [2M+Na]+, [M+2Na-H]+, [M+NH4]+	999	424		OL_2b	5283821	5283821 (Murideoxycholic acid)	C24H40O4	392.293	13.32				DGABKXLVXPYZII-PLYQRAMGSA-N	4_Endogenous
1	12433	1	14.96_473.2405m/z	14.962	473.24			✓		1.7267	[M+H]+	990	396		OL_2b	10096344	10096344 (Linagliptin)	C25H28N8O2	472.234	8.87				LTXREWYXXSTFRX-QGZVFWFLSA-N	2_Drug and Medication
1	12217	1	15.01_298.2497n	15.014	281.2464, 321.2393, 299.2573	[M+H-H2O]+, [M+Na]+, [M+H]+	298.25	✓	0.024	3.5622	[M+H-H2O]+, [M+Na]+, [M+H]+	999	846		OL_1	5282942	5282942 (12-hydroxy-9-cis-octadecenoic acid)	C18H34O3	298.251	14.99				WBHHMMIMDMUBKC-XFXZXTDPSA-N	4_Endogenous
1	1217	1	15.01_438.2976m/z	15.014	438.298			✓	0.484	1.1506	[M+K]+	955			OL_2a	11953816	11953816 (Hexadecanoylcarnitine)	C23H45NO4	399.335	14.53				XOMRRQXKHMYMOC-OAQYLSRUSA-N	4_Endogenous
1	6509	1	15.04_429.2609m/z	15.04	429.261			✓		0.5476	[M+Na]+	995	999		OL_2b	188292	188292 (7-Ketodeoxycholic acid)	C24H38O5	406.272	13.08				RHCPKKNRWFXMAT-RRWYKFPJSA-N	4_Endogenous
1	6509	3	15.04_429.2609m/z	15.04	429.261			✓		0.5476	[M+Na]+	995	992		OL_2b	94235	94235 (12-Ketochenodeoxycholic acid)	C24H38O5	406.272	13.08				MIHNUBCEFJLAGN-DMMBONCOSA-N	4_Endogenous
1	4761	1	15.09_254.2239n	15.089	255.2312, 272.2575	[M+H]+, [M+NH4]+	254.224	✓	0.489	4.2746	[M+H]+, [M+NH4]+	997	354		OL_1	445638	445638 (Palmitoleic acid)	C16H30O2	254.225	14.6				SECPZKHBENQXJG-FPLPWBNLSA-N	4_Endogenous
1	843	1	15.09_303.2312m/z	15.089	303.231			✓		2.3111	[M+H]+	988	689		OL_2b	446284	446284 (eicosapentaenoic acid)	C20H30O2	302.225	15.93				JAZBEHYOTPTENJ-JLNKQSITSA-N	4_Endogenous
1	11647	1	15.09_430.3082n	15.089	453.2974, 475.2793, 431.3152, 413.3046	[M+Na]+, [M+2Na-H]+, [M+H]+, [M+H-H2O]+	430.308	✓	0.051	0.3318	[M+Na]+, [M+2Na-H]+, [M+H]+, [M+H-H2O]+	998	999		OL_1	91746147	91746147 (7α-hydroxy-3-oxo-4-cholestenoic acid)	C27H42O4	430.308	15.14				SATGKQGFUDXGAX-SLTBQWEQSA-N	4_Endogenous
1	986	1	15.11_403.1872m/z	15.114	403.187			✓	0.024	4.4141	[M+2Na-H]+	999			OL_2a	160570	160570 (Cannabidiolic acid)	C22H30O4	358.214	15.09				WVOLTBSCXRRQFR-DLBZAZTESA-N	1_Enviromental Relevant
1	7799	2	15.14_381.2029m/z	15.14	381.203			✓	0.05	1.9373	[M+Na]+	997			OL_2a	160570	160570 (Cannabidiolic acid)	C22H30O4	358.214	15.09				WVOLTBSCXRRQFR-DLBZAZTESA-N	1_Enviromental Relevant
1	7703	1	15.17_414.3128n	15.167	397.3095, 415.3201	[M+H-H2O]+, [M+H]+	414.313	✓		1.4649	[M+H-H2O]+, [M+H]+	997	518		OL_2b	99474	99474 (Diosgenin)	C27H42O3	414.313	16.77				WQLVFSAGQJTQCK-VKROHFNGSA-N	4_Endogenous
1	11889	1	15.19_184.0730m/z	15.192	184.073			✓		1.6097	[M+H]+	1000	969		OL_2b	135437	135437 (PHOSPHORYLCHOLINE)	C5H14NO4P	183.066	0.71				YHHSONZFOIEMCP-UHFFFAOYSA-N	4_Endogenous
1	11889	2	15.19_184.0730m/z	15.192	184.073			✓		1.6058	[M+Na]+	998	401		OL_2b	10685	10685 (3-(2-hydroxyethyl)indole)	C10H11NO	161.084	7.84				MBBOMCVGYCRMEA-UHFFFAOYSA-N	5_Foodome
1	10541	1	15.19_240.0988m/z	15.192	240.099			✓		3.1984	[M+Na]+	999	991		OL_2b	32597	32597 (Pyracarbolid)	C13H15NO2	217.11	9.91				YPCALTGLHFLNGA-UHFFFAOYSA-N	1_Enviromental Relevant
1	4312	1	15.27_298.2500n	15.267	321.2393, 299.2573	[M+Na]+, [M+H]+	298.25	✓	0.277	2.66	[M+Na]+, [M+H]+	998	831		OL_1	5282942	5282942 (12-hydroxy-9-cis-octadecenoic acid)	C18H34O3	298.251	14.99				WBHHMMIMDMUBKC-XFXZXTDPSA-N	4_Endogenous
1	3117	1	15.27_416.3287n	15.267	417.3359, 439.3181	[M+H]+, [M+Na]+	416.329	✓	0.227	0.9275	[M+H]+, [M+Na]+	997			OL_2a	5280453	5280453 (Calcitriol)	C27H44O3	416.329	15.04				GMRQFYUYWCNGIN-NKMMMXOESA-N	4_Endogenous
1	4921	1	15.27_429.2609m/z	15.267	429.261			✓		0.5669	[M+Na]+	996	997		OL_2b	188292	188292 (7-Ketodeoxycholic acid)	C24H38O5	406.272	13.08				RHCPKKNRWFXMAT-RRWYKFPJSA-N	4_Endogenous
1	4921	3	15.27_429.2609m/z	15.267	429.261			✓		0.5669	[M+Na]+	996	992		OL_2b	94235	94235 (12-Ketochenodeoxycholic acid)	C24H38O5	406.272	13.08				MIHNUBCEFJLAGN-DMMBONCOSA-N	4_Endogenous
1	9804	1	15.27_431.2765m/z	15.267	431.276			✓		0.6842	[M+Na]+	995	998		OL_2b	221493	221493 (Cholic acid)	C24H40O5	408.288	14.13				BHQCQFFYRZLCQQ-OELDTZBJSA-N	4_Endogenous
1	9804	6	15.27_431.2765m/z	15.267	431.276			✓		0.6842	[M+Na]+	995	932		OL_2b	160636	160636 (Allocholic acid)	C24H40O5	408.288	14.28				BHQCQFFYRZLCQQ-PGHAKIONSA-N	4_Endogenous
1	9804	7	15.27_431.2765m/z	15.267	431.276			✓		0.6842	[M+Na]+	995	931		OL_2b	5283853	5283853 (Beta-Muricholic acid)	C24H40O5	408.288	13.18				DKPMWHFRUGMUKF-CRKPLTDNSA-N	4_Endogenous
1	9804	8	15.27_431.2765m/z	15.267	431.276			✓		0.6842	[M+Na]+	995	905		OL_2b	53477700	53477700 (Alpha-Muricholic acid)	C24H40O5	408.288	13.04				DKPMWHFRUGMUKF-LPMPYYIQSA-N	4_Endogenous
1	7993	1	15.29_499.2970n	15.293	544.2681, 464.2828, 522.2862	[M+2Na-H]+, [M+H-2H2O]+, [M+Na]+	499.297	✓	0.033	0.4294	[M+2Na-H]+, [M+H-2H2O]+, [M+Na]+	993	996		OL_1	387316	387316 (Taurochenodesoxycholic acid)	C26H45NO6S	499.297	15.26				BHTRKEVKTKCXOH-BJLOMENOSA-N	4_Endogenous
1	7994	1	15.29_499.2970n	15.293	464.2828, 522.2862, 544.2681	[M+H-2H2O]+, [M+Na]+, [M+2Na-H]+	499.297	✓	0.477	0.4294	[M+H-2H2O]+, [M+Na]+, [M+2Na-H]+	993	942		OL_1	2733768	2733768 (Taurodeoxycholic acid)	C26H45NO6S	499.297	15.77				AWDRATDZQPNJFN-VAYUFCLWSA-N	4_Endogenous
1	7993	3	15.29_499.2970n	15.293	544.2681, 522.2862, 464.2828	[M+2Na-H]+, [M+Na]+, [M+H-2H2O]+	499.297	✓		0.4294	[M+2Na-H]+, [M+Na]+, [M+H-2H2O]+	993	995		OL_2b	12443252	12443252 (Tauroursodeoxycholic acid)	C26H45NO6S	499.297	12.96				BHTRKEVKTKCXOH-VSHSPWMTSA-N	4_Endogenous
1	61	2	15.29_627.4807m/z	15.293	627.481			✓	0.167	0.8217	[2M+Na]+	990	446		OL_1	79050	79050 (GLYCEROL-MYRISTATE)	C17H34O4	302.246	15.46				DCBSHORRWZKAKO-UHFFFAOYSA-N	4_Endogenous
1	10216	1	15.39_369.2026m/z	15.386	369.203			✓		2.8999	[M+Na]+	994	996		OL_2b	5753	5753 (Corticosterone)	C21H30O4	346.214	11.51				OMFXVFTZEKFJBZ-HJTSIMOOSA-N	4_Endogenous
1	10216	3	15.39_369.2026m/z	15.386	369.203			✓		1.7185	[M+Na]+	994	993		OL_2b	53477676	53477676 (CORTEXOLONE)	C21H30O4	346.214	11.58				WHBHBVVOGNECLV-HMGFGKNBSA-N	4_Endogenous
1	4789	2	15.39_399.3248m/z	15.386	399.325			✓	0.346	2.3053	[M+H-H2O]+	985	308		OL_1	5280453	5280453 (Calcitriol)	C27H44O3	416.329	15.04				GMRQFYUYWCNGIN-NKMMMXOESA-N	4_Endogenous
1	8879	9	15.41_263.2363m/z	15.408	263.236			✓	0.418	2.0528	[M+H-2H2O]+	997	452		OL_1	5282942	5282942 (12-hydroxy-9-cis-octadecenoic acid)	C18H34O3	298.251	14.99				WBHHMMIMDMUBKC-XFXZXTDPSA-N	4_Endogenous
1	8879	5	15.41_263.2363m/z	15.408	263.236			✓		1.4889	[M+H-H2O]+	997	473		OL_2b	5280450	5280450 (linoleic acid)	C18H32O2	280.24	15.94				OYHQOLUKZRVURQ-HZJYTTRNSA-N	4_Endogenous
1	8675	1	15.41_506.2891m/z	15.408	506.289				0.398	4.2544	[M+Na]+	985			OL_2a	439763	439763 (Sodium taurolithocholate)	C26H45NO5S	483.302	15.01				QBYUNVOYXHFVKC-GBURMNQMSA-N	4_Endogenous
1	10851	1	15.43_184.0730m/z	15.429	184.073			✓		1.6985	[M+H]+	999	968		OL_2b	135437	135437 (PHOSPHORYLCHOLINE)	C5H14NO4P	183.066	0.71				YHHSONZFOIEMCP-UHFFFAOYSA-N	4_Endogenous
1	10851	2	15.43_184.0730m/z	15.429	184.073			✓		1.7067	[M+Na]+	1000	398		OL_2b	10685	10685 (3-(2-hydroxyethyl)indole)	C10H11NO	161.084	7.84				MBBOMCVGYCRMEA-UHFFFAOYSA-N	5_Foodome
1	7950	1	15.43_302.2450n	15.429	285.2419, 325.2344, 303.2523, 320.2786, 341.2081	[M+H-H2O]+, [M+Na]+, [M+H]+, [M+NH4]+, [M+K]+	302.245	✓	0.031	3.2207	[M+H-H2O]+, [M+Na]+, [M+H]+, [M+NH4]+, [M+K]+	1000	971		OL_1	79050	79050 (GLYCEROL-MYRISTATE)	C17H34O4	302.246	15.46				DCBSHORRWZKAKO-UHFFFAOYSA-N	4_Endogenous
1	2271	1	15.45_283.2625m/z	15.455	283.262			✓	0.115	2.8744	[M+H]+	997	608		OL_1	445639	445639 (Oleic acid)	C18H34O2	282.256	15.34				ZQPPMHVWECSIRJ-KTKRTIGZSA-N	4_Endogenous
1	2271	3	15.45_283.2625m/z	15.455	283.262			✓	0.105	2.8744	[M+H]+	997			OL_2a	5281125	5281125 (PETROSELINATE)	C18H34O2	282.256	15.35				CNVZJPUDSLNTQU-SEYXRHQNSA-N	4_Endogenous
1	2271	5	15.45_283.2625m/z	15.455	283.262			✓	0.115	2.8744	[M+H]+	997			OL_2a	637517	637517 (ELAIDATE)	C18H34O2	282.256	15.34				ZQPPMHVWECSIRJ-MDZDMXLPSA-N	4_Endogenous
1	3132	2	15.45_313.2727m/z	15.455	313.273			✓	0.485	2.9242	[M+CH3OH+H]+	997			OL_2a	5280450	5280450 (linoleic acid)	C18H32O2	280.24	15.94				OYHQOLUKZRVURQ-HZJYTTRNSA-N	4_Endogenous
1	10716	1	15.50_473.3236m/z	15.502	473.324				0.182	0.2471	[M+Na]+	998			OL_2a	122312	122312 (Coprocholic Acid)	C27H46O5	450.334	15.32				CNWPIIOQKZNXBB-VCVMUKOKSA-N	4_Endogenous
1	11380	1	15.55_285.2205m/z	15.551	285.221			✓	0.379	2.6038	[M+H-H2O]+	986	926		OL_1	446284	446284 (eicosapentaenoic acid)	C20H30O2	302.225	15.93				JAZBEHYOTPTENJ-JLNKQSITSA-N	4_Endogenous
1	11380	14	15.55_285.2205m/z	15.551	285.221			✓		2.8955	[M+H]+	987	435		OL_2b	6436079	6436079 (13 cis retinal)	C20H28O	284.214	16.31				NCYCYZXNIZJOKI-HWCYFHEPSA-N	4_Endogenous
1	9241	1	15.55_397.2709m/z	15.551	397.271				0.069	1.1483	[M+Na]+	999			OL_2a	5283906	5283906 (Dehydrolithocholic acid)	C24H38O3	374.282	15.62				KIQFUORWRVZTHT-OPTMKGCMSA-N	4_Endogenous
1	2317	1	15.57_302.2234n	15.574	325.213	[M+Na]+	302.223	✓	0.356	3.7454	[M+Na]+	992	882		OL_1	446284	446284 (Eicosapentaenoic acid)	C20H30O2	302.225	15.93				JAZBEHYOTPTENJ-JLNKQSITSA-N	4_Endogenous
1	10746	1	15.61_184.0729m/z	15.613	184.073			✓		2.0938	[M+H]+	1000	968		OL_2b	135437	135437 (PHOSPHORYLCHOLINE)	C5H14NO4P	183.066	0.71				YHHSONZFOIEMCP-UHFFFAOYSA-N	4_Endogenous
1	10746	2	15.61_184.0729m/z	15.613	184.073			✓		2.156	[M+Na]+	1000	390		OL_2b	10685	10685 (3-(2-hydroxyethyl)indole)	C10H11NO	161.084	7.84				MBBOMCVGYCRMEA-UHFFFAOYSA-N	5_Foodome
1	4996	3	15.61_299.1972m/z	15.613	299.197			✓	0.013	3.4094	[M+Na]+	999			OL_2a	5312508	5312508 (stearidonic acid)	C18H28O2	276.209	15.6				JIWBIWFOSCKQMA-LTKCOYKYSA-N	4_Endogenous
1	75	2	15.61_313.2725m/z	15.613	313.272			✓	0.327	3.5133	[M+CH3OH+H]+	1000			OL_2a	5280450	5280450 (linoleic acid)	C18H32O2	280.24	15.94				OYHQOLUKZRVURQ-HZJYTTRNSA-N	4_Endogenous
1	3751	1	15.66_237.2206m/z	15.658	237.221			✓		4.3772	[M+H-H2O]+	999	676		OL_2b	445638	445638 (Palmitoleic acid)	C16H30O2	254.225	14.6				SECPZKHBENQXJG-FPLPWBNLSA-N	4_Endogenous
1	10080	1	15.68_303.2287m/z	15.684	303.229			✓	0.256	1.8716	[M+Na]+	999			OL_2a	5280450	5280450 (linoleic acid)	C18H32O2	280.24	15.94				OYHQOLUKZRVURQ-HZJYTTRNSA-N	4_Endogenous
1	7403	2	15.68_370.2711m/z	15.684	370.271			✓	0.096	1.4674	[M+Na]+	999	961		OL_1	5712057	5712057 (O-arachidonoyl ethanolamine)	C22H37NO2	347.282	15.78				DLHLOYYQQGSXCC-DOFZRALJSA-N	1_Enviromental Relevant
1	7403	3	15.68_370.2711m/z	15.684	370.271			✓	0.106	1.4674	[M+Na]+	999	953		OL_1	5281969	5281969 (Arachidonoyl ethanolamide)	C22H37NO2	347.282	15.79				LGEQQWMQCRIYKG-DOFZRALJSA-N	1_Enviromental Relevant
1	6905	1	15.68_430.3081n	15.684	453.297	[M+Na]+	430.308	✓		0.5123	[M+Na]+	910	999		OL_2b	91746147	91746147 (7α-hydroxy-3-oxo-4-cholestenoic acid)	C27H42O4	430.308	15.14				SATGKQGFUDXGAX-SLTBQWEQSA-N	4_Endogenous
1	11726	1	15.71_306.2552n	15.708	329.245	[M+Na]+	306.255	✓		2.2923	[M+Na]+	992	481		OL_2b	5280581	5280581 (dihomo-gamma-linolenic acid)	C20H34O2	306.256	16.46				HOBAELRKJCKHQD-QNEBEIHSSA-N	4_Endogenous
1	9042	1	15.73_433.3307m/z	15.734	433.331				0.414	1.1751	[M+H-H2O]+	997			OL_2a	122312	122312 (Coprocholic Acid)	C27H46O5	450.334	15.32				CNWPIIOQKZNXBB-VCVMUKOKSA-N	4_Endogenous
1	2990	1	15.78_339.2885m/z	15.779	339.288			✓		2.9452	[M+CH3OH+H]+	994	507		OL_2b	5280581	5280581 (dihomo-gamma-linolenic acid)	C20H34O2	306.256	16.46				HOBAELRKJCKHQD-QNEBEIHSSA-N	4_Endogenous
1	580	1	15.80_282.2552n	15.802	265.2519, 283.2625	[M+H-H2O]+, [M+H]+	282.255	✓	0.462	2.9296	[M+H-H2O]+, [M+H]+	998	849		OL_1	445639	445639 (Oleic acid)	C18H34O2	282.256	15.34				ZQPPMHVWECSIRJ-KTKRTIGZSA-N	4_Endogenous
1	580	3	15.80_282.2552n	15.802	265.2519, 283.2625	[M+H-H2O]+, [M+H]+	282.255	✓	0.452	2.9296	[M+H-H2O]+, [M+H]+	998			OL_2a	5281125	5281125 (PETROSELINATE)	C18H34O2	282.256	15.35				CNVZJPUDSLNTQU-SEYXRHQNSA-N	4_Endogenous
1	580	5	15.80_282.2552n	15.802	265.2519, 283.2625	[M+H-H2O]+, [M+H]+	282.255	✓	0.462	2.9296	[M+H-H2O]+, [M+H]+	998			OL_2a	637517	637517 (ELAIDATE)	C18H34O2	282.256	15.34				ZQPPMHVWECSIRJ-MDZDMXLPSA-N	4_Endogenous
1	10142	3	15.85_399.3246m/z	15.852	399.325			✓		2.7408	[M+H-H2O]+	999	324		OL_2b	5280453	5280453 (Calcitriol)	C27H44O3	416.329	15.04				GMRQFYUYWCNGIN-NKMMMXOESA-N	4_Endogenous
1	8073	5	15.87_311.2359m/z	15.874	311.236			✓	0.346	2.3647	[M+H-H2O]+	996	470		OL_1	445580	445580 (docosahexaenoic acid)	C22H32O2	328.24	16.22				MBMBGCFOFBJSGT-KUBAVDMBSA-N	4_Endogenous
1	11562	1	15.87_378.2760n	15.874	401.2658, 361.2728, 417.2393, 396.3100	[M+Na]+, [M+H-H2O]+, [M+K]+, [M+NH4]+	378.276	✓		2.5519	[M+Na]+, [M+H-H2O]+, [M+K]+, [M+NH4]+	999	984		OL_2b	193905	193905 (Nordeoxycholic acid)	C23H38O4	378.277	14.49				PLRQOCVIINWCFA-AHFDLSHQSA-N	4_Endogenous
1	11324	1	15.91_302.2236n	15.915	347.1951, 303.2308, 325.2133, 320.2575	[M+2Na-H]+, [M+H]+, [M+Na]+, [M+NH4]+	302.224	✓	0.015	3.3359	[M+2Na-H]+, [M+H]+, [M+Na]+, [M+NH4]+	989	998		OL_1	446284	446284 (eicosapentaenoic acid)	C20H30O2	302.225	15.93				JAZBEHYOTPTENJ-JLNKQSITSA-N	4_Endogenous
1	4655	1	15.91_425.3406m/z	15.915	425.341			✓	0.425	4.0502	[M+Na]+	957			OL_2a	53477807	53477807 (25-Hydroxycholesterol)	C27H46O2	402.35	16.34				INBGSXNNRGWLJU-POAVOMIWSA-N	4_Endogenous
1	4655	4	15.91_425.3406m/z	15.915	425.341			✓	0.395	4.0502	[M+Na]+	957			OL_2a	121948	121948 (24-Hydroxychloesterol)	C27H46O2	402.35	16.31				IOWMKBFJCNLRTC-XWXSNNQWSA-N	4_Endogenous
1	4655	7	15.91_425.3406m/z	15.915	425.341			✓	0.495	4.0502	[M+Na]+	957			OL_2a	123976	123976 (27-Hydroxycholesterol)	C27H46O2	402.35	16.41				FYHRJWMENCALJY-YSQMORBQSA-N	4_Endogenous
1	10296	1	15.94_278.2240n	15.936	279.2313, 296.2575	[M+H]+, [M+NH4]+	278.224	✓	0.014	2.071	[M+H]+, [M+NH4]+	998	967		OL_1	5280933	5280933 (gamma-linolenic acid)	C18H30O2	278.225	15.95				VZCCETWTMQHEPK-QNEBEIHSSA-N	4_Endogenous
1	10296	3	15.94_278.2240n	15.936	279.2313, 296.2575	[M+H]+, [M+NH4]+	278.224	✓	0.044	2.071	[M+H]+, [M+NH4]+	998			OL_2a	5312688	5312688 (11-Octadecen-9-ynoic acid)	C18H30O2	278.225	15.98				VENIIVIRETXKSV-BQYQJAHWSA-N	4_Endogenous
1	12612	38	15.94_357.2782m/z	15.936	357.278				0.316	1.6233	[M+H-H2O]+	981			OL_2a	5283906	5283906 (Dehydrolithocholic acid)	C24H38O3	374.282	15.62				KIQFUORWRVZTHT-OPTMKGCMSA-N	4_Endogenous
1	3634	17	15.94_375.2887m/z	15.936	375.289			✓	0.316	1.7993	[M+H]+	997	464		OL_1	5283906	5283906 (Dehydrolithocholic acid)	C24H38O3	374.282	15.62				KIQFUORWRVZTHT-OPTMKGCMSA-N	4_Endogenous
1	3634	8	15.94_375.2887m/z	15.936	375.289			✓		1.6275	[M+H-H2O]+	997	483		OL_2b	222528	222528 (DEOXYCHOLATE)	C24H40O4	392.293	15.01				KXGVEGMKQFWNSR-LLQZFEROSA-N	4_Endogenous
1	3634	18	15.94_375.2887m/z	15.936	375.289			✓		1.6275	[M+H-H2O]+	997	437		OL_2b	31401	31401 (URSODEOXYCHOLATE)	C24H40O4	392.293	14.86				RUDATBOHQWOJDD-UZVSRGJWSA-N	4_Endogenous
1	2970	1	16.00_347.2572m/z	16.004	347.257			✓	0.066	2.8776	[M+CH3OH+H]+	993			OL_2a	30219	30219 (Cannabichromene)	C21H30O2	314.225	16.07				UVOLYTDXHDXWJU-UHFFFAOYSA-N	1_Enviromental Relevant
1	2970	2	16.00_347.2572m/z	16.004	347.257			✓	0.084	2.8776	[M+CH3OH+H]+	993			OL_2a	638026	638026 ((−)-Δ8-THC)	C21H30O2	314.225	15.92				HCAWPGARWVBULJ-IAGOWNOFSA-N	1_Enviromental Relevant
1	7955	2	16.00_400.3334n	16.004	423.3227, 401.3408, 383.3301	[M+Na]+, [M+H]+, [M+H-H2O]+	400.333	✓	0.096	1.7598	[M+Na]+, [M+H]+, [M+H-H2O]+	998	990		OL_1	5283731	5283731 (Calcifediol)	C27H44O2	400.334	16.1				JWUBBDSIWDLEOM-DTOXIADCSA-N	4_Endogenous
1	7955	5	16.00_400.3334n	16.004	423.3227, 401.3408, 383.3301	[M+Na]+, [M+H]+, [M+H-H2O]+	400.333	✓		1.7598	[M+Na]+, [M+H]+, [M+H-H2O]+	998	902		OL_2b	123743	123743 (7α-Hydroxy-4-cholesten-3-one)	C27H44O2	400.334	16.91				IOIZWEJGGCZDOL-RQDYSCIWSA-N	4_Endogenous
1	7955	6	16.00_400.3334n	16.004	423.3227, 383.3301, 401.3408	[M+Na]+, [M+H-H2O]+, [M+H]+	400.333	✓		1.7598	[M+Na]+, [M+H-H2O]+, [M+H]+	998	880		OL_2b	53477696	53477696 (7-Ketocholesterol)	C27H44O2	400.334	17.06				YIKKMWSQVKJCOP-QJFKPLHKSA-N	4_Endogenous
1	3411	1	16.03_453.3208m/z	16.028	453.321				0.238	1.3171	[2M+3H2O+2H]2+	988			OL_2a	5282105	5282105 (N-Arachidonoyl dopamine)	C28H41NO3	439.309	15.79				MVVPIAAVGAWJNQ-DOFZRALJSA-N	1_Enviromental Relevant
1	7227	1	16.05_255.2313m/z	16.051	255.231			✓		3.9624	[M+H]+	998	434		OL_2b	445638	445638 (Palmitoleic acid)	C16H30O2	254.225	14.6				SECPZKHBENQXJG-FPLPWBNLSA-N	4_Endogenous
1	2720	1	16.10_269.2257m/z	16.096	269.226			✓	0.124	2.1403	[M+H-2H2O]+	990	801		OL_1	444899	444899 (arachidonic acid)	C20H32O2	304.24	16.22				YZXBAPSDXZZRGB-DOFZRALJSA-N	4_Endogenous
1	7231	1	16.12_289.2517m/z	16.115	289.252			✓	0.345	2.8869	[M+H-H2O]+	1000	901		OL_1	5280581	5280581 (dihomo-gamma-linolenic acid)	C20H34O2	306.256	16.46				HOBAELRKJCKHQD-QNEBEIHSSA-N	4_Endogenous
1	11821	3	16.16_432.3234n	16.161	433.3307, 477.2955	[M+H]+, [M+2Na-H]+	432.323	✓		1.2356	[M+H]+, [M+2Na-H]+	994	493		OL_2b	9910685	9910685 (1,24,25-Trihydroxyvitamin D3)	C27H44O4	432.324	14.28				WFZKUWGUJVKMHC-QPGHTDHKSA-N	4_Endogenous
1	7720	1	16.21_285.2207m/z	16.207	285.221				0.227	2.0058	[M+H-H2O]+	974			OL_2a	446284	446284 (Eicosapentaenoic acid)	C20H30O2	302.225	15.98				JAZBEHYOTPTENJ-JLNKQSITSA-N	4_Endogenous
1	7720	34	16.21_285.2207m/z	16.207	285.221				0.103	2.2596	[M+H]+	975			OL_2a	6436079	6436079 (13 cis retinal)	C20H28O	284.214	16.31				NCYCYZXNIZJOKI-HWCYFHEPSA-N	4_Endogenous
1	12636	1	16.21_328.2392n	16.207	329.2465, 311.2359, 346.2731, 373.2107	[M+H]+, [M+H-H2O]+, [M+NH4]+, [M+2Na-H]+	328.239	✓	0.013	2.4127	[M+H]+, [M+H-H2O]+, [M+NH4]+, [M+2Na-H]+	999	972		OL_1	445580	445580 (docosahexaenoic acid)	C22H32O2	328.24	16.22				MBMBGCFOFBJSGT-KUBAVDMBSA-N	4_Endogenous
1	11470	1	16.21_351.2289m/z	16.207	351.229			✓	0.013	0.9032	[M+Na]+	999	966		OL_1	445580	445580 (docosahexaenoic acid)	C22H32O2	328.24	16.22				MBMBGCFOFBJSGT-KUBAVDMBSA-N	4_Endogenous
1	4257	1	16.23_304.2393n	16.229	305.2466, 287.2361, 322.2730, 327.2288	[M+H]+, [M+H-H2O]+, [M+NH4]+, [M+Na]+	304.239	✓	0.009	2.9027	[M+H]+, [M+H-H2O]+, [M+NH4]+, [M+Na]+	986	936		OL_1	444899	444899 (arachidonic acid)	C20H32O2	304.24	16.22				YZXBAPSDXZZRGB-DOFZRALJSA-N	4_Endogenous
1	10095	1	16.23_307.2023m/z	16.229	307.202			✓	0.081	3.1892	[M+Na]+	996			OL_2a	6436079	6436079 (13 cis retinal)	C20H28O	284.214	16.31				NCYCYZXNIZJOKI-HWCYFHEPSA-N	4_Endogenous
1	2704	1	16.23_349.2109m/z	16.229	349.211			✓	0.009	1.7757	[M+2Na-H]+	990			OL_2a	444899	444899 (arachidonic acid)	C20H32O2	304.24	16.22				YZXBAPSDXZZRGB-DOFZRALJSA-N	4_Endogenous
1	6939	1	16.27_280.2392n	16.265	325.2109, 245.2256, 263.2363, 281.2465, 298.2731	[M+2Na-H]+, [M+H-2H2O]+, [M+H-H2O]+, [M+H]+, [M+NH4]+	280.239	✓	0.005	2.7412	[M+2Na-H]+, [M+H-2H2O]+, [M+H-H2O]+, [M+H]+, [M+NH4]+	1000	988		OL_1	5280450	5280450 (linoleic acid)	C18H32O2	280.24	16.26				OYHQOLUKZRVURQ-HZJYTTRNSA-N	4_Endogenous
1	9620	1	16.27_303.2289m/z	16.265	303.229			✓	0.005	1.0782	[M+Na]+	1000			OL_2a	5280450	5280450 (linoleic acid)	C18H32O2	280.24	16.26				OYHQOLUKZRVURQ-HZJYTTRNSA-N	4_Endogenous
1	8792	1	16.27_423.3225m/z	16.265	423.322				0.165	2.1667	[M+Na]+	999			OL_2a	5283731	5283731 (Calcifediol)	C27H44O2	400.334	16.1				JWUBBDSIWDLEOM-DTOXIADCSA-N	4_Endogenous
1	6249	2	16.31_409.2709m/z	16.314	409.271			✓		1.0865	[M+Na]+	998	801		OL_2b	107778	107778 (HU-211)	C25H38O3	386.282	15.77				SSQJFGMEZBFMNV-PMACEKPBSA-N	1_Enviromental Relevant
1	6249	3	16.31_409.2709m/z	16.314	409.271			✓		1.0865	[M+Na]+	998	754		OL_2b	9821569	9821569 (HU-210)	C25H38O3	386.282	15.78				SSQJFGMEZBFMNV-WOJBJXKFSA-N	1_Enviromental Relevant
1	4208	1	16.39_330.2552n	16.393	353.2448, 331.2625, 348.2891	[M+Na]+, [M+H]+, [M+NH4]+	330.255	✓	0.147	2.0481	[M+Na]+, [M+H]+, [M+NH4]+	998	963		OL_1	6441454	6441454 (Docosapentaenoic acid)	C22H34O2	330.256	16.54				AVKOENOBFIYBSA-WMPRHZDHSA-N	4_Endogenous
1	4208	2	16.39_330.2552n	16.393	353.2448, 348.2891, 331.2625	[M+Na]+, [M+NH4]+, [M+H]+	330.255	✓	0.007	2.0481	[M+Na]+, [M+NH4]+, [M+H]+	998	894		OL_1	5497182	5497182 (docosapentaenoic acid)	C22H34O2	330.256	16.4				YUFFSWGQGVEMMI-JLNKQSITSA-N	4_Endogenous
1	7031	1	16.39_375.2264m/z	16.393	375.226			✓	0.007	1.9877	[M+2Na-H]+	999			OL_2a	5497182	5497182 (docosapentaenoic acid)	C22H34O2	330.256	16.4				YUFFSWGQGVEMMI-JLNKQSITSA-N	4_Endogenous
1	7031	15	16.39_375.2264m/z	16.393	375.226			✓	0.147	1.9877	[M+2Na-H]+	999			OL_2a	6441454	6441454 (Docosapentaenoic acid)	C22H34O2	330.256	16.54				AVKOENOBFIYBSA-WMPRHZDHSA-N	4_Endogenous
1	5330	4	16.42_337.2132m/z	16.419	337.213			✓	0.349	1.8037	[M+Na]+	998			OL_2a	30219	30219 (Cannabichromene)	C21H30O2	314.225	16.07				UVOLYTDXHDXWJU-UHFFFAOYSA-N	1_Enviromental Relevant
1	5330	5	16.42_337.2132m/z	16.419	337.213			✓	0.499	1.8037	[M+Na]+	998			OL_2a	638026	638026 ((−)-Δ8-THC)	C21H30O2	314.225	15.92				HCAWPGARWVBULJ-IAGOWNOFSA-N	1_Enviromental Relevant
1	9483	1	16.46_306.2554n	16.465	307.2621, 329.2446, 351.2265	[M+H]+, [M+Na]+, [M+2Na-H]+	306.255	✓	0.005	1.6126	[M+H]+, [M+Na]+, [M+2Na-H]+	988	928		OL_1	5280581	5280581 (dihomo-gamma-linolenic acid)	C20H34O2	306.256	16.46				HOBAELRKJCKHQD-QNEBEIHSSA-N	4_Endogenous
1	788	1	16.46_403.3565m/z	16.465	403.356				0.055	1.3988	[M+H]+	994			OL_2a	123976	123976 (27-Hydroxycholesterol)	C27H46O2	402.35	16.41				FYHRJWMENCALJY-YSQMORBQSA-N	4_Endogenous
1	788	3	16.46_403.3565m/z	16.465	403.356				0.125	1.3988	[M+H]+	994			OL_2a	53477807	53477807 (25-Hydroxycholesterol)	C27H46O2	402.35	16.34				INBGSXNNRGWLJU-POAVOMIWSA-N	4_Endogenous
1	788	6	16.46_403.3565m/z	16.465	403.356				0.155	1.3988	[M+H]+	994			OL_2a	121948	121948 (24-Hydroxychloesterol)	C27H46O2	402.35	16.31				IOWMKBFJCNLRTC-XWXSNNQWSA-N	4_Endogenous
1	11236	14	16.56_285.2204m/z	16.562	285.22			✓	0.252	3.1682	[M+H]+	990	407		OL_1	6436079	6436079 (13 cis retinal)	C20H28O	284.214	16.31				NCYCYZXNIZJOKI-HWCYFHEPSA-N	4_Endogenous
1	11236	1	16.56_285.2204m/z	16.562	285.22			✓		2.8603	[M+H-H2O]+	989	943		OL_2b	446284	446284 (eicosapentaenoic acid)	C20H30O2	302.225	15.98				JAZBEHYOTPTENJ-JLNKQSITSA-N	4_Endogenous
1	1903	1	16.56_339.2291m/z	16.562	339.229			✓		1.0528	[M+Na]+	999	302		OL_2b	5315659	5315659 (Cannabigerol)	C21H32O2	316.24	14.9				QXACEHWTBCFNSA-SFQUDFHCSA-N	1_Enviromental Relevant
1	2254	1	16.58_282.2549n	16.585	283.2623, 265.2519, 305.2441, 327.2264	[M+H]+, [M+H-H2O]+, [M+Na]+, [M+2Na-H]+	282.255	✓		3.9216	[M+H]+, [M+H-H2O]+, [M+Na]+, [M+2Na-H]+	999	917		OL_2b	445639	445639 (Oleic acid)	C18H34O2	282.256	15.34				ZQPPMHVWECSIRJ-KTKRTIGZSA-N	4_Endogenous
1	747	1	16.63_437.3015m/z	16.629	437.301			✓	0.141	2.6275	[M+Na]+	997			OL_2a	99474	99474 (Diosgenin)	C27H42O3	414.313	16.77				WQLVFSAGQJTQCK-VKROHFNGSA-N	4_Endogenous
1	7527	1	16.65_332.2710n	16.655	355.2603, 333.2781, 377.2420	[M+Na]+, [M+H]+, [M+2Na-H]+	332.271	✓	0.005	1.4972	[M+Na]+, [M+H]+, [M+2Na-H]+	998	955		OL_1	5497181	5497181 (adrenic acid)	C22H36O2	332.272	16.65				TWSWSIQAPQLDBP-DOFZRALJSA-N	4_Endogenous
1	11418	1	16.78_279.2311m/z	16.779	279.231			✓		2.7318	[M+H]+	994	828		OL_2b	5280933	5280933 (gamma-linolenic acid)	C18H30O2	278.225	15.95				VZCCETWTMQHEPK-QNEBEIHSSA-N	4_Endogenous
1	89	1	16.78_328.2392n	16.779	293.2254, 311.2359, 329.2468, 361.2727	[M+H-2H2O]+, [M+H-H2O]+, [M+H]+, [M+CH3OH+H]+	328.239	✓		2.4076	[M+H-2H2O]+, [M+H-H2O]+, [M+H]+, [M+CH3OH+H]+	996	950		OL_2b	445580	445580 (docosahexaenoic acid)	C22H32O2	328.24	16.26				MBMBGCFOFBJSGT-KUBAVDMBSA-N	4_Endogenous
1	11871	1	16.78_416.3286n	16.779	439.3178, 449.3601	[M+Na]+, [M+CH3OH+H]+	416.329	✓		1.0848	[M+Na]+, [M+CH3OH+H]+	997	961		OL_2b	5280453	5280453 (Calcitriol)	C27H44O3	416.329	15.04				GMRQFYUYWCNGIN-NKMMMXOESA-N	4_Endogenous
1	5451	1	16.80_390.2765n	16.801	803.5434, 429.2395, 391.2836	[2M+Na]+, [M+K]+, [M+H]+	390.276	✓		1.3788	[2M+Na]+, [M+K]+, [M+H]+	999	955		OL_2b	53477693	53477693 (7-Ketochenodeoxycholate)	C24H38O4	390.277	13.9				DXOCDBGWDZAYRQ-QPVZPPSOSA-N	4_Endogenous
1	115	1	16.82_318.2552n	16.824	341.2447, 319.2625, 336.2888	[M+Na]+, [M+H]+, [M+NH4]+	318.255	✓		2.1457	[M+Na]+, [M+H]+, [M+NH4]+	1000	952		OL_2b	125835	125835 ((±)-CP 47, 497)	C21H34O2	318.256	15.39				ZWWRREXSUJTKNN-AEFFLSMTSA-N	1_Enviromental Relevant
1	6261	1	16.85_401.3408m/z	16.848	401.341			✓	0.062	1.5899	[M+H]+	996	935		OL_1	123743	123743 (7α-Hydroxy-4-cholesten-3-one)	C27H44O2	400.334	16.91				IOIZWEJGGCZDOL-RQDYSCIWSA-N	4_Endogenous
1	6261	3	16.85_401.3408m/z	16.848	401.341			✓	0.212	1.5899	[M+H]+	996	724		OL_1	53477696	53477696 (7-Ketocholesterol)	C27H44O2	400.334	17.06				YIKKMWSQVKJCOP-QJFKPLHKSA-N	4_Endogenous
1	6261	6	16.85_401.3408m/z	16.848	401.341			✓		1.5899	[M+H]+	996	492		OL_2b	5283731	5283731 (Calcifediol)	C27H44O2	400.334	16.1				JWUBBDSIWDLEOM-DTOXIADCSA-N	4_Endogenous
1	8770	1	16.87_314.2356m/z	16.873	314.236			✓	0.063	4.7459	[M+H-NH3]+	993			OL_2a	5497182	5497182 (docosapentaenoic acid)	C22H34O2	330.256	16.81				YUFFSWGQGVEMMI-JLNKQSITSA-N	4_Endogenous
1	8770	15	16.87_314.2356m/z	16.873	314.236			✓	0.333	4.7459	[M+H-NH3]+	993			OL_2a	6441454	6441454 (Docosapentaenoic acid)	C22H34O2	330.256	16.54				AVKOENOBFIYBSA-WMPRHZDHSA-N	4_Endogenous
1	8224	2	17.15_316.2514m/z	17.15	316.251			✓	0.46	4.3399	[M+H-NH3]+	994			OL_2a	5497181	5497181 (adrenic acid)	C22H36O2	332.272	16.69				TWSWSIQAPQLDBP-DOFZRALJSA-N	4_Endogenous
1	3888	1	17.20_423.3234m/z	17.202	423.323			✓	0.142	0.1428	[M+Na]+	999			OL_2a	53477696	53477696 (7-Ketocholesterol)	C27H44O2	400.334	17.06				YIKKMWSQVKJCOP-QJFKPLHKSA-N	4_Endogenous
1	3888	4	17.20_423.3234m/z	17.202	423.323			✓	0.292	0.1428	[M+Na]+	999			OL_2a	123743	123743 (7α-Hydroxy-4-cholesten-3-one)	C27H44O2	400.334	16.91				IOIZWEJGGCZDOL-RQDYSCIWSA-N	4_Endogenous
1	6879	1	17.26_568.4274m/z	17.256	568.427			✓	0.424	0.2398	[M-e]+	951			OL_2a	5281243	5281243 (Lutein)	C40H56O2	568.428	17.68				KBPHJBAIARWVSC-RGZFRNHPSA-N	4_Endogenous
1	6239	1	17.26_568.4279n	17.256	551.425	[M+H-H2O]+	568.428	✓	0.424	0.2978	[M+H-H2O]+	962			OL_2a	5281243	5281243 (Lutein)	C40H56O2	568.428	17.68				KBPHJBAIARWVSC-RGZFRNHPSA-N	4_Endogenous
1	10875	1	17.36_447.3231m/z	17.359	447.323			✓	0.101	0.4976	[M+Na]+	982	963		OL_1	5282347	5282347 (alpha tocotrienol)	C29H44O2	424.334	17.46				RZFHLOLGZPDCHJ-XZXLULOTSA-N	4_Endogenous
1	8821	1	17.49_472.3203m/z	17.486	472.32			✓		2.1232	[M+H]+	991	316		OL_2b	5405	5405 (Terfenadine)	C32H41NO2	471.314	12				GUGOEEXESWIERI-UHFFFAOYSA-N	2_Drug and Medication
1	8425	1	17.56_184.0730m/z	17.565	184.073			✓		1.7134	[M+H]+	694	968		OL_2b	135437	135437 (PHOSPHORYLCHOLINE)	C5H14NO4P	183.066	0.71				YHHSONZFOIEMCP-UHFFFAOYSA-N	4_Endogenous
1	8425	2	17.56_184.0730m/z	17.565	184.073			✓		1.7237	[M+Na]+	661	447		OL_2b	10685	10685 (3-(2-hydroxyethyl)indole)	C10H11NO	161.084	7.84				MBBOMCVGYCRMEA-UHFFFAOYSA-N	5_Foodome
1	7336	9	17.56_425.3384m/z	17.565	425.338			✓	0.035	1.4193	[M+Na]+	997			OL_2a	227037	227037 (Cholesterol 5α,6α-epoxide)	C27H46O2	402.35	17.53				PRYIJAGAEJZDBO-ZEQHCUNVSA-N	4_Endogenous
1	7336	1	17.56_425.3384m/z	17.565	425.338			✓		1.4193	[M+Na]+	997	849		OL_2b	121948	121948 (24-Hydroxychloesterol)	C27H46O2	402.35	16.31				IOWMKBFJCNLRTC-XWXSNNQWSA-N	4_Endogenous
1	7336	2	17.56_425.3384m/z	17.565	425.338			✓		1.4193	[M+Na]+	997	839		OL_2b	123976	123976 (27-Hydroxycholesterol)	C27H46O2	402.35	16.41				FYHRJWMENCALJY-YSQMORBQSA-N	4_Endogenous
1	7336	3	17.56_425.3384m/z	17.565	425.338			✓		1.4193	[M+Na]+	997	736		OL_2b	53477807	53477807 (25-Hydroxycholesterol)	C27H46O2	402.35	16.34				INBGSXNNRGWLJU-POAVOMIWSA-N	4_Endogenous
1	6047	1	17.77_184.0730m/z	17.774	184.073			✓		1.6055	[M+H]+	912	969		OL_2b	135437	135437 (PHOSPHORYLCHOLINE)	C5H14NO4P	183.066	0.71				YHHSONZFOIEMCP-UHFFFAOYSA-N	4_Endogenous
1	6047	2	17.77_184.0730m/z	17.774	184.073			✓		1.6011	[M+Na]+	892	442		OL_2b	10685	10685 (3-(2-hydroxyethyl)indole)	C10H11NO	161.084	7.84				MBBOMCVGYCRMEA-UHFFFAOYSA-N	5_Foodome
1	6493	1	17.87_438.3464m/z	17.871	438.346			✓	0.411	1.7086	[2M+3H2O+2H]2+	983			OL_2a	5282347	5282347 (alpha tocotrienol)	C29H44O2	424.334	17.46				RZFHLOLGZPDCHJ-XZXLULOTSA-N	4_Endogenous
1	6641	1	17.92_411.3204m/z	17.925	411.32			✓	0.095	2.1864	[M+2Na-H]+	999	822		OL_1	5281120	5281120 (15-Tetracosenoic acid)	C24H46O2	366.35	18.02				GWHCXVQVJPWHRF-KTKRTIGZSA-N	4_Endogenous
1	12084	1	18.20_431.3879m/z	18.198	431.388			✓	0.192	0.8969	[M+H]+	971	662		OL_1	14985	14985 (alpha tocopherol)	C29H50O2	430.381	18.39				GVJHHUAWPYXKBD-IEOSBIPESA-N	4_Endogenous
1	7481	1	19.34_435.3244m/z	19.343	435.324			✓		3.2048	[M+H]+	947	652		OL_2b	188291	188291 (3,3',5,5'-Tetra-tert-butyl-4,4'-stilbenequinone)	C30H42O2	434.318	17.65				VEDXDZRQOYXKTL-UHFFFAOYSA-N	1_Enviromental Relevant
1	1		17.56_383.2466m/z	17.565	383.247			✓
1	2		17.62_593.4749m/z	17.617	593.475			✓
1	3		15.63_772.2996m/z	15.635	772.3			✓
1	4		18.22_510.7424m/z	18.224	510.742
1	5		16.73_309.2395m/z	16.729	309.24			✓
1	6		15.59_276.6516m/z	15.592	276.652			✓
1	7		14.68_563.3800m/z	14.676	563.38			✓
1	8		8.48_225.1091m/z	8.475	225.109
1	9	1	5.70_164.0678m/z	5.697	164.068			✓
1	10		14.99_868.9593m/z	14.987	868.959			✓
1	11		18.96_884.5757m/z	18.957	884.576			✓
1	12		17.07_187.1345m/z	17.072	187.135			✓
1	13		8.87_318.0750m/z	8.872	318.075			✓
1	14		15.66_413.2204m/z	15.658	413.22			✓
1	15		13.64_954.2655m/z	13.638	954.265			✓
1	16		16.93_758.1988n	16.925	776.2326, 781.1883	[M+NH4]+, [M+Na]+	758.199	✓
1	18		15.45_281.2580m/z	15.455	281.258			✓
1	19		17.54_643.4904m/z	17.538	643.49			✓
1	20		6.96_469.1720m/z	6.963	469.172			✓
1	21		9.98_327.0938m/z	9.98	327.094			✓
1	22		5.92_379.2030m/z	5.924	379.203			✓
1	23		18.49_803.5757m/z	18.494	803.576			✓
1	24		0.58_568.6680m/z	0.581	568.668			✓
1	25		12.09_244.1666n	12.09	227.1633, 267.1561	[M+H-H2O]+, [M+Na]+	244.167	✓
1	27		18.34_772.5524m/z	18.342	772.552			✓
1	28		17.46_420.2189m/z	17.462	420.219			✓
1	29		1.53_184.0871m/z	1.527	184.087			✓
1	30		10.59_97.1011m/z	10.589	97.1011			✓
1	31		17.00_821.6633m/z	16.997	821.663			✓
1	32		0.56_761.7110m/z	0.561	761.711			✓
1	33		0.11_201.0597m/z	0.115	201.06			✓
1	34	1	17.87_417.3682m/z	17.871	417.368
1	35		19.19_833.6053n	19.191	872.5685, 878.5865	[M+K]+, [M+2Na-H]+	833.605	✓
1	37		1.43_173.5297m/z	1.433	173.53			✓
1	38		9.98_464.2177m/z	9.98	464.218			✓
1	39		18.62_424.7765m/z	18.623	424.776			✓
1	40		19.01_830.6488m/z	19.008	830.649			✓
1	41		14.70_289.1767m/z	14.702	289.177			✓
1	42	1	11.81_282.1493m/z	11.81	282.149			✓
1	42	2	11.81_282.1493m/z	11.81	282.149			✓
1	43		14.65_408.2432m/z	14.65	408.243
1	44		16.65_350.2427n	16.655	351.2500, 373.2319	[M+H]+, [M+Na]+	350.243	✓
1	46		13.61_958.3731m/z	13.612	958.373			✓
1	47		15.22_299.1681m/z	15.217	299.168			✓
1	48		16.19_105.1038m/z	16.186	105.104
1	49		16.56_525.1724m/z	16.562	525.172			✓
1	50		5.01_372.0481m/z	5.008	372.048			✓
1	51		3.70_215.1247m/z	3.699	215.125
1	52		17.90_393.2582m/z	17.898	393.258			✓
1	53		17.72_558.4857m/z	17.722	558.486			✓
1	54		10.20_320.0911m/z	10.196	320.091			✓
1	55		0.56_710.8500m/z	0.561	710.85			✓
1	56		16.42_289.6775m/z	16.419	289.678
1	57		10.54_522.1799m/z	10.535	522.18			✓
1	58		15.78_349.6713m/z	15.779	349.671			✓
1	59		13.43_292.1558n	13.432	315.1451, 331.1204	[M+Na]+, [M+K]+	292.156	✓
1	62		15.89_513.2407m/z	15.893	513.241			✓
1	63		15.39_702.2964m/z	15.386	702.296			✓
1	64	1	3.76_207.0873m/z	3.763	207.087			✓
1	64	2	3.76_207.0873m/z	3.763	207.087			✓
1	65		0.58_161.0773n	0.581	200.04	[M+K]+	161.077	✓
1	66		16.46_387.2412m/z	16.465	387.241
1	67		15.43_583.8014m/z	15.429	583.801			✓
1	68		18.15_431.7553m/z	18.148	431.755			✓
1	69		16.00_561.2370m/z	16.004	561.237			✓
1	70		14.52_371.2189m/z	14.524	371.219			✓
1	71		14.13_959.3845m/z	14.133	959.385
1	72		1.28_111.5177m/z	1.283	111.518
1	73		8.27_480.2132m/z	8.265	480.213			✓
1	74		4.48_174.0838n	4.484	219.054	[M+2Na-H]+	174.084	✓
1	75	1	15.61_313.2725m/z	15.613	313.272			✓
1	76		0.58_744.6180n	0.581	767.6157, 727.6090	[M+Na]+, [M+H-H2O]+	744.618	✓
1	78		13.36_684.3386n	13.36	685.3459, 707.3273	[M+H]+, [M+Na]+	684.339	✓
1	80	1	5.21_271.1146m/z	5.212	271.115			✓
1	81		18.93_363.1822m/z	18.931	363.182			✓
1	82		19.27_970.1279m/z	19.265	970.128
1	83		14.52_256.1347n	14.524	257.1420, 289.1680	[M+H]+, [M+CH3OH+H]+	256.135	✓
1	85		18.30_381.7400m/z	18.299	381.74			✓
1	90		16.29_543.3610n	16.292	294.67	[M+2Na]2+	543.361	✓
1	91		14.00_286.3098m/z	14.004	286.31			✓
1	92		15.98_352.3684m/z	15.979	352.368
1	93		12.52_357.2055m/z	12.522	357.205			✓
1	94		0.51_268.9597m/z	0.514	268.96			✓
1	96		17.31_578.4311n	17.307	579.4383, 601.4205	[M+H]+, [M+Na]+	578.431	✓
1	98		17.77_440.2814m/z	17.774	440.281			✓
1	99		15.96_572.3588m/z	15.961	572.359
1	100		18.80_483.3808m/z	18.801	483.381			✓
1	101		1.79_225.0070m/z	1.794	225.007
1	102	1	0.72_148.0383m/z	0.72	148.038			✓
1	103		0.58_699.6499n	0.581	664.6361, 700.6478, 717.6888	[M+H-2H2O]+, [M+H]+, [M+NH4]+	699.65	✓
1	106		5.24_391.0657n	5.241	392.0729, 414.0550	[M+H]+, [M+Na]+	391.066	✓
1	108		14.11_499.2638m/z	14.107	499.264			✓
1	109		16.21_718.4555m/z	16.207	718.456			✓
1	110		15.91_285.1339m/z	15.915	285.134
1	111		14.73_334.2114n	14.729	317.2081, 367.2451	[M+H-H2O]+, [M+CH3OH+H]+	334.211	✓
1	116		9.02_687.6000m/z	9.022	687.6			✓
1	117		0.54_516.9975m/z	0.535	516.997			✓
1	119		4.83_113.0840n	4.833	114.0913, 136.0731	[M+H]+, [M+Na]+	113.084	✓
1	121		5.31_281.0206n	5.309	264.0173, 282.0278	[M+H-H2O]+, [M+H]+	281.021	✓
1	123		13.46_476.2450n	13.456	477.2523, 509.2788	[M+H]+, [M+CH3OH+H]+	476.245	✓
1	125		4.26_225.0433m/z	4.262	225.043
1	126	1	11.37_273.0801m/z	11.372	273.08			✓
1	126	3	11.37_273.0801m/z	11.372	273.08			✓
1	127		17.82_495.4019m/z	17.822	495.402			✓
1	128		0.58_552.7755m/z	0.581	552.775			✓
1	129		15.36_806.9650m/z	15.363	806.965			✓
1	130		1.77_131.0814m/z	1.77	131.081
1	131		17.97_893.5295m/z	17.975	893.529			✓
1	133		12.32_432.1789m/z	12.319	432.179			✓
1	134		16.42_281.6507m/z	16.419	281.651
1	135		16.87_356.2255n	16.873	379.2148, 395.1871	[M+Na]+, [M+K]+	356.226	✓
1	137	17	7.46_205.0471m/z	7.464	205.047			✓
1	137	19	7.46_205.0471m/z	7.464	205.047			✓
1	137	30	7.46_205.0471m/z	7.464	205.047			✓
1	138		13.29_191.1752m/z	13.29	191.175
1	139		16.58_282.2501m/z	16.585	282.25
1	140		19.47_418.7953m/z	19.47	418.795			✓
1	141		0.54_154.0715n	0.535	155.0788, 177.0607	[M+H]+, [M+Na]+	154.071	✓
1	143		12.32_216.6117m/z	12.319	216.612			✓
1	147		0.58_737.6149n	0.581	702.601	[M+H-2H2O]+	737.615	✓
1	148		8.92_340.1031n	8.922	363.0922, 323.0995	[M+Na]+, [M+H-H2O]+	340.103	✓
1	150		18.30_402.7636m/z	18.299	402.764			✓
1	151		18.30_436.7766m/z	18.299	436.777			✓
1	152		14.65_587.2724m/z	14.65	587.272			✓
1	153		11.55_184.1093n	11.546	185.1166, 217.1431	[M+H]+, [M+CH3OH+H]+	184.109	✓
1	155		16.19_334.6933m/z	16.186	334.693
1	156		18.12_811.5358m/z	18.124	811.536			✓
1	157		13.43_226.1930n	13.432	249.1822, 265.1558	[M+Na]+, [M+K]+	226.193	✓
1	159	1	10.77_370.1217m/z	10.767	370.122			✓
1	160		1.33_183.0076n	1.333	367.025	[2M+H]+	183.008	✓
1	161		4.67_447.1594m/z	4.674	447.159			✓
1	162		17.49_608.5019n	17.486	631.4911, 647.4646	[M+Na]+, [M+K]+	608.502	✓
1	164		15.27_486.3271m/z	15.267	486.327
1	166		13.66_1004.4673n	13.665	514.2319, 525.2226	[M+H+Na]2+, [M+2Na]2+	1004.47	✓
1	168		17.59_771.5417n	17.591	772.5490, 794.5310	[M+H]+, [M+Na]+	771.542	✓
1	170		9.59_211.0403m/z	9.595	211.04			✓
1	171		7.66_330.0942m/z	7.664	330.094			✓
1	172		18.54_445.7635m/z	18.545	445.764			✓
1	173		12.80_290.1487n	12.8	291.1560, 603.2779, 273.1455	[M+H]+, [2M+Na]+, [M+H-H2O]+	290.149	✓
1	176		4.56_384.0409n	4.557	385.0481, 407.0302	[M+H]+, [M+Na]+	384.041	✓
1	178		1.33_166.0669n	1.333	131.0531, 167.0754	[M+H-2H2O]+, [M+H]+	166.067	✓
1	180		15.34_869.9753m/z	15.345	869.975
1	181		15.36_834.9788m/z	15.363	834.979			✓
1	182		0.64_231.1447m/z	0.642	231.145			✓
1	183		17.75_570.7310m/z	17.748	570.731			✓
1	184		15.87_268.6541m/z	15.874	268.654
1	185		5.99_446.0020n	5.994	468.9912, 484.9636	[M+Na]+, [M+K]+	446.002	✓
1	187		13.59_887.3499m/z	13.585	887.35			✓
1	188	1	16.58_171.1376m/z	16.585	171.138
1	189		13.24_533.2363m/z	13.239	533.236			✓
1	190		0.56_440.8328m/z	0.561	440.833
1	191		16.44_149.0155m/z	16.443	149.016
1	192		17.97_430.7477m/z	17.975	430.748			✓
1	193		14.03_966.4973m/z	14.029	966.497			✓
1	194		6.80_396.0679m/z	6.8	396.068			✓
1	195		18.52_819.5754m/z	18.519	819.575			✓
1	196		13.08_316.1432m/z	13.085	316.143			✓
1	197		16.97_703.4612m/z	16.971	703.461
1	198	2	12.65_131.0490m/z	12.65	131.049			✓
1	198	3	12.65_131.0490m/z	12.65	131.049			✓
1	198	4	12.65_131.0490m/z	12.65	131.049			✓
1	198	5	12.65_131.0490m/z	12.65	131.049			✓
1	198	6	12.65_131.0490m/z	12.65	131.049			✓
1	198	7	12.65_131.0490m/z	12.65	131.049			✓
1	198	9	12.65_131.0490m/z	12.65	131.049			✓
1	198	11	12.65_131.0490m/z	12.65	131.049			✓
1	198	14	12.65_131.0490m/z	12.65	131.049			✓
1	199		0.54_589.8919n	0.535	612.881	[M+Na]+	589.892	✓
1	200	1	18.30_394.2657m/z	18.299	394.266			✓
1	201		15.36_543.3318n	15.363	544.3391, 566.3214	[M+H]+, [M+Na]+	543.332	✓
1	203		16.05_486.3323n	16.051	509.322		486.332
1	204		15.80_267.6168m/z	15.802	267.617			✓
1	205		16.70_541.3499m/z	16.703	541.35			✓
1	206		0.66_165.0521n	0.661	183.0860, 198.0846	[M+NH4]+, [M+CH3OH+H]+	165.052	✓
1	208		15.94_381.2466m/z	15.936	381.247			✓
1	209	1	18.70_337.1663m/z	18.698	337.166			✓
1	209	2	18.70_337.1663m/z	18.698	337.166			✓
1	210		18.39_968.5575m/z	18.394	968.558			✓
1	211		15.53_507.3040m/z	15.528	507.304			✓
1	212		15.34_565.3289n	15.345	604.2920, 610.3087	[M+K]+, [M+2Na-H]+	565.329	✓
1	214		14.03_952.2692m/z	14.029	952.269			✓
1	215		15.87_437.1999m/z	15.874	437.2
1	216		12.06_289.1767m/z	12.064	289.177			✓
1	217		0.61_956.3179m/z	0.606	956.318
1	218		11.22_563.2466m/z	11.222	563.247			✓
1	219		9.12_692.1265m/z	9.117	692.126
1	220		4.17_152.1277m/z	4.167	152.128			✓
1	221		16.19_585.3204m/z	16.186	585.32
1	222		3.10_254.1605m/z	3.102	254.161			✓
1	223		0.56_849.8020m/z	0.561	849.802			✓
1	224		18.15_904.5315m/z	18.148	904.532			✓
1	225		1.01_198.0281m/z	1.009	198.028			✓
1	226		16.97_719.2043m/z	16.971	719.204
1	227		8.41_516.1480n	8.409	499.1447, 549.1843	[M+H-H2O]+, [M+CH3OH+H]+	516.148	✓
1	229		19.19_421.2896m/z	19.191	421.29			✓
1	230		10.90_284.0906m/z	10.896	284.091			✓
1	231		12.55_192.1143n	12.548	215.104	[M+Na]+	192.114	✓
1	232	1	12.55_350.0133m/z	12.548	350.013
1	233		14.08_162.0678n	14.082	163.075		162.068
1	234		16.44_560.3686m/z	16.443	560.369			✓
1	235		0.58_819.5398n	0.581	820.561	[M+H]+	819.54	✓
1	236	1	4.36_130.0649m/z	4.357	130.065			✓
1	236	2	4.36_130.0649m/z	4.357	130.065			✓
1	236	5	4.36_130.0649m/z	4.357	130.065			✓
1	237		15.85_356.2388m/z	15.852	356.239
1	238		12.47_185.1531m/z	12.471	185.153			✓
1	239		14.60_305.2081m/z	14.601	305.208			✓
1	240		0.54_723.8569m/z	0.535	723.857
1	241		7.83_225.0429m/z	7.834	225.043			✓
1	242		16.37_455.3728m/z	16.367	455.373			✓
1	243		15.39_518.2890m/z	15.386	518.289			✓
1	244		14.81_587.2719n	14.808	294.6432, 552.2609	[M+2H]2+, [M+H-2H2O]+	587.272	✓
1	246		1.03_163.0261n	1.031	146.0228, 164.0333	[M+H-H2O]+, [M+H]+	163.026	✓
1	248		4.24_413.1052m/z	4.237	413.105			✓
1	249		13.61_979.7224m/z	13.612	979.722			✓
1	250		16.82_339.4509m/z	16.824	339.451			✓
1	251	1	9.43_243.1584m/z	9.434	243.158			✓
1	252		10.59_379.1237m/z	10.589	379.124			✓
1	253		13.01_1026.3915m/z	13.007	1026.39			✓
1	254		13.06_290.2084m/z	13.059	290.208			✓
1	255	3	12.47_115.0538m/z	12.471	115.054			✓
1	256		16.19_940.1378m/z	16.186	940.138
1	257	1	3.13_151.0613m/z	3.127	151.061			✓
1	258		17.59_553.3895m/z	17.591	553.389			✓
1	259	1	15.71_257.1741m/z	15.708	257.174			✓
1	260		4.51_208.1135m/z	4.505	208.113			✓
1	261	1	14.37_711.3933m/z	14.368	711.393			✓
1	262	1	6.76_183.0891n	6.759	184.0963, 206.0784	[M+H]+, [M+Na]+	183.089	✓
1	264		14.39_697.3774m/z	14.393	697.377			✓
1	266		15.36_273.6691n	15.363	312.632	[M+K]+	273.669	✓
1	267		16.21_944.0097m/z	16.207	944.01
1	268		6.81_244.1417n	6.813	245.1489, 267.1308	[M+H]+, [M+Na]+	244.142	✓
1	270	1	12.90_491.1990m/z	12.904	491.199			✓
1	271	1	12.45_271.0825m/z	12.445	271.082			✓
1	272		1.07_220.9963m/z	1.071	220.996			✓
1	273	5	3.00_166.0496m/z	3.003	166.05			✓
1	274		0.74_161.0143n	0.739	179.048		161.014
1	275		13.79_356.3882m/z	13.795	356.388			✓
1	276		3.25_141.0519m/z	3.25	141.052			✓
1	277		0.83_160.1332m/z	0.832	160.133			✓
1	278		0.54_927.8195m/z	0.535	927.819			✓
1	279		17.00_614.7756m/z	16.997	614.776
1	280		13.08_261.1404n	13.085	523.2881, 545.2702, 306.1094, 284.1274	[2M+H]+, [2M+Na]+, [M+2Na-H]+, [M+Na]+	261.14	✓
1	284		8.53_418.1510m/z	8.526	418.151			✓
1	286		17.90_778.0622m/z	17.898	778.062			✓
1	287		0.56_713.8274m/z	0.561	713.827			✓
1	288		15.55_537.8010m/z	15.551	537.801
1	289		9.77_453.2000n	9.769	454.2073, 476.1893	[M+H]+, [M+Na]+	453.2	✓
1	291		0.81_188.0162n	0.806	171.013	[M+H-H2O]+	188.016	✓
1	292		3.93_250.9733m/z	3.929	250.973			✓
1	293		19.44_786.6618n	19.444	787.6691, 809.6512	[M+H]+, [M+Na]+	786.662	✓
1	295		8.61_620.2930n	8.614	322.1447, 333.1359	[M+H+Na]2+, [M+2Na]2+	620.293	✓
1	297		16.19_305.6534n	16.186	288.6501, 306.6610	[M+H-H2O]+, [M+H]+	305.653	✓
1	299		16.51_379.7929m/z	16.511	379.793
1	300		8.55_299.1384m/z	8.548	299.138			✓
1	301		14.57_458.2879n	14.575	459.2952, 481.2773, 476.3217, 441.2848	[M+H]+, [M+Na]+, [M+NH4]+, [M+H-H2O]+	458.288	✓
1	306	1	8.11_235.0933m/z	8.115	235.093			✓
1	306	4	8.11_235.0933m/z	8.115	235.093			✓
1	307		14.06_387.3341n	14.055	388.3414, 410.3232	[M+H]+, [M+Na]+	387.334	✓
1	309		15.78_609.3151m/z	15.779	609.315			✓
1	312		15.24_327.2499m/z	15.241	327.25			✓
1	313		7.35_210.1365n	7.351	211.1438, 233.1254	[M+H]+, [M+Na]+	210.137	✓
1	315		4.24_380.1094m/z	4.237	380.109			✓
1	316		11.71_455.2251m/z	11.712	455.225			✓
1	317		14.32_414.2693m/z	14.315	414.269
1	318		16.78_362.2356m/z	16.779	362.236			✓
1	319		12.77_574.2425m/z	12.774	574.242			✓
1	320		11.59_330.2631m/z	11.59	330.263			✓
1	321		17.80_930.0214m/z	17.797	930.021
1	322		7.52_303.0745m/z	7.523	303.075			✓
1	323		7.61_244.1204n	7.605	245.1277, 267.1097	[M+H]+, [M+Na]+	244.12	✓
1	325	1	14.29_149.0225m/z	14.289	149.023			✓
1	325	5	14.29_149.0225m/z	14.289	149.023			✓
1	325	6	14.29_149.0225m/z	14.289	149.023			✓
1	326		3.22_532.6579m/z	3.216	532.658			✓
1	327		6.70_316.1995n	6.697	317.2068, 339.1885	[M+H]+, [M+Na]+	316.2	✓
1	329		15.96_537.3469m/z	15.961	537.347
1	330		17.07_547.4335m/z	17.072	547.433			✓
1	331		1.75_300.0537m/z	1.75	300.054			✓
1	332	1	7.41_189.0517m/z	7.406	189.052			✓
1	332	7	7.41_189.0517m/z	7.406	189.052			✓
1	332	8	7.41_189.0517m/z	7.406	189.052			✓
1	333		15.39_538.2756m/z	15.386	538.276
1	334		16.70_407.2764m/z	16.703	407.276			✓
1	335		13.59_974.1572m/z	13.585	974.157			✓
1	336		12.29_217.1429m/z	12.294	217.143			✓
1	337		13.72_625.3194m/z	13.716	625.319			✓
1	338		1.03_317.0229m/z	1.031	317.023			✓
1	339		15.11_291.1924m/z	15.114	291.192			✓
1	342	1	16.16_139.0390m/z	16.161	139.039			✓
1	342	2	16.16_139.0390m/z	16.161	139.039			✓
1	342	3	16.16_139.0390m/z	16.161	139.039			✓
1	343		13.66_308.1975n	13.665	291.1942, 331.1874	[M+H-H2O]+, [M+Na]+	308.197	✓
1	345		18.70_803.0835m/z	18.698	803.083			✓
1	346		15.85_322.2708m/z	15.852	322.271			✓
1	347		0.58_828.5922m/z	0.581	828.592
1	348		9.25_292.1780n	9.25	315.167	[M+Na]+	292.178	✓
1	349		19.24_689.5119m/z	19.239	689.512			✓
1	350		13.11_483.1942m/z	13.111	483.194			✓
1	351		0.58_873.5895n	0.581	906.609		873.59
1	352		17.10_635.3567m/z	17.099	635.357			✓
1	353	1	1.64_177.0067m/z	1.642	177.007
1	354		8.20_812.8480n	8.196	407.4313, 813.8565, 845.8826	[M+2H]2+, [M+H]+, [M+CH3OH+H]+	812.848	✓
1	357		17.36_177.9803m/z	17.359	177.98
1	358		16.16_549.3792n	16.161	550.3865, 572.3683	[M+H]+, [M+Na]+	549.379	✓
1	360		12.62_331.2109m/z	12.624	331.211			✓
1	361		8.75_214.5479m/z	8.745	214.548			✓
1	362		15.87_482.3516m/z	15.874	482.352
1	363		12.45_245.1741m/z	12.445	245.174			✓
1	364	1	8.75_167.0852m/z	8.745	167.085			✓
1	365		13.53_959.3783m/z	13.533	959.378			✓
1	366		0.54_609.9300m/z	0.535	609.93			✓
1	367		16.58_607.4565m/z	16.585	607.457
1	368		16.27_519.3271m/z	16.265	519.327			✓
1	372	4	4.77_199.0574m/z	4.766	199.057			✓
1	373		19.14_815.6000m/z	19.138	815.6			✓
1	374		0.51_288.9211m/z	0.514	288.921			✓
1	375		0.54_949.3076m/z	0.535	949.308
1	376		4.83_124.0503m/z	4.833	124.05			✓
1	377		16.78_365.2339m/z	16.779	365.234
1	378		16.58_379.2595m/z	16.585	379.26
1	379		1.01_62.9996n	1.009	148.989		62.9996
1	380	1	0.78_156.0541m/z	0.781	156.054			✓
1	381		2.98_227.0386m/z	2.978	227.039			✓
1	382		13.46_430.2564n	13.456	453.2456, 475.2277, 431.2634, 413.2528	[M+Na]+, [M+2Na-H]+, [M+H]+, [M+H-H2O]+	430.256	✓
1	386		16.56_405.1693m/z	16.562	405.169
1	387		18.30_385.2793m/z	18.299	385.279			✓
1	388		8.64_394.1372n	8.64	377.1339, 395.1396	[M+H-H2O]+, [M+H]+	394.137	✓
1	390		4.70_249.1502m/z	4.705	249.15			✓
1	391		13.93_335.2188m/z	13.926	335.219			✓
1	392	1	14.55_173.1007m/z	14.549	173.101
1	392	21	14.55_173.1007m/z	14.549	173.101
1	393		19.03_920.5579m/z	19.034	920.558			✓
1	394		17.56_238.1410m/z	17.565	238.141			✓
1	395		13.21_968.0106m/z	13.214	968.011			✓
1	396		18.32_812.5663m/z	18.322	812.566			✓
1	397		15.50_409.0814m/z	15.502	409.081
1	398		19.19_616.5068n	19.191	639.4961, 655.4700, 599.5031	[M+Na]+, [M+K]+, [M+H-H2O]+	616.507	✓
1	401		17.56_623.4640m/z	17.565	623.464			✓
1	402		16.93_475.3759m/z	16.925	475.376			✓
1	403		6.90_248.1254n	6.9	231.1221, 271.1146	[M+H-H2O]+, [M+Na]+	248.125	✓
1	405		14.99_282.6498m/z	14.987	282.65			✓
1	406		0.72_281.0804m/z	0.72	281.08			✓
1	407	1	11.57_328.1070m/z	11.567	328.107
1	408		14.50_251.1515n	14.497	252.1588, 274.1408	[M+H]+, [M+Na]+	251.151	✓
1	410	1	12.45_278.1267m/z	12.445	278.127			✓
1	411		18.32_426.2569m/z	18.322	426.257
1	412		15.78_748.2997m/z	15.779	748.3			✓
1	413		0.54_952.1506m/z	0.535	952.151
1	414		17.87_797.5151n	17.871	762.504	[M+H-2H2O]+	797.515	✓
1	415		11.79_330.1825n	11.786	331.1897, 353.1718	[M+H]+, [M+Na]+	330.183	✓
1	417		19.29_721.5651m/z	19.291	721.565			✓
1	418	4	8.82_208.0731n	8.819	191.07	[M+H-H2O]+	208.073	✓
1	419		4.83_265.0237m/z	4.833	265.024			✓
1	420		16.49_614.5397n	16.488	653.5029, 659.5193	[M+K]+, [M+2Na-H]+	614.54	✓
1	422		3.70_311.1234m/z	3.699	311.123			✓
1	423		2.15_265.0590m/z	2.146	265.059			✓
1	424		16.78_433.2319m/z	16.779	433.232			✓
1	425		0.54_632.3675m/z	0.535	632.367
1	426		15.24_501.2977m/z	15.241	501.298
1	427	3	3.67_136.0391m/z	3.67	136.039			✓
1	427	4	3.67_136.0391m/z	3.67	136.039			✓
1	427	5	3.67_136.0391m/z	3.67	136.039			✓
1	428		10.28_241.1670n	10.278	242.1742, 264.1564	[M+H]+, [M+Na]+	241.167	✓
1	430		0.58_747.6886n	0.581	712.675	[M+H-2H2O]+	747.689	✓
1	431		9.84_300.0967n	9.838	301.104	[M+H]+	300.097	✓
1	432		15.87_386.2566m/z	15.874	386.257			✓
1	433		2.15_90.0150m/z	2.146	90.015
1	434		15.36_520.1242m/z	15.363	520.124			✓
1	435		12.62_451.2299m/z	12.624	451.23			✓
1	436		18.15_821.0771m/z	18.148	821.077			✓
1	437		18.15_908.0418m/z	18.148	908.042			✓
1	438		16.05_378.7455m/z	16.051	378.745
1	439	1	8.48_211.1302m/z	8.475	211.13			✓
1	440	1	13.53_309.1819m/z	13.533	309.182			✓
1	441		2.93_233.9823n	2.928	216.9790, 234.9894	[M+H-H2O]+, [M+H]+	233.982	✓
1	443		5.92_245.1853m/z	5.924	245.185			✓
1	444		13.59_969.3772m/z	13.585	969.377			✓
1	445	1	17.82_193.0083m/z	17.822	193.008
1	445	13	17.82_193.0083m/z	17.822	193.008
1	445	17	17.82_193.0083m/z	17.822	193.008
1	446		17.97_796.5635m/z	17.975	796.563
1	447		4.02_198.5332m/z	4.022	198.533			✓
1	448		15.61_948.6171n	15.613	949.6244, 971.6068	[M+H]+, [M+Na]+	948.617	✓
1	450		13.29_416.3649n	13.29	399.3616, 417.3724	[M+H-H2O]+, [M+H]+	416.365	✓
1	452		1.33_254.0337m/z	1.333	254.034			✓
1	453		17.38_901.9907m/z	17.384	901.991
1	454		15.91_255.2556n	15.915	256.2629, 278.2448	[M+H]+, [M+Na]+	255.256	✓
1	456		19.01_569.2643m/z	19.008	569.264			✓
1	457		17.23_592.4314n	17.229	593.4387, 615.4234	[M+H]+, [M+Na]+	592.431	✓
1	459		0.56_668.8550n	0.561	686.889	[M+NH4]+	668.855	✓
1	460		8.87_288.0880n	8.872	271.0847, 333.0626, 289.0952	[M+H-H2O]+, [M+2Na-H]+, [M+H]+	288.088	✓
1	463		12.42_214.1111n	12.42	253.0743, 429.2245	[M+K]+, [2M+H]+	214.111	✓
1	465	1	2.15_171.0131m/z	2.146	171.013			✓
1	465	3	2.15_171.0131m/z	2.146	171.013			✓
1	466		17.97_741.0537m/z	17.975	741.054			✓
1	467		16.46_419.2139m/z	16.465	419.214
1	468		15.07_762.9644m/z	15.065	762.964
1	469	11	2.09_218.1388m/z	2.095	218.139			✓
1	470		17.51_621.4701m/z	17.513	621.47			✓
1	471		13.53_986.3905m/z	13.533	986.39			✓
1	472		17.64_450.2978m/z	17.643	450.298			✓
1	473		7.33_372.1550m/z	7.331	372.155			✓
1	474		14.03_223.1325m/z	14.029	223.132
1	475		16.82_547.4336m/z	16.824	547.434			✓
1	476		11.22_415.1523m/z	11.222	415.152			✓
1	477		0.54_825.8380m/z	0.535	825.838			✓
1	478		16.27_763.4086m/z	16.265	763.409			✓
1	479		13.11_441.2356m/z	13.111	441.236
1	480		8.10_763.0483m/z	8.098	763.048
1	481		13.61_884.4484m/z	13.612	884.448			✓
1	482		10.69_358.2583m/z	10.69	358.258			✓
1	483		7.23_359.1419m/z	7.229	359.142			✓
1	484	1	5.44_345.0853m/z	5.437	345.085			✓
1	484	3	5.44_345.0853m/z	5.437	345.085			✓
1	484	5	5.44_345.0853m/z	5.437	345.085			✓
1	486		17.18_534.4858n	17.177	573.4490, 579.4594	[M+K]+, [M+2Na-H]+	534.486	✓
1	488		14.76_495.3081m/z	14.756	495.308			✓
1	495	1	15.85_335.2229m/z	15.852	335.223
1	495	17	15.85_335.2229m/z	15.852	335.223
1	495	44	15.85_335.2229m/z	15.852	335.223
1	496		0.58_651.6118n	0.581	616.5980, 634.6137	[M+H-2H2O]+, [M+H-H2O]+	651.612	✓
1	498		0.54_974.8131m/z	0.535	974.813			✓
1	499	1	15.91_121.0646m/z	15.915	121.065
1	499	2	15.91_121.0646m/z	15.915	121.065
1	500		17.23_782.4223m/z	17.229	782.422
1	501		15.94_433.2919m/z	15.936	433.292			✓
1	502	1	14.91_455.3366m/z	14.911	455.337			✓
1	503		15.87_343.1937m/z	15.874	343.194
1	504		14.83_221.1531m/z	14.834	221.153			✓
1	505		14.65_530.3457n	14.65	531.3530, 548.3793, 575.3166, 513.3424	[M+H]+, [M+NH4]+, [M+2Na-H]+, [M+H-H2O]+	530.346	✓
1	509		15.59_325.6879m/z	15.592	325.688			✓
1	510	1	4.06_169.0834m/z	4.065	169.083			✓
1	511		0.99_143.0314m/z	0.986	143.031			✓
1	512		12.90_384.2435m/z	12.904	384.243
1	513	1	15.55_466.3284m/z	15.551	466.328
1	514		18.70_511.7496m/z	18.698	511.75			✓
1	515		16.27_466.3048m/z	16.265	466.305			✓
1	516		0.63_152.0372m/z	0.627	152.037			✓
1	517		11.37_294.0917m/z	11.372	294.092			✓
1	518		13.59_981.1659m/z	13.585	981.166
1	519	1	16.27_334.1690m/z	16.265	334.169
1	519	5	16.27_334.1690m/z	16.265	334.169
1	519	7	16.27_334.1690m/z	16.265	334.169
1	520		15.63_542.8190m/z	15.635	542.819
1	521		19.14_417.7873m/z	19.138	417.787			✓
1	522		15.43_666.4354m/z	15.429	666.435
1	523	1	4.36_447.1333m/z	4.357	447.133			✓
1	524		16.14_465.2521m/z	16.139	465.252			✓
1	525		15.39_266.6090m/z	15.386	266.609			✓
1	526		1.41_211.0034n	1.408	212.011		211.003
1	527	1	7.25_110.0962m/z	7.252	110.096			✓
1	528		0.58_452.7505m/z	0.581	452.75
1	529		14.99_292.6347m/z	14.987	292.635			✓
1	530		10.62_420.2058n	10.615	443.1950, 459.1673	[M+Na]+, [M+K]+	420.206	✓
1	532		18.70_807.0792m/z	18.698	807.079
1	533		16.56_549.3760m/z	16.562	549.376
1	534		17.26_527.4282m/z	17.256	527.428			✓
[truncated: 10,852 more rows]

## Sheet: Sheet3
43	HWXBTNAVRSUOJR-UHFFFAOYSA-N
51	KPGXRSRHYNQIFN-UHFFFAOYSA-N
51	KPGXRSRHYNQIFN-UHFFFAOYSA-N
77	BITYXLXUCSKTJS-UHFFFAOYSA-N
77	BITYXLXUCSKTJS-UHFFFAOYSA-N
77	BITYXLXUCSKTJS-UHFFFAOYSA-N
86	WJXSWCUQABXPFS-UHFFFAOYSA-N
86	WJXSWCUQABXPFS-UHFFFAOYSA-N
86	WJXSWCUQABXPFS-UHFFFAOYSA-N
86	WJXSWCUQABXPFS-UHFFFAOYSA-N
87	DBXBTMSZEOQQDU-UHFFFAOYSA-N
87	DBXBTMSZEOQQDU-UHFFFAOYSA-N
87	DBXBTMSZEOQQDU-UHFFFAOYSA-N
87	DBXBTMSZEOQQDU-UHFFFAOYSA-N
87	DBXBTMSZEOQQDU-UHFFFAOYSA-N
87	DBXBTMSZEOQQDU-UHFFFAOYSA-N
96	WDJHALXBUFZDSR-UHFFFAOYSA-N
107	XMIIGOLPHOKFCH-UHFFFAOYSA-N
107	XMIIGOLPHOKFCH-UHFFFAOYSA-N
107	XMIIGOLPHOKFCH-UHFFFAOYSA-N
107	XMIIGOLPHOKFCH-UHFFFAOYSA-N
107	XMIIGOLPHOKFCH-UHFFFAOYSA-N
107	XMIIGOLPHOKFCH-UHFFFAOYSA-N
111	JSJWCHRYRHKBBW-UHFFFAOYSA-N
111	JSJWCHRYRHKBBW-UHFFFAOYSA-N
119	BTCSSZJGUNDROE-UHFFFAOYSA-N
119	BTCSSZJGUNDROE-UHFFFAOYSA-N
119	BTCSSZJGUNDROE-UHFFFAOYSA-N
119	BTCSSZJGUNDROE-UHFFFAOYSA-N
126	RGHHSNMVTDWUBI-UHFFFAOYSA-N
126	RGHHSNMVTDWUBI-UHFFFAOYSA-N
127	XQXPVVBIMDBYFF-UHFFFAOYSA-N
127	XQXPVVBIMDBYFF-UHFFFAOYSA-N
127	XQXPVVBIMDBYFF-UHFFFAOYSA-N
137	ZGXJTSGNIOSYLO-UHFFFAOYSA-N
137	ZGXJTSGNIOSYLO-UHFFFAOYSA-N
137	ZGXJTSGNIOSYLO-UHFFFAOYSA-N
137	ZGXJTSGNIOSYLO-UHFFFAOYSA-N
137	ZGXJTSGNIOSYLO-UHFFFAOYSA-N
137	ZGXJTSGNIOSYLO-UHFFFAOYSA-N
137	ZGXJTSGNIOSYLO-UHFFFAOYSA-N
138	JJMDCOVWQOJGCB-UHFFFAOYSA-N
138	JJMDCOVWQOJGCB-UHFFFAOYSA-N
138	JJMDCOVWQOJGCB-UHFFFAOYSA-N
138	JJMDCOVWQOJGCB-UHFFFAOYSA-N
144	LDCYZAJDBXYCGN-UHFFFAOYSA-N
187	OIPILFWXSMYKGL-UHFFFAOYSA-N
187	OIPILFWXSMYKGL-UHFFFAOYSA-N
190	GFFGJBXGBJISGV-UHFFFAOYSA-N
196	WNLRTRBMVRJNCN-UHFFFAOYSA-N
196	WNLRTRBMVRJNCN-UHFFFAOYSA-N
199	QYPPJABKJHAVHS-UHFFFAOYSA-N
204	POJWUDADGALRAB-UHFFFAOYSA-N
204	POJWUDADGALRAB-UHFFFAOYSA-N
204	POJWUDADGALRAB-UHFFFAOYSA-N
227	RWZYAGGXGHYGMB-UHFFFAOYSA-N
227	RWZYAGGXGHYGMB-UHFFFAOYSA-N
227	RWZYAGGXGHYGMB-UHFFFAOYSA-N
227	RWZYAGGXGHYGMB-UHFFFAOYSA-N
239	UCMIRNVEIXFBKS-UHFFFAOYSA-N
243	WPYMKLBDIGXBTP-UHFFFAOYSA-N
243	WPYMKLBDIGXBTP-UHFFFAOYSA-N
247	KWIUHFFTVRNATP-UHFFFAOYSA-N
247	KWIUHFFTVRNATP-UHFFFAOYSA-N
247	KWIUHFFTVRNATP-UHFFFAOYSA-N
247	KWIUHFFTVRNATP-UHFFFAOYSA-N
311	KRKNYBCHXYNGOX-UHFFFAOYSA-N
311	KRKNYBCHXYNGOX-UHFFFAOYSA-N
311	KRKNYBCHXYNGOX-UHFFFAOYSA-N
311	KRKNYBCHXYNGOX-UHFFFAOYSA-N
311	KRKNYBCHXYNGOX-UHFFFAOYSA-N
311	KRKNYBCHXYNGOX-UHFFFAOYSA-N
311	KRKNYBCHXYNGOX-UHFFFAOYSA-N
339	QQVDJLLNRSOCEL-UHFFFAOYSA-N
385	WLJVNTCWHIRURA-UHFFFAOYSA-N
397	ZOAMBXDOGPRZLP-UHFFFAOYSA-N
457	LDHMAVIPBRSVRG-UHFFFAOYSA-O
457	LDHMAVIPBRSVRG-UHFFFAOYSA-O
464	QIAFMBKCNZACKA-UHFFFAOYSA-N
464	QIAFMBKCNZACKA-UHFFFAOYSA-N
464	QIAFMBKCNZACKA-UHFFFAOYSA-N
487	ZIYVHBGGAOATLY-UHFFFAOYSA-N
487	ZIYVHBGGAOATLY-UHFFFAOYSA-N
500	TUHVEAJXIMEOSA-UHFFFAOYSA-N
500	TUHVEAJXIMEOSA-UHFFFAOYSA-N
500	TUHVEAJXIMEOSA-UHFFFAOYSA-N
500	TUHVEAJXIMEOSA-UHFFFAOYSA-N
500	TUHVEAJXIMEOSA-UHFFFAOYSA-N
525	BJEPYKJPYRNKOW-UHFFFAOYSA-N
535	PAJPWUMXBYXFCZ-UHFFFAOYSA-N
547	CFFZDZCDUFSOFZ-UHFFFAOYSA-N
586	CVSVTCORWBXHQV-UHFFFAOYSA-N
586	CVSVTCORWBXHQV-UHFFFAOYSA-N
588	DDRJAANPRJIHGJ-UHFFFAOYSA-N
588	DDRJAANPRJIHGJ-UHFFFAOYSA-N
588	DDRJAANPRJIHGJ-UHFFFAOYSA-N
597	OPTASPLRGRRNAP-UHFFFAOYSA-N
597	OPTASPLRGRRNAP-UHFFFAOYSA-N
597	OPTASPLRGRRNAP-UHFFFAOYSA-N
648	UFIVEPVSAGBUSI-UHFFFAOYSA-N
673	FFDGPVCHZBVARC-UHFFFAOYSA-N
673	FFDGPVCHZBVARC-UHFFFAOYSA-N
675	LJUQGASMPRMWIW-UHFFFAOYSA-N
681	VYFYYTLLBUKUHU-UHFFFAOYSA-N
725	JHPNVNIEXXLNTR-UHFFFAOYSA-N
725	JHPNVNIEXXLNTR-UHFFFAOYSA-N
743	JFCQEDHGNNZCLN-UHFFFAOYSA-N
743	JFCQEDHGNNZCLN-UHFFFAOYSA-N
743	JFCQEDHGNNZCLN-UHFFFAOYSA-N
743	JFCQEDHGNNZCLN-UHFFFAOYSA-N
743	JFCQEDHGNNZCLN-UHFFFAOYSA-N
743	JFCQEDHGNNZCLN-UHFFFAOYSA-N
750	DHMQDGOQFOQNFH-UHFFFAOYSA-N
751	MNQZXJOMYWMBOU-UHFFFAOYSA-N
751	MNQZXJOMYWMBOU-UHFFFAOYSA-N
751	MNQZXJOMYWMBOU-UHFFFAOYSA-N
753	PEDCQBHIVMGVHV-UHFFFAOYSA-N
764
778	FFFHZYDWPBMWHY-UHFFFAOYSA-N
778	FFFHZYDWPBMWHY-UHFFFAOYSA-N
778	FFFHZYDWPBMWHY-UHFFFAOYSA-N
780	IGMNYECMUMZDDF-UHFFFAOYSA-N
790	FDGQSTZJBFJUBT-UHFFFAOYSA-N
790	FDGQSTZJBFJUBT-UHFFFAOYSA-N
790	FDGQSTZJBFJUBT-UHFFFAOYSA-N
790	FDGQSTZJBFJUBT-UHFFFAOYSA-N
790	FDGQSTZJBFJUBT-UHFFFAOYSA-N
790	FDGQSTZJBFJUBT-UHFFFAOYSA-N
800	WHOOUMGHGSPMGR-UHFFFAOYSA-N
800	WHOOUMGHGSPMGR-UHFFFAOYSA-N
800	WHOOUMGHGSPMGR-UHFFFAOYSA-N
802	SEOVTRFCIGRIMH-UHFFFAOYSA-N
802	SEOVTRFCIGRIMH-UHFFFAOYSA-N
802	SEOVTRFCIGRIMH-UHFFFAOYSA-N
802	SEOVTRFCIGRIMH-UHFFFAOYSA-N
811	LVHBHZANLOWSRM-UHFFFAOYSA-N
811	LVHBHZANLOWSRM-UHFFFAOYSA-N
811	LVHBHZANLOWSRM-UHFFFAOYSA-N
846	YGPSJZOEDVAXAB-UHFFFAOYSA-N
849	HXEACLLIILLPRG-UHFFFAOYSA-N
849	HXEACLLIILLPRG-UHFFFAOYSA-N
849	HXEACLLIILLPRG-UHFFFAOYSA-N
849	HXEACLLIILLPRG-UHFFFAOYSA-N
849	HXEACLLIILLPRG-UHFFFAOYSA-N
849	HXEACLLIILLPRG-UHFFFAOYSA-N
873	CJBDUOMQLFKVQC-UHFFFAOYSA-N
873	CJBDUOMQLFKVQC-UHFFFAOYSA-N
873	CJBDUOMQLFKVQC-UHFFFAOYSA-N
873	CJBDUOMQLFKVQC-UHFFFAOYSA-N
896	DRLFMBDRBRZALE-UHFFFAOYSA-N
903	MVAWJSIDNICKHF-UHFFFAOYSA-N
903	MVAWJSIDNICKHF-UHFFFAOYSA-N
936	DFPAKSUCGFBDDF-UHFFFAOYSA-N
936	DFPAKSUCGFBDDF-UHFFFAOYSA-N
936	DFPAKSUCGFBDDF-UHFFFAOYSA-N
936	DFPAKSUCGFBDDF-UHFFFAOYSA-N
938	PVNIIMVLHYAWGP-UHFFFAOYSA-N
938	PVNIIMVLHYAWGP-UHFFFAOYSA-N
938	PVNIIMVLHYAWGP-UHFFFAOYSA-N
967	PXQPEWDEAKTCGB-UHFFFAOYSA-N
978	ALYNCZNDIQEVRV-UHFFFAOYSA-N
978	ALYNCZNDIQEVRV-UHFFFAOYSA-N
978	ALYNCZNDIQEVRV-UHFFFAOYSA-N
978	ALYNCZNDIQEVRV-UHFFFAOYSA-N
978	ALYNCZNDIQEVRV-UHFFFAOYSA-N
978	ALYNCZNDIQEVRV-UHFFFAOYSA-N
979	KKADPXVIOXHVKN-UHFFFAOYSA-N
979	KKADPXVIOXHVKN-UHFFFAOYSA-N
1000	ULSIYEODSMZIPX-UHFFFAOYSA-N
1001	BHHGXPLMPWCGHP-UHFFFAOYSA-N
1017	XNGIFLGASWRNHJ-UHFFFAOYSA-N
1050	RADKZDMFGJYCBB-UHFFFAOYSA-N
1050	RADKZDMFGJYCBB-UHFFFAOYSA-N
1050	RADKZDMFGJYCBB-UHFFFAOYSA-N
1054	LXNHXLLTXMVWPM-UHFFFAOYSA-N
1088	FSYKKLYZXJSNPZ-UHFFFAOYSA-N
1110	KDYFGRWQOYBRFD-UHFFFAOYSA-N
1110	KDYFGRWQOYBRFD-UHFFFAOYSA-N
1123	XOAAWQZATWQOTB-UHFFFAOYSA-N
1135	RWQNBRDOKXIBIV-UHFFFAOYSA-N
1135	RWQNBRDOKXIBIV-UHFFFAOYSA-N
1145	UYPYRKYUKCHHIB-UHFFFAOYSA-N
1150	APJYDQYYACXCRM-UHFFFAOYSA-N
1150	APJYDQYYACXCRM-UHFFFAOYSA-N
1150	APJYDQYYACXCRM-UHFFFAOYSA-N
1150	APJYDQYYACXCRM-UHFFFAOYSA-N
1174	ISAKRJDGNUQOIC-UHFFFAOYSA-N
1174	ISAKRJDGNUQOIC-UHFFFAOYSA-N
1175	LEHOTFFKMJEONL-UHFFFAOYSA-N
1183	MWOOGOJBHIARFG-UHFFFAOYSA-N
1183	MWOOGOJBHIARFG-UHFFFAOYSA-N
1183	MWOOGOJBHIARFG-UHFFFAOYSA-N
1183	MWOOGOJBHIARFG-UHFFFAOYSA-N
1188	LRFVTYWOQMYALW-UHFFFAOYSA-N
1188	LRFVTYWOQMYALW-UHFFFAOYSA-N
1188	LRFVTYWOQMYALW-UHFFFAOYSA-N
1237	YNYAYWLBAHXHLL-UHFFFAOYSA-N
1237	YNYAYWLBAHXHLL-UHFFFAOYSA-N
1237	YNYAYWLBAHXHLL-UHFFFAOYSA-N
1237	YNYAYWLBAHXHLL-UHFFFAOYSA-N
1237	YNYAYWLBAHXHLL-UHFFFAOYSA-N
1237	YNYAYWLBAHXHLL-UHFFFAOYSA-N
1237	YNYAYWLBAHXHLL-UHFFFAOYSA-N
1303	NWCHELUCVWSRRS-UHFFFAOYSA-N
1303	NWCHELUCVWSRRS-UHFFFAOYSA-N
1303	NWCHELUCVWSRRS-UHFFFAOYSA-N
1303	NWCHELUCVWSRRS-UHFFFAOYSA-N
1303	NWCHELUCVWSRRS-UHFFFAOYSA-N
1303	NWCHELUCVWSRRS-UHFFFAOYSA-N
1303	NWCHELUCVWSRRS-UHFFFAOYSA-N
1303	NWCHELUCVWSRRS-UHFFFAOYSA-N
1303	NWCHELUCVWSRRS-UHFFFAOYSA-N
1303	NWCHELUCVWSRRS-UHFFFAOYSA-N
1449	DZIILFGADWDKMF-UHFFFAOYSA-N
1563	JYZJYKOZGGEXSX-UHFFFAOYSA-N
1563	JYZJYKOZGGEXSX-UHFFFAOYSA-N
1563	JYZJYKOZGGEXSX-UHFFFAOYSA-N
1563	JYZJYKOZGGEXSX-UHFFFAOYSA-N
1662	NPOAOTPXWNWTSH-UHFFFAOYSA-N
1662	NPOAOTPXWNWTSH-UHFFFAOYSA-N
1662	NPOAOTPXWNWTSH-UHFFFAOYSA-N
1662	NPOAOTPXWNWTSH-UHFFFAOYSA-N
1662	NPOAOTPXWNWTSH-UHFFFAOYSA-N
1662	NPOAOTPXWNWTSH-UHFFFAOYSA-N
1669	DIVQKHQLANKJQO-UHFFFAOYSA-N
1670	PFDUUKDQEHURQC-UHFFFAOYSA-N
1673
1673
1738	QRMZSPFSDQBLIX-UHFFFAOYSA-N
1738	QRMZSPFSDQBLIX-UHFFFAOYSA-N
1738	QRMZSPFSDQBLIX-UHFFFAOYSA-N
1826	DUUGKQCEGZLZNO-UHFFFAOYSA-N
1826	DUUGKQCEGZLZNO-UHFFFAOYSA-N
1826	DUUGKQCEGZLZNO-UHFFFAOYSA-N
1983	RZVAJINKPMORJF-UHFFFAOYSA-N
1983	RZVAJINKPMORJF-UHFFFAOYSA-N
1983	RZVAJINKPMORJF-UHFFFAOYSA-N
1983	RZVAJINKPMORJF-UHFFFAOYSA-N
1983	RZVAJINKPMORJF-UHFFFAOYSA-N
1983	RZVAJINKPMORJF-UHFFFAOYSA-N
2153	ZFXYFBGIUFBOJW-UHFFFAOYSA-N
2153	ZFXYFBGIUFBOJW-UHFFFAOYSA-N
2153	ZFXYFBGIUFBOJW-UHFFFAOYSA-N
2266	BDJRBEYXGGNYIS-UHFFFAOYSA-N
2266	BDJRBEYXGGNYIS-UHFFFAOYSA-N
2266	BDJRBEYXGGNYIS-UHFFFAOYSA-N
2266	BDJRBEYXGGNYIS-UHFFFAOYSA-N
2266	BDJRBEYXGGNYIS-UHFFFAOYSA-N
2266	BDJRBEYXGGNYIS-UHFFFAOYSA-N
2266	BDJRBEYXGGNYIS-UHFFFAOYSA-N
2519	RYYVLZVUVIJVGH-UHFFFAOYSA-N
2519	RYYVLZVUVIJVGH-UHFFFAOYSA-N
2543	VBGLYOIFKLUMQG-UHFFFAOYSA-N
2566	DUEPRVBVGDRKAG-UHFFFAOYSA-N
3478	ZJJXGWJIGJFDTL-UHFFFAOYSA-N
3744	GOLXRNDWAUTYKT-UHFFFAOYSA-N
3744	GOLXRNDWAUTYKT-UHFFFAOYSA-N
3744	GOLXRNDWAUTYKT-UHFFFAOYSA-N
3845	HCZHHEIFKROPDY-UHFFFAOYSA-N
4624	DIVDFFZHCJEHGG-UHFFFAOYSA-N
4624	DIVDFFZHCJEHGG-UHFFFAOYSA-N
4624	DIVDFFZHCJEHGG-UHFFFAOYSA-N
4687	QUNWUDVFRNGTCO-UHFFFAOYSA-N
4687	QUNWUDVFRNGTCO-UHFFFAOYSA-N
4687	QUNWUDVFRNGTCO-UHFFFAOYSA-N
4829	HYAFETHFCAUJAY-UHFFFAOYSA-N
4928	ISEUFVQQFVOBCY-UHFFFAOYSA-N
5147	SKZKKFZAGNVIMN-UHFFFAOYSA-N
5147	SKZKKFZAGNVIMN-UHFFFAOYSA-N
5147	SKZKKFZAGNVIMN-UHFFFAOYSA-N
5147	SKZKKFZAGNVIMN-UHFFFAOYSA-N
5192	CXMXRPHRNRROMY-UHFFFAOYSA-N
5192	CXMXRPHRNRROMY-UHFFFAOYSA-N
5192	CXMXRPHRNRROMY-UHFFFAOYSA-N
5202	QZAYGJVTTNCVMB-UHFFFAOYSA-N
5202	QZAYGJVTTNCVMB-UHFFFAOYSA-N
5202	QZAYGJVTTNCVMB-UHFFFAOYSA-N
5312	WYEPBHZLDUPIOD-UHFFFAOYSA-N
5312	WYEPBHZLDUPIOD-UHFFFAOYSA-N
5312	WYEPBHZLDUPIOD-UHFFFAOYSA-N
5312	WYEPBHZLDUPIOD-UHFFFAOYSA-N
5405	GUGOEEXESWIERI-UHFFFAOYSA-N
5429	YAPQBXQYLJRXSA-UHFFFAOYSA-N
5429	YAPQBXQYLJRXSA-UHFFFAOYSA-N
5429	YAPQBXQYLJRXSA-UHFFFAOYSA-N
5570	WWNNZCOKKKDOPX-UHFFFAOYSA-N
5570	WWNNZCOKKKDOPX-UHFFFAOYSA-N
5570	WWNNZCOKKKDOPX-UHFFFAOYSA-N
5570	WWNNZCOKKKDOPX-UHFFFAOYSA-N
5699	FBZONXHGGPHHIY-UHFFFAOYSA-N
5753	OMFXVFTZEKFJBZ-HJTSIMOOSA-N
5753	OMFXVFTZEKFJBZ-HJTSIMOOSA-N
5753	OMFXVFTZEKFJBZ-HJTSIMOOSA-N
5753	OMFXVFTZEKFJBZ-HJTSIMOOSA-N
5753	OMFXVFTZEKFJBZ-HJTSIMOOSA-N
5754	JYGXADMDTFJGBT-VWUMJDOOSA-N
5754	JYGXADMDTFJGBT-VWUMJDOOSA-N
5754	JYGXADMDTFJGBT-VWUMJDOOSA-N
5780	FBPFZTCFMRRESA-JGWLITMVSA-N
5794	FIPWRIJSWJWJAI-UHFFFAOYSA-N
5801	CDAWCLOXVUBKRW-UHFFFAOYSA-N
5801	CDAWCLOXVUBKRW-UHFFFAOYSA-N
5801	CDAWCLOXVUBKRW-UHFFFAOYSA-N
5810	PMMYEEVYMWASQN-DMTCNVIQSA-N
5810	PMMYEEVYMWASQN-DMTCNVIQSA-N
5810	PMMYEEVYMWASQN-DMTCNVIQSA-N
5810	PMMYEEVYMWASQN-DMTCNVIQSA-N
5810	PMMYEEVYMWASQN-DMTCNVIQSA-N
5810	PMMYEEVYMWASQN-DMTCNVIQSA-N
5810	PMMYEEVYMWASQN-DMTCNVIQSA-N
5810	PMMYEEVYMWASQN-DMTCNVIQSA-N
5810	PMMYEEVYMWASQN-DMTCNVIQSA-N
5810	PMMYEEVYMWASQN-DMTCNVIQSA-N
5816	UCTWMZQNUQWSLP-VIFPVBQESA-N
5816	UCTWMZQNUQWSLP-VIFPVBQESA-N
5816	UCTWMZQNUQWSLP-VIFPVBQESA-N
5816	UCTWMZQNUQWSLP-VIFPVBQESA-N
5816	UCTWMZQNUQWSLP-VIFPVBQESA-N
5816	UCTWMZQNUQWSLP-VIFPVBQESA-N
5816	UCTWMZQNUQWSLP-VIFPVBQESA-N
5816	UCTWMZQNUQWSLP-VIFPVBQESA-N
5819	XUIIKFGFIJCVMT-LBPRGKRZSA-N
5950	QNAYBMKLOCPYGJ-REOHCLBHSA-N
5960	CKLJMWTZIZZHCS-REOHCLBHSA-N
5960	CKLJMWTZIZZHCS-REOHCLBHSA-N
5961	ZDXPYRJPNDTMRX-VKHMYHEASA-N
5961	ZDXPYRJPNDTMRX-VKHMYHEASA-N
5961	ZDXPYRJPNDTMRX-VKHMYHEASA-N
5961	ZDXPYRJPNDTMRX-VKHMYHEASA-N
5961	ZDXPYRJPNDTMRX-VKHMYHEASA-N
5962	KDXKERNSBIXSRK-YFKPBYRVSA-N
5988	CZMRCDWAGMRECN-UGDNZRGBSA-N
5988	CZMRCDWAGMRECN-UGDNZRGBSA-N
6021
6021
6029	DRTQHJPVMGBUCF-XVFCMESISA-N
6029	DRTQHJPVMGBUCF-XVFCMESISA-N
6057	OUYCCCASQSFEME-QMMMGPOBSA-N
6057	OUYCCCASQSFEME-QMMMGPOBSA-N
6057	OUYCCCASQSFEME-QMMMGPOBSA-N
6057	OUYCCCASQSFEME-QMMMGPOBSA-N
6088	NCIKQJBVUNUXLW-UHFFFAOYSA-N
6106	ROHFNLRQFUQHCH-YFKPBYRVSA-N
6119	FUOOLUPWFVMBKG-UHFFFAOYSA-N
6119	FUOOLUPWFVMBKG-UHFFFAOYSA-N
6129	CVXBEEMKQHEXEN-UHFFFAOYSA-N
6137	FFEARJCKVFRZRR-BYPYZUCNSA-N
6137	FFEARJCKVFRZRR-BYPYZUCNSA-N
6140	COLNVLDHVKWLRT-QMMMGPOBSA-N
6140	COLNVLDHVKWLRT-QMMMGPOBSA-N
6140	COLNVLDHVKWLRT-QMMMGPOBSA-N
6175	UHDGCWIWMRVCDJ-XVFCMESISA-N
6262	AHLPHDHHMVZTML-BYPYZUCNSA-N
6262	AHLPHDHHMVZTML-BYPYZUCNSA-N
6267	DCXYFEDJOCDNAF-REOHCLBHSA-N
6267	DCXYFEDJOCDNAF-REOHCLBHSA-N
6274	HNDVDQJCIGZPNO-YFKPBYRVSA-N
6274	HNDVDQJCIGZPNO-YFKPBYRVSA-N
6288	AYFVYJQAPQTCCC-GBXIJSLDSA-N
6288	AYFVYJQAPQTCCC-GBXIJSLDSA-N
6288	AYFVYJQAPQTCCC-GBXIJSLDSA-N
6305	QIVBCDIJIAJPQS-VIFPVBQESA-N
6305	QIVBCDIJIAJPQS-VIFPVBQESA-N
6306	AGPKZVBTJJNPAG-WHFBIAKZSA-N
6322	ODKSFYDXXFIFQN-BYPYZUCNSA-N
6322	ODKSFYDXXFIFQN-BYPYZUCNSA-N
6322	ODKSFYDXXFIFQN-BYPYZUCNSA-N
6613	GHOKWGTUZJEAQD-ZETCQYMHSA-N
6613	GHOKWGTUZJEAQD-ZETCQYMHSA-N
6657	QWCKQJZIFLGMSD-UHFFFAOYSA-N
6657	QWCKQJZIFLGMSD-UHFFFAOYSA-N
6723	HXACOUQIXZGNBF-UHFFFAOYSA-N
6723	HXACOUQIXZGNBF-UHFFFAOYSA-N
6723	HXACOUQIXZGNBF-UHFFFAOYSA-N
6802
6858	OPHQOIGEOHXOGX-UHFFFAOYSA-N
6926	ZMCHBSMFKQYNKA-UHFFFAOYSA-N
6990	SULYEHHGGXARJS-UHFFFAOYSA-N
6990	SULYEHHGGXARJS-UHFFFAOYSA-N
6990	SULYEHHGGXARJS-UHFFFAOYSA-N
6990	SULYEHHGGXARJS-UHFFFAOYSA-N
7052	GPVDHNVGGIAOQT-UHFFFAOYSA-N
7052	GPVDHNVGGIAOQT-UHFFFAOYSA-N
7052	GPVDHNVGGIAOQT-UHFFFAOYSA-N
7118	OEGPRYNGFWGMMV-UHFFFAOYSA-N
7121	DAUAQNGYDSHRET-UHFFFAOYSA-N
7121	DAUAQNGYDSHRET-UHFFFAOYSA-N
7121	DAUAQNGYDSHRET-UHFFFAOYSA-N
7124	LOAUVZALPPNFOQ-UHFFFAOYSA-N
7124	LOAUVZALPPNFOQ-UHFFFAOYSA-N
7139	WUAXWQRULBZETB-UHFFFAOYSA-N
7139	WUAXWQRULBZETB-UHFFFAOYSA-N
7139	WUAXWQRULBZETB-UHFFFAOYSA-N
7180	MOZDKDIOPSPTBH-UHFFFAOYSA-N
7405	ODHCTXKNWHHXJC-VKHMYHEASA-N
7405	ODHCTXKNWHHXJC-VKHMYHEASA-N
7405	ODHCTXKNWHHXJC-VKHMYHEASA-N
7405	ODHCTXKNWHHXJC-VKHMYHEASA-N
7427	HDTRYLNUVZCQOY-LIZSDCNHSA-N
7427	HDTRYLNUVZCQOY-LIZSDCNHSA-N
7478	ZEYHEAKUIGZSGI-UHFFFAOYSA-N
7478	ZEYHEAKUIGZSGI-UHFFFAOYSA-N
7478	ZEYHEAKUIGZSGI-UHFFFAOYSA-N
7504	WGQKYBSKWIADBV-UHFFFAOYSA-N
7690	NRPFNQUDKRYCNX-UHFFFAOYSA-N
7690	NRPFNQUDKRYCNX-UHFFFAOYSA-N
8094	MNWFXJYAOYHMED-UHFFFAOYSA-N
8158	FBUKVWPVBMHYJY-UHFFFAOYSA-N
8617	JTEDVYBZBROSJT-UHFFFAOYSA-N
8617	JTEDVYBZBROSJT-UHFFFAOYSA-N
8655	KCDXJAYRVLXPFO-UHFFFAOYSA-N
8655	KCDXJAYRVLXPFO-UHFFFAOYSA-N
8655	KCDXJAYRVLXPFO-UHFFFAOYSA-N
8655	KCDXJAYRVLXPFO-UHFFFAOYSA-N
8742	JXOHGGNKMLTUBP-HSUXUTPPSA-N
8871	UBQKCCHYAOITMY-UHFFFAOYSA-N
8871	UBQKCCHYAOITMY-UHFFFAOYSA-N
8991	JJVNINGBHGBWJH-UHFFFAOYSA-N
8991	JJVNINGBHGBWJH-UHFFFAOYSA-N
8991	JJVNINGBHGBWJH-UHFFFAOYSA-N
8991	JJVNINGBHGBWJH-UHFFFAOYSA-N
9060	QIVBCDIJIAJPQS-SECBINFHSA-N
9060	QIVBCDIJIAJPQS-SECBINFHSA-N
9060	QIVBCDIJIAJPQS-SECBINFHSA-N
9307	PFDUUKDQEHURQC-ZETCQYMHSA-N
9378	JVGVDSSUAVXRDY-UHFFFAOYSA-N
9378	JVGVDSSUAVXRDY-UHFFFAOYSA-N
9378	JVGVDSSUAVXRDY-UHFFFAOYSA-N
9378	JVGVDSSUAVXRDY-UHFFFAOYSA-N
10133	RUDATBOHQWOJDD-BSWAIDMHSA-N
10133	RUDATBOHQWOJDD-BSWAIDMHSA-N
10133	RUDATBOHQWOJDD-BSWAIDMHSA-N
10133	RUDATBOHQWOJDD-BSWAIDMHSA-N
10140	RFDAIACWWDREDC-FRVQLJSFSA-N
10140	RFDAIACWWDREDC-FRVQLJSFSA-N
10140	RFDAIACWWDREDC-FRVQLJSFSA-N
10140	RFDAIACWWDREDC-FRVQLJSFSA-N
10140	RFDAIACWWDREDC-FRVQLJSFSA-N
10243	VQMSRUREDGBWKT-UHFFFAOYSA-N
10250	UYEUUXMDVNYCAM-UHFFFAOYSA-N
10256	OLNJUISKUQQNIM-UHFFFAOYSA-N
10256	OLNJUISKUQQNIM-UHFFFAOYSA-N
10256	OLNJUISKUQQNIM-UHFFFAOYSA-N
10256	OLNJUISKUQQNIM-UHFFFAOYSA-N
10256	OLNJUISKUQQNIM-UHFFFAOYSA-N
10296	YPGCWEMNNLXISK-UHFFFAOYSA-N
10296	YPGCWEMNNLXISK-UHFFFAOYSA-N
10296	YPGCWEMNNLXISK-UHFFFAOYSA-N
10296	YPGCWEMNNLXISK-UHFFFAOYSA-N
10296	YPGCWEMNNLXISK-UHFFFAOYSA-N
10296	YPGCWEMNNLXISK-UHFFFAOYSA-N
10428	JYVXNLLUYHCIIH-UHFFFAOYSA-N
10436	OIPPWFOQEKKFEE-UHFFFAOYSA-N
10436	OIPPWFOQEKKFEE-UHFFFAOYSA-N
10436	OIPPWFOQEKKFEE-UHFFFAOYSA-N
10457	TYFQFVWCELRYAO-UHFFFAOYSA-N
10457	TYFQFVWCELRYAO-UHFFFAOYSA-N
10457	TYFQFVWCELRYAO-UHFFFAOYSA-N
10457	TYFQFVWCELRYAO-UHFFFAOYSA-N
10457	TYFQFVWCELRYAO-UHFFFAOYSA-N
10685	MBBOMCVGYCRMEA-UHFFFAOYSA-N
10685	MBBOMCVGYCRMEA-UHFFFAOYSA-N
10685	MBBOMCVGYCRMEA-UHFFFAOYSA-N
10685	MBBOMCVGYCRMEA-UHFFFAOYSA-N
10685	MBBOMCVGYCRMEA-UHFFFAOYSA-N
10685	MBBOMCVGYCRMEA-UHFFFAOYSA-N
10685	MBBOMCVGYCRMEA-UHFFFAOYSA-N
10685	MBBOMCVGYCRMEA-UHFFFAOYSA-N
10685	MBBOMCVGYCRMEA-UHFFFAOYSA-N
10685	MBBOMCVGYCRMEA-UHFFFAOYSA-N
10805	FBWPWWWZWKPJFL-UHFFFAOYSA-N
10805	FBWPWWWZWKPJFL-UHFFFAOYSA-N
10805	FBWPWWWZWKPJFL-UHFFFAOYSA-N
10805	FBWPWWWZWKPJFL-UHFFFAOYSA-N
10917	PHIQHXFUZVPYII-ZCFIWIBFSA-N
10917	PHIQHXFUZVPYII-ZCFIWIBFSA-N
10972	OKJIRPAQVSHGFK-UHFFFAOYSA-N
11370	ILUJQPXNXACGAN-UHFFFAOYSA-N
11850	FBPFZTCFMRRESA-GUCUJZIJSA-N
11970	CCVYRRGZDBSHFU-UHFFFAOYSA-N
11970	CCVYRRGZDBSHFU-UHFFFAOYSA-N
11970	CCVYRRGZDBSHFU-UHFFFAOYSA-N
11970	CCVYRRGZDBSHFU-UHFFFAOYSA-N
11970	CCVYRRGZDBSHFU-UHFFFAOYSA-N
11970	CCVYRRGZDBSHFU-UHFFFAOYSA-N
12046	AQYCMVICBNBXNA-UHFFFAOYSA-N
12046	AQYCMVICBNBXNA-UHFFFAOYSA-N
12127	JVTZFYYHCGSXJV-UHFFFAOYSA-N
12127	JVTZFYYHCGSXJV-UHFFFAOYSA-N
12127	JVTZFYYHCGSXJV-UHFFFAOYSA-N
12127	JVTZFYYHCGSXJV-UHFFFAOYSA-N
12284	XJMMNTGIMDZPMU-UHFFFAOYSA-N
12284	XJMMNTGIMDZPMU-UHFFFAOYSA-N
12292	SYEOWUNSTUDKGM-UHFFFAOYSA-N
12292	SYEOWUNSTUDKGM-UHFFFAOYSA-N
12292	SYEOWUNSTUDKGM-UHFFFAOYSA-N
12292	SYEOWUNSTUDKGM-UHFFFAOYSA-N
12292	SYEOWUNSTUDKGM-UHFFFAOYSA-N
12473	WRHZVMBBRYBTKZ-UHFFFAOYSA-N
12544	GHCZAUBVMUEKKP-GYPHWSFCSA-N
12544	GHCZAUBVMUEKKP-GYPHWSFCSA-N
12544	GHCZAUBVMUEKKP-GYPHWSFCSA-N
12544	GHCZAUBVMUEKKP-GYPHWSFCSA-N
12544	GHCZAUBVMUEKKP-GYPHWSFCSA-N
12544	GHCZAUBVMUEKKP-GYPHWSFCSA-N
12544	GHCZAUBVMUEKKP-GYPHWSFCSA-N
12544	GHCZAUBVMUEKKP-GYPHWSFCSA-N
12575	LBKFGYZQBSGRHY-UHFFFAOYSA-N
12647	UKAUYVFTDYCKQA-VKHMYHEASA-N
12647	UKAUYVFTDYCKQA-VKHMYHEASA-N
12647	UKAUYVFTDYCKQA-VKHMYHEASA-N
13250	VFPFQHQNJCMNBZ-UHFFFAOYSA-N
13712	MXHRCPNRJAMMIM-SHYZEUOFSA-N
14138	ZTJORNVITHUQJA-UHFFFAOYSA-N
14138	ZTJORNVITHUQJA-UHFFFAOYSA-N
14138	ZTJORNVITHUQJA-UHFFFAOYSA-N
14138	ZTJORNVITHUQJA-UHFFFAOYSA-N
14180	DAYLJWODMCOQEW-TURQNECASA-N
14558	PLVPPLCLBIEYEA-UHFFFAOYSA-N
14558	PLVPPLCLBIEYEA-UHFFFAOYSA-N
14558	PLVPPLCLBIEYEA-UHFFFAOYSA-N
14558	PLVPPLCLBIEYEA-UHFFFAOYSA-N
14925	KQTIIICEAUMSDG-UHFFFAOYSA-N
14925	KQTIIICEAUMSDG-UHFFFAOYSA-N
14985	GVJHHUAWPYXKBD-IEOSBIPESA-N
15047	PTJWIQPHWPFNBW-GBNDHIKLSA-N
15047	PTJWIQPHWPFNBW-GBNDHIKLSA-N
15047	PTJWIQPHWPFNBW-GBNDHIKLSA-N
15109	MBIZFBDREVRUHY-UHFFFAOYSA-N
15109	MBIZFBDREVRUHY-UHFFFAOYSA-N
15109	MBIZFBDREVRUHY-UHFFFAOYSA-N
15109	MBIZFBDREVRUHY-UHFFFAOYSA-N
15513	REIDAMBAPLIATC-UHFFFAOYSA-N
15513	REIDAMBAPLIATC-UHFFFAOYSA-N
15719	LEGPZHPSIPPYIO-UHFFFAOYSA-N
16526	VHPXSBIFWDAFMB-UHFFFAOYSA-N
16562	RZILCCPWPBTYDO-UHFFFAOYSA-N
16950	KDZOASGQNOPSCU-WDSKDSINSA-N
17106	SHZGCJCMOBCMKK-DHVFOXMCSA-N
17106	SHZGCJCMOBCMKK-DHVFOXMCSA-N
17106	SHZGCJCMOBCMKK-DHVFOXMCSA-N
17106	SHZGCJCMOBCMKK-DHVFOXMCSA-N
17106	SHZGCJCMOBCMKK-DHVFOXMCSA-N
18189	UZTFMUBKZQVKLK-UHFFFAOYSA-N
18189	UZTFMUBKZQVKLK-UHFFFAOYSA-N
18189	UZTFMUBKZQVKLK-UHFFFAOYSA-N
18189	UZTFMUBKZQVKLK-UHFFFAOYSA-N
18950	WQZGKKKJIJFFOK-QTVWNMPRSA-N
18950	WQZGKKKJIJFFOK-QTVWNMPRSA-N
18950	WQZGKKKJIJFFOK-QTVWNMPRSA-N
18950	WQZGKKKJIJFFOK-QTVWNMPRSA-N
18950	WQZGKKKJIJFFOK-QTVWNMPRSA-N
19588	DIRFUJHNVNOBMY-UHFFFAOYSA-N
20984	DUHQIGLHYXLKAE-UHFFFAOYSA-N
20984	DUHQIGLHYXLKAE-UHFFFAOYSA-N
21236	LRQKBLKVPFOOQJ-YFKPBYRVSA-N
22880	HOKKHZGPKSLGJE-GSVOUGTGSA-N
22880	HOKKHZGPKSLGJE-GSVOUGTGSA-N
22880	HOKKHZGPKSLGJE-GSVOUGTGSA-N
22880	HOKKHZGPKSLGJE-GSVOUGTGSA-N
22880	HOKKHZGPKSLGJE-GSVOUGTGSA-N
22880	HOKKHZGPKSLGJE-GSVOUGTGSA-N
23421	SDKQRNRRDYRQKY-UHFFFAOYSA-N
23421	SDKQRNRRDYRQKY-UHFFFAOYSA-N
23421	SDKQRNRRDYRQKY-UHFFFAOYSA-N
24139	OVRNDRQMDRJTHS-FMDGEEDCSA-N
24154	MSWZFWKMSRAUBD-GASJEMHNSA-N
24154	MSWZFWKMSRAUBD-GASJEMHNSA-N
24154	MSWZFWKMSRAUBD-GASJEMHNSA-N
24154	MSWZFWKMSRAUBD-GASJEMHNSA-N
24685	VXPLXMJHHKHSOA-UHFFFAOYSA-N
26613	NDPLAKGOSZHTPH-UHFFFAOYSA-N
26613	NDPLAKGOSZHTPH-UHFFFAOYSA-N
27476	GFYLSDSUCHVORB-IOSLPCCCSA-N
27476	GFYLSDSUCHVORB-IOSLPCCCSA-N
27975	RHSUJRQZTQNSLL-UHFFFAOYSA-N
30219	UVOLYTDXHDXWJU-UHFFFAOYSA-N
30219	UVOLYTDXHDXWJU-UHFFFAOYSA-N
30219	UVOLYTDXHDXWJU-UHFFFAOYSA-N
31401	RUDATBOHQWOJDD-UZVSRGJWSA-N
31401	RUDATBOHQWOJDD-UZVSRGJWSA-N
31401	RUDATBOHQWOJDD-UZVSRGJWSA-N
31401	RUDATBOHQWOJDD-UZVSRGJWSA-N
31401	RUDATBOHQWOJDD-UZVSRGJWSA-N
31401	RUDATBOHQWOJDD-UZVSRGJWSA-N
31401	RUDATBOHQWOJDD-UZVSRGJWSA-N
31645	YFGYUFNIOHWBOB-UHFFFAOYSA-N
32490	WZZLDXDUQPOXNW-UHFFFAOYSA-N
32597	YPCALTGLHFLNGA-UHFFFAOYSA-N
33032	WHUUTDBJXJRKMK-VKHMYHEASA-N
33032	WHUUTDBJXJRKMK-VKHMYHEASA-N
33032	WHUUTDBJXJRKMK-VKHMYHEASA-N
33032	WHUUTDBJXJRKMK-VKHMYHEASA-N
33032	WHUUTDBJXJRKMK-VKHMYHEASA-N
33032	WHUUTDBJXJRKMK-VKHMYHEASA-N
33032	WHUUTDBJXJRKMK-VKHMYHEASA-N
33032	WHUUTDBJXJRKMK-VKHMYHEASA-N
33360	IRCMYGHHKLLGHV-UHFFFAOYSA-N
36143	LJCWONGJFPCTTL-ZETCQYMHSA-N
36143	LJCWONGJFPCTTL-ZETCQYMHSA-N
36143	LJCWONGJFPCTTL-ZETCQYMHSA-N
42504	CIEXPHRYOLIQQD-UHFFFAOYSA-N
51605	HJUFTIJOISQSKQ-UHFFFAOYSA-N
64956	QCHPKSFMDHPSNR-UHFFFAOYSA-N
64956	QCHPKSFMDHPSNR-UHFFFAOYSA-N
64956	QCHPKSFMDHPSNR-UHFFFAOYSA-N
64956	QCHPKSFMDHPSNR-UHFFFAOYSA-N
64959	UBORTCNDUKBEOP-UUOKFMHZSA-N
65040	LRSASMSXMSNRBT-UHFFFAOYSA-N
65040	LRSASMSXMSNRBT-UHFFFAOYSA-N
65065	OTCCIMWXFLJLIA-BYPYZUCNSA-N
65083	MRBKRZAPGUCWOS-UHFFFAOYSA-N
65083	MRBKRZAPGUCWOS-UHFFFAOYSA-N
65083	MRBKRZAPGUCWOS-UHFFFAOYSA-N
65249	JJIHLJJYMXLCOY-BYPYZUCNSA-N
65249	JJIHLJJYMXLCOY-BYPYZUCNSA-N
65249	JJIHLJJYMXLCOY-BYPYZUCNSA-N
65249	JJIHLJJYMXLCOY-BYPYZUCNSA-N
65249	JJIHLJJYMXLCOY-BYPYZUCNSA-N
65249	JJIHLJJYMXLCOY-BYPYZUCNSA-N
65249	JJIHLJJYMXLCOY-BYPYZUCNSA-N
66141	GNMSLDIYJOSUSW-LURJTMIESA-N
66141	GNMSLDIYJOSUSW-LURJTMIESA-N
66141	GNMSLDIYJOSUSW-LURJTMIESA-N
67678	LEVWYRKDKASIDU-IMJSIDKUSA-N
68310	CAHKINHBCWCHCF-JTQLQIEISA-N
68310	CAHKINHBCWCHCF-JTQLQIEISA-N
68374	PFWLFWPASULGAN-UHFFFAOYSA-N
68374	PFWLFWPASULGAN-UHFFFAOYSA-N
68374	PFWLFWPASULGAN-UHFFFAOYSA-N
69114	UEYQJQVBUVAELZ-UHFFFAOYSA-N
69248	PMMYEEVYMWASQN-BKLSDQPFSA-N
69248	PMMYEEVYMWASQN-BKLSDQPFSA-N
69248	PMMYEEVYMWASQN-BKLSDQPFSA-N
69248	PMMYEEVYMWASQN-BKLSDQPFSA-N
69248	PMMYEEVYMWASQN-BKLSDQPFSA-N
69248	PMMYEEVYMWASQN-BKLSDQPFSA-N
69248	PMMYEEVYMWASQN-BKLSDQPFSA-N
69248	PMMYEEVYMWASQN-BKLSDQPFSA-N
69371	WLFXSECCHULRRO-UHFFFAOYSA-N
69600	WZUODJNEIXSNEU-UHFFFAOYSA-N
69600	WZUODJNEIXSNEU-UHFFFAOYSA-N
69600	WZUODJNEIXSNEU-UHFFFAOYSA-N
69600	WZUODJNEIXSNEU-UHFFFAOYSA-N
69718	AUDBREYGQOXIFT-UHFFFAOYSA-N
69718	AUDBREYGQOXIFT-UHFFFAOYSA-N
70346	OTSBKHHWSQYEHK-UHFFFAOYSA-N
70346	OTSBKHHWSQYEHK-UHFFFAOYSA-N
70346	OTSBKHHWSQYEHK-UHFFFAOYSA-N
70639	GMSNIKWWOQHZGF-UHFFFAOYSA-N
70639	GMSNIKWWOQHZGF-UHFFFAOYSA-N
70639	GMSNIKWWOQHZGF-UHFFFAOYSA-N
70912	WXNXCEHXYPACJF-ZETCQYMHSA-N
70912	WXNXCEHXYPACJF-ZETCQYMHSA-N
70912	WXNXCEHXYPACJF-ZETCQYMHSA-N
70912	WXNXCEHXYPACJF-ZETCQYMHSA-N
70914	RFMMMVDNIPUKGG-YFKPBYRVSA-N
71080	QNAYBMKLOCPYGJ-UWTATZPHSA-N
71082	AHLPHDHHMVZTML-SCSAIBSYSA-N
71082	AHLPHDHHMVZTML-SCSAIBSYSA-N
72886	XVOYSCVBGLVSOL-REOHCLBHSA-N
72924	BLHCMGRVFXRYRN-UHFFFAOYSA-N
73000
73000
73219	DOZRDZLFLOODMB-UHFFFAOYSA-N
73563	UFYKDFXCZBTLOO-TXICZTDVSA-N
74300	YJCJVMMDTBEITC-UHFFFAOYSA-N
74318	AFMVESZOYKHDBJ-UHFFFAOYSA-N
74318	AFMVESZOYKHDBJ-UHFFFAOYSA-N
74318	AFMVESZOYKHDBJ-UHFFFAOYSA-N
74706	KTHADMDGDNYQRX-UHFFFAOYSA-N
74706	KTHADMDGDNYQRX-UHFFFAOYSA-N
74839	CBQJSKKFNMDLON-JTQLQIEISA-N
75019	LHHKQWQTBCTDQM-UHFFFAOYSA-N
75019	LHHKQWQTBCTDQM-UHFFFAOYSA-N
75019	LHHKQWQTBCTDQM-UHFFFAOYSA-N
75019	LHHKQWQTBCTDQM-UHFFFAOYSA-N
75231	MRIXVKKOHPQOFK-UHFFFAOYSA-N
75547	ZDOIAPGLORMKTR-UHFFFAOYSA-N
75547	ZDOIAPGLORMKTR-UHFFFAOYSA-N
75547	ZDOIAPGLORMKTR-UHFFFAOYSA-N
75606	UGJBHEZMOKVTIM-UHFFFAOYSA-N
76720	CHTHALBTIRVDBM-UHFFFAOYSA-N
77982	PPQRONHOSHZGFQ-LMVFSUKVSA-N
78093	BQBQKSSTFGCRQL-UHFFFAOYSA-N
78093	BQBQKSSTFGCRQL-UHFFFAOYSA-N
78093	BQBQKSSTFGCRQL-UHFFFAOYSA-N
79034	ZDHCZVWCTKTBRY-UHFFFAOYSA-N
79034	ZDHCZVWCTKTBRY-UHFFFAOYSA-N
79050	DCBSHORRWZKAKO-UHFFFAOYSA-N
79050	DCBSHORRWZKAKO-UHFFFAOYSA-N
79332	DUKYPQBGYRJVAN-UHFFFAOYSA-N
79332	DUKYPQBGYRJVAN-UHFFFAOYSA-N
79332	DUKYPQBGYRJVAN-UHFFFAOYSA-N
80220	MVOYJPOZRLFTCP-UHFFFAOYSA-N
80220	MVOYJPOZRLFTCP-UHFFFAOYSA-N
80220	MVOYJPOZRLFTCP-UHFFFAOYSA-N
83887	CKLJMWTZIZZHCS-UWTATZPHSA-N
83887	CKLJMWTZIZZHCS-UWTATZPHSA-N
84265	OVRNDRQMDRJTHS-CBQIKETKSA-N
84290	SAVLIIGUQOSOEP-UHFFFAOYSA-N
84290	SAVLIIGUQOSOEP-UHFFFAOYSA-N
84290	SAVLIIGUQOSOEP-UHFFFAOYSA-N
86102	PXMNMQRDXWABCY-UHFFFAOYSA-N
86957	OLSDAJRAVOVKLG-UHFFFAOYSA-N
87235	WVHAUDNUGBNUDZ-GOVZDWNOSA-N
88064	KTHDTJVBEPMMGL-VKHMYHEASA-N
88064	KTHDTJVBEPMMGL-VKHMYHEASA-N
88064	KTHDTJVBEPMMGL-VKHMYHEASA-N
88064	KTHDTJVBEPMMGL-VKHMYHEASA-N
88064	KTHDTJVBEPMMGL-VKHMYHEASA-N
88064	KTHDTJVBEPMMGL-VKHMYHEASA-N
88412	WPSSBBPLVMTKRN-UHFFFAOYSA-N
88412	WPSSBBPLVMTKRN-UHFFFAOYSA-N
88412	WPSSBBPLVMTKRN-UHFFFAOYSA-N
88412	WPSSBBPLVMTKRN-UHFFFAOYSA-N
88412	WPSSBBPLVMTKRN-UHFFFAOYSA-N
89727	ZMWCKCLDAQWIDA-UHFFFAOYSA-N
89727	ZMWCKCLDAQWIDA-UHFFFAOYSA-N
90301	ZXYAAVBXHKCJJB-UHFFFAOYSA-N
90532	XOSNGXNHDRYFEF-UHFFFAOYSA-N
90532	XOSNGXNHDRYFEF-UHFFFAOYSA-N
90532	XOSNGXNHDRYFEF-UHFFFAOYSA-N
91462	MYKUKUCHPMASKF-VIFPVBQESA-N
91462	MYKUKUCHPMASKF-VIFPVBQESA-N
91462	MYKUKUCHPMASKF-VIFPVBQESA-N
91528	MTVWFVDWRVYDOR-UHFFFAOYSA-N
91588	IBRKLUSXDYATLG-LURJTMIESA-N
91588	IBRKLUSXDYATLG-LURJTMIESA-N
91588	IBRKLUSXDYATLG-LURJTMIESA-N
91637	YOEBAVRJHRCKRE-UHFFFAOYSA-N
91656	VGPIBGGRCVEHQZ-UHFFFAOYSA-N
91716	XIGAUIHYSDTJHW-UHFFFAOYSA-N
91716	XIGAUIHYSDTJHW-UHFFFAOYSA-N
91742	LNJNFVJKDJYTEU-UHFFFAOYSA-N
92136	OYIFNHCXNCRBQI-BYPYZUCNSA-N
92136	OYIFNHCXNCRBQI-BYPYZUCNSA-N
92136	OYIFNHCXNCRBQI-BYPYZUCNSA-N
92283	UYUXSRADSPPKRZ-SKNVOMKLSA-N
92283	UYUXSRADSPPKRZ-SKNVOMKLSA-N
92283	UYUXSRADSPPKRZ-SKNVOMKLSA-N
92805	DKPMWHFRUGMUKF-KWXDGCAGSA-N
92805	DKPMWHFRUGMUKF-KWXDGCAGSA-N
92805	DKPMWHFRUGMUKF-KWXDGCAGSA-N
92805	DKPMWHFRUGMUKF-KWXDGCAGSA-N
92805	DKPMWHFRUGMUKF-KWXDGCAGSA-N
92805	DKPMWHFRUGMUKF-KWXDGCAGSA-N
92805	DKPMWHFRUGMUKF-KWXDGCAGSA-N
92904	XGILAAMKEQUXLS-UHFFFAOYSA-N
92904	XGILAAMKEQUXLS-UHFFFAOYSA-N
92904	XGILAAMKEQUXLS-UHFFFAOYSA-N
92904	XGILAAMKEQUXLS-UHFFFAOYSA-N
92904	XGILAAMKEQUXLS-UHFFFAOYSA-N
92904	XGILAAMKEQUXLS-UHFFFAOYSA-N
92904	XGILAAMKEQUXLS-UHFFFAOYSA-N
94214	HOVAGTYPODGVJG-VOQCIKJUSA-N
94214	HOVAGTYPODGVJG-VOQCIKJUSA-N
94235	MIHNUBCEFJLAGN-DMMBONCOSA-N
94235	MIHNUBCEFJLAGN-DMMBONCOSA-N
94235	MIHNUBCEFJLAGN-DMMBONCOSA-N
94235	MIHNUBCEFJLAGN-DMMBONCOSA-N
94235	MIHNUBCEFJLAGN-DMMBONCOSA-N
95693	YLTGFGDODHXMFB-UHFFFAOYSA-N
95693	YLTGFGDODHXMFB-UHFFFAOYSA-N
95693	YLTGFGDODHXMFB-UHFFFAOYSA-N
95693	YLTGFGDODHXMFB-UHFFFAOYSA-N
95693	YLTGFGDODHXMFB-UHFFFAOYSA-N
95693	YLTGFGDODHXMFB-UHFFFAOYSA-N
95693	YLTGFGDODHXMFB-UHFFFAOYSA-N
96215	PRJKNHOMHKJCEJ-UHFFFAOYSA-N
96215	PRJKNHOMHKJCEJ-UHFFFAOYSA-N
96384	HMCMTJPPXSGYJY-UHFFFAOYSA-N
96384	HMCMTJPPXSGYJY-UHFFFAOYSA-N
96384	HMCMTJPPXSGYJY-UHFFFAOYSA-N
97479	NRSCPTLHWVWLLH-UHFFFAOYSA-N
97479	NRSCPTLHWVWLLH-UHFFFAOYSA-N
98523	UCONUSSAWGCZMV-HZPDHXFCSA-N
98681	WOMAZEJKVZLLFE-UHFFFAOYSA-N
98681	WOMAZEJKVZLLFE-UHFFFAOYSA-N
98681	WOMAZEJKVZLLFE-UHFFFAOYSA-N
98681	WOMAZEJKVZLLFE-UHFFFAOYSA-N
98681	WOMAZEJKVZLLFE-UHFFFAOYSA-N
98681	WOMAZEJKVZLLFE-UHFFFAOYSA-N
99223	YKAKNMHEIJUKEX-UHFFFAOYSA-N
99223	YKAKNMHEIJUKEX-UHFFFAOYSA-N
99223	YKAKNMHEIJUKEX-UHFFFAOYSA-N
99289	AYFVYJQAPQTCCC-HRFVKAFMSA-N
99289	AYFVYJQAPQTCCC-HRFVKAFMSA-N
99289	AYFVYJQAPQTCCC-HRFVKAFMSA-N
99463	UPCKIPHSXMXJOX-UHFFFAOYSA-N
99463	UPCKIPHSXMXJOX-UHFFFAOYSA-N
99463	UPCKIPHSXMXJOX-UHFFFAOYSA-N
99474	WQLVFSAGQJTQCK-VKROHFNGSA-N
99474	WQLVFSAGQJTQCK-VKROHFNGSA-N
99474	WQLVFSAGQJTQCK-VKROHFNGSA-N
99474	WQLVFSAGQJTQCK-VKROHFNGSA-N
99478	VZXPDPZARILFQX-BYPYZUCNSA-N
99478	VZXPDPZARILFQX-BYPYZUCNSA-N
99478	VZXPDPZARILFQX-BYPYZUCNSA-N
99478	VZXPDPZARILFQX-BYPYZUCNSA-N
99478	VZXPDPZARILFQX-BYPYZUCNSA-N
99478	VZXPDPZARILFQX-BYPYZUCNSA-N
99715	HXFOXFJUNFFYMO-BYPYZUCNSA-N
99715	HXFOXFJUNFFYMO-BYPYZUCNSA-N
102959	KHTAGVZHYUZYMF-UHFFFAOYSA-N
102959	KHTAGVZHYUZYMF-UHFFFAOYSA-N
102959	KHTAGVZHYUZYMF-UHFFFAOYSA-N
102959	KHTAGVZHYUZYMF-UHFFFAOYSA-N
105074	DIJBBUIOWGGQOP-QGVNFLHTSA-N
107712	KIWQWJKWBHZMDT-UHFFFAOYSA-N
107738	UFAHZIUFPNSHSL-UHFFFAOYSA-N
107738	UFAHZIUFPNSHSL-UHFFFAOYSA-N
107778	SSQJFGMEZBFMNV-PMACEKPBSA-N
107885	YOVRGSHRZRJTLZ-UHFFFAOYSA-N
107963	XOKCJXZZNAUIQN-DTWKUNHWSA-N
107963	XOKCJXZZNAUIQN-DTWKUNHWSA-N
112072	MYYIAHXIVFADCU-QMMMGPOBSA-N
114611	SPOIYSFQOFYOFZ-BRDORRHWSA-N
114611	SPOIYSFQOFYOFZ-BRDORRHWSA-N
114611	SPOIYSFQOFYOFZ-BRDORRHWSA-N
114611	SPOIYSFQOFYOFZ-BRDORRHWSA-N
114611	SPOIYSFQOFYOFZ-BRDORRHWSA-N
114611	SPOIYSFQOFYOFZ-BRDORRHWSA-N
114611	SPOIYSFQOFYOFZ-BRDORRHWSA-N
114994	CNKHSLKYRMDDNQ-UHFFFAOYSA-N
115245	XBSQTYHEGZTYJE-OETIFKLTSA-N
115245	XBSQTYHEGZTYJE-OETIFKLTSA-N
121948	IOWMKBFJCNLRTC-XWXSNNQWSA-N
121948	IOWMKBFJCNLRTC-XWXSNNQWSA-N
121948	IOWMKBFJCNLRTC-XWXSNNQWSA-N
122312	CNWPIIOQKZNXBB-VCVMUKOKSA-N
122312	CNWPIIOQKZNXBB-VCVMUKOKSA-N
122312	CNWPIIOQKZNXBB-VCVMUKOKSA-N
122312	CNWPIIOQKZNXBB-VCVMUKOKSA-N
122340	BHQCQFFYRZLCQQ-UTLSPDKDSA-N
122340	BHQCQFFYRZLCQQ-UTLSPDKDSA-N
122340	BHQCQFFYRZLCQQ-UTLSPDKDSA-N
122340	BHQCQFFYRZLCQQ-UTLSPDKDSA-N
122340	BHQCQFFYRZLCQQ-UTLSPDKDSA-N
122340	BHQCQFFYRZLCQQ-UTLSPDKDSA-N
122340	BHQCQFFYRZLCQQ-UTLSPDKDSA-N
122356	KLZGKIDSEJWEDW-UHFFFAOYSA-N
123743	IOIZWEJGGCZDOL-RQDYSCIWSA-N
123743	IOIZWEJGGCZDOL-RQDYSCIWSA-N
123743	IOIZWEJGGCZDOL-RQDYSCIWSA-N
123831	YDGMGEXADBMOMJ-LURJTMIESA-N
123976	FYHRJWMENCALJY-YSQMORBQSA-N
123976	FYHRJWMENCALJY-YSQMORBQSA-N
123976	FYHRJWMENCALJY-YSQMORBQSA-N
123979	WMCQWXZMVIETAO-UHFFFAOYSA-N
123979	WMCQWXZMVIETAO-UHFFFAOYSA-N
123979	WMCQWXZMVIETAO-UHFFFAOYSA-N
123979	WMCQWXZMVIETAO-UHFFFAOYSA-N
124886	RWSXRVCMGQZWBV-WDSKDSINSA-N
125835	ZWWRREXSUJTKNN-AEFFLSMTSA-N
127115	QPEJHSFTZVMSJH-UHFFFAOYSA-N
127115	QPEJHSFTZVMSJH-UHFFFAOYSA-N
127115	QPEJHSFTZVMSJH-UHFFFAOYSA-N
135191	SRBFZHDQGSBBOR-IOVATXLUSA-N
135191	SRBFZHDQGSBBOR-IOVATXLUSA-N
135191	SRBFZHDQGSBBOR-IOVATXLUSA-N
135191	SRBFZHDQGSBBOR-IOVATXLUSA-N
135437	YHHSONZFOIEMCP-UHFFFAOYSA-N
135437	YHHSONZFOIEMCP-UHFFFAOYSA-N
135437	YHHSONZFOIEMCP-UHFFFAOYSA-N
135437	YHHSONZFOIEMCP-UHFFFAOYSA-N
135437	YHHSONZFOIEMCP-UHFFFAOYSA-N
135437	YHHSONZFOIEMCP-UHFFFAOYSA-N
145742	ONIBWKKTOPOVIA-BYPYZUCNSA-N
145742	ONIBWKKTOPOVIA-BYPYZUCNSA-N
145742	ONIBWKKTOPOVIA-BYPYZUCNSA-N
145742	ONIBWKKTOPOVIA-BYPYZUCNSA-N
146102	DQBHJILNHNRDTM-UHFFFAOYSA-N
146102	DQBHJILNHNRDTM-UHFFFAOYSA-N
148386	XFGRNAPKLGXDGF-UHFFFAOYSA-N
148386	XFGRNAPKLGXDGF-UHFFFAOYSA-N
150923	BBZCPUCZKLTAJQ-UHFFFAOYSA-N
150923	BBZCPUCZKLTAJQ-UHFFFAOYSA-N
150923	BBZCPUCZKLTAJQ-UHFFFAOYSA-N
151152	JPIJQSOTBSSVTP-GBXIJSLDSA-N
151730	RKEYKDXXZCICFZ-UHFFFAOYSA-N
151730	RKEYKDXXZCICFZ-UHFFFAOYSA-N
151730	RKEYKDXXZCICFZ-UHFFFAOYSA-N
151913	YVOMYDHIQVMMTA-UHFFFAOYSA-N
151913	YVOMYDHIQVMMTA-UHFFFAOYSA-N
151913	YVOMYDHIQVMMTA-UHFFFAOYSA-N
151913	YVOMYDHIQVMMTA-UHFFFAOYSA-N
151913	YVOMYDHIQVMMTA-UHFFFAOYSA-N
152432	ZNXXWTPQHVLMQT-UHFFFAOYSA-N
152432	ZNXXWTPQHVLMQT-UHFFFAOYSA-N
152432	ZNXXWTPQHVLMQT-UHFFFAOYSA-N
152432	ZNXXWTPQHVLMQT-UHFFFAOYSA-N
154683	HRUJAEJKCNCOGW-UHFFFAOYSA-N
154683	HRUJAEJKCNCOGW-UHFFFAOYSA-N
160570	WVOLTBSCXRRQFR-DLBZAZTESA-N
160570	WVOLTBSCXRRQFR-DLBZAZTESA-N
160636	BHQCQFFYRZLCQQ-PGHAKIONSA-N
160636	BHQCQFFYRZLCQQ-PGHAKIONSA-N
160636	BHQCQFFYRZLCQQ-PGHAKIONSA-N
160636	BHQCQFFYRZLCQQ-PGHAKIONSA-N
160636	BHQCQFFYRZLCQQ-PGHAKIONSA-N
160636	BHQCQFFYRZLCQQ-PGHAKIONSA-N
160636	BHQCQFFYRZLCQQ-PGHAKIONSA-N
160636	BHQCQFFYRZLCQQ-PGHAKIONSA-N
160636	BHQCQFFYRZLCQQ-PGHAKIONSA-N
160636	BHQCQFFYRZLCQQ-PGHAKIONSA-N
160637	SVYIZYRTOYHQRE-UHFFFAOYSA-N
160637	SVYIZYRTOYHQRE-UHFFFAOYSA-N
161166	YGPSJZOEDVAXAB-QMMMGPOBSA-N
168379	LRCNOZRCYBNMEP-SECBINFHSA-N
168379	LRCNOZRCYBNMEP-SECBINFHSA-N
168381	FUJLYHJROOYKRA-QGZVFWFLSA-N
169485	PFWQSHXPNKRLIV-UHFFFAOYSA-N
171548	YBJHBAHKTGYVGT-ZKWXMUAHSA-N
171548	YBJHBAHKTGYVGT-ZKWXMUAHSA-N
171548	YBJHBAHKTGYVGT-ZKWXMUAHSA-N
171548	YBJHBAHKTGYVGT-ZKWXMUAHSA-N
171548	YBJHBAHKTGYVGT-ZKWXMUAHSA-N
181976	ZQHYXNSQOIDNTL-UHFFFAOYSA-N
188291	VEDXDZRQOYXKTL-UHFFFAOYSA-N
188292	RHCPKKNRWFXMAT-RRWYKFPJSA-N
188292	RHCPKKNRWFXMAT-RRWYKFPJSA-N
188292	RHCPKKNRWFXMAT-RRWYKFPJSA-N
188292	RHCPKKNRWFXMAT-RRWYKFPJSA-N
188292	RHCPKKNRWFXMAT-RRWYKFPJSA-N
188824	UFAHZIUFPNSHSL-MRVPVSSYSA-N
188824	UFAHZIUFPNSHSL-MRVPVSSYSA-N
192590	VEYYWZRYIYDQJM-UHFFFAOYSA-N
192590	VEYYWZRYIYDQJM-UHFFFAOYSA-N
192590	VEYYWZRYIYDQJM-UHFFFAOYSA-N
192590	VEYYWZRYIYDQJM-UHFFFAOYSA-N
193530	OTTXIFWBPRRYOG-UHFFFAOYSA-N
193530	OTTXIFWBPRRYOG-UHFFFAOYSA-N
193530	OTTXIFWBPRRYOG-UHFFFAOYSA-N
193530	OTTXIFWBPRRYOG-UHFFFAOYSA-N
193530	OTTXIFWBPRRYOG-UHFFFAOYSA-N
193872	HOACIBQKYRHBOW-UHFFFAOYSA-N
193872	HOACIBQKYRHBOW-UHFFFAOYSA-N
193872	HOACIBQKYRHBOW-UHFFFAOYSA-N
193872	HOACIBQKYRHBOW-UHFFFAOYSA-N
193872	HOACIBQKYRHBOW-UHFFFAOYSA-N
193872	HOACIBQKYRHBOW-UHFFFAOYSA-N
193872	HOACIBQKYRHBOW-UHFFFAOYSA-N
193872	HOACIBQKYRHBOW-UHFFFAOYSA-N
193872	HOACIBQKYRHBOW-UHFFFAOYSA-N
193905	PLRQOCVIINWCFA-AHFDLSHQSA-N
193905	PLRQOCVIINWCFA-AHFDLSHQSA-N
193905	PLRQOCVIINWCFA-AHFDLSHQSA-N
194109	BWEICTHJUIJQPH-UHFFFAOYSA-N
194109	BWEICTHJUIJQPH-UHFFFAOYSA-N
194109	BWEICTHJUIJQPH-UHFFFAOYSA-N
194109	BWEICTHJUIJQPH-UHFFFAOYSA-N
213144	QWYFHHGCZUCMBN-SECBINFHSA-N
213144	QWYFHHGCZUCMBN-SECBINFHSA-N
221493	BHQCQFFYRZLCQQ-OELDTZBJSA-N
221493	BHQCQFFYRZLCQQ-OELDTZBJSA-N
221493	BHQCQFFYRZLCQQ-OELDTZBJSA-N
221493	BHQCQFFYRZLCQQ-OELDTZBJSA-N
221493	BHQCQFFYRZLCQQ-OELDTZBJSA-N
221493	BHQCQFFYRZLCQQ-OELDTZBJSA-N
221493	BHQCQFFYRZLCQQ-OELDTZBJSA-N
221493	BHQCQFFYRZLCQQ-OELDTZBJSA-N
221493	BHQCQFFYRZLCQQ-OELDTZBJSA-N
221493	BHQCQFFYRZLCQQ-OELDTZBJSA-N
222285	UNXHWFMMPAWVPI-ZXZARUISSA-N
222528	KXGVEGMKQFWNSR-LLQZFEROSA-N
222528	KXGVEGMKQFWNSR-LLQZFEROSA-N
222528	KXGVEGMKQFWNSR-LLQZFEROSA-N
222528	KXGVEGMKQFWNSR-LLQZFEROSA-N
222528	KXGVEGMKQFWNSR-LLQZFEROSA-N
222528	KXGVEGMKQFWNSR-LLQZFEROSA-N
222528	KXGVEGMKQFWNSR-LLQZFEROSA-N
222528	KXGVEGMKQFWNSR-LLQZFEROSA-N
222786	MFYSYFVPBJMHGN-ZPOLXVRWSA-N
222786	MFYSYFVPBJMHGN-ZPOLXVRWSA-N
222786	MFYSYFVPBJMHGN-ZPOLXVRWSA-N
227037	PRYIJAGAEJZDBO-ZEQHCUNVSA-N
348154	DZAUWHJDUNRCTF-UHFFFAOYSA-N
348154	DZAUWHJDUNRCTF-UHFFFAOYSA-N
348154	DZAUWHJDUNRCTF-UHFFFAOYSA-N
387316	BHTRKEVKTKCXOH-BJLOMENOSA-N
387316	BHTRKEVKTKCXOH-BJLOMENOSA-N
407091	AHHHDTLXONDKQF-UHFFFAOYSA-N
439155	ZJUKTBDSGOFHSH-WFMPWKQPSA-N
439174	OVRNDRQMDRJTHS-RTRLPJTCSA-N
439176	WUUGFSXJNOTRMR-IOSLPCCCSA-N
439195	SRBFZHDQGSBBOR-HWQSCIPKSA-N
439195	SRBFZHDQGSBBOR-HWQSCIPKSA-N
439195	SRBFZHDQGSBBOR-HWQSCIPKSA-N
439213	MSWZFWKMSRAUBD-IVMDWMLBSA-N
439213	MSWZFWKMSRAUBD-IVMDWMLBSA-N
439213	MSWZFWKMSRAUBD-IVMDWMLBSA-N
439213	MSWZFWKMSRAUBD-IVMDWMLBSA-N
439216	UFIVEPVSAGBUSI-REOHCLBHSA-N
439227	HXEACLLIILLPRG-YFKPBYRVSA-N
439227	HXEACLLIILLPRG-YFKPBYRVSA-N
439227	HXEACLLIILLPRG-YFKPBYRVSA-N
439227	HXEACLLIILLPRG-YFKPBYRVSA-N
439227	HXEACLLIILLPRG-YFKPBYRVSA-N
439227	HXEACLLIILLPRG-YFKPBYRVSA-N
439230	KJTLQQUUPVSXIM-ZCFIWIBFSA-N
439230	KJTLQQUUPVSXIM-ZCFIWIBFSA-N
439233	NRXIKWMTVXPVEF-BYPYZUCNSA-N
439233	NRXIKWMTVXPVEF-BYPYZUCNSA-N
439242	MUPFEKGTMRGPLJ-ZQSKZDJDSA-N
439251	OTOIIPJYVQJATP-BYPYZUCNSA-N
439251	OTOIIPJYVQJATP-BYPYZUCNSA-N
439251	OTOIIPJYVQJATP-BYPYZUCNSA-N
439258	ILRYLPWNYFXEMH-WHFBIAKZSA-N
439260	SFLSHLFXELFNJZ-QMMMGPOBSA-N
439260	SFLSHLFXELFNJZ-QMMMGPOBSA-N
439260	SFLSHLFXELFNJZ-QMMMGPOBSA-N
439260	SFLSHLFXELFNJZ-QMMMGPOBSA-N
439260	SFLSHLFXELFNJZ-QMMMGPOBSA-N
439260	SFLSHLFXELFNJZ-QMMMGPOBSA-N
439283	GMKMEZVLHJARHF-WHFBIAKZSA-N
439356	JLSKPBDKNIXMBS-VIFPVBQESA-N
439357	WQZGKKKJIJFFOK-PHYPRBDBSA-N
439357	WQZGKKKJIJFFOK-PHYPRBDBSA-N
439357	WQZGKKKJIJFFOK-PHYPRBDBSA-N
439357	WQZGKKKJIJFFOK-PHYPRBDBSA-N
439377	XLBVNMSMFQMKEY-BYPYZUCNSA-N
439377	XLBVNMSMFQMKEY-BYPYZUCNSA-N
439377	XLBVNMSMFQMKEY-BYPYZUCNSA-N
439378	DATAGRPVKZEWHA-YFKPBYRVSA-N
439378	DATAGRPVKZEWHA-YFKPBYRVSA-N
439378	DATAGRPVKZEWHA-YFKPBYRVSA-N
439378	DATAGRPVKZEWHA-YFKPBYRVSA-N
439498	ZUKPVRWZDMRIEO-VKHMYHEASA-N
439559	PVXPPJIGRGXGCY-TZLCEDOOSA-N
439559	PVXPPJIGRGXGCY-TZLCEDOOSA-N
439685	ODHCTXKNWHHXJC-GSVOUGTGSA-N
439685	ODHCTXKNWHHXJC-GSVOUGTGSA-N
439685	ODHCTXKNWHHXJC-GSVOUGTGSA-N
439685	ODHCTXKNWHHXJC-GSVOUGTGSA-N
439709	RFSUNEUAIZKAJO-ARQDHWQXSA-N
439709	RFSUNEUAIZKAJO-ARQDHWQXSA-N
439709	RFSUNEUAIZKAJO-ARQDHWQXSA-N
439709	RFSUNEUAIZKAJO-ARQDHWQXSA-N
439763	QBYUNVOYXHFVKC-GBURMNQMSA-N
439774	SLWWJZMPHJJOPH-PHDIDXHHSA-N
439939	HWXBTNAVRSUOJR-VKHMYHEASA-N
440014	PMMYEEVYMWASQN-QWWZWVQMSA-N
440014	PMMYEEVYMWASQN-QWWZWVQMSA-N
440014	PMMYEEVYMWASQN-QWWZWVQMSA-N
440014	PMMYEEVYMWASQN-QWWZWVQMSA-N
440014	PMMYEEVYMWASQN-QWWZWVQMSA-N
440014	PMMYEEVYMWASQN-QWWZWVQMSA-N
440049	MSWZFWKMSRAUBD-CBPJZXOFSA-N
440049	MSWZFWKMSRAUBD-CBPJZXOFSA-N
440049	MSWZFWKMSRAUBD-CBPJZXOFSA-N
440049	MSWZFWKMSRAUBD-CBPJZXOFSA-N
440064	LXRUAYBIUSUULX-HRFVKAFMSA-N
440064	LXRUAYBIUSUULX-HRFVKAFMSA-N
440064	LXRUAYBIUSUULX-HRFVKAFMSA-N
440064	LXRUAYBIUSUULX-HRFVKAFMSA-N
440064	LXRUAYBIUSUULX-HRFVKAFMSA-N
440064	LXRUAYBIUSUULX-HRFVKAFMSA-N
440120	MXNRLFUSFKVQSK-QMMMGPOBSA-N
440120	MXNRLFUSFKVQSK-QMMMGPOBSA-N
440266	QHGUCRYDKWKLMG-QMMMGPOBSA-N
440995	GUBGYTABKSRVRQ-QKKXKWKRSA-N
440995	GUBGYTABKSRVRQ-QKKXKWKRSA-N
444539	WBYWAXJHAXSJNI-VOTSOKGWSA-N
444539	WBYWAXJHAXSJNI-VOTSOKGWSA-N
444539	WBYWAXJHAXSJNI-VOTSOKGWSA-N
444539	WBYWAXJHAXSJNI-VOTSOKGWSA-N
444899	YZXBAPSDXZZRGB-DOFZRALJSA-N
444899	YZXBAPSDXZZRGB-DOFZRALJSA-N
444899	YZXBAPSDXZZRGB-DOFZRALJSA-N
445027	AUTOLBMXDDTRRT-JGVFFNPUSA-N
445027	AUTOLBMXDDTRRT-JGVFFNPUSA-N
445063	SQVRNKJHWKZAKO-PFQGKNLYSA-N
445580	MBMBGCFOFBJSGT-KUBAVDMBSA-N
445580	MBMBGCFOFBJSGT-KUBAVDMBSA-N
445580	MBMBGCFOFBJSGT-KUBAVDMBSA-N
445580	MBMBGCFOFBJSGT-KUBAVDMBSA-N
445638	SECPZKHBENQXJG-FPLPWBNLSA-N
445638	SECPZKHBENQXJG-FPLPWBNLSA-N
445638	SECPZKHBENQXJG-FPLPWBNLSA-N
445638	SECPZKHBENQXJG-FPLPWBNLSA-N
445638	SECPZKHBENQXJG-FPLPWBNLSA-N
445638	SECPZKHBENQXJG-FPLPWBNLSA-N
445639	ZQPPMHVWECSIRJ-KTKRTIGZSA-N
445639	ZQPPMHVWECSIRJ-KTKRTIGZSA-N
445639	ZQPPMHVWECSIRJ-KTKRTIGZSA-N
445639	ZQPPMHVWECSIRJ-KTKRTIGZSA-N
445858	KSEBMYQBYZTDHS-HWKANZROSA-N
445858	KSEBMYQBYZTDHS-HWKANZROSA-N
446284	JAZBEHYOTPTENJ-JLNKQSITSA-N
446284	JAZBEHYOTPTENJ-JLNKQSITSA-N
446284	JAZBEHYOTPTENJ-JLNKQSITSA-N
446284	JAZBEHYOTPTENJ-JLNKQSITSA-N
446284	JAZBEHYOTPTENJ-JLNKQSITSA-N
446284	JAZBEHYOTPTENJ-JLNKQSITSA-N
446284	JAZBEHYOTPTENJ-JLNKQSITSA-N
546304	ZRQXMKMBBMNNQC-UHFFFAOYSA-N
546304	ZRQXMKMBBMNNQC-UHFFFAOYSA-N
546304	ZRQXMKMBBMNNQC-UHFFFAOYSA-N
546304	ZRQXMKMBBMNNQC-UHFFFAOYSA-N
546304	ZRQXMKMBBMNNQC-UHFFFAOYSA-N
546304	ZRQXMKMBBMNNQC-UHFFFAOYSA-N
546304	ZRQXMKMBBMNNQC-UHFFFAOYSA-N
546304	ZRQXMKMBBMNNQC-UHFFFAOYSA-N
546304	ZRQXMKMBBMNNQC-UHFFFAOYSA-N
549519	HVRZYSHVZOELOH-UHFFFAOYSA-N
591524	AAUQLHHARJUJEH-UHFFFAOYSA-N
637517	ZQPPMHVWECSIRJ-MDZDMXLPSA-N
637517	ZQPPMHVWECSIRJ-MDZDMXLPSA-N
637541	KKSDGJDHHZEWEP-SNAWJCMRSA-N
637541	KKSDGJDHHZEWEP-SNAWJCMRSA-N
637541	KKSDGJDHHZEWEP-SNAWJCMRSA-N
637541	KKSDGJDHHZEWEP-SNAWJCMRSA-N
637542	NGSWKAQJJWESNS-ZZXKWVIFSA-N
638026	HCAWPGARWVBULJ-IAGOWNOFSA-N
638026	HCAWPGARWVBULJ-IAGOWNOFSA-N
638026	HCAWPGARWVBULJ-IAGOWNOFSA-N
638026	HCAWPGARWVBULJ-IAGOWNOFSA-N
638129	HNEGQIOMVPPMNR-NSCUHMNNSA-N
643460	WSWCOQWTEOXDQX-MQQKCMAXSA-N
643460	WSWCOQWTEOXDQX-MQQKCMAXSA-N
643757	GTZCVFVGUGFEME-IWQZZHSRSA-N
643757	GTZCVFVGUGFEME-IWQZZHSRSA-N
643757	GTZCVFVGUGFEME-IWQZZHSRSA-N
644019	QHMBSVQNZZTUGM-ZWKOTPCHSA-N
644019	QHMBSVQNZZTUGM-ZWKOTPCHSA-N
709625	YAADMLWHGMUGQL-VOTSOKGWSA-N
709625	YAADMLWHGMUGQL-VOTSOKGWSA-N
709625	YAADMLWHGMUGQL-VOTSOKGWSA-N
709625	YAADMLWHGMUGQL-VOTSOKGWSA-N
709625	YAADMLWHGMUGQL-VOTSOKGWSA-N
709625	YAADMLWHGMUGQL-VOTSOKGWSA-N
736715	LOIYMIARKYCTBW-OWOJBTEDSA-N
736715	LOIYMIARKYCTBW-OWOJBTEDSA-N
1549111	QAIPRVGONGVQAS-RQOWECAXSA-N
2724480	PHIQHXFUZVPYII-LURJTMIESA-N
2724480	PHIQHXFUZVPYII-LURJTMIESA-N
2733768	AWDRATDZQPNJFN-VAYUFCLWSA-N
2733768	AWDRATDZQPNJFN-VAYUFCLWSA-N
2781043	JPIJQSOTBSSVTP-PWNYCUMCSA-N
3017884	OQYZCCKCJQWHIE-UHFFFAOYSA-N
3017884	OQYZCCKCJQWHIE-UHFFFAOYSA-N
3017884	OQYZCCKCJQWHIE-UHFFFAOYSA-N
3017884	OQYZCCKCJQWHIE-UHFFFAOYSA-N
3017884	OQYZCCKCJQWHIE-UHFFFAOYSA-N
3017884	OQYZCCKCJQWHIE-UHFFFAOYSA-N
3017884	OQYZCCKCJQWHIE-UHFFFAOYSA-N
3017884	OQYZCCKCJQWHIE-UHFFFAOYSA-N
3017884	OQYZCCKCJQWHIE-UHFFFAOYSA-N
3017884	OQYZCCKCJQWHIE-UHFFFAOYSA-N
3032849	YSMODUONRAFBET-UHNVWZDZSA-N
3032849	YSMODUONRAFBET-UHNVWZDZSA-N
3032849	YSMODUONRAFBET-UHNVWZDZSA-N
3081303	CVFXMLXLNNEEJM-MQWKRIRWSA-N
3246938	VVPRQWTYSNDTEA-LLVKDONJSA-N
5280353	RCNSAJSGRJSBKK-NSQVQWHSSA-N
5280353	RCNSAJSGRJSBKK-NSQVQWHSSA-N
5280353	RCNSAJSGRJSBKK-NSQVQWHSSA-N
5280353	RCNSAJSGRJSBKK-NSQVQWHSSA-N
5280353	RCNSAJSGRJSBKK-NSQVQWHSSA-N
5280360	XEYBRNLFEZDVAW-ARSRFYASSA-N
5280360	XEYBRNLFEZDVAW-ARSRFYASSA-N
5280360	XEYBRNLFEZDVAW-ARSRFYASSA-N
5280360	XEYBRNLFEZDVAW-ARSRFYASSA-N
5280360	XEYBRNLFEZDVAW-ARSRFYASSA-N
5280360	XEYBRNLFEZDVAW-ARSRFYASSA-N
5280360	XEYBRNLFEZDVAW-ARSRFYASSA-N
5280360	XEYBRNLFEZDVAW-ARSRFYASSA-N
5280363	PXGPLTODNUVGFL-YNNPMVKQSA-N
5280389	UTSVPXMQSFGQTM-DCXZOGHSSA-N
5280450	OYHQOLUKZRVURQ-HZJYTTRNSA-N
5280450	OYHQOLUKZRVURQ-HZJYTTRNSA-N
5280450	OYHQOLUKZRVURQ-HZJYTTRNSA-N
5280450	OYHQOLUKZRVURQ-HZJYTTRNSA-N
5280450	OYHQOLUKZRVURQ-HZJYTTRNSA-N
5280450	OYHQOLUKZRVURQ-HZJYTTRNSA-N
5280453	GMRQFYUYWCNGIN-NKMMMXOESA-N
5280453	GMRQFYUYWCNGIN-NKMMMXOESA-N
5280453	GMRQFYUYWCNGIN-NKMMMXOESA-N
5280453	GMRQFYUYWCNGIN-NKMMMXOESA-N
5280453	GMRQFYUYWCNGIN-NKMMMXOESA-N
5280453	GMRQFYUYWCNGIN-NKMMMXOESA-N
5280498	XVOUMQNXTGKGMA-OWOJBTEDSA-N
5280536	DKZBBWMURDFHNE-NSCUHMNNSA-N
5280536	DKZBBWMURDFHNE-NSCUHMNNSA-N
5280536	DKZBBWMURDFHNE-NSCUHMNNSA-N
5280581	HOBAELRKJCKHQD-QNEBEIHSSA-N
5280581	HOBAELRKJCKHQD-QNEBEIHSSA-N
5280581	HOBAELRKJCKHQD-QNEBEIHSSA-N
5280581	HOBAELRKJCKHQD-QNEBEIHSSA-N
5280581	HOBAELRKJCKHQD-QNEBEIHSSA-N
5280581	HOBAELRKJCKHQD-QNEBEIHSSA-N
5280881	PRFXRIUZNKLRHM-HKVRTXJWSA-N
5280881	PRFXRIUZNKLRHM-HKVRTXJWSA-N
5280881	PRFXRIUZNKLRHM-HKVRTXJWSA-N
5280881	PRFXRIUZNKLRHM-HKVRTXJWSA-N
5280881	PRFXRIUZNKLRHM-HKVRTXJWSA-N
5280933	VZCCETWTMQHEPK-QNEBEIHSSA-N
5280933	VZCCETWTMQHEPK-QNEBEIHSSA-N
5280933	VZCCETWTMQHEPK-QNEBEIHSSA-N
5280933	VZCCETWTMQHEPK-QNEBEIHSSA-N
5281120	GWHCXVQVJPWHRF-KTKRTIGZSA-N
5281125	CNVZJPUDSLNTQU-SEYXRHQNSA-N
5281125	CNVZJPUDSLNTQU-SEYXRHQNSA-N
5281243	KBPHJBAIARWVSC-RGZFRNHPSA-N
5281243	KBPHJBAIARWVSC-RGZFRNHPSA-N
5281969	LGEQQWMQCRIYKG-DOFZRALJSA-N
5282105	MVVPIAAVGAWJNQ-DOFZRALJSA-N
5282146	SIUKXCMDYPYCLH-SNAWJCMRSA-N
5282146	SIUKXCMDYPYCLH-SNAWJCMRSA-N
5282347	RZFHLOLGZPDCHJ-XZXLULOTSA-N
5282347	RZFHLOLGZPDCHJ-XZXLULOTSA-N
5282942	WBHHMMIMDMUBKC-XFXZXTDPSA-N
5282942	WBHHMMIMDMUBKC-XFXZXTDPSA-N
5282942	WBHHMMIMDMUBKC-XFXZXTDPSA-N
5283028	MAZWDMBCPDUFDJ-VQHVLOKHSA-N
5283028	MAZWDMBCPDUFDJ-VQHVLOKHSA-N
5283028	MAZWDMBCPDUFDJ-VQHVLOKHSA-N
5283028	MAZWDMBCPDUFDJ-VQHVLOKHSA-N
5283028	MAZWDMBCPDUFDJ-VQHVLOKHSA-N
5283028	MAZWDMBCPDUFDJ-VQHVLOKHSA-N
5283123	BGGYAYMMFYBWEX-HXDOPMNESA-N
5283123	BGGYAYMMFYBWEX-HXDOPMNESA-N
5283731	JWUBBDSIWDLEOM-DTOXIADCSA-N
5283731	JWUBBDSIWDLEOM-DTOXIADCSA-N
5283731	JWUBBDSIWDLEOM-DTOXIADCSA-N
5283821	DGABKXLVXPYZII-PLYQRAMGSA-N
5283821	DGABKXLVXPYZII-PLYQRAMGSA-N
5283821	DGABKXLVXPYZII-PLYQRAMGSA-N
5283821	DGABKXLVXPYZII-PLYQRAMGSA-N
5283821	DGABKXLVXPYZII-PLYQRAMGSA-N
5283821	DGABKXLVXPYZII-PLYQRAMGSA-N
5283853	DKPMWHFRUGMUKF-CRKPLTDNSA-N
5283853	DKPMWHFRUGMUKF-CRKPLTDNSA-N
5283853	DKPMWHFRUGMUKF-CRKPLTDNSA-N
5283853	DKPMWHFRUGMUKF-CRKPLTDNSA-N
5283853	DKPMWHFRUGMUKF-CRKPLTDNSA-N
5283853	DKPMWHFRUGMUKF-CRKPLTDNSA-N
5283853	DKPMWHFRUGMUKF-CRKPLTDNSA-N
5283853	DKPMWHFRUGMUKF-CRKPLTDNSA-N
5283853	DKPMWHFRUGMUKF-CRKPLTDNSA-N
5283853	DKPMWHFRUGMUKF-CRKPLTDNSA-N
5283906	KIQFUORWRVZTHT-OPTMKGCMSA-N
5283906	KIQFUORWRVZTHT-OPTMKGCMSA-N
5283906	KIQFUORWRVZTHT-OPTMKGCMSA-N
5283906	KIQFUORWRVZTHT-OPTMKGCMSA-N
5283906	KIQFUORWRVZTHT-OPTMKGCMSA-N
5283906	KIQFUORWRVZTHT-OPTMKGCMSA-N
5284371	OROGSEYTTFOCAN-DNJOTXNNSA-N
5284371	OROGSEYTTFOCAN-DNJOTXNNSA-N
5284371	OROGSEYTTFOCAN-DNJOTXNNSA-N
5284569	LLPOLZWFYMWNKH-CMKMFDCUSA-N
5284569	LLPOLZWFYMWNKH-CMKMFDCUSA-N
5284569	LLPOLZWFYMWNKH-CMKMFDCUSA-N
5284570	WVLOADHCBXTIJK-YNHQPCIGSA-N
5284603	BRUQQQPBMZOVGD-XFKAJCMBSA-N
5284604	UQCNKQCJZOAFTQ-ISWURRPUSA-N
5288826	BQJCRHHNABKAKU-KBQPJGBKSA-N
5312508	JIWBIWFOSCKQMA-LTKCOYKYSA-N
5312688	VENIIVIRETXKSV-BQYQJAHWSA-N
5312688	VENIIVIRETXKSV-BQYQJAHWSA-N
5312738	QHBZHVUGQROELI-SOFGYWHQSA-N
5312738	QHBZHVUGQROELI-SOFGYWHQSA-N
5312738	QHBZHVUGQROELI-SOFGYWHQSA-N
5312738	QHBZHVUGQROELI-SOFGYWHQSA-N
5315659	QXACEHWTBCFNSA-SFQUDFHCSA-N
5315659	QXACEHWTBCFNSA-SFQUDFHCSA-N
5325923	JYVXNLLUYHCIIH-LURJTMIESA-N
5326566	ZJTJUVIJVLLGSP-UHFFFAOYSA-N
5355863	GEPDYQSQVLXLEU-AATRIKPKSA-N
5359421	IJVCSMSMFSCRME-KBQPJGBKSA-N
5359421	IJVCSMSMFSCRME-KBQPJGBKSA-N
5360515	DQCKKXVULJGBQN-XFWGSAIBSA-N
5362459	AMAPEXTUMXQULJ-APQDOHRLSA-N
5371562	KRTSDMXIXPKRQR-AATRIKPKSA-N
5460407	JPIJQSOTBSSVTP-STHAYSLISA-N
5489029	CRWVOYRJXPDBPM-HSCJLHHPSA-N
5489029	CRWVOYRJXPDBPM-HSCJLHHPSA-N
5489029	CRWVOYRJXPDBPM-HSCJLHHPSA-N
5497181	TWSWSIQAPQLDBP-DOFZRALJSA-N
5497181	TWSWSIQAPQLDBP-DOFZRALJSA-N
5497182	YUFFSWGQGVEMMI-JLNKQSITSA-N
5497182	YUFFSWGQGVEMMI-JLNKQSITSA-N
5497182	YUFFSWGQGVEMMI-JLNKQSITSA-N
5497182	YUFFSWGQGVEMMI-JLNKQSITSA-N
5497182	YUFFSWGQGVEMMI-JLNKQSITSA-N
5712057	DLHLOYYQQGSXCC-DOFZRALJSA-N
6079438	BNTPVRGYUHJFHN-HWKANZROSA-N
6079438	BNTPVRGYUHJFHN-HWKANZROSA-N
6079438	BNTPVRGYUHJFHN-HWKANZROSA-N
6426709	RNKSNIBMTUYWSH-YFKPBYRVSA-N
6426709	RNKSNIBMTUYWSH-YFKPBYRVSA-N
6426709	RNKSNIBMTUYWSH-YFKPBYRVSA-N
6426709	RNKSNIBMTUYWSH-YFKPBYRVSA-N
6426709	RNKSNIBMTUYWSH-YFKPBYRVSA-N
6426709	RNKSNIBMTUYWSH-YFKPBYRVSA-N
6426851	IGQBPDJNUXPEMT-UHFFFAOYSA-N
6426851	IGQBPDJNUXPEMT-UHFFFAOYSA-N
6426851	IGQBPDJNUXPEMT-UHFFFAOYSA-N
6426901	IHCPDBBYTYJYIL-UHFFFAOYSA-N
6426901	IHCPDBBYTYJYIL-UHFFFAOYSA-N
6426901	IHCPDBBYTYJYIL-UHFFFAOYSA-N
6426903	VSNFQQXVMPSASB-UHFFFAOYSA-N
6426903	VSNFQQXVMPSASB-UHFFFAOYSA-N
6426903	VSNFQQXVMPSASB-UHFFFAOYSA-N
6436079	NCYCYZXNIZJOKI-HWCYFHEPSA-N
6436079	NCYCYZXNIZJOKI-HWCYFHEPSA-N
6436079	NCYCYZXNIZJOKI-HWCYFHEPSA-N
6436079	NCYCYZXNIZJOKI-HWCYFHEPSA-N
6436079	NCYCYZXNIZJOKI-HWCYFHEPSA-N
6441454	AVKOENOBFIYBSA-WMPRHZDHSA-N
6441454	AVKOENOBFIYBSA-WMPRHZDHSA-N
6441454	AVKOENOBFIYBSA-WMPRHZDHSA-N
6441454	AVKOENOBFIYBSA-WMPRHZDHSA-N
6441567	WRUSVQOKJIDBLP-HWKANZROSA-N
6450015	MJLXQSQYKZWZCB-DQFWFXSYSA-N
6450015	MJLXQSQYKZWZCB-DQFWFXSYSA-N
6992567	SITLTJHOQZFJGG-XPUUQOCRSA-N
6995182	PYUSHNKNPOHWEZ-RXMQYKEDSA-N
7018721	JCMUOFQHZLPHQP-BQBZGAKWSA-N
7045767	RDHQFKQIGNGIED-MRVPVSSYSA-N
7045767	RDHQFKQIGNGIED-MRVPVSSYSA-N
7045767	RDHQFKQIGNGIED-MRVPVSSYSA-N
9568700	BXPMAGSOWXBZHS-WEVVVXLNSA-N
9821569	SSQJFGMEZBFMNV-WOJBJXKFSA-N
9834513	RLQJEEJISHYWON-UHFFFAOYSA-N
9834513	RLQJEEJISHYWON-UHFFFAOYSA-N
9904331	ZAXZBJSXSOISTF-LYFQSNBGSA-N
9910685	WFZKUWGUJVKMHC-QPGHTDHKSA-N
9910685	WFZKUWGUJVKMHC-QPGHTDHKSA-N
9910685	WFZKUWGUJVKMHC-QPGHTDHKSA-N
9910685	WFZKUWGUJVKMHC-QPGHTDHKSA-N
9969573	CLSVJBIHYWPGQY-UHFFFAOYSA-N
10093830	PNKLMTPXERFKEN-MLXHEQMXSA-N
10096344	LTXREWYXXSTFRX-QGZVFWFLSA-N
10245190	LZOSYCMHQXPBFU-UHFFFAOYSA-N
10888489	RWFBQHICRCUQJJ-CMPLNLGQSA-N
10958189	NWUWYYSKZYIQAE-WMCAAGNKSA-N
10958189	NWUWYYSKZYIQAE-WMCAAGNKSA-N
11096158	OVRNDRQMDRJTHS-OZRXBMAMSA-N
11601669	REOZWEGFPHTFEI-JKSUJKDBSA-N
11601669	REOZWEGFPHTFEI-JKSUJKDBSA-N
11953814	CXTATJFJDMJMIY-CYBMUJFWSA-N
11953814	CXTATJFJDMJMIY-CYBMUJFWSA-N
11953816	XOMRRQXKHMYMOC-OAQYLSRUSA-N
11953816	XOMRRQXKHMYMOC-OAQYLSRUSA-N
11953816	XOMRRQXKHMYMOC-OAQYLSRUSA-N
11953816	XOMRRQXKHMYMOC-OAQYLSRUSA-N
12310288	GHCZAUBVMUEKKP-XROMFQGDSA-N
12310288	GHCZAUBVMUEKKP-XROMFQGDSA-N
12310288	GHCZAUBVMUEKKP-XROMFQGDSA-N
12310288	GHCZAUBVMUEKKP-XROMFQGDSA-N
12310288	GHCZAUBVMUEKKP-XROMFQGDSA-N
12310288	GHCZAUBVMUEKKP-XROMFQGDSA-N
12310288	GHCZAUBVMUEKKP-XROMFQGDSA-N
12313859	RWFBQHICRCUQJJ-JQWIXIFHSA-N
12443252	BHTRKEVKTKCXOH-VSHSPWMTSA-N
12443252	BHTRKEVKTKCXOH-VSHSPWMTSA-N
20832908	ISVKWTNAIRJURI-AKUCRQHZSA-N
22328017	ARJZZFJXSNJKGR-UHFFFAOYSA-N
22328017	ARJZZFJXSNJKGR-UHFFFAOYSA-N
22328017	ARJZZFJXSNJKGR-UHFFFAOYSA-N
22833539	WVULKSPCQVQLCU-ZMBDPXIHSA-N
22833539	WVULKSPCQVQLCU-ZMBDPXIHSA-N
22833539	WVULKSPCQVQLCU-ZMBDPXIHSA-N
22833539	WVULKSPCQVQLCU-ZMBDPXIHSA-N
22833539	WVULKSPCQVQLCU-ZMBDPXIHSA-N
22833539	WVULKSPCQVQLCU-ZMBDPXIHSA-N
22833539	WVULKSPCQVQLCU-ZMBDPXIHSA-N
22833539	WVULKSPCQVQLCU-ZMBDPXIHSA-N
22833604	PDWIQYODPROSQH-WISUUJSJSA-N
22833604	PDWIQYODPROSQH-WISUUJSJSA-N
22833604	PDWIQYODPROSQH-WISUUJSJSA-N
22833604	PDWIQYODPROSQH-WISUUJSJSA-N
23617285	RFDAIACWWDREDC-MZMBZMQMSA-N
23617285	RFDAIACWWDREDC-MZMBZMQMSA-N
23617285	RFDAIACWWDREDC-MZMBZMQMSA-N
23617285	RFDAIACWWDREDC-MZMBZMQMSA-N
23617285	RFDAIACWWDREDC-MZMBZMQMSA-N
23617285	RFDAIACWWDREDC-MZMBZMQMSA-N
23617285	RFDAIACWWDREDC-MZMBZMQMSA-N
46780005	FKFOCGZWTJHIGU-MQWKRIRWSA-N
46907933	IPOLTUVFXFHAHI-WHIOSMTNSA-N
46907933	IPOLTUVFXFHAHI-WHIOSMTNSA-N
46907933	IPOLTUVFXFHAHI-WHIOSMTNSA-N
52922056	FNPHNLNTJNMAEE-HSZRJFAPSA-N
52922056	FNPHNLNTJNMAEE-HSZRJFAPSA-N
52922056	FNPHNLNTJNMAEE-HSZRJFAPSA-N
52922056	FNPHNLNTJNMAEE-HSZRJFAPSA-N
53394451	BYIVGHIYNFQIJX-UHFFFAOYSA-N
53394457	YQRYKVLRMJAKGU-UHFFFAOYSA-N
53477676	WHBHBVVOGNECLV-HMGFGKNBSA-N
53477676	WHBHBVVOGNECLV-HMGFGKNBSA-N
53477676	WHBHBVVOGNECLV-HMGFGKNBSA-N
53477676	WHBHBVVOGNECLV-HMGFGKNBSA-N
53477693	DXOCDBGWDZAYRQ-QPVZPPSOSA-N
53477693	DXOCDBGWDZAYRQ-QPVZPPSOSA-N
53477693	DXOCDBGWDZAYRQ-QPVZPPSOSA-N
53477693	DXOCDBGWDZAYRQ-QPVZPPSOSA-N
53477693	DXOCDBGWDZAYRQ-QPVZPPSOSA-N
53477693	DXOCDBGWDZAYRQ-QPVZPPSOSA-N
53477693	DXOCDBGWDZAYRQ-QPVZPPSOSA-N
53477693	DXOCDBGWDZAYRQ-QPVZPPSOSA-N
53477693	DXOCDBGWDZAYRQ-QPVZPPSOSA-N
53477693	DXOCDBGWDZAYRQ-QPVZPPSOSA-N
53477693	DXOCDBGWDZAYRQ-QPVZPPSOSA-N
53477693	DXOCDBGWDZAYRQ-QPVZPPSOSA-N
53477696	YIKKMWSQVKJCOP-QJFKPLHKSA-N
53477696	YIKKMWSQVKJCOP-QJFKPLHKSA-N
53477696	YIKKMWSQVKJCOP-QJFKPLHKSA-N
53477700	DKPMWHFRUGMUKF-LPMPYYIQSA-N
53477700	DKPMWHFRUGMUKF-LPMPYYIQSA-N
53477700	DKPMWHFRUGMUKF-LPMPYYIQSA-N
53477700	DKPMWHFRUGMUKF-LPMPYYIQSA-N
53477700	DKPMWHFRUGMUKF-LPMPYYIQSA-N
53477700	DKPMWHFRUGMUKF-LPMPYYIQSA-N
53477700	DKPMWHFRUGMUKF-LPMPYYIQSA-N
53477700	DKPMWHFRUGMUKF-LPMPYYIQSA-N
53477700	DKPMWHFRUGMUKF-LPMPYYIQSA-N
53477700	DKPMWHFRUGMUKF-LPMPYYIQSA-N
53477791	PSHXNVGSVNEJBD-LJQANCHMSA-N
53477791	PSHXNVGSVNEJBD-LJQANCHMSA-N
53477807	INBGSXNNRGWLJU-POAVOMIWSA-N
53477807	INBGSXNNRGWLJU-POAVOMIWSA-N
53477807	INBGSXNNRGWLJU-POAVOMIWSA-N
53481615	HQDBMDGXEZLSNK-CYNONHLPSA-N
53481619	VSNFQQXVMPSASB-JTQLQIEISA-N
53481619	VSNFQQXVMPSASB-JTQLQIEISA-N
53481619	VSNFQQXVMPSASB-JTQLQIEISA-N
53481671	JEOZLTJHDSKQIT-CLVCIHKQSA-N
53481673	VJPIDPQNAYWULC-INIZCTEOSA-N
53481677	VDPVQRIJJXMKLV-VVLLFNJHSA-N
54670067	CIWBSHSKHKDKBQ-JLAZNSOCSA-N
54683011	CEIZFXOZIQNICU-XNCJUZBTSA-N
58124325	AKOOIMKXADOPDA-KRWDZBQOSA-N
60208234	MVSRWFURCUZTAM-UHFFFAOYSA-N
71296139	BSVHAXJKBCWVDA-UHFFFAOYSA-N
71296139	BSVHAXJKBCWVDA-UHFFFAOYSA-N
71296139	BSVHAXJKBCWVDA-UHFFFAOYSA-N
71312803	GFVUOIIZUCFXSF-LWOQYNTDSA-N
71464535	ULWDPUHFMOBGFJ-UHFFFAOYSA-N
71464553	XKAZIAFZAQAHHG-UHFFFAOYSA-N
71464553	XKAZIAFZAQAHHG-UHFFFAOYSA-N
71464553	XKAZIAFZAQAHHG-UHFFFAOYSA-N
90464177	MDPXVRYUGDTVIS-UHFFFAOYSA-N
90659885	UEFRDQSMQXDWTO-YGPZHTELSA-N
90659885	UEFRDQSMQXDWTO-YGPZHTELSA-N
91713112	HTFNNXALSQKDIS-UHFFFAOYSA-N
91746147	SATGKQGFUDXGAX-SLTBQWEQSA-N
91746147	SATGKQGFUDXGAX-SLTBQWEQSA-N
91746147	SATGKQGFUDXGAX-SLTBQWEQSA-N
91746147	SATGKQGFUDXGAX-SLTBQWEQSA-N
91825636	WURBQCVBQNMUQT-OLKPEBQYSA-N
91825636	WURBQCVBQNMUQT-OLKPEBQYSA-N
91825636	WURBQCVBQNMUQT-OLKPEBQYSA-N
102105764	HGYNPCSGHWFMTB-UHFFFAOYSA-N
102105764	HGYNPCSGHWFMTB-UHFFFAOYSA-N
102105765	WPTRTTWYMWWUTQ-UHFFFAOYSA-N
102105765	WPTRTTWYMWWUTQ-UHFFFAOYSA-N
129318236
129318236
131801515	LOSHAHDSFZXVCT-WTNCMQEWSA-N
131801515	LOSHAHDSFZXVCT-WTNCMQEWSA-N
131801515	LOSHAHDSFZXVCT-WTNCMQEWSA-N
135398638	FDGQSTZJBFJUBT-UHFFFAOYSA-N
135398638	FDGQSTZJBFJUBT-UHFFFAOYSA-N
135398638	FDGQSTZJBFJUBT-UHFFFAOYSA-N
135403648	VVIAGPKUTFNRDU-ABLWVSNPSA-N
135431249	LHRIUKSRPHFASO-UHFFFAOYSA-N
162225402	ZURNRTGXPYFPMR-ZBACLAMISA-H
348274610
348274610
348274610
HMDB0034158	KLIDCXVFHGNTTM-UHFFFAOYSA-N
HMDB0011718	RGHHSNMVTDWUBI-UHFFFAOYSA-N
HMDB0002035	NGSWKAQJJWESNS-ZZXKWVIFSA-N
HMDB01046
HMDB01046
HMDB01046
HMDB0006116	XDOFWFNMYJRHEW-UHFFFAOYSA-N
HMDB0013678	ZMHLUFWWWPBTIU-UHFFFAOYSA-N
HMDB0059965	IBGBGRVKPALMCQ-UHFFFAOYSA-N
HMDB0013678	ZMHLUFWWWPBTIU-UHFFFAOYSA-N
HMDB0006116	XDOFWFNMYJRHEW-UHFFFAOYSA-N
HMDB0006116	XDOFWFNMYJRHEW-UHFFFAOYSA-N
HMDB0013678	ZMHLUFWWWPBTIU-UHFFFAOYSA-N
HMDB0000714	QIAFMBKCNZACKA-UHFFFAOYSA-N
HMDB0059965	IBGBGRVKPALMCQ-UHFFFAOYSA-N
HMDB0013678	ZMHLUFWWWPBTIU-UHFFFAOYSA-N
HMDB0006116	XDOFWFNMYJRHEW-UHFFFAOYSA-N
HMDB0011718	RGHHSNMVTDWUBI-UHFFFAOYSA-N
HMDB0000714	QIAFMBKCNZACKA-UHFFFAOYSA-N
HMDB0006116	XDOFWFNMYJRHEW-UHFFFAOYSA-N
HMDB0034158	KLIDCXVFHGNTTM-UHFFFAOYSA-N
HMDB0001964	QAIPRVGONGVQAS-RQOWECAXSA-N
HMDB0002085	JMSVCTWVEWCHDZ-UHFFFAOYSA-N
HMDB0000954	KSEBMYQBYZTDHS-HWKANZROSA-N
HMDB0062484	IUNJCFABHJZSKB-UHFFFAOYSA-N
HMDB0006116	XDOFWFNMYJRHEW-UHFFFAOYSA-N
HMDB0013678	ZMHLUFWWWPBTIU-UHFFFAOYSA-N
HMDB0002035	NGSWKAQJJWESNS-ZZXKWVIFSA-N
HMDB0000873	ZBCATMYQYDCTIZ-UHFFFAOYSA-N
HMDB0002085	JMSVCTWVEWCHDZ-UHFFFAOYSA-N
HMDB0034158	KLIDCXVFHGNTTM-UHFFFAOYSA-N
HMDB0032138	WJUFSDZVCOTFON-UHFFFAOYSA-N
HMDB0032138	WJUFSDZVCOTFON-UHFFFAOYSA-N
HMDB32573
HMDB0002035	NGSWKAQJJWESNS-ZZXKWVIFSA-N
HMDB0000434	WUAXWQRULBZETB-UHFFFAOYSA-N
HMDB0032138	WJUFSDZVCOTFON-UHFFFAOYSA-N
HMDB0000434	WUAXWQRULBZETB-UHFFFAOYSA-N
HMDB0013292	NRSCPTLHWVWLLH-UHFFFAOYSA-N
HMDB0000859	XTKVNQKOTKPCKM-UHFFFAOYSA-N
HMDB0000484	WKOLLVMJNQIZCI-UHFFFAOYSA-N
HMDB0032616	PCMORTLOPMLEFB-ONEGZZNKSA-N
HMDB0002040	AFDXODALSZRGIH-QPJJXVBHSA-N
HMDB0002040	AFDXODALSZRGIH-QPJJXVBHSA-N
HMDB02120
HMDB0030254	ZCYXGVJUZBKJAI-UHFFFAOYSA-N
HMDB02120
HMDB0002040	AFDXODALSZRGIH-QPJJXVBHSA-N
HMDB0000764	XMIIGOLPHOKFCH-UHFFFAOYSA-N
HMDB0000764	XMIIGOLPHOKFCH-UHFFFAOYSA-N
HMDB32573
HMDB0002040	AFDXODALSZRGIH-QPJJXVBHSA-N
HMDB0030254	ZCYXGVJUZBKJAI-UHFFFAOYSA-N
HMDB15497
HMDB13248
HMDB13248
