# Supplementary material for: Untargeted metabolomics reveal signatures of a healthy lifestyle
Source: Sci Rep. 2024 Jun 13;14:13630. doi: 10.1038/s41598-024-64561-z (PMC11176323; doi:10.1038/s41598-024-64561-z)
Supplement: Supplementary file 3 — Supplementary Table S2. [file 41598_2024_64561_MOESM3_ESM.xlsx]

## Sheet: Public Database Annotation Data
Table S2. Metabolites annotated using public databases using ADAP-KDB software.
			Signal information measured by instrument or calculated from the measured data						Library matching values							Compound information										Misc
File Index	Numerical Signal ID assigned by ADAP-KDB	Match #	Query Signal Name	Retention time (min)	Precursor m/z	Adduct	Neutral Mass (Da)	With Fragmentation Spectrum or not	Retention Time Error (min)	Precursor Mass Error (ppm)	Matching Adduct	Isotopic Similarity	Fragmentation Score by matching with Experimental spectra	Fragmentation Score by matching with theoretical spectra	Ontology Level	Compound ID	Compound Name	Chemical Formula	Library Monoisotopic Mass (Da)	Library Retention Time (min)	CASNO	HMDB ID	PubChem ID	InChI Key	Library Category	NOTES
1	2179	21	0.00_138.9712m/z	0.003	138.971					4.2339	[M+H-NH3]+	932			PD_C		3-chlorobenzoate	C7H4ClO2	154.99			HMDB0304117	3014955	LULAYUGMBFYYEX-UHFFFAOYSA-M	Human Metabolome Database
1	2559	13	0.00_238.8974m/z	0.003	238.897			✓		2.3728	[M+H-2H2O]+	959			PD_C		bis(prop-2-en-1-yl)hexasulfane	C6H10S6	273.911		137443-18-6	HMDB0039460	9882013	RUEMHHSAZHTSOK-UHFFFAOYSA-N	Human Metabolome Database
1	2559	16	0.00_238.8974m/z	0.003	238.897			✓		4.006	[M+K]+	1000			PD_C		3-iodopropanoic acid	C3H5IO2	199.933		141-76-4	HMDB0031252	8856	KMRNTNDWADEIIX-UHFFFAOYSA-N	Human Metabolome Database
1	3106	1	0.00_141.0027m/z	0.003	141.003			✓		0.9556	[M+H+Na]2+	994			PD_C	100478259	4,6-Bis(difluoromethoxy)-2-(methylsulfanyl)pyrimidine	C7H6F4N2O2S	258.009		100478259			HURDQHYOXAOOJJ-UHFFFAOYSA-N	HR_MSMS_NIST 2020 Pos (Part 8)
1	3106	15	0.00_141.0027m/z	0.003	141.003			✓		1.8897	[M+H+Na]2+	937			PD_C	1673285	7-Chloro-9-oxo-9H-fluorene-1-carboxylic acid	C14H7ClO3	258.008		1673285			OQPCESKPMRSZCX-UHFFFAOYSA-N	HR_MSMS_NIST 2020 Pos (Part 11)
1	3106	86	0.00_141.0027m/z	0.003	141.003			✓		4.6877	[M+2Na]2+	997			PD_C		(3S,3aS,6R,6aS)-6-(nitrooxy)-hexahydrofuro[3,2-b]furan-3-yl nitrate	C6H8N2O8	236.028		87-33-2	HMDB0015021	6883	MOYKHGMNXAOIAT-JGWLITMVSA-N	Human Metabolome Database
1	3106	87	0.00_141.0027m/z	0.003	141.003			✓		4.6877	[M+2Na]2+	997			PD_C		6-(nitrooxy)-hexahydrofuro[3,2-b]furan-3-yl nitrate	C6H8N2O8	236.028			HMDB0253379	3780	MOYKHGMNXAOIAT-UHFFFAOYSA-N	Human Metabolome Database
1	11940	1	0.00_165.0905m/z	0.003	165.09					0.4098	[M+H+Na]2+	998			PD_C		20,21,22,23-tetraazapentacyclo[15.2.1.1²,⁵.1⁷,¹⁰.1¹²,¹⁵]tricosa-5(23),6,10,12(21),15,17(20)-hexaene	C19H22N4	306.184			HMDB0250457	123824	PXOPDYTVWWQZEK-UHFFFAOYSA-N	Human Metabolome Database
1	11940	2	0.00_165.0905m/z	0.003	165.09					0.4098	[M+H+Na]2+	998			PD_C		20,21,22,23-tetraazapentacyclo[15.2.1.1^{2,5}.1^{7,10}.1^{12,15}]tricosa-5(23),7,9,12,14,17(20)-hexaene	C19H22N4	306.184			HMDB0255398	57163773	VSJDEYYDQYBJOU-UHFFFAOYSA-N	Human Metabolome Database
1	11940	3	0.00_165.0905m/z	0.003	165.09					3.0092	[2M+H]+	1000			PD_C		2-methylfuran	C5H6O	82.0419		534-22-5	HMDB0013749	10797	VQKFNUFAXTZWDK-UHFFFAOYSA-N	Human Metabolome Database
1	11940	4	0.00_165.0905m/z	0.003	165.09					3.0092	[2M+H]+	1000			PD_C		(2Z)-penta-2,4-dienal	C5H6O	82.0419		764-40-9	HMDB0031597	5356697	PPXGQLMPUIVFRE-ARJAWSKDSA-N	Human Metabolome Database
1	11940	5	0.00_165.0905m/z	0.003	165.09					3.0092	[2M+H]+	1000			PD_C			C5H6O	82.0419			HMDB0244222	543199	UCUUFSAXZMGPGH-UHFFFAOYSA-N	Human Metabolome Database
1	11940	6	0.00_165.0905m/z	0.003	165.09					3.0092	[2M+H]+	1000			PD_C		cyclopent-2-en-1-one	C5H6O	82.0419			HMDB0245092	13588	BZKFMUIJRXWWQK-UHFFFAOYSA-N	Human Metabolome Database
1	11940	7	0.00_165.0905m/z	0.003	165.09					2.1127	[M+H-2H2O]+	997			PD_C	2832102	Ethyl 4-acetyl-5-oxohexanoate	C10H16O4	200.105		2832102			YRSGDLIATOURQO-UHFFFAOYSA-N	HR_MSMS_NIST 2020 Pos (Part 6)
1	11940	24	0.00_165.0905m/z	0.003	165.09					2.1127	[M+H-2H2O]+	997			PD_C	10018787	4-(Cyclohexyloxy)-4-oxobutanoic acid	C10H16O4	200.105		10018787			CQBVVSONJDUVEJ-UHFFFAOYSA-N	HR_MSMS_NIST 2020 Pos (Part 6)
1	11940	43	0.00_165.0905m/z	0.003	165.09					2.1127	[M+H-2H2O]+	997			PD_C		(4Z)-dec-4-enedioic acid	C10H16O4	200.105		72879-22-2	HMDB0000603	9543671	CXGDCGIPEJKSCK-IWQZZHSRSA-N	Human Metabolome Database
1	11940	44	0.00_165.0905m/z	0.003	165.09					2.1127	[M+H-2H2O]+	997			PD_C		(5Z)-dec-5-enedioic acid	C10H16O4	200.105			HMDB0013227	7563148	WAGQZQAZCIOEDU-UPHRSURJSA-N	Human Metabolome Database
1	11940	45	0.00_165.0905m/z	0.003	165.09					2.1127	[M+H-2H2O]+	997			PD_C		2-oxo-5-pentyloxolane-3-carboxylic acid	C10H16O4	200.105			HMDB0030989	131751115	RXLCOVRNIXYZMX-UHFFFAOYSA-N	Human Metabolome Database
1	11940	46	0.00_165.0905m/z	0.003	165.09					2.1127	[M+H-2H2O]+	997			PD_C		6-butyl-2-oxooxane-3-carboxylic acid	C10H16O4	200.105			HMDB0030990	131751116	AVHURGYCHVYRHG-UHFFFAOYSA-N	Human Metabolome Database
1	11940	47	0.00_165.0905m/z	0.003	165.09					2.1127	[M+H-2H2O]+	997			PD_C		1,2,2-trimethylcyclopentane-1,3-dicarboxylic acid	C10H16O4	200.105		5394-83-2	HMDB0034491	21491	LSPHULWDVZXLIL-UHFFFAOYSA-N	Human Metabolome Database
1	11940	48	0.00_165.0905m/z	0.003	165.09					2.1127	[M+H-2H2O]+	997			PD_C		2-(1-carboxyethyl)-5-methylcyclopentane-1-carboxylic acid	C10H16O4	200.105		32603-11-5	HMDB0034971	15560389	OIFCPZGZZQQDNO-UHFFFAOYSA-N	Human Metabolome Database
1	11940	49	0.00_165.0905m/z	0.003	165.09					2.1127	[M+H-2H2O]+	997			PD_C		2,3-dihydroxydec-4-ynoic acid	C10H16O4	200.105			HMDB0036715	10584182	VSKXYKGCLVJSEW-UHFFFAOYSA-N	Human Metabolome Database
1	11940	50	0.00_165.0905m/z	0.003	165.09					2.1127	[M+H-2H2O]+	997			PD_C		2-(3-hydroxy-2,2,3-trimethyl-4-oxocyclopentyl)acetic acid	C10H16O4	200.105			HMDB0301821	85643153	OBFKTGKIOIHLFK-UHFFFAOYSA-N	Human Metabolome Database
1	11940	51	0.00_165.0905m/z	0.003	165.09					2.1127	[M+H-2H2O]+	997			PD_C	DTXSID3026566	Dimethyl hexahydroterephthalate	C10H16O4	200.105						ToxCast
1	11940	52	0.00_165.0905m/z	0.003	165.09					2.5139	[M+H-H2O]+	997			PD_C		pentyl furan-2-carboxylate	C10H14O3	182.094		4996-48-9	HMDB0029456	74008	BGJZMKPSRLHMME-UHFFFAOYSA-N	Human Metabolome Database
1	11940	53	0.00_165.0905m/z	0.003	165.09					2.5139	[M+H-H2O]+	997			PD_C		(1S,2S)-1-(4-methoxyphenyl)propane-1,2-diol	C10H14O3	182.094		94497-49-1	HMDB0032607	3016654	MRDZSBVJWOXBRW-OIBJUYFYSA-N	Human Metabolome Database
1	11940	54	0.00_165.0905m/z	0.003	165.09					2.5139	[M+H-H2O]+	997			PD_C		4-ethyl-2,6-dimethoxyphenol	C10H14O3	182.094		14059-92-8	HMDB0033394	61712	PJWDIHUFLXQRFF-UHFFFAOYSA-N	Human Metabolome Database
1	11940	55	0.00_165.0905m/z	0.003	165.09					2.5139	[M+H-H2O]+	997			PD_C		2-(2-hydroxypropyl)-5-methoxyphenol	C10H14O3	182.094		212516-43-3	HMDB0036522	10655013	JHAZVELQNMEUTR-UHFFFAOYSA-N	Human Metabolome Database
1	11940	56	0.00_165.0905m/z	0.003	165.09					2.5139	[M+H-H2O]+	997			PD_C		4-(ethoxymethyl)-2-methoxyphenol	C10H14O3	182.094		13184-86-6	HMDB0037641	61586	KOCVACNWDMSLBM-UHFFFAOYSA-N	Human Metabolome Database
1	11940	57	0.00_165.0905m/z	0.003	165.09					2.5139	[M+H-H2O]+	997			PD_C		furan-2-ylmethyl pentanoate	C10H14O3	182.094		36701-01-6	HMDB0037727	61955	HRYAVTBTUKVHBU-UHFFFAOYSA-N	Human Metabolome Database
1	11940	58	0.00_165.0905m/z	0.003	165.09					2.5139	[M+H-H2O]+	997			PD_C		7a-hydroxy-3,6-dimethyl-2,4,5,6,7,7a-hexahydro-1-benzofuran-2-one	C10H14O3	182.094		514-93-2	HMDB0038181	156203	LBNWZGLSMCTAQB-UHFFFAOYSA-N	Human Metabolome Database
1	11940	59	0.00_165.0905m/z	0.003	165.09					2.5139	[M+H-H2O]+	997			PD_C		2-ethoxy-4-(methoxymethyl)phenol	C10H14O3	182.094		5595-79-9	HMDB0038354	6453284	FNEWGEWRECZWQM-UHFFFAOYSA-N	Human Metabolome Database
1	11940	60	0.00_165.0905m/z	0.003	165.09					2.5139	[M+H-H2O]+	997			PD_C		furan-2-ylmethyl 3-methylbutanoate	C10H14O3	182.094		13678-60-9	HMDB0039874	61658	FKGUIBCHHSHJNQ-UHFFFAOYSA-N	Human Metabolome Database
1	11940	61	0.00_165.0905m/z	0.003	165.09					2.5139	[M+H-H2O]+	997			PD_C		3-methylbutyl furan-2-carboxylate	C10H14O3	182.094			HMDB0059891	69203	FPBZWZKAUPNMMV-UHFFFAOYSA-N	Human Metabolome Database
1	11940	62	0.00_165.0905m/z	0.003	165.09					2.5139	[M+H-H2O]+	997			PD_C		3-(2-methylphenoxy)propane-1,2-diol	C10H14O3	182.094			HMDB0247880	4059	JWDYCNIAQWPBHD-UHFFFAOYSA-N	Human Metabolome Database
1	11940	63	0.00_165.0905m/z	0.003	165.09					2.5139	[M+H-H2O]+	997			PD_C		1-(4-methoxyphenyl)propane-1,2-diol	C10H14O3	182.094			HMDB0303315	3016654	MRDZSBVJWOXBRW-UHFFFAOYSA-N	Human Metabolome Database
1	11940	64	0.00_165.0905m/z	0.003	165.09					2.5139	[M+H-H2O]+	997			PD_C		1,2,3-trimethoxy-5-methylbenzene	C10H14O3	182.094			HMDB0303725		KCIZTNZGSBSSRM-UHFFFAOYSA-N	Human Metabolome Database
1	11940	65	0.00_165.0905m/z	0.003	165.09					2.5139	[M+H-H2O]+	997			PD_C		4-(3-hydroxypropyl)-2-methoxyphenol	C10H14O3	182.094			HMDB0303757		MWOMNLDJNQWJMK-UHFFFAOYSA-N	Human Metabolome Database
1	11940	66	0.00_165.0905m/z	0.003	165.09					2.5194	[M+H-H2O]+	997			PD_C	2305137	Dihydroconiferyl alcohol	C10H14O3	182.094		2305137			MWOMNLDJNQWJMK-UHFFFAOYSA-N	HR_MSMS_NIST 2020 Pos (Part 4)
1	11940	81	0.00_165.0905m/z	0.003	165.09					2.5194	[M+H-H2O]+	997			PD_C	59472	3-(2-Methylphenoxy)propane-1,2-diol	C10H14O3	182.094		59472			JWDYCNIAQWPBHD-UHFFFAOYSA-N	HR_MSMS_NIST 2020 Pos (Part 5)
1	2179	1	0.00_138.9712m/z	0.003	138.971					0.0654	[M+H-H2O]+	815			PD_D	DTXSID7020421	2,3-Dichloro-p-dioxane	C4H6Cl2O2	155.975						ToxCast
1	2179	2	0.00_138.9712m/z	0.003	138.971					0.2479	[M+2H]2+	661			PD_D	175276785	4-Bromo-2-(1,3-dithiolan-2-yl)phenol	C9H9BrOS2	275.928		175276785			DFSLMGQWCGFHRF-UHFFFAOYSA-N	HR_MSMS_NIST 2020 Pos (Part 10)
1	2179	22	0.00_138.9712m/z	0.003	138.971					3.4635	[M+2Na]2+	701			PD_D	928327826	2-Bromo-5-fluorobenzohydrazide	C7H6BrFN2O	231.965		928327826			UHHIUBDBCVUFLG-UHFFFAOYSA-N	HR_MSMS_NIST 2020 Pos (Part 11)
1	2179	28	0.00_138.9712m/z	0.003	138.971					3.4635	[M+2Na]2+	701			PD_D	877134797	1-(4-Bromo-2-fluorophenyl)urea	C7H6BrFN2O	231.965		877134797			NHZMOOFQCDDNAJ-UHFFFAOYSA-N	HR_MSMS_NIST 2020 Pos (Part 11)
1	2559	1	0.00_238.8974m/z	0.003	238.897			✓		3.5388	[M+Na]+	600			PD_D	405224239	5-Bromo-2-chloropyridine-3-carbonitrile	C6H2BrClN2	215.909		405224239			MQOHJAYYYVQBSH-UHFFFAOYSA-N	HR_MSMS_NIST 2020 Pos (Part 11)
1	3106	56	0.00_141.0027m/z	0.003	141.003			✓		4.2148	[M+NH4]+	716			PD_D	107095	2-Bromoethanamine	C2H6BrN	122.968		107095			IZQAUUVBKYXMET-UHFFFAOYSA-N	HR_MSMS_NIST 2020 Pos (Part 6)
1	4791	1	0.03_215.0389m/z	0.033	215.039			✓		1.1333	[M+H-NH3]+	999			PD_C	525815	N-(2-Thienylmethyl)-7H-purin-6-amine	C10H9N5S	231.058		525815			JYIRPMVEWLTUGX-UHFFFAOYSA-N	HR_MSMS_NIST 2020 Pos (Part 7)
1	4791	2	0.03_215.0389m/z	0.033	215.039			✓		4.6532	[M+H-NH3]+	999			PD_C	82031332	2-(2-Methoxyethoxy)benzenesulfonamide	C9H13NO4S	231.056		82031332			UIYMPDRCTPYBLI-UHFFFAOYSA-N	HR_MSMS_NIST 2020 Pos (Part 9)
1	4791	47	0.03_215.0389m/z	0.033	215.039			✓		1.3883	[M+H-H2O]+	999			PD_C	127570961	[1,2,4]Triazolo[4,3-a]quinazolin-5(1H)-one, 2,4-dihydro-4-methyl-1-thioxo-	C10H8N4OS	232.042		127570961			AWMQHQDTPFMYHT-UHFFFAOYSA-N	HR_MSMS_NIST 2020 Pos (Part 6)
1	4791	48	0.03_215.0389m/z	0.033	215.039			✓		1.4323	[M+H-2H2O]+	999			PD_C	68359	Sulfadiazine	C10H10N4O2S	250.052		68359			SEEPANYCNGTZFQ-UHFFFAOYSA-N	HR_MSMS_NIST 2020 Pos (Part 3)
1	4791	73	0.03_215.0389m/z	0.033	215.039			✓		0.0239	[M-e]+	1000			PD_C	923691923	2-[(3,5-Difluorophenyl)formamido]acetic acid	C9H7F2NO3	215.039		923691923			CRKGNCMDWYCYOJ-UHFFFAOYSA-N	HR_MSMS_NIST 2020 Pos (Part 11)
1	11616	1	0.03_167.1064m/z	0.033	167.106					1.0968	[M+H-2H2O]+	1000			PD_C	141286	Diethyl adipate	C10H18O4	202.12		141286			VIZORQUEIQEFRT-UHFFFAOYSA-N	HR_MSMS_NIST 2020 Pos (Part 2)
1	11616	33	0.03_167.1064m/z	0.033	167.106					1.0968	[M+H-2H2O]+	1000			PD_C	1732098	Dimethyl suberate	C10H18O4	202.12		1732098			LNLCRJXCNQABMV-UHFFFAOYSA-N	HR_MSMS_NIST 2020 Pos (Part 2)
1	11616	62	0.03_167.1064m/z	0.033	167.106					1.0968	[M+H-2H2O]+	1000			PD_C	111206	Sebacic acid	C10H18O4	202.12		111206			CXMXRPHRNRROMY-UHFFFAOYSA-N	HR_MSMS_NIST 2020 Pos (Part 3)
1	11616	91	0.03_167.1064m/z	0.033	167.106					1.0968	[M+H-2H2O]+	1000			PD_C	5702910	2-Hexylbutanedioic acid	C10H18O4	202.12		5702910			ZJVMHPVIAUKERS-UHFFFAOYSA-N	HR_MSMS_NIST 2020 Pos (Part 7)
1	1164	1	0.04_139.0388m/z	0.039	139.039			✓		1.4638	[M+H]+	997	973		PD_A	139855	3,4-Dihydroxybenzaldehyde	C7H6O3	138.032		139855			IBGBGRVKPALMCQ-UHFFFAOYSA-N	HR_MSMS_NIST 2020 Pos (Part 4)
1	1164	2	0.04_139.0388m/z	0.039	139.039			✓		1.4638	[M+H]+	997	971		PD_A	1194985	2,5-Dihydroxybenzaldehyde	C7H6O3	138.032		1194985			CLFRCXCBWIQVRN-UHFFFAOYSA-N	HR_MSMS_NIST 2020 Pos (Part 2)
1	1164	6	0.04_139.0388m/z	0.039	139.039			✓		1.4638	[M+H]+	997	946		PD_A	533313	Sesamol	C7H6O3	138.032		533313			LUSZGTFNYDARNI-UHFFFAOYSA-N	HR_MSMS_NIST 2020 Pos (Part 2)
1	1164	9	0.04_139.0388m/z	0.039	139.039			✓		1.4638	[M+H]+	997	925		PD_A	69727	Salicylic acid	C7H6O3	138.032		69727			YGSDEFSMJLZEOE-UHFFFAOYSA-N	HR_MSMS_NIST 2020 Pos (Part 1)
1	1164	17	0.04_139.0388m/z	0.039	139.039			✓		1.4638	[M+H]+	997	830		PD_A	387462	2,6-Dihydroxybenzaldehyde	C7H6O3	138.032		387462			DGXAGETVRDOQFP-UHFFFAOYSA-N	HR_MSMS_NIST 2020 Pos (Part 8)
1	1164	41	0.04_139.0388m/z	0.039	139.039			✓		0.753	[M+H-2H2O]+	997	678		PD_A	502501	4-Ketopimelic acid	C7H10O5	174.053		502501			UDDSEESQRGPVIL-UHFFFAOYSA-N	HR_MSMS_NIST 2020 Pos (Part 4)
1	1164	48	0.04_139.0388m/z	0.039	139.039			✓		1.4638	[M+H]+	997	647		PD_A	99967	4-Hydroxybenzoic acid	C7H6O3	138.032		99967			FJKROLUGYXJWQN-UHFFFAOYSA-N	HR_MSMS_NIST 2020 Pos (Part 2)
1	1164	63	0.04_139.0388m/z	0.039	139.039			✓		0.753	[M+H-2H2O]+	997	565		PD_A	138590	Shikimic acid	C7H10O5	174.053		138590			JXOHGGNKMLTUBP-HSUXUTPPSA-N	HR_MSMS_NIST 2020 Pos (Part 3)
1	5873	4	0.04_231.1585m/z	0.039	231.159			✓		2.6836	[M+H]+	991	449		PD_A	2050239	Diethyl suberate	C12H22O4	230.152		2050239			PEUGOJXLBSIJQS-UHFFFAOYSA-N	HR_MSMS_NIST 2020 Pos (Part 2)
1	12446	1	0.04_234.9510m/z	0.039	234.951			✓		1.2552	[M+H]+	712	1000		PD_A	886762750	4-Bromo-3-fluoro-2-nitroaniline	C6H4BrFN2O2	233.944		886762750			DTMANVRIDHGRKN-UHFFFAOYSA-N	HR_MSMS_NIST 2020 Pos (Part 11)
1	12446	2	0.04_234.9510m/z	0.039	234.951			✓		1.2552	[M+H]+	712	975		PD_A	153505363	4-Bromo-5-fluoro-2-nitroaniline	C6H4BrFN2O2	233.944		153505363			UBANSCIKTQSEOQ-UHFFFAOYSA-N	HR_MSMS_NIST 2020 Pos (Part 11)
1	12446	5	0.04_234.9510m/z	0.039	234.951			✓		1.2552	[M+H]+	712	933		PD_A	10472885	2-Bromo-4-fluoro-6-nitroaniline	C6H4BrFN2O2	233.944		10472885			HCYDUPDSEDHSQB-UHFFFAOYSA-N	HR_MSMS_NIST 2020 Pos (Part 11)
1	12446	6	0.04_234.9510m/z	0.039	234.951			✓		1.2552	[M+H]+	712	928		PD_A	517920706	4-Bromo-2-fluoro-6-nitroaniline	C6H4BrFN2O2	233.944		517920706			UXLRNUCHBXKRBL-UHFFFAOYSA-N	HR_MSMS_NIST 2020 Pos (Part 11)
1	12446	10	0.04_234.9510m/z	0.039	234.951			✓		1.2552	[M+H]+	712	905		PD_A	87547066	4-Bromo-2-fluoro-5-nitroaniline	C6H4BrFN2O2	233.944		87547066			PDNZCDDWSKYNTE-UHFFFAOYSA-N	HR_MSMS_NIST 2020 Pos (Part 10)
1	12446	11	0.04_234.9510m/z	0.039	234.951			✓		1.2552	[M+H]+	712	888		PD_A	1052686506	5-Bromo-4-fluoro-2-nitroaniline	C6H4BrFN2O2	233.944		1052686506			CRBGRCCXVAWOCO-UHFFFAOYSA-N	HR_MSMS_NIST 2020 Pos (Part 11)
1	1164	40	0.04_139.0388m/z	0.039	139.039			✓		1.0642	[M+H-H2O]+	997			PD_C	2860288	Opuntiol	C7H8O4	156.042		2860288			LQJXQKKJSKMSHO-UHFFFAOYSA-N	HR_MSMS_NIST 2020 Pos (Part 9)
1	1164	43	0.04_139.0388m/z	0.039	139.039			✓		1.4638	[M+H]+	997			PD_C	99069	3-Hydroxybenzoic acid	C7H6O3	138.032		99069			IJFXRHURBJZNAO-UHFFFAOYSA-N	HR_MSMS_NIST 2020 Pos (Part 3)
1	5873	1	0.04_231.1585m/z	0.039	231.159			✓		3.0417	[M+CH3OH+H]+	992			PD_C	15971923	3-Cyclohexyl-3-oxopropanoic acid ethyl ester	C11H18O3	198.126		15971923			ASYASKBLHYSMEG-UHFFFAOYSA-N	HR_MSMS_NIST 2020 Pos (Part 5)
1	5873	12	0.04_231.1585m/z	0.039	231.159			✓		2.6836	[M+H]+	991			PD_C	693232	Dodecanedioic acid	C12H22O4	230.152		693232			TVIDDXQYHWJXFK-UHFFFAOYSA-N	HR_MSMS_NIST 2020 Pos (Part 3)
1	5873	15	0.04_231.1585m/z	0.039	231.159			✓		2.3478	[M+H-H2O]+	991			PD_C	2181558552	2,3-Dihydroxypropyl 9-hydroxynonanoate	C12H24O5	248.162		2181558552			VFJOENBVBBFNPB-UHFFFAOYSA-N	HR_MSMS_NIST 2020 Pos (Part 9)
1	5873	18	0.04_231.1585m/z	0.039	231.159			✓		2.6836	[M+H]+	991			PD_C	106796	Dimethyl sebacate	C12H22O4	230.152		106796			ALOUNLDAKADEEB-UHFFFAOYSA-N	HR_MSMS_NIST 2020 Pos (Part 2)
1	5873	35	0.04_231.1585m/z	0.039	231.159			✓		2.6836	[M+H]+	991			PD_C	1217833561	5-(Hydroxymethyl)-3-(1-hydroxy-4-methylhexyl)oxolan-2-one	C12H22O4	230.152		1217833561			KWEIJKWXQKCOKC-UHFFFAOYSA-N	HR_MSMS_NIST 2020 Pos (Part 7)
1	5873	37	0.04_231.1585m/z	0.039	231.159			✓		1.2727	[2M+3H2O+2H]2+	988			PD_C	5664266	2-Cyclohexyl-N-phenylacetamide	C14H19NO	217.147		5664266			WIFWWZGKYZCASF-UHFFFAOYSA-N	HR_MSMS_NIST 2020 Pos (Part 11)
1	5873	38	0.04_231.1585m/z	0.039	231.159			✓		2.6836	[M+H]+	991			PD_C	1379770178	5-(Hydroxymethyl)-3-(1-hydroxy-5-methylhexyl)oxolan-2-one	C12H22O4	230.152		1379770178			DRHZNTAKNLCGTI-UHFFFAOYSA-N	HR_MSMS_NIST 2020 Pos (Part 7)
1	5873	56	0.04_231.1585m/z	0.039	231.159			✓		1.2727	[2M+3H2O+2H]2+	988			PD_C	28117808	4-Methyl-.alpha.-pyrrolidinopropiophenone	C14H19NO	217.147		28117808			APSJUNFBAXIXLK-UHFFFAOYSA-N	HR_MSMS_NIST 2020 Pos (Part 3)
1	5873	69	0.04_231.1585m/z	0.039	231.159			✓		1.2727	[2M+3H2O+2H]2+	988			PD_C	13415822	.alpha.-Pyrrolidinobutiophenone	C14H19NO	217.147		13415822			GSESDIFGJCCBHN-UHFFFAOYSA-N	HR_MSMS_NIST 2020 Pos (Part 3)
1	5873	98	0.04_231.1585m/z	0.039	231.159			✓		2.6836	[M+H]+	991			PD_C	88169497	2(3H)-Furanone, dihydro-4-(hydroxymethyl)-3-(1-hydroxy-5-methylhexyl)-	C12H22O4	230.152		88169497			MZARLLPKPUWXEX-UHFFFAOYSA-N	HR_MSMS_NIST 2020 Pos (Part 9)
1	10113	1	0.04_201.0234m/z	0.039	201.023			✓		3.994	[M+H-H2O]+	948			PD_C	1736807	2-(2-Chloro-4-fluorophenoxy)acetohydrazide	C8H8ClFN2O2	218.026		1736807			IAMOMGBKHBQYBE-UHFFFAOYSA-N	HR_MSMS_NIST 2020 Pos (Part 11)
1	10113	12	0.04_201.0234m/z	0.039	201.023			✓		0.5169	[M+H-NH3]+	999			PD_C	872495891	3-([1,2,4]Triazolo[3,4-b][1,3,4]thiadiazol-6-yl)aniline	C9H7N5S	217.042		872495891			ACRZMZLGYMTIHK-UHFFFAOYSA-N	HR_MSMS_NIST 2020 Pos (Part 6)
1	10113	17	0.04_201.0234m/z	0.039	201.023			✓		4.9208	[M-e]+	1000			PD_C	37888156	N-[(2,2,2-Trifluoroethoxy)carbonyl]glycine	C5H6F3NO4	201.025		37888156			NHKPMEUDEOXKQX-UHFFFAOYSA-N	HR_MSMS_NIST 2020 Pos (Part 9)
1	10113	23	0.04_201.0234m/z	0.039	201.023			✓		0.5169	[M+H-NH3]+	999			PD_C	797767523	4-[1,2,4]Triazolo[3,4-b][1,3,4]thiadiazol-6-ylphenylamine	C9H7N5S	217.042		797767523			CCDGNLHIXCYUNA-UHFFFAOYSA-N	HR_MSMS_NIST 2020 Pos (Part 6)
1	10113	100	0.04_201.0234m/z	0.039	201.023			✓		0.7701	[M-e]+	998			PD_C	678556815	[(2,4-Difluorophenyl)amino](oxo)acetic acid	C8H5F2NO3	201.024		678556815			QTEWUHURLVWVJF-UHFFFAOYSA-N	HR_MSMS_NIST 2020 Pos (Part 10)
1	12446	43	0.04_234.9510m/z	0.039	234.951			✓		1.2552	[M+H]+	712			PD_D	917918844	2-Bromo-5-fluoro-4-methyl-3-nitropyridine	C6H4BrFN2O2	233.944		917918844			GETCZNOCLJMNEA-UHFFFAOYSA-N	HR_MSMS_NIST 2020 Pos (Part 10)
1	1876	6	0.06_99.0032m/z	0.063	99.0032			✓		4.2008	[M+2H+Na]3+	990			PD_C	27471029	5,6-Dinitroacenaphthoquinone	C12H4N2O6	272.007		27471029			HKNXJYVCBQHLBT-UHFFFAOYSA-N	HR_MSMS_NIST 2020 Pos (Part 10)
1	1876	13	0.06_99.0032m/z	0.063	99.0032			✓		4.1894	[M+2Na]2+	996			PD_C	23932845	6-Fluoroisobenzofuran-1(3H)-one	C8H5FO2	152.027		23932845			LRPVIFOWOOZXEW-UHFFFAOYSA-N	HR_MSMS_NIST 2020 Pos (Part 11)
1	1876	26	0.06_99.0032m/z	0.063	99.0032			✓		4.1894	[M+2Na]2+	996			PD_C	700856	5-Fluoroisobenzofuran-1(3H)-one	C8H5FO2	152.027		700856			KKDJJBAMSYLYQS-UHFFFAOYSA-N	HR_MSMS_NIST 2020 Pos (Part 9)
1	1876	89	0.06_99.0032m/z	0.063	99.0032			✓		4.7302	[M+2H]2+	951			PD_C	10242101	5-Chloro-1-benzofuran-2-carboxylic acid	C9H5ClO3	195.993		10242101			JETRXAHRPACNMA-UHFFFAOYSA-N	HR_MSMS_NIST 2020 Pos (Part 6)
1	12298	1	0.06_188.0111m/z	0.063	188.011					0.6924	[M+H]+	950			PD_C	77158862	3-Chloro-2-nitrobenzenemethanol	C7H6ClNO3	187.004		77158862			ZSMDJSXEFYWXPD-UHFFFAOYSA-N	HR_MSMS_NIST 2020 Pos (Part 3)
1	12298	13	0.06_188.0111m/z	0.063	188.011					0.6924	[M+H]+	950			PD_C	22996185	4-Chloro-2-nitrobenzenemethanol	C7H6ClNO3	187.004		22996185			OAHGNOHGHOTZQU-UHFFFAOYSA-N	HR_MSMS_NIST 2020 Pos (Part 3)
1	12298	21	0.06_188.0111m/z	0.063	188.011					0.6924	[M+H]+	950			PD_C	80866804	2-Chloro-5-nitrobenzenemethanol	C7H6ClNO3	187.004		80866804			NNLQYDLTFRXAKD-UHFFFAOYSA-N	HR_MSMS_NIST 2020 Pos (Part 5)
1	12298	48	0.06_188.0111m/z	0.063	188.011					0.6924	[M+H]+	950			PD_C	55912204	4-Chloro-3-nitrobenzenemethanol	C7H6ClNO3	187.004		55912204			QLLRQJDSYJIXTN-UHFFFAOYSA-N	HR_MSMS_NIST 2020 Pos (Part 5)
1	12298	62	0.06_188.0111m/z	0.063	188.011					0.6924	[M+H]+	950			PD_C	73033586	5-Chloro-2-nitrobenzenemethanol	C7H6ClNO3	187.004		73033586			ULYZTHQGJXPEFT-UHFFFAOYSA-N	HR_MSMS_NIST 2020 Pos (Part 5)
1	12298	74	0.06_188.0111m/z	0.063	188.011					0.6924	[M+H]+	950			PD_C	23219332	2-Amino-4-chloro-3-hydroxybenzoic acid	C7H6ClNO3	187.004		23219332			VWEPFJPQZFIOAU-UHFFFAOYSA-N	HR_MSMS_NIST 2020 Pos (Part 8)
1	1876	1	0.06_99.0032m/z	0.063	99.0032			✓		3.6226	[M+2H+Na]3+	706			PD_D	450416098	3-Bromo-4-butoxybenzoic acid	C11H13BrO3	272.005		450416098			BVBNHQFKCXIFBR-UHFFFAOYSA-N	HR_MSMS_NIST 2020 Pos (Part 8)
1	3802	1	0.09_153.0519m/z	0.09	153.052					0.0914	[M+H]+	998			PD_C	134587	8-Azaguanine	C4H4N6O	152.045		134587			LPXQRXLUHJKZIE-UHFFFAOYSA-N	HR_MSMS_NIST 2020 Pos (Part 2)
1	3802	15	0.09_153.0519m/z	0.09	153.052					0.0914	[M+H]+	998			PD_C		5-amino-1H-[1,2,3]triazolo[4,5-d]pyrimidin-7-ol	C4H4N6O	152.045			HMDB0247422	8646	LPXQRXLUHJKZIE-UHFFFAOYSA-N	Human Metabolome Database
1	3802	16	0.09_153.0519m/z	0.09	153.052					0.6695	[M+H-2H2O]+	989			PD_C		[(4Z)-5-(methylsulfanyl)pent-4-en-2-yn-1-yl]benzene	C12H12S	188.066			HMDB0032688	131751283	BQJDNQQWNLQSGB-XFFZJAGNSA-N	Human Metabolome Database
1	3802	27	0.09_153.0519m/z	0.09	153.052					1.9137	[M+Na]+	998			PD_C	816660	4-Methyl-2-oxovaleric acid	C6H10O3	130.063		816660			BKAJNAXTPSGJCU-UHFFFAOYSA-N	HR_MSMS_NIST 2020 Pos (Part 1)
1	3802	39	0.09_153.0519m/z	0.09	153.052					1.9137	[M+Na]+	998			PD_C	1117744	4-Oxohexanoic acid	C6H10O3	130.063		1117744			CLJBDOUIEHLLEN-UHFFFAOYSA-N	HR_MSMS_NIST 2020 Pos (Part 1)
1	3802	70	0.09_153.0519m/z	0.09	153.052					1.9137	[M+Na]+	998			PD_C	1460340	3-Methyl-2-oxopentanoic acid	C6H10O3	130.063		1460340			JVQYSWDUAOAHFM-UHFFFAOYSA-N	HR_MSMS_NIST 2020 Pos (Part 1)
1	3802	87	0.09_153.0519m/z	0.09	153.052					1.9137	[M+Na]+	998			PD_C	674260	DL-Mevalonic acid lactone	C6H10O3	130.063		674260			JYVXNLLUYHCIIH-UHFFFAOYSA-N	HR_MSMS_NIST 2020 Pos (Part 2)
1	3802	17	0.09_153.0519m/z	0.09	153.052					1.1296	[M+H-H2O]+	235			PD_D	179897940	5-Fluoro-2-methoxyphenylboronic acid	C7H8BFO3	170.055		179897940			CCQKIRUMTHHPSX-UHFFFAOYSA-N	HR_MSMS_NIST 2020 Pos (Part 6)
1	33	1	0.11_201.0597m/z	0.115	201.06			✓		3.7677	[M+H]+	953	988		PD_A	1020253182	5-Chloro-3-fluoro-2-(pyrrolidin-1-yl)pyridine	C9H10ClFN2	200.052		1020253182			IDBIHCGKQNLXJN-UHFFFAOYSA-N	HR_MSMS_NIST 2020 Pos (Part 10)
1	33	15	0.11_201.0597m/z	0.115	201.06			✓		4.386	[M+NH4]+	953			PD_C	261762941	2-Chloro-6-fluoro-3-methylphenylacetonitrile	C9H7ClFN	183.025		261762941			ZABHQPCMIZIOPU-UHFFFAOYSA-N	HR_MSMS_NIST 2020 Pos (Part 11)
1	33	21	0.11_201.0597m/z	0.115	201.06			✓		1.8034	[M+H-2H2O]+	999			PD_C	93073144	4-Amino-5-(4-methoxybenzyl)-4H-1,2,4-triazol-3-yl hydrosulfide	C10H12N4OS	236.073		93073144			RPGVZQCLIGREBE-UHFFFAOYSA-N	HR_MSMS_NIST 2020 Pos (Part 6)
1	33	28	0.11_201.0597m/z	0.115	201.06			✓		3.553	[M+H+Na]2+	978			PD_C	39026921	9-Methoxycamptothecine	C21H18N2O5	378.122		39026921			XVMZDZFTCKLZTF-NRFANRHFSA-N	HR_MSMS_NIST 2020 Pos (Part 8)
1	33	40	0.11_201.0597m/z	0.115	201.06			✓		0.3618	[M-e]+	1000			PD_C	31105905	3,4-Difluoro-L-phenylalanine	C9H9F2NO2	201.06		31105905			PRAWYXDDKCVZTL-QMMMGPOBSA-N	HR_MSMS_NIST 2020 Pos (Part 9)
1	33	70	0.11_201.0597m/z	0.115	201.06			✓		0.3618	[M-e]+	1000			PD_C	31105916	3-(3,5-Difluorophenyl)-L-alanine	C9H9F2NO2	201.06		31105916			QFGMPXZFCIHYIR-QMMMGPOBSA-N	HR_MSMS_NIST 2020 Pos (Part 9)
1	33	99	0.11_201.0597m/z	0.115	201.06			✓		0.453	[2M+3H2O+2H]2+	999			PD_C	72064869	N-Acryloyl-DL-aspartic acid	C7H9NO5	187.048		72064869			UILJLCFPJOIGLP-UHFFFAOYSA-N	HR_MSMS_NIST 2020 Pos (Part 8)
1	2003	1	0.11_153.9919m/z	0.115	153.992					3.6422	[M+2Na]2+	832			PD_D	67370325	2-(3,4-Dichlorophenyl)-1H-benzimidazole	C13H8Cl2N2	262.007		67370325			HFRQRSXRKCUENZ-UHFFFAOYSA-N	HR_MSMS_NIST 2020 Pos (Part 7)
1	2003	21	0.11_153.9919m/z	0.115	153.992					3.6422	[M+2Na]2+	832			PD_D	14225797	2-(2,4-Dichlorophenyl)-1H-benzimidazole	C13H8Cl2N2	262.007		14225797			FEFXAMYFMLSALS-UHFFFAOYSA-N	HR_MSMS_NIST 2020 Pos (Part 8)
1	3854	1	0.40_135.9816m/z	0.396	135.982					3.6239	[M+2Na]2+	938			PD_C	34576960	3-Chloro-6-methylbenzo[b]thiophene-2-carboxylic acid	C10H7ClO2S	225.986		34576960			KWGVHWHFCFSQAZ-UHFFFAOYSA-N	HR_MSMS_NIST 2020 Pos (Part 6)
1	3854	21	0.40_135.9816m/z	0.396	135.982					3.6239	[M+2Na]2+	938			PD_C		naphthalene-1-sulfonyl chloride	C10H7ClO2S	225.986			HMDB0243956	66560	DASJFYAPNPUBGG-UHFFFAOYSA-N	Human Metabolome Database
1	7829	1	0.45_184.9688m/z	0.447	184.969			✓		4.7979	[M-e]+	935			PD_C	70100	6-Chloro-2,3-dihydro-1,2-benzisothiazol-3-one	C7H4ClNOS	184.97		70100			POPOYOKQQAEISW-UHFFFAOYSA-N	HR_MSMS_NIST 2020 Pos (Part 10)
1	7829	3	0.45_184.9688m/z	0.447	184.969			✓		4.7979	[M-e]+	935			PD_C	22876206	6-Chloro-1,3-benzoxazole-2(3H)-thione	C7H4ClNOS	184.97		22876206			HAASPZUBSZGCKU-UHFFFAOYSA-N	HR_MSMS_NIST 2020 Pos (Part 6)
1	7829	12	0.45_184.9688m/z	0.447	184.969			✓		1.5032	[2M+H]+	999			PD_C		dihydroxy-lambda3-sulfanecarbonitrile	CH2NO2S	91.9806			HMDB0012916		QYFNKYSGTDITHU-UHFFFAOYSA-N	Human Metabolome Database
1	7829	37	0.45_184.9688m/z	0.447	184.969			✓		4.7979	[M-e]+	935			PD_C	22876193	5-Chloro-1,3-benzoxazole-2(3H)-thione	C7H4ClNOS	184.97		22876193			BOBIZYYFYLLRAH-UHFFFAOYSA-N	HR_MSMS_NIST 2020 Pos (Part 6)
1	8788	2	0.47_196.9956m/z	0.472	196.996			✓		4.7711	[M+H-NH3]+	713	963		PD_A	13235831	4-Bromoamphetamine	C9H12BrN	213.015		13235831			SMNXUMMCCOZPPN-UHFFFAOYSA-N	HR_MSMS_NIST 2020 Pos (Part 4)
1	8788	5	0.47_196.9956m/z	0.472	196.996			✓		4.7711	[M+H-NH3]+	713	927		PD_A	61610648	2-Bromoamphetamine	C9H12BrN	213.015		61610648			VGJBPBDFJNFFRO-UHFFFAOYSA-N	HR_MSMS_NIST 2020 Pos (Part 4)
1	8788	7	0.47_196.9956m/z	0.472	196.996			✓		4.7711	[M+H-NH3]+	713	906		PD_A	61610659	3-Bromoamphetamine	C9H12BrN	213.015		61610659			ATRSAWXXYCBXLI-UHFFFAOYSA-N	HR_MSMS_NIST 2020 Pos (Part 4)
1	8788	10	0.47_196.9956m/z	0.472	196.996			✓		3.6092	[M+2Na-H]+	997	854		PD_A	15090230	3-Methylphosphinicopropionic acid	C4H9O4P	152.024		15090230			QXFUBAAEKCHBQY-UHFFFAOYSA-N	HR_MSMS_NIST 2020 Pos (Part 4)
1	8788	14	0.47_196.9956m/z	0.472	196.996			✓		2.0202	[M+H-H2O]+	712	777		PD_A	4489229	1-(4-Bromophenyl)-1-propanol	C9H11BrO	213.999		4489229			QLMFTKHAIDWIDC-UHFFFAOYSA-N	HR_MSMS_NIST 2020 Pos (Part 6)
1	8788	9	0.47_196.9956m/z	0.472	196.996			✓		4.1184	[M-e]+	995			PD_C	55690603	5-Methoxy-2(3H)-benzothiazolethione	C8H7NOS2	196.997		55690603			JDPITNFDYXOKRM-UHFFFAOYSA-N	HR_MSMS_NIST 2020 Pos (Part 6)
1	12166	1	0.47_104.6963m/z	0.472	104.696			✓		2.3823	[M+2H+Na]3+	738			PD_D		2,6-diamino-4-(piperidin-1-yl)-1-(sulfooxy)pyrimidin-1-ium	C9H15N5O4S	289.084			HMDB0254741	4202	OEOLOEUAGSPDLT-UHFFFAOYSA-N	Human Metabolome Database
1	2199	1	0.49_177.0239m/z	0.494	177.024			✓		2.9305	[M+2Na]2+	992			PD_C	2109181497	1,10-Dihydroxy-8-(hydroxymethyl)naphtho[1,2-c]isochromen-6-one	C18H12O5	308.068		2109181497			NCBCXVQXOYNFQF-UHFFFAOYSA-N	HR_MSMS_NIST 2020 Pos (Part 10)
1	2199	4	0.49_177.0239m/z	0.494	177.024			✓		1.9291	[M+H-NH3]+	998			PD_C	78027006	4-Amino-5-(3-pyridinyl)-4H-1,2,4-triazole-3-thiol	C7H7N5S	193.042		78027006			PMSNUXITFAAPEK-UHFFFAOYSA-N	HR_MSMS_NIST 2020 Pos (Part 6)
1	2199	23	0.49_177.0239m/z	0.494	177.024			✓		2.8137	[M+Na]+	1000			PD_C	112279615	4-Amino-2,5-difluorobenzonitrile	C7H4F2N2	154.034		112279615			LAPGMTOHOQPDGI-UHFFFAOYSA-N	HR_MSMS_NIST 2020 Pos (Part 11)
1	2199	38	0.49_177.0239m/z	0.494	177.024			✓		2.8137	[M+Na]+	1000			PD_C	143879781	3-Amino-2,6-difluorobenzonitrile	C7H4F2N2	154.034		143879781			RXLFDOQOCRNACG-UHFFFAOYSA-N	HR_MSMS_NIST 2020 Pos (Part 11)
1	2199	45	0.49_177.0239m/z	0.494	177.024			✓		1.3287	[2M+3H2O+2H]2+	995			PD_C		1-isothiocyanato-3-methanesulfinylpropane	C5H9NOS2	163.013		505-44-2	HMDB0006095	10455	LELAOEBVZLPXAZ-UHFFFAOYSA-N	Human Metabolome Database
1	2199	46	0.49_177.0239m/z	0.494	177.024			✓		1.3348	[2M+3H2O+2H]2+	995			PD_C	505442	Iberin	C5H9NOS2	163.013		505442			LELAOEBVZLPXAZ-UHFFFAOYSA-N	HR_MSMS_NIST 2020 Pos (Part 2)
1	2199	54	0.49_177.0239m/z	0.494	177.024			✓		3.5929	[2M+H]+	952			PD_C		2-chlorobuta-1,3-diene	C4H5Cl	88.008			HMDB0250123	31369	YACLQRRMGMJLJV-UHFFFAOYSA-N	Human Metabolome Database
1	2199	66	0.49_177.0239m/z	0.494	177.024			✓		1.9291	[M+H-NH3]+	998			PD_C	36209515	4-Amino-5-(4-pyridyl)-4H-1,2,4-triazole-3-thiol	C7H7N5S	193.042		36209515			LHSIJUVRXSETDR-UHFFFAOYSA-N	HR_MSMS_NIST 2020 Pos (Part 6)
1	2199	93	0.49_177.0239m/z	0.494	177.024			✓		2.8137	[M+Na]+	1000			PD_C	885520263	4,6-Difluoro-1H-indazole	C7H4F2N2	154.034		885520263			IVIBUEIPYSZJAI-UHFFFAOYSA-N	HR_MSMS_NIST 2020 Pos (Part 9)
1	2199	100	0.49_177.0239m/z	0.494	177.024			✓		2.8137	[M+Na]+	1000			PD_C	944898968	5,6-Difluoro-1H-indazole	C7H4F2N2	154.034		944898968			JNGSIOXFVHBGMU-UHFFFAOYSA-N	HR_MSMS_NIST 2020 Pos (Part 9)
1	3148	1	0.49_147.0498m/z	0.494	147.05			✓		2.5906	[M+H+Na]2+	987			PD_C	64777	Tolbutamide	C12H18N2O3S	270.104		64777			JLRGJRBPOGGCBT-UHFFFAOYSA-N	HR_MSMS_NIST 2020 Pos (Part 3)
1	3148	36	0.49_147.0498m/z	0.494	147.05			✓		3.5999	[M+2H+Na]3+	970			PD_C	0	[(6R,7R)-7-Hydroxy-7-methyl-8-oxo-3-[(E)-prop-1-enyl]-5,6-dihydro-1H-isochromen-6-yl] 3,6-dihydroxy-4-methoxy-2-methylbenzoate	C22H24O8	416.147					XLOJLWAYOTYURW-NZRBFCARSA-N	HR_MSMS_NIST 2020 Pos (Part 6)
1	3148	49	0.49_147.0498m/z	0.494	147.05			✓		3.5999	[M+2H+Na]3+	970			PD_C	80453389	(10E)-6,10-Dimethyl-3-methylidene-2,7-dioxo-2,3,3a,4,5,6,7,11a-octahydro-6,9-epoxycyclodeca[b]furan-4-yl (2E)-4-(acetyloxy)-2-methylbut-2-enoate	C22H24O8	416.147		80453389			NTACYUQODXBPIK-DECBNBDHSA-N	HR_MSMS_NIST 2020 Pos (Part 7)
1	3148	61	0.49_147.0498m/z	0.494	147.05			✓		3.5999	[M+2H+Na]3+	970			PD_C	116988911	Isobyakangelicin angelate	C22H24O8	416.147		116988911			VTMREZQNDKWTII-SDQBBNPISA-N	HR_MSMS_NIST 2020 Pos (Part 7)
1	3148	75	0.49_147.0498m/z	0.494	147.05			✓		3.5999	[M+2H+Na]3+	970			PD_C	20052726	2-Butenoic acid, 2-methyl-, 2-hydroxy-1-[[(4-methoxy-7-oxo-7H-furo[3,2-g][1]benzopyran-9-yl)oxy]methyl]-2-methylpropyl ester	C22H24O8	416.147		20052726			QUSMURJIBTWAOP-WUXMJOGZSA-N	HR_MSMS_NIST 2020 Pos (Part 9)
1	3148	84	0.49_147.0498m/z	0.494	147.05			✓		0.7542	[M+2H]2+	981			PD_C	391670487	(5-Oxo-5,6-dihydroindolo[1,2-a]quinazolin-7-yl)acetic acid	C17H12N2O3	292.085		391670487			INSBKYCYLCEBOD-UHFFFAOYSA-N	HR_MSMS_NIST 2020 Pos (Part 11)
1	4278	1	0.49_119.0169m/z	0.494	119.017					0.6287	[M+2H]2+	995			PD_C		(5-phenyl-1,2,4-thiadiazol-3-yl)thiourea	C9H8N4S2	236.019			HMDB0259036		SYUDBTUGKORDCD-UHFFFAOYSA-N	Human Metabolome Database
1	4278	2	0.49_119.0169m/z	0.494	119.017					0.633	[M+2H]2+	995			PD_C	26907471	N-Phenyl-N'-(1,3,4-thiadiazol-2-yl)thiourea	C9H8N4S2	236.019		26907471			CSUHGRXUQXQHRB-UHFFFAOYSA-N	HR_MSMS_NIST 2020 Pos (Part 9)
1	4278	17	0.49_119.0169m/z	0.494	119.017					1.4258	[M-e]+	997			PD_C		3-(methylsulfanyl)propanoate	C4H7O2S	119.017			HMDB0304155		CAOMCZAIALVUPA-UHFFFAOYSA-M	Human Metabolome Database
1	4278	18	0.49_119.0169m/z	0.494	119.017					0.5665	[M+2H+Na]3+	981			PD_C		N-(4-hydroxyphenyl)-2-(1,1,3-trioxo-2,3-dihydro-1lambda6,2-benzothiazol-2-yl)acetamide	C15H12N2O5S	332.047			HMDB0258182	667575	PUPNJSIFIXXJCH-UHFFFAOYSA-N	Human Metabolome Database
1	4278	19	0.49_119.0169m/z	0.494	119.017					1.4344	[M+H-NH3]+	997			PD_C		(2S)-2-amino-3-(methylsulfanyl)propanoic acid	C4H9NO2S	135.035		1187-84-4	HMDB0002108	24417	IDIDJDIHTAOVLG-GSVOUGTGSA-N	Human Metabolome Database
1	4278	20	0.49_119.0169m/z	0.494	119.017					1.4344	[M+H-NH3]+	997			PD_C		methyl 2-amino-3-sulfanylpropanoate	C4H9NO2S	135.035			HMDB0250704	4040	MCYHPZGUONZRGO-UHFFFAOYSA-N	Human Metabolome Database
1	4278	21	0.49_119.0169m/z	0.494	119.017					1.4344	[M+H-NH3]+	997			PD_C		2-(methylamino)-3-sulfanylpropanoic acid	C4H9NO2S	135.035			HMDB0255186	2795200	DVOOXRTYGGLORL-UHFFFAOYSA-N	Human Metabolome Database
1	4278	22	0.49_119.0169m/z	0.494	119.017					1.4344	[M+H-NH3]+	997			PD_C		1lambda6-thiomorpholine-1,1-dione	C4H9NO2S	135.035			HMDB0259018		NDOVLWQBFFJETK-UHFFFAOYSA-N	Human Metabolome Database
1	4278	23	0.49_119.0169m/z	0.494	119.017					1.4418	[M+H-NH3]+	997			PD_C	454295	DL-Homocysteine	C4H9NO2S	135.035		454295			FFFHZYDWPBMWHY-UHFFFAOYSA-N	HR_MSMS_NIST 2020 Pos (Part 1)
1	4278	51	0.49_119.0169m/z	0.494	119.017					1.4418	[M+H-NH3]+	997			PD_C	1187844	S-Methyl-L-cysteine	C4H9NO2S	135.035		1187844			IDIDJDIHTAOVLG-VKHMYHEASA-N	HR_MSMS_NIST 2020 Pos (Part 2)
1	4278	91	0.49_119.0169m/z	0.494	119.017					1.4418	[M+H-NH3]+	997			PD_C	3335522	2-[(2-Aminoethyl)sulfanyl]acetic acid	C4H9NO2S	135.035		3335522			HMZKKJDOCRYTTH-UHFFFAOYSA-N	HR_MSMS_NIST 2020 Pos (Part 8)
1	4882	1	0.49_86.9915m/z	0.494	86.9915					1.1457	[M+2Na]2+	997			PD_C	141902	2-Thiouracil	C4H4N2OS	128.004		141902			ZEMGGZBWXRYJHK-UHFFFAOYSA-N	HR_MSMS_NIST 2020 Pos (Part 1)
1	4882	49	0.49_86.9915m/z	0.494	86.9915					1.1457	[M+2Na]2+	997			PD_C		2-sulfanylpyrimidin-4-ol	C4H4N2OS	128.004			HMDB0245323	1586	ZEMGGZBWXRYJHK-UHFFFAOYSA-N	Human Metabolome Database
1	4882	50	0.49_86.9915m/z	0.494	86.9915					1.1457	[M+2Na]2+	997			PD_C		1,3-thiazole-4-carboxamide	C4H4N2OS	128.004			HMDB0258976		PQQRHWFRZHFGFM-UHFFFAOYSA-N	Human Metabolome Database
1	4882	51	0.49_86.9915m/z	0.494	86.9915					1.1457	[M+2Na]2+	997			PD_C	DTXSID4021347	Thiouracil	C4H4N2OS	128.004					ZEMGGZBWXRYJHK-UHFFFAOYSA-N	ToxCast
1	4983	1	0.49_228.9479m/z	0.494	228.948					0.827	[M+2Na-H]+	991			PD_C	10551152	5-(2-Thienyl)-1,3,4-oxadiazole-2(3H)-thione	C6H4N2OS2	183.976		10551152			BRVMOBLCZJOKJV-UHFFFAOYSA-N	HR_MSMS_NIST 2020 Pos (Part 6)
1	4983	26	0.49_228.9479m/z	0.494	228.948					0.827	[M+2Na-H]+	991			PD_C	31895779	2-sulfanylthieno[3,2-d]pyrimidin-4(1H)-one	C6H4N2OS2	183.976		31895779			SZDUJHZOLZGLMV-UHFFFAOYSA-N	HR_MSMS_NIST 2020 Pos (Part 6)
1	6776	1	0.49_134.0013m/z	0.494	134.001					1.6103	[M+2Na-H]+	998			PD_C		1,3-thiazolidine	C3H7NS	89.0299			HMDB0258978		OGYGFUAIIOPWQD-UHFFFAOYSA-N	Human Metabolome Database
1	6776	2	0.49_134.0013m/z	0.494	134.001					2.3888	[M+H-NH3]+	950			PD_C	5544354	N-(Aminocarbonyl)-3-chloropropanamide	C4H7ClN2O2	150.02		5544354			HRYUUBFCDGPNLW-UHFFFAOYSA-N	HR_MSMS_NIST 2020 Pos (Part 11)
1	6776	29	0.49_134.0013m/z	0.494	134.001					2.3888	[M+H-NH3]+	950			PD_C	4002215	N'-Acetyl-2-chloroacetohydrazide	C4H7ClN2O2	150.02		4002215			DVMOPVMOVOSVQB-UHFFFAOYSA-N	HR_MSMS_NIST 2020 Pos (Part 11)
1	6776	53	0.49_134.0013m/z	0.494	134.001					2.1278	[M+H-2H2O]+	949			PD_C	10310211	6-Chloroguanine	C5H4ClN5	169.016		10310211			UWLJXPUSGWRVJO-UHFFFAOYSA-N	HR_MSMS_NIST 2020 Pos (Part 1)
1	6776	95	0.49_134.0013m/z	0.494	134.001					2.1278	[M+H-2H2O]+	949			PD_C	1839185	2-Chloroadenine	C5H4ClN5	169.016		1839185			HBJGQJWNMZDFKL-UHFFFAOYSA-N	HR_MSMS_NIST 2020 Pos (Part 5)
1	6890	1	0.49_105.0016m/z	0.494	105.002					1.9691	[M+H+Na]2+	995			PD_C	119256405	2-Amino-4,6-difluorobenzothiazole	C7H4F2N2S	186.006		119256405			DDKKXSCVPKDRRS-UHFFFAOYSA-N	HR_MSMS_NIST 2020 Pos (Part 6)
1	6890	7	0.49_105.0016m/z	0.494	105.002					1.9691	[M+H+Na]2+	995			PD_C	788124345	5,7-Difluoro-1,3-benzothiazol-2-amine	C7H4F2N2S	186.006		788124345			OEEBJKDZPLDBQI-UHFFFAOYSA-N	HR_MSMS_NIST 2020 Pos (Part 9)
1	6890	38	0.49_105.0016m/z	0.494	105.002					1.9691	[M+H+Na]2+	995			PD_C	352214938	5,6-Difluoro-1,3-benzothiazol-2-amine	C7H4F2N2S	186.006		352214938			LTJNALXNNMUKHU-UHFFFAOYSA-N	HR_MSMS_NIST 2020 Pos (Part 11)
1	6890	75	0.49_105.0016m/z	0.494	105.002					4.5127	[M+H-NH3]+	998			PD_C	52904	L-Cysteine	C3H7NO2S	121.02		52904			XUJNEKJLAYXESH-REOHCLBHSA-N	HR_MSMS_NIST 2020 Pos (Part 1)
1	6890	91	0.49_105.0016m/z	0.494	105.002					4.5127	[M+H-NH3]+	998			PD_C	154350295	Cyclopropanesulfonamide	C3H7NO2S	121.02		154350295			WMSPXQIQBQAWLL-UHFFFAOYSA-N	HR_MSMS_NIST 2020 Pos (Part 11)
1	6890	95	0.49_105.0016m/z	0.494	105.002					4.5127	[M+H-NH3]+	998			PD_C		(2S)-2-amino-3-sulfanylpropanoic acid	C3H7NO2S	121.02		921-01-7	HMDB0003417	92851	XUJNEKJLAYXESH-UWTATZPHSA-N	Human Metabolome Database
1	6890	96	0.49_105.0016m/z	0.494	105.002					4.521	[M+H-NH3]+	998			PD_C		(2R)-2-amino-3-sulfanylpropanoic acid	C3H7NO2S	121.02		52-90-4	HMDB0000574	5862	XUJNEKJLAYXESH-REOHCLBHSA-N	Human Metabolome Database
1	6890	97	0.49_105.0016m/z	0.494	105.002					4.521	[M+H-NH3]+	998			PD_C		2-amino-3-sulfanylpropanoic acid	C3H7NO2S	121.02			HMDB0251515	594	XUJNEKJLAYXESH-UHFFFAOYSA-N	Human Metabolome Database
1	6890	98	0.49_105.0016m/z	0.494	105.002					4.696	[M+2Na]2+	948			PD_C	DTXSID4044454	Ethyl 4-chloro-3-oxobutanoate	C6H9ClO3	164.024						ToxCast
1	6890	99	0.49_105.0016m/z	0.494	105.002					4.6989	[M+2Na]2+	997			PD_C		2-amino-4-(nitrososulfanyl)butanoic acid	C4H8N2O3S	164.026			HMDB0257418	10197849	QWPCKAAAWDCDCW-UHFFFAOYSA-N	Human Metabolome Database
1	8405	2	0.49_102.0116m/z	0.494	102.012					4.9919	[M+H]+	998			PD_C	4100418	1,2,3-Thiadiazol-5-amine	C2H3N3S	101.005		4100418			PVGHNTXQMCYYGF-UHFFFAOYSA-N	HR_MSMS_NIST 2020 Pos (Part 11)
1	8405	12	0.49_102.0116m/z	0.494	102.012					4.9919	[M+H]+	998			PD_C		1,3,4-thiadiazol-2-amine	C2H3N3S	101.005			HMDB0244972		QUKGLNCXGVWCJX-UHFFFAOYSA-N	Human Metabolome Database
1	8405	13	0.49_102.0116m/z	0.494	102.012					4.667	[M+2Na]2+	998			PD_C		(2,5-dioxoimidazolidin-4-yl)urea	C4H6N4O3	158.044		97-59-6	HMDB0000462	204	POJWUDADGALRAB-UHFFFAOYSA-N	Human Metabolome Database
1	8405	14	0.49_102.0116m/z	0.494	102.012					4.667	[M+2Na]2+	998			PD_C		(5-hydroxy-2-oxo-2,3-dihydro-1H-imidazol-4-yl)urea	C4H6N4O3	158.044			HMDB0248150	54079164	MLVVTNIFHMERMU-UHFFFAOYSA-N	Human Metabolome Database
1	8405	15	0.49_102.0116m/z	0.494	102.012					4.667	[M+2Na]2+	998			PD_C	DTXSID3020043	Allantoin	C4H6N4O3	158.044						ToxCast
1	4983	48	0.49_228.9479m/z	0.494	228.948					1.0008	[M+H-NH3]+	713			PD_D	178946242	3-Bromo-1-(2,2,2-trifluoroethyl)pyrrolidin-2-one	C6H7BrF3NO	244.966		178946242			ULBYKRDEJLEBER-UHFFFAOYSA-N	HR_MSMS_NIST 2020 Pos (Part 9)
1	8405	1	0.49_102.0116m/z	0.494	102.012					1.2058	[M+2H]2+	702			PD_D		1,1,1-trichloroheptane	C7H13Cl3	202.008			HMDB0244031	10352851	XQFUVDNFWZHPEJ-UHFFFAOYSA-N	Human Metabolome Database
1	7060	1	0.51_132.0896n	0.514	133.0970, 115.0863	[M+H]+, [M+H-H2O]+	132.09	✓		1.8159	[M+H]+, [M+H-H2O]+	999	991		PD_A	616079	DL-Ornithine	C5H12N2O2	132.09		616079			AHLPHDHHMVZTML-UHFFFAOYSA-N	HR_MSMS_NIST 2020 Pos (Part 3)
1	7060	5	0.51_132.0896n	0.514	133.0970, 115.0863	[M+H]+, [M+H-H2O]+	132.09	✓		1.8159	[M+H]+, [M+H-H2O]+	999	968		PD_A	99363276	4,5-Diaminopentanoic acid	C5H12N2O2	132.09		99363276			PQGAAJQIFBEYSA-UHFFFAOYSA-N	HR_MSMS_NIST 2020 Pos (Part 8)
1	7060	11	0.51_132.0896n	0.514	133.0970, 115.0863	[M+H]+, [M+H-H2O]+	132.09	✓		1.8159	[M+H]+, [M+H-H2O]+	999	882		PD_A	4746365	2-Amino-3-(dimethylamino)propionic acid	C5H12N2O2	132.09		4746365			KEZRWUUMKVVUPT-UHFFFAOYSA-N	HR_MSMS_NIST 2020 Pos (Part 9)
1	7060	24	0.51_132.0896n	0.514	133.0970, 115.0863	[M+H]+, [M+H-H2O]+	132.09	✓		1.8159	[M+H]+, [M+H-H2O]+	999	484		PD_A	348663	D-Ornithine	C5H12N2O2	132.09		348663			AHLPHDHHMVZTML-SCSAIBSYSA-N	HR_MSMS_NIST 2020 Pos (Part 1)
1	7943	8	0.51_147.1126m/z	0.514	147.113			✓		1.5882	[M+H]+	997	989		PD_A	56871	L-Lysine	C6H14N2O2	146.106		56871			KDXKERNSBIXSRK-YFKPBYRVSA-N	HR_MSMS_NIST 2020 Pos (Part 2)
1	7943	18	0.51_147.1126m/z	0.514	147.113			✓		1.5882	[M+H]+	997	974		PD_A	76144815	Mildronate	C6H14N2O2	146.106		76144815			PVBQYTCFVWZSJK-UHFFFAOYSA-N	HR_MSMS_NIST 2020 Pos (Part 3)
1	7943	20	0.51_147.1126m/z	0.514	147.113			✓		1.7472	[M-e]+	997	969		PD_A	462588	Carbamylcholine cation	C6H15N2O2	147.113		462588			VPJXQGSRWJZDOB-UHFFFAOYSA-O	HR_MSMS_NIST 2020 Pos (Part 3)
1	7943	26	0.51_147.1126m/z	0.514	147.113			✓		1.418	[M+NH4]+	998	949		PD_A	1723008	D-Pipecolinic acid	C6H11NO2	129.079		1723008			HXEACLLIILLPRG-RXMQYKEDSA-N	HR_MSMS_NIST 2020 Pos (Part 3)
1	10602	1	0.51_215.0873m/z	0.514	215.087			✓		2.8781	[M+H]+	992	772		PD_A	347842	1-(4-Fluorophenyl)-2-phenylethanone	C14H11FO	214.079		347842			YFYKGCQUWKAFLW-UHFFFAOYSA-N	HR_MSMS_NIST 2020 Pos (Part 11)
1	374	60	0.51_288.9211m/z	0.514	288.921			✓		2.5394	[2M+Na]+	995			PD_C		4-hydroxy-2,3-dihydro-1,3-thiazole-2-thione	C3H3NOS2	132.966			HMDB0246587	13081071	FCLPKVGYPVJJJH-UHFFFAOYSA-N	Human Metabolome Database
1	374	61	0.51_288.9211m/z	0.514	288.921			✓		2.5394	[2M+Na]+	995			PD_C		2-sulfanylidene-1,3-thiazolidin-4-one	C3H3NOS2	132.966			HMDB0257201		KIWUVOGUEXMXSV-UHFFFAOYSA-N	Human Metabolome Database
1	4871	54	0.51_246.9444m/z	0.514	246.944					2.5919	[M+K]+	994			PD_C	DTXSID5041643	Sodium 2-formylbenzenesulfonate	C7H6O4S	207.981					ADPUQRRLAAPXGT-UHFFFAOYSA-M	ToxCast
1	4871	55	0.51_246.9444m/z	0.514	246.944					2.4159	[M+Na]+	931			PD_C	69816053	Methyl 5-(chlorosulfonyl)furan-2-carboxylate	C6H5ClO5S	223.955		69816053			JYWNJCAFWPZETG-UHFFFAOYSA-N	HR_MSMS_NIST 2020 Pos (Part 11)
1	5524	13	0.51_373.0437m/z	0.514	373.044			✓		3.4489	[M+Na]+	944			PD_C	3573908	Dehydrogriseofulvin	C17H15ClO6	350.056		3573908			ISLYVROQSJYFAZ-UHFFFAOYSA-N	HR_MSMS_NIST 2020 Pos (Part 7)
1	5524	20	0.51_373.0437m/z	0.514	373.044			✓		3.5058	[2M+3H2O+2H]2+	945			PD_C	264218237	1H-Pyrrole-2,5-dione, 3-[(3-chloro-4-hydroxyphenyl)amino]-4-(2-nitrophenyl)-	C16H10ClN3O5	359.031		264218237			PQCXVIPXISBFPN-UHFFFAOYSA-N	HR_MSMS_NIST 2020 Pos (Part 3)
1	5524	71	0.51_373.0437m/z	0.514	373.044			✓		3.5001	[M+K]+	1000			PD_C	105258375	6-Ethyl-7-hydroxy-3-phenyl-2-(trifluoromethyl)-4H-chromen-4-one	C18H13F3O3	334.082		105258375			CPRNHRFNUCHSII-UHFFFAOYSA-N	HR_MSMS_NIST 2020 Pos (Part 7)
1	5538	1	0.51_117.0736m/z	0.514	117.074			✓		2.9747	[M+H]+	996			PD_C		2,5-dimethylthiolane	C6H12S	116.066			HMDB0302173	15247	IBKCTZVPGMUZGZ-UHFFFAOYSA-N	Human Metabolome Database
1	5538	2	0.51_117.0736m/z	0.514	117.074			✓		2.9833	[M+H]+	996			PD_C		(2E)-2-methyl-1-(methylsulfanyl)but-2-ene	C6H12S	116.066		89534-74-7	HMDB0032411	5362832	PBWZEERIWACABP-GQCTYLIASA-N	Human Metabolome Database
1	5538	3	0.51_117.0736m/z	0.514	117.074			✓		2.9833	[M+H]+	996			PD_C		(1E)-1-(propylsulfanyl)prop-1-ene	C6H12S	116.066		33922-70-2	HMDB0040244	5366861	RKVNNVDQIVWRNA-HWKANZROSA-N	Human Metabolome Database
1	5538	4	0.51_117.0736m/z	0.514	117.074			✓		2.9833	[M+H]+	996			PD_C		3-(propylsulfanyl)prop-1-ene	C6H12S	116.066			HMDB0303124	98781	JMLIYQJQKZYHDQ-UHFFFAOYSA-N	Human Metabolome Database
1	5538	5	0.51_117.0736m/z	0.514	117.074			✓		2.8436	[M+H-H2O]+	996			PD_C		3-(ethylsulfanyl)butan-1-ol	C6H14OS	134.077		117013-33-9	HMDB0032277	23039305	RNFXBUGJWZOUJT-UHFFFAOYSA-N	Human Metabolome Database
1	5538	6	0.51_117.0736m/z	0.514	117.074			✓		2.8436	[M+H-H2O]+	996			PD_C		2-methyl-2-sulfanylpentan-1-ol	C6H14OS	134.077		258823-39-1	HMDB0032374	11240503	KMWFJTAZFAREIH-UHFFFAOYSA-N	Human Metabolome Database
1	5538	7	0.51_117.0736m/z	0.514	117.074			✓		2.8436	[M+H-H2O]+	996			PD_C		4-methyl-4-sulfanylpentan-2-ol	C6H14OS	134.077		31539-84-1	HMDB0032375	6429308	FDBQLLMYSACLPB-UHFFFAOYSA-N	Human Metabolome Database
1	5538	8	0.51_117.0736m/z	0.514	117.074			✓		2.8436	[M+H-H2O]+	996			PD_C		2-methyl-3-sulfanylpentan-1-ol	C6H14OS	134.077		227456-27-1	HMDB0034878	6430888	HABNNYNSJFKZFE-UHFFFAOYSA-N	Human Metabolome Database
1	5538	9	0.51_117.0736m/z	0.514	117.074			✓		2.8436	[M+H-H2O]+	996			PD_C		4-methoxy-2-methylbutane-2-thiol	C6H14OS	134.077		94087-83-9	HMDB0036194	526195	XVHGKKGBUDMTIQ-UHFFFAOYSA-N	Human Metabolome Database
1	5538	10	0.51_117.0736m/z	0.514	117.074			✓		2.8436	[M+H-H2O]+	996			PD_C		3-sulfanylhexan-1-ol	C6H14OS	134.077		51755-83-0	HMDB0040152	521348	TYZFMFVWHZKYSE-UHFFFAOYSA-N	Human Metabolome Database
1	5538	11	0.51_117.0736m/z	0.514	117.074			✓		2.8436	[M+H-H2O]+	996			PD_C		6-sulfanylhexan-1-ol	C6H14OS	134.077			HMDB0247085	560126	UGZAJZLUKVKCBM-UHFFFAOYSA-N	Human Metabolome Database
1	5538	12	0.51_117.0736m/z	0.514	117.074			✓		2.8436	[M+H-H2O]+	996			PD_C		1-sulfanylhexan-1-ol	C6H14OS	134.077			HMDB0254465	21910299	AKIZPWSPNKVOMT-UHFFFAOYSA-N	Human Metabolome Database
1	5892	1	0.51_131.0893m/z	0.514	131.089			✓		3.0728	[M+H]+	995			PD_C		3-methylcyclohexane-1-thiol	C7H14S	130.082		38699-50-2	HMDB0031537	21259899	PWHHTYJQSMSOEC-UHFFFAOYSA-N	Human Metabolome Database
1	5892	2	0.51_131.0893m/z	0.514	131.089			✓		2.9355	[M+H-H2O]+	995			PD_C		3-(methylsulfanyl)hexan-1-ol	C7H16OS	148.092		90180-89-5	HMDB0040153	65413	JSASXSHMJYRPCM-UHFFFAOYSA-N	Human Metabolome Database
1	5892	3	0.51_131.0893m/z	0.514	131.089			✓		4.4885	[M+H-H2O]+	992			PD_C	DTXSID6052538	Diethoxy(dimethyl)silane	C6H16O2Si	148.092						ToxCast
1	5958	1	0.51_84.0808m/z	0.514	84.0808			✓		0.1366	[M+H-H2O]+	999			PD_C	917827919	(1s,3s)-3-(Aminomethyl)cyclobutan-1-ol	C5H11NO	101.084		917827919			KOAINJWHBAJGSO-SYDPRGILSA-N	HR_MSMS_NIST 2020 Pos (Part 11)
1	5958	8	0.51_84.0808m/z	0.514	84.0808			✓		0.1366	[M+H-H2O]+	999			PD_C	38041199	Tetrahydro-2H-pyran-4-amine	C5H11NO	101.084		38041199			AHVQYHFYQWKUKB-UHFFFAOYSA-N	HR_MSMS_NIST 2020 Pos (Part 6)
1	5958	19	0.51_84.0808m/z	0.514	84.0808			✓		0.2551	[M+2H]2+	1000			PD_C	282089934	2,2-Diallylpiperazine	C10H18N2	166.147		282089934			VGEUNRYGNOQLDN-UHFFFAOYSA-N	HR_MSMS_NIST 2020 Pos (Part 9)
1	5958	26	0.51_84.0808m/z	0.514	84.0808			✓		0.4098	[M+H-2H2O]+	999			PD_C	31576519	2-(2-Methoxyethoxy)ethanamine	C5H13NO2	119.095		31576519			QWCGXANSAOXRFE-UHFFFAOYSA-N	HR_MSMS_NIST 2020 Pos (Part 6)
1	5958	34	0.51_84.0808m/z	0.514	84.0808			✓		0.1366	[M+H-H2O]+	999			PD_C			C5H11NO	101.084			HMDB0012815	443849	SZBGXBOFCGNPEU-UHFFFAOYSA-N	Human Metabolome Database
1	5958	35	0.51_84.0808m/z	0.514	84.0808			✓		0.1366	[M+H-H2O]+	999			PD_C		N-butylmethanimidic acid	C5H11NO	101.084		871-71-6	HMDB0062600	13376	QQGNLKJAIVSNCO-UHFFFAOYSA-N	Human Metabolome Database
1	5958	36	0.51_84.0808m/z	0.514	84.0808			✓		0.1366	[M+H-H2O]+	999			PD_C		pentanimidic acid	C5H11NO	101.084			HMDB0256275		IPWFJLQDVFKJDU-UHFFFAOYSA-N	Human Metabolome Database
1	5958	37	0.51_84.0808m/z	0.514	84.0808			✓		0.1366	[M+H-H2O]+	999			PD_C		N-ethylpropanimidic acid	C5H11NO	101.084			HMDB0302430	521324	ABMDIECEEGFXNC-UHFFFAOYSA-N	Human Metabolome Database
1	5958	38	0.51_84.0808m/z	0.514	84.0808			✓		0.1366	[M+H-H2O]+	999			PD_C	DTXSID9029146	4-Methylmorpholine	C5H11NO	101.084					SJRJJKPEHAURKC-UHFFFAOYSA-N	ToxCast
1	5958	39	0.51_84.0808m/z	0.514	84.0808			✓		0.1366	[M+H-H2O]+	999			PD_C	DTXSID0032314	4,4-Dimethyloxazolidine	C5H11NO	101.084						ToxCast
1	5958	40	0.51_84.0808m/z	0.514	84.0808			✓		0.2551	[M+H]+	999			PD_C		3-methyl-2,3-dihydro-1H-pyrrole	C5H9N	83.0735			HMDB0033529	22419314	VLBGIFUKQYTZCN-UHFFFAOYSA-N	Human Metabolome Database
1	5958	41	0.51_84.0808m/z	0.514	84.0808			✓		0.2551	[M+H]+	999			PD_C		pentanenitrile	C5H9N	83.0735		110-59-8	HMDB0040173	8061	RFFFKMOABOFIDF-UHFFFAOYSA-N	Human Metabolome Database
1	5958	42	0.51_84.0808m/z	0.514	84.0808			✓		0.2551	[M+H]+	999			PD_C			C5H9N	83.0735			HMDB0243998		DWKUKQRKVCMOLP-UHFFFAOYSA-N	Human Metabolome Database
1	5958	43	0.51_84.0808m/z	0.514	84.0808			✓		0.2551	[M+H]+	999			PD_C		1,2,3,4-tetrahydropyridine	C5H9N	83.0735			HMDB0244121	10176084	VSWICNJIUPRZIK-UHFFFAOYSA-N	Human Metabolome Database
1	5958	44	0.51_84.0808m/z	0.514	84.0808			✓		0.2551	[M+H]+	999			PD_C		2-methylbut-3-yn-2-amine	C5H9N	83.0735			HMDB0245752	76319	VUGCBIWQHSRQBZ-UHFFFAOYSA-N	Human Metabolome Database
1	5958	45	0.51_84.0808m/z	0.514	84.0808			✓		0.2551	[M+H]+	999			PD_C		1-isocyano-2-methylpropane	C5H9N	83.0735			HMDB0253611		SSWVVEYZXQCZNK-UHFFFAOYSA-N	Human Metabolome Database
1	5958	46	0.51_84.0808m/z	0.514	84.0808			✓		0.2551	[M+H]+	999			PD_C		2-isocyano-2-methylpropane	C5H9N	83.0735			HMDB0258845		FAGLEPBREOXSAC-UHFFFAOYSA-N	Human Metabolome Database
1	5958	47	0.51_84.0808m/z	0.514	84.0808			✓		0.2551	[M+H]+	999			PD_C		3-methylbutanenitrile	C5H9N	83.0735			HMDB0302369		QHDRKFYEGYYIIK-UHFFFAOYSA-N	Human Metabolome Database
1	5958	48	0.51_84.0808m/z	0.514	84.0808			✓		0.2551	[M+H]+	999			PD_C	DTXSID0021620	Isovaleronitrile	C5H9N	83.0735						ToxCast
1	5958	49	0.51_84.0808m/z	0.514	84.0808			✓		0.421	[M+NH4]+	1000			PD_C		cyclopenta-1,3-diene	C5H6	66.047		542-92-7	HMDB0061878	7612	ZSWFCLXCOIISFI-UHFFFAOYSA-N	Human Metabolome Database
1	5958	50	0.51_84.0808m/z	0.514	84.0808			✓		0.421	[M+NH4]+	1000			PD_C	DTXSID0027191	1,3-Cyclopentadiene	C5H6	66.047						ToxCast
1	5958	55	0.51_84.0808m/z	0.514	84.0808			✓		0.5494	[M-e]+	999			PD_C		1-methyl-3,4-dihydro-2H-pyrrol-1-ium	C5H10N	84.0813			HMDB0060253	440932	FDWZAOGDOVQOLD-UHFFFAOYSA-N	Human Metabolome Database
1	5958	56	0.51_84.0808m/z	0.514	84.0808			✓		0.5494	[M-e]+	999			PD_C		piperidin-1-yl	C5H10N	84.0813			HMDB0256578	5376415	KZKRRZFCAYOXQE-UHFFFAOYSA-N	Human Metabolome Database
1	5958	60	0.51_84.0808m/z	0.514	84.0808			✓		0.4098	[M+H-2H2O]+	999			PD_C		(dimethoxymethyl)dimethylamine	C5H13NO2	119.095			HMDB0255265	78373	ZSXGLVDWWRXATF-UHFFFAOYSA-N	Human Metabolome Database
1	7472	38	0.51_318.9364m/z	0.514	318.936			✓		2.3341	[M+H]+	925			PD_C		{[(4-chlorophenyl)sulfanyl](phosphono)methyl}phosphonic acid	C7H9ClO6P2S	317.928		89987-06-4	HMDB0015265	60937	DKJJVAGXPKPDRL-UHFFFAOYSA-N	Human Metabolome Database
1	7778	1	0.51_862.3357m/z	0.514	862.336					2.0908	[2M+NH4]+	955			PD_C	1541209759	1,3-Cyclobutanedicarboxylic acid, 2,4-diphenyl-, 1-(1-naphthalenyl) ester, (1.beta.,2R,3.alpha.,4R)-	C28H22O4	422.152		1541209759			NVOKBONTLOAJKA-VEYUFSJPSA-N	HR_MSMS_NIST 2020 Pos (Part 3)
1	7778	81	0.51_862.3357m/z	0.514	862.336					2.0677	[M+NH4]+	913			PD_C		2-[(3,4-dihydroxy-6-{4-[4-(4-hydroxy-3-methoxyphenyl)-hexahydrofuro[3,4-c]furan-1-yl]-2-methoxyphenoxy}-5-{[3,4,5-trihydroxy-6-(hydroxymethyl)oxan-2-yl]oxy}oxan-2-yl)methoxy]-6-(hydroxymethyl)oxane-3,4,5-triol	C38H52O21	844.3		150035-90-8	HMDB0040669	73092584	VICAQHYHEATZHF-UHFFFAOYSA-N	Human Metabolome Database
1	7940	1	0.51_518.8945m/z	0.514	518.894			✓		0.7143	[M+H]+	901			PD_C		4-(2-ethyl-1-benzofuran-3-carbonyl)-2,6-diiodophenol	C17H12I2O3	517.888			HMDB0248996	6237	CZCHIEJNWPNBDE-UHFFFAOYSA-N	Human Metabolome Database
1	7943	1	0.51_147.1126m/z	0.514	147.113			✓		1.418	[M+NH4]+	998			PD_C	52528	1-Aminocyclopentanecarboxylic acid	C6H11NO2	129.079		52528			NILQLFBWTXNUOE-UHFFFAOYSA-N	HR_MSMS_NIST 2020 Pos (Part 5)
1	7943	3	0.51_147.1126m/z	0.514	147.113			✓		1.418	[M+NH4]+	998			PD_C	71830074	Cyclopentanecarboxylic acid, 3-amino-, (1S,3R)-	C6H11NO2	129.079		71830074			MLLSSTJTARJLHK-CRCLSJGQSA-N	HR_MSMS_NIST 2020 Pos (Part 8)
1	7943	4	0.51_147.1126m/z	0.514	147.113			✓		1.418	[M+NH4]+	998			PD_C	475116	N-Methyl-L-proline	C6H11NO2	129.079		475116			CWLQUGTUXBXTLF-UHFFFAOYSA-N	HR_MSMS_NIST 2020 Pos (Part 2)
1	7943	22	0.51_147.1126m/z	0.514	147.113			✓		1.418	[M+NH4]+	998			PD_C	498953	Nipecotic acid	C6H11NO2	129.079		498953			XJLSEXAGTJCILF-UHFFFAOYSA-N	HR_MSMS_NIST 2020 Pos (Part 4)
1	7943	35	0.51_147.1126m/z	0.514	147.113			✓		1.418	[M+NH4]+	998			PD_C	56879460	.beta.-Homoproline	C6H11NO2	129.079		56879460			ADSALMJPJUKESW-RXMQYKEDSA-N	HR_MSMS_NIST 2020 Pos (Part 3)
1	7943	48	0.51_147.1126m/z	0.514	147.113			✓		1.418	[M+NH4]+	998			PD_C	60643869	Vigabatrin	C6H11NO2	129.079		60643869			PJDFLNIOAUIZSL-UHFFFAOYSA-N	HR_MSMS_NIST 2020 Pos (Part 3)
1	7943	52	0.51_147.1126m/z	0.514	147.113			✓		1.418	[M+NH4]+	998			PD_C	3105951	L-Pipecolic acid	C6H11NO2	129.079		3105951			HXEACLLIILLPRG-YFKPBYRVSA-N	HR_MSMS_NIST 2020 Pos (Part 1)
1	8061	1	0.51_220.9340m/z	0.514	220.934					0.3492	[M+K]+	993			PD_C		2,2-disulfanylbutanedioic acid	C4H6O4S2	181.971			HMDB0257653	17868888	QOKYAILCOIEKMY-UHFFFAOYSA-N	Human Metabolome Database
1	8061	2	0.51_220.9340m/z	0.514	220.934					0.3547	[M+K]+	993			PD_C		2,3-disulfanylbutanedioic acid	C4H6O4S2	181.971		304-55-2	HMDB0014706	9354	ACTRVOBWPAIOHC-UHFFFAOYSA-N	Human Metabolome Database
1	9381	1	0.51_147.1099m/z	0.514	147.11					4.4458	[M+H-H2O]+	996			PD_C	605659038	2-(4,4-Difluoropiperidin-1-yl)ethanamine	C7H14F2N2	164.113		605659038			BVYNFUYPUXPMCI-UHFFFAOYSA-N	HR_MSMS_NIST 2020 Pos (Part 8)
1	9381	26	0.51_147.1099m/z	0.514	147.11					4.8741	[M+2H]2+	980			PD_C		(8E)-9-[(1E,3Z,6Z)-nona-1,3,6-trien-1-yloxy]non-8-enoic acid	C18H28O3	292.204		52591-16-9	HMDB0030996	6441679	OYKAXBUWOIRLGF-VMBRNALUSA-N	Human Metabolome Database
1	9381	27	0.51_147.1099m/z	0.514	147.11					4.8741	[M+2H]2+	980			PD_C		10-methoxyheptadec-1-en-4,6-diyne-3,9-diol	C18H28O3	292.204		133921-57-0	HMDB0038035	5320688	QSLYECSTHSYXDL-UHFFFAOYSA-N	Human Metabolome Database
1	9381	28	0.51_147.1099m/z	0.514	147.11					4.8741	[M+2H]2+	980			PD_C		1-(4-hydroxy-3-methoxyphenyl)undecan-3-one	C18H28O3	292.204		53172-04-6	HMDB0040806	13733135	CNKCFVAEACZBPL-UHFFFAOYSA-N	Human Metabolome Database
1	9381	29	0.51_147.1099m/z	0.514	147.11					4.8741	[M+2H]2+	980			PD_C		8-[(1S,5S)-4-oxo-5-[(2Z)-pent-2-en-1-yl]cyclopent-2-en-1-yl]octanoic acid	C18H28O3	292.204		85551-10-6	HMDB0301804	5280411	PMTMAFAPLCGXGK-JMTMCXQRSA-N	Human Metabolome Database
1	9381	30	0.51_147.1099m/z	0.514	147.11					4.8741	[M+2H]2+	980			PD_C		1-(3,4-dimethoxyphenyl)decan-3-one	C18H28O3	292.204			HMDB0302136	85807832	WPGKEQMMTRTWDF-UHFFFAOYSA-N	Human Metabolome Database
1	9381	31	0.51_147.1099m/z	0.514	147.11					4.8741	[M+2H]2+	980			PD_C		8-{4-oxo-5-[(2Z)-pent-2-en-1-yl]cyclopent-2-en-1-yl}octanoic acid	C18H28O3	292.204			HMDB0302724		PMTMAFAPLCGXGK-CLTKARDFSA-N	Human Metabolome Database
1	9381	32	0.51_147.1099m/z	0.514	147.11					4.8741	[M+2H]2+	980			PD_C	DTXSID7027623	Methyl 3,5-bis(tert-butyl)-4-hydroxyhydrocinnamate	C18H28O3	292.204						ToxCast
1	9381	33	0.51_147.1099m/z	0.514	147.11					4.8775	[M+2H]2+	980			PD_C	125559742	9-Oxo-10E,12Z,15Z-octadecatrienoic acid	C18H28O3	292.204		125559742			ACHDMUPTZYZIGR-CUHSZNQNSA-N	HR_MSMS_NIST 2020 Pos (Part 1)
1	9381	49	0.51_147.1099m/z	0.514	147.11					4.8775	[M+2H]2+	980			PD_C	2111899228	(3E,6E,8E,12E)-11-Hydroxy-4,8,10,12-tetramethyltetradeca-3,6,8,12-tetraenoic acid	C18H28O3	292.204		2111899228			RSPXKHIGUUKIRP-JTDATLEMSA-N	HR_MSMS_NIST 2020 Pos (Part 7)
1	9381	65	0.51_147.1099m/z	0.514	147.11					4.8775	[M+2H]2+	980			PD_C	67204664	Chromomoric acid B	C18H28O3	292.204		67204664			PMTMAFAPLCGXGK-TTXFDSJOSA-N	HR_MSMS_NIST 2020 Pos (Part 7)
1	9381	88	0.51_147.1099m/z	0.514	147.11					4.8775	[M+2H]2+	980			PD_C	1212134025	4-Hydroxy-6-[2-(2-methyl-1,2,4a,5,6,7,8,8a-octahydronaphthalen-1-yl)ethyl]oxan-2-one	C18H28O3	292.204		1212134025			XQUGJIFOYBNDBQ-UHFFFAOYSA-N	HR_MSMS_NIST 2020 Pos (Part 7)
1	10602	12	0.51_215.0873m/z	0.514	215.087			✓		2.5819	[M+H+Na]2+	977			PD_C	473273040	17.beta.-Carboxy-17.alpha.-formyloxydexamethasone	C22H27FO6	406.179		473273040			OXMUBZJVZDQGKL-CXSFZGCWSA-N	HR_MSMS_NIST 2020 Pos (Part 4)
1	10602	24	0.51_215.0873m/z	0.514	215.087			✓		1.6182	[M+2Na]2+	920			PD_C	244195344	p-Chloroisobutyrylfentanyl	C23H29ClN2O	384.197		244195344			YWHLYGSHOQKCJG-UHFFFAOYSA-N	HR_MSMS_NIST 2020 Pos (Part 5)
1	10602	40	0.51_215.0873m/z	0.514	215.087			✓		1.6182	[M+2Na]2+	920			PD_C	175033268	4-Chloro-N-[trans-4-[4-[(dimethylamino)methyl]phenyl]cyclohexyl]-N-methylbenzamide	C23H29ClN2O	384.197		175033268			WBNUHWUTAHSPER-XYWHTSSQSA-N	HR_MSMS_NIST 2020 Pos (Part 9)
1	10602	75	0.51_215.0873m/z	0.514	215.087			✓		0.2322	[M+H+Na]2+	970			PD_C	162616708	Isolupalbigenin	C25H26O5	406.178		162616708			FXJPTJQFJYNFKC-UHFFFAOYSA-N	HR_MSMS_NIST 2020 Pos (Part 10)
1	10602	92	0.51_215.0873m/z	0.514	215.087			✓		0.2862	[M+H-NH3]+	992			PD_C	833482534	1-[2-(4-Fluorophenoxy)phenyl]-N-methylmethanamine	C14H14FNO	231.106		833482534			BSDBBIKNDVSUNF-UHFFFAOYSA-N	HR_MSMS_NIST 2020 Pos (Part 6)
1	10689	1	0.51_509.0192m/z	0.514	509.019			✓		1.223	[2M+H]+	977			PD_C		benzene-1,2,4,5-tetracarboxylic acid	C10H6O8	254.006			HMDB0256992		CYIDZMCFTVVTJO-UHFFFAOYSA-N	Human Metabolome Database
1	10689	2	0.51_509.0192m/z	0.514	509.019			✓		1.223	[2M+H]+	977			PD_C	DTXSID8044466	Pyromellitic acid	C10H6O8	254.006						ToxCast
1	10689	3	0.51_509.0192m/z	0.514	509.019			✓		4.6441	[2M+H]+	990			PD_C	26447858	Methyl hydroxy[di(2-thienyl)]acetate	C11H10O3S2	254.007		26447858			SYHWYWHVEQQDMO-UHFFFAOYSA-N	HR_MSMS_NIST 2020 Pos (Part 5)
1	12064	1	0.51_305.0562m/z	0.514	305.056			✓		1.6088	[M+H-2H2O]+	999			PD_C	6329288	3-(1,3-Dioxo-1,3-dihydro-2H-isoindol-2-yl)-3-(3-nitrophenyl)propanoic acid	C17H12N2O6	340.07		6329288			DTKRLTRFQBPDBG-UHFFFAOYSA-N	HR_MSMS_NIST 2020 Pos (Part 7)
1	12064	3	0.51_305.0562m/z	0.514	305.056			✓		0.4272	[M+2Na-H]+	1000			PD_C		2-[3-fluoro-4-(4-hydroxyphenyl)phenyl]propanoic acid	C15H13FO3	260.085			HMDB0060917	157678	GTSMMBJBNJDFRA-UHFFFAOYSA-N	Human Metabolome Database
1	12064	4	0.51_305.0562m/z	0.514	305.056			✓		1.3932	[M+NH4]+	998			PD_C	144059869	4-Methyl-2-[4-(trifluoromethyl)phenyl]-1,3-thiazole-5-carboxylic acid	C12H8F3NO2S	287.023		144059869			DRFFZMPSUPHSJN-UHFFFAOYSA-N	HR_MSMS_NIST 2020 Pos (Part 11)
1	12064	58	0.51_305.0562m/z	0.514	305.056			✓		3.9175	[2M+H]+	994			PD_C	15090230	3-Methylphosphinicopropionic acid	C4H9O4P	152.024		15090230			QXFUBAAEKCHBQY-UHFFFAOYSA-N	HR_MSMS_NIST 2020 Pos (Part 4)
1	12064	84	0.51_305.0562m/z	0.514	305.056			✓		3.8887	[M+Na]+	991			PD_C		pentacyclo[10.6.2.0^{2,7}.0^{9,19}.0^{16,20}]icosa-1(19),2,4,6,9,11,14,16(20),17-nonaene-8,13-dione	C20H10O2	282.068			HMDB0249000	18301	MYRYNZSMCVOJHZ-UHFFFAOYSA-N	Human Metabolome Database
1	12064	85	0.51_305.0562m/z	0.514	305.056			✓		3.8887	[M+Na]+	991			PD_C		1,2-dihydroperylene-1,2-dione	C20H10O2	282.068			HMDB0256354		IYYMDGDZPDXTGT-UHFFFAOYSA-N	Human Metabolome Database
1	12064	86	0.51_305.0562m/z	0.514	305.056			✓		4.9264	[M+K]+	999			PD_C	82517122	5-Methyl-7-methoxyisoflavone	C17H14O3	266.094		82517122			WGOUYULOZZRTFS-UHFFFAOYSA-N	HR_MSMS_NIST 2020 Pos (Part 2)
1	12064	96	0.51_305.0562m/z	0.514	305.056			✓		4.9264	[M+K]+	999			PD_C	29976770	4'-Methoxy-6-methylflavone	C17H14O3	266.094		29976770			YTSXWTNKPYQBGN-UHFFFAOYSA-N	HR_MSMS_NIST 2020 Pos (Part 2)
1	94	1	0.51_268.9597m/z	0.514	268.96			✓		0.33	[M+H-2H2O]+	705			PD_D	51310306	4-(4-Bromobenzoyl)benzoic acid	C14H9BrO3	303.974		51310306			CEXBCYLBJZXNNN-UHFFFAOYSA-N	HR_MSMS_NIST 2020 Pos (Part 6)
1	94	8	0.51_268.9597m/z	0.514	268.96			✓		2.5866	[M+H-H2O]+	897			PD_D	288843710	2-Chloro-N-(4-oxo-2-thioxo-1,3-thiazolidin-3-yl)benzamide	C10H7ClN2O2S2	285.964		288843710			ASQCDMREWAPGIY-UHFFFAOYSA-N	HR_MSMS_NIST 2020 Pos (Part 10)
1	94	13	0.51_268.9597m/z	0.514	268.96			✓		0.33	[M+H-2H2O]+	705			PD_D	2159402	2-(4-Bromobenzoyl)benzoic acid	C14H9BrO3	303.974		2159402			NONNFIAFWRSPPY-UHFFFAOYSA-N	HR_MSMS_NIST 2020 Pos (Part 6)
1	94	20	0.51_268.9597m/z	0.514	268.96			✓		2.2919	[M+H-2H2O]+	587			PD_D	104149146	N-(2-Bromoethyl)-3-(2-chloroethyl)-1,3,2-oxazaphosphinan-2-amine 2-oxide	C7H15BrClN2O2P	303.974		104149146			ZJVAVRRLTFVZIP-UHFFFAOYSA-N	HR_MSMS_NIST 2020 Pos (Part 11)
1	94	28	0.51_268.9597m/z	0.514	268.96			✓		0.2284	[M+H-H2O]+	706			PD_D	572838	2-Bromoanthraquinone	C14H7BrO2	285.963		572838			VTSDGYDTWADUJQ-UHFFFAOYSA-N	HR_MSMS_NIST 2020 Pos (Part 9)
1	94	59	0.51_268.9597m/z	0.514	268.96			✓		1.7946	[M-e]+	591			PD_D	409346709	6-Bromo-2-chloro-3-ethylquinoline	C11H9BrClN	268.961		409346709			RDBIGYMOEAEGJM-UHFFFAOYSA-N	HR_MSMS_NIST 2020 Pos (Part 11)
1	94	78	0.51_268.9597m/z	0.514	268.96			✓		0.2284	[M+H-H2O]+	706			PD_D	13292052	3-Bromo-9,10-phenanthrenedione	C14H7BrO2	285.963		13292052			OFVPOKPVPJPQAY-UHFFFAOYSA-N	HR_MSMS_NIST 2020 Pos (Part 11)
1	374	1	0.51_288.9211m/z	0.514	288.921			✓		0.65	[2M+3H2O+2H]2+	597			PD_D	885519926	3-Bromo-6-chloro-4-nitro-1H-indazole	C7H3BrClN3O2	274.91		885519926			HMTZZHGVKDVBPI-UHFFFAOYSA-N	HR_MSMS_NIST 2020 Pos (Part 8)
1	374	27	0.51_288.9211m/z	0.514	288.921			✓		0.65	[2M+3H2O+2H]2+	597			PD_D	1072944569	8-Bromo-6-chloro-3-nitroimidazo[1,2-a]pyridine	C7H3BrClN3O2	274.91		1072944569			UUNOBPZRFNJWHM-UHFFFAOYSA-N	HR_MSMS_NIST 2020 Pos (Part 9)
1	1316	1	0.51_356.9085m/z	0.514	356.909					0.0092	[2M+H]+	839			PD_D	DTXSID4027282	Phenyl phosphorus dichloride	C6H5Cl2P	177.951						ToxCast
1	4871	1	0.51_246.9444m/z	0.514	246.944					1.3868	[2M+H]+	708			PD_D	107095	2-Bromoethanamine	C2H6BrN	122.968		107095			IZQAUUVBKYXMET-UHFFFAOYSA-N	HR_MSMS_NIST 2020 Pos (Part 6)
1	4871	31	0.51_246.9444m/z	0.514	246.944					1.704	[M+NH4]+	415			PD_D	3890991	Bis(2-bromoethyl)amine	C4H9Br2N	228.91		3890991			GVLQQPDTOWRBRC-UHFFFAOYSA-N	HR_MSMS_NIST 2020 Pos (Part 11)
1	5524	1	0.51_373.0437m/z	0.514	373.044			✓		0.9133	[M+H-2H2O]+	702			PD_D	220899036	Metrafenone	C19H21BrO5	408.057		220899036			AMSPWOYQQAWRRM-UHFFFAOYSA-N	HR_MSMS_NIST 2020 Pos (Part 4)
1	5524	14	0.51_373.0437m/z	0.514	373.044			✓		4.3392	[M-e]+	708			PD_D	307537457	N-[2-(1H-Benzimidazol-2-yl)ethyl]-2-(2-bromophenoxy)acetamide	C17H16BrN3O2	373.043		307537457			XWFRNTHGPRGCNS-UHFFFAOYSA-N	HR_MSMS_NIST 2020 Pos (Part 11)
1	7472	1	0.51_318.9364m/z	0.514	318.936			✓		1.1645	[M+CH3OH+H]+	584			PD_D	51069900	6-Bromo-4-chloro-3-formylcoumarin	C10H4BrClO3	285.903		51069900			IODFACUSJKQFGW-UHFFFAOYSA-N	HR_MSMS_NIST 2020 Pos (Part 9)
1	7472	37	0.51_318.9364m/z	0.514	318.936			✓		1.8623	[M+H]+	569			PD_D		(E)-bis(3,4-dichlorophenyl)diazene	C12H6Cl4N2	317.928		14047-09-7	HMDB0032856		SOBGIMQKWDUEPY-ISLYRVAYSA-N	Human Metabolome Database
1	7472	39	0.51_318.9364m/z	0.514	318.936			✓		4.055	[M+2Na-H]+	683			PD_D	15115761	4-[(4-Bromophenyl)sulfanyl]butanoic acid	C10H11BrO2S	273.966		15115761			QHQKCTPXHCXNAR-UHFFFAOYSA-N	HR_MSMS_NIST 2020 Pos (Part 8)
1	8061	3	0.51_220.9340m/z	0.514	220.934					1.0434	[2M+H]+	16			PD_D		(methylselanyl)methane	C2H6Se	109.963		593-79-3	HMDB0033212	11648	RVIXKDRPFPUUOO-UHFFFAOYSA-N	Human Metabolome Database
1	8061	4	0.51_220.9340m/z	0.514	220.934					1.3651	[M+H-NH3]+	816			PD_D	313339365	4,6-Dichloro-2-(methylthio)pyrimidine-5-carboxamide	C6H5Cl2N3OS	236.953		313339365			QTFKDTZXKGLBBX-UHFFFAOYSA-N	HR_MSMS_NIST 2020 Pos (Part 8)
1	8061	38	0.51_220.9340m/z	0.514	220.934					4.6279	[M-e]+	599			PD_D	163452786	5-Bromo-2-chloro-3,4-diaminopyridine	C5H5BrClN3	220.935		163452786			IFEZDSVRWYQAJR-UHFFFAOYSA-N	HR_MSMS_NIST 2020 Pos (Part 9)
1	8061	70	0.51_220.9340m/z	0.514	220.934					4.6279	[M-e]+	599			PD_D	205672248	5-Bromo-2-chloro-N-methylpyrimidin-4-amine	C5H5BrClN3	220.935		205672248			CFBYDDCMISMIAQ-UHFFFAOYSA-N	HR_MSMS_NIST 2020 Pos (Part 11)
1	8061	81	0.51_220.9340m/z	0.514	220.934					4.6279	[M-e]+	599			PD_D	6314121	5-Bromo-4-chloro-6-methylpyrimidin-2-amine	C5H5BrClN3	220.935		6314121			HSYWUFCGTXDANS-UHFFFAOYSA-N	HR_MSMS_NIST 2020 Pos (Part 11)
1	10602	2	0.51_215.0873m/z	0.514	215.087			✓		0.5412	[M+H]+	258			PD_D	108238091	2-Phenoxyphenylboronic acid	C12H11BO3	214.08		108238091			AVOWPOFIQZSVGV-UHFFFAOYSA-N	HR_MSMS_NIST 2020 Pos (Part 6)
1	12064	22	0.51_305.0562m/z	0.514	305.056			✓		1.7788	[M+CH3OH+H]+	832			PD_D	20419685	2,6-Dichloro-9-(tetrahydro-2H-pyran-2-yl)-9H-purine	C10H10Cl2N4O	272.023		20419685			ASNBMEFTEPQHDX-UHFFFAOYSA-N	HR_MSMS_NIST 2020 Pos (Part 10)
1	9100	1	0.54_393.0823m/z	0.535	393.082			✓		2.406	[M+Na]+	995	809		PD_A	801227827	N-(5-Benzyl-1,3-thiazol-2-yl)-2-[(4,6-dimethylpyrimidin-2-yl)sulfanyl]acetamide	C18H18N4OS2	370.092		801227827			LHMBJRUBDQYYSV-UHFFFAOYSA-N	HR_MSMS_NIST 2020 Pos (Part 11)
1	375	1	0.54_949.3076m/z	0.535	949.308					0.4004	[M+CH3OH+H]+	917			PD_C		5-({4-[bis(2-hydroxyethyl)amino]-6-(phenylamino)-1,3,5-triazin-2-yl}amino)-2-{2-[4-({4-[bis(2-hydroxyethyl)amino]-6-(phenylamino)-1,3,5-triazin-2-yl}amino)-2-sulfophenyl]ethenyl}benzene-1-sulfonic acid	C40H44N12O10S2	916.274			HMDB0249552		CNGYZEMWVAWWOB-UHFFFAOYSA-N	Human Metabolome Database
1	375	2	0.54_949.3076m/z	0.535	949.308					3.2075	[2M+Na]+	965			PD_C		N-[4-(4-fluorophenyl)-5-[(E)-2-[(2S,4R)-4-hydroxy-6-oxooxan-2-yl]ethenyl]-6-(propan-2-yl)pyrimidin-2-yl]-N-methylmethanesulfonamide	C22H26FN3O5S	463.158			HMDB0060941	29918986	SOEGVMSNJOCVHT-VEUZHWNKSA-N	Human Metabolome Database
1	375	3	0.54_949.3076m/z	0.535	949.308					3.2075	[2M+Na]+	965			PD_C		N-[4-(4-fluorophenyl)-5-[2-(4-hydroxy-6-oxooxan-2-yl)ethenyl]-6-(propan-2-yl)pyrimidin-2-yl]-N-methylmethanesulfonamide	C22H26FN3O5S	463.158			HMDB0251827	53395141	SOEGVMSNJOCVHT-UHFFFAOYSA-N	Human Metabolome Database
1	413	1	0.54_952.1506m/z	0.535	952.151					0.1647	[2M+3H2O+2H]2+	990			PD_C		[6-(3-acetyl-2,4,6-trihydroxyphenyl)-3,4,5-tris(3,4,5-trihydroxybenzoyloxy)oxan-2-yl]methyl 3,4,5-trihydroxybenzoate	C42H34O25	938.139		152041-23-1	HMDB0040627	131752874	GAJWEROGFQRXSF-UHFFFAOYSA-N	Human Metabolome Database
1	413	2	0.54_952.1506m/z	0.535	952.151					1.0442	[M+K]+	989			PD_C		{[5-(6-amino-9H-purin-9-yl)-4-hydroxy-2-({[hydroxy({[hydroxy(3-hydroxy-2,2-dimethyl-3-{[2-({2-[(4-phenylbutanoyl)sulfanyl]ethyl}carbamoyl)ethyl]carbamoyl}propoxy)phosphoryl]oxy})phosphoryl]oxy}methyl)oxolan-3-yl]oxy}phosphonic acid	C31H46N7O17P3S	913.188			HMDB0301612	155489291	NWMFUNHMPFMPTN-UHFFFAOYSA-N	Human Metabolome Database
1	413	3	0.54_952.1506m/z	0.535	952.151					3.4478	[M+K]+	989			PD_C		(2R)-4-({[({[(2R,3S,4R,5R)-5-(6-amino-9H-purin-9-yl)-4-hydroxy-3-(phosphonatooxy)oxolan-2-yl]methoxy}(hydroxy)phosphoryl)oxy](hydroxy)phosphoryl}oxy)-N-[2-({2-[(2E,4Z)-deca-2,4-dienoylsulfanyl]ethyl}carboximidato)ethyl]-2-hydroxy-3,3-dimethylbutanecarboximidate	C31H46N7O17P3S	913.191			HMDB0304510		FASAKYLWSRDQOH-IMVFQKDNSA-J	Human Metabolome Database
1	425	1	0.54_632.3675m/z	0.535	632.367					1.7921	[M+H-NH3]+	927			PD_C		9-(hydroxymethyl)-2-(methoxycarbonyl)-2,6a,6b,9,12a-pentamethyl-10-[(3,4,5-trihydroxyoxan-2-yl)oxy]-1,2,3,4,4a,5,6,6a,6b,7,8,8a,9,10,11,12,12a,12b,13,14b-icosahydropicene-4a-carboxylic acid	C36H56O10	648.387		65608-00-6	HMDB0034642	131751599	NSIBODJHRJTEFG-UHFFFAOYSA-N	Human Metabolome Database
1	425	2	0.54_632.3675m/z	0.535	632.367					1.7921	[M+H-NH3]+	927			PD_C		6-[(8a-carboxy-8-hydroxy-4,4,6a,6b,11,11,14b-heptamethyl-1,2,3,4,4a,5,6,6a,6b,7,8,8a,9,10,11,12,12a,14,14a,14b-icosahydropicen-3-yl)oxy]-3,4,5-trihydroxyoxane-2-carboxylic acid	C36H56O10	648.387		134361-64-1	HMDB0037910	3846150	AJLARCXOASFHQQ-UHFFFAOYSA-N	Human Metabolome Database
1	425	3	0.54_632.3675m/z	0.535	632.367					1.7921	[M+H-NH3]+	927			PD_C		9-formyl-11-hydroxy-2,2,6a,6b,9,12a-hexamethyl-10-{[3,4,5-trihydroxy-6-(hydroxymethyl)oxan-2-yl]oxy}-1,2,3,4,4a,5,6,6a,6b,7,8,8a,9,10,11,12,12a,12b,13,14b-icosahydropicene-4a-carboxylic acid	C36H56O10	648.387			HMDB0041132	131753038	UMZJDWXXVAQSPZ-UHFFFAOYSA-N	Human Metabolome Database
1	425	4	0.54_632.3675m/z	0.535	632.367					1.7921	[M+H-NH3]+	927			PD_C		5,9-dihydroxy-6,6,11,15-tetramethyl-14-(6-methyl-5-oxo-4-{[3,4,5-trihydroxy-6-(hydroxymethyl)oxan-2-yl]oxy}hept-6-en-2-yl)tetracyclo[8.7.0.0²,⁷.0¹¹,¹⁵]heptadec-7-ene-1-carbaldehyde	C36H56O10	648.387			HMDB0302777		SNJPGIYFYBGJLF-UHFFFAOYSA-N	Human Metabolome Database
1	425	5	0.54_632.3675m/z	0.535	632.367					1.7952	[M+H-NH3]+	927			PD_C	0	(3.beta.,5.Xi.,9.Xi.,18.Xi.)-23,28-Dihydroxy-28-oxoolean-12-en-3-yl .beta.-D-glucopyranosiduronic acid	C36H56O10	648.387					DYFUVQSGLMQLRX-CGBUBQHTSA-N	HR_MSMS_NIST 2020 Pos (Part 10)
1	425	74	0.54_632.3675m/z	0.535	632.367					4.2872	[2M+3H2O+2H]2+	944			PD_C		[(2R)-2-{[(8Z,11Z,14Z)-5,6-dihydroxyicosa-8,11,14-trienoyl]oxy}-3-(octanoyloxy)propoxy]phosphonic acid	C31H55O10P	618.353			HMDB0266629		HSUALBZIPGJXMS-APJZEGIJSA-N	Human Metabolome Database
1	425	75	0.54_632.3675m/z	0.535	632.367					4.2872	[2M+3H2O+2H]2+	944			PD_C		[(2R)-3-{[(8Z,11Z,14Z)-5,6-dihydroxyicosa-8,11,14-trienoyl]oxy}-2-(octanoyloxy)propoxy]phosphonic acid	C31H55O10P	618.353			HMDB0266630		KVGRWOMNLVQZAZ-APJZEGIJSA-N	Human Metabolome Database
1	498	1	0.54_974.8131m/z	0.535	974.813			✓		1.7547	[M+CH3OH+H]+	940			PD_C		[2-(dimethylamino)ethoxy]({2-[(15Z)-tetracos-15-enoyloxy]-3-(tetracosanoyloxy)propoxy})phosphinic acid	C55H108NO8P	941.781			HMDB0114630	131821737	NLTQAKAKAHMMJV-XDOYNYLZSA-N	Human Metabolome Database
1	498	2	0.54_974.8131m/z	0.535	974.813			✓		1.7547	[M+CH3OH+H]+	940			PD_C		[2-(dimethylamino)ethoxy]({3-[(15Z)-tetracos-15-enoyloxy]-2-(tetracosanoyloxy)propoxy})phosphinic acid	C55H108NO8P	941.781			HMDB0114658	131821765	XDCQBNTYFIRRTG-VZCXRCSSSA-N	Human Metabolome Database
1	498	3	0.54_974.8131m/z	0.535	974.813			✓		4.1677	[M+NH4]+	918			PD_C		(2S)-1-[(11Z)-icos-11-enoyloxy]-3-[(5Z,8Z,11Z,14Z)-icosa-5,8,11,14-tetraenoyloxy]propan-2-yl (5Z,8Z,11Z,14Z)-icosa-5,8,11,14-tetraenoate	C63H104O6	956.783			HMDB0005466	9545583	BZPDQOHIKFKCEV-PDSJDQCGSA-N	Human Metabolome Database
1	498	4	0.54_974.8131m/z	0.535	974.813			✓		4.1677	[M+NH4]+	918			PD_C		(2S)-2-[(7Z,10Z,13Z,16Z)-docosa-7,10,13,16-tetraenoyloxy]-3-(hexadecanoyloxy)propyl (4Z,7Z,10Z,13Z,16Z)-docosa-4,7,10,13,16-pentaenoate	C63H104O6	956.783			HMDB0044437	131755494	BQPFRDZWJNSTCS-QIDBSMODSA-N	Human Metabolome Database
1	498	5	0.54_974.8131m/z	0.535	974.813			✓		4.1677	[M+NH4]+	918			PD_C		(2S)-2-[(7Z,10Z,13Z,16Z)-docosa-7,10,13,16-tetraenoyloxy]-3-(hexadecanoyloxy)propyl (7Z,10Z,13Z,16Z,19Z)-docosa-7,10,13,16,19-pentaenoate	C63H104O6	956.783			HMDB0044442	131755499	GCOQNBYYCRADMG-MQUCBWAXSA-N	Human Metabolome Database
1	498	6	0.54_974.8131m/z	0.535	974.813			✓		4.1677	[M+NH4]+	918			PD_C		(2S)-1-[(7Z,10Z,13Z,16Z)-docosa-7,10,13,16-tetraenoyloxy]-3-(hexadecanoyloxy)propan-2-yl (4Z,7Z,10Z,13Z,16Z)-docosa-4,7,10,13,16-pentaenoate	C63H104O6	956.783			HMDB0044464	131755521	DFOPDYSQCRFMDS-WFCJAIITSA-N	Human Metabolome Database
1	498	7	0.54_974.8131m/z	0.535	974.813			✓		4.1677	[M+NH4]+	918			PD_C		(2S)-1-[(7Z,10Z,13Z,16Z)-docosa-7,10,13,16-tetraenoyloxy]-3-(hexadecanoyloxy)propan-2-yl (7Z,10Z,13Z,16Z,19Z)-docosa-7,10,13,16,19-pentaenoate	C63H104O6	956.783			HMDB0044604	131755655	UEPGRXMBZHCOGK-NSRUUUQVSA-N	Human Metabolome Database
1	498	8	0.54_974.8131m/z	0.535	974.813			✓		4.1677	[M+NH4]+	918			PD_C		(2S)-2-[(5Z,8Z,11Z)-icosa-5,8,11-trienoyloxy]-3-(octadecanoyloxy)propyl (4Z,7Z,10Z,13Z,16Z,19Z)-docosa-4,7,10,13,16,19-hexaenoate	C63H104O6	956.783			HMDB0045017	131756028	ZAABBQKBBZHIKW-HIGBRWCSSA-N	Human Metabolome Database
1	498	9	0.54_974.8131m/z	0.535	974.813			✓		4.1677	[M+NH4]+	918			PD_C		(2S)-2-[(8Z,11Z,14Z)-icosa-8,11,14-trienoyloxy]-3-(octadecanoyloxy)propyl (4Z,7Z,10Z,13Z,16Z,19Z)-docosa-4,7,10,13,16,19-hexaenoate	C63H104O6	956.783			HMDB0045179	131756184	KWKOUCDAAANDPY-PRKOOHHZSA-N	Human Metabolome Database
1	498	10	0.54_974.8131m/z	0.535	974.813			✓		4.1677	[M+NH4]+	918			PD_C		(2S)-2-[(5Z,8Z,11Z,14Z)-icosa-5,8,11,14-tetraenoyloxy]-3-(octadecanoyloxy)propyl (4Z,7Z,10Z,13Z,16Z)-docosa-4,7,10,13,16-pentaenoate	C63H104O6	956.783			HMDB0045200		VKCTUXDPTHSMPZ-NLYINHNWSA-N	Human Metabolome Database
1	498	11	0.54_974.8131m/z	0.535	974.813			✓		4.1677	[M+NH4]+	918			PD_C		(2S)-2-[(5Z,8Z,11Z,14Z)-icosa-5,8,11,14-tetraenoyloxy]-3-(octadecanoyloxy)propyl (7Z,10Z,13Z,16Z,19Z)-docosa-7,10,13,16,19-pentaenoate	C63H104O6	956.783			HMDB0045205	131756209	VDTUMEBCKWSEJW-OFDFIMGJSA-N	Human Metabolome Database
1	498	12	0.54_974.8131m/z	0.535	974.813			✓		4.1677	[M+NH4]+	918			PD_C		(2S)-1-[(5Z,8Z,11Z,14Z,17Z)-icosa-5,8,11,14,17-pentaenoyloxy]-3-(octadecanoyloxy)propan-2-yl (7Z,10Z,13Z,16Z)-docosa-7,10,13,16-tetraenoate	C63H104O6	956.783			HMDB0045258		PAKBTZYUUDHYDL-OZZJIWKISA-N	Human Metabolome Database
1	498	13	0.54_974.8131m/z	0.535	974.813			✓		4.1677	[M+NH4]+	918			PD_C		(2S)-1-[(5Z,8Z,11Z,14Z)-icosa-5,8,11,14-tetraenoyloxy]-3-(octadecanoyloxy)propan-2-yl (4Z,7Z,10Z,13Z,16Z)-docosa-4,7,10,13,16-pentaenoate	C63H104O6	956.783			HMDB0045278	131756282	WDAMDABFGGIOBB-NDXZBYJQSA-N	Human Metabolome Database
1	498	14	0.54_974.8131m/z	0.535	974.813			✓		4.1677	[M+NH4]+	918			PD_C		(2S)-1-[(8Z,11Z,14Z,17Z)-icosa-8,11,14,17-tetraenoyloxy]-3-(octadecanoyloxy)propan-2-yl (4Z,7Z,10Z,13Z,16Z)-docosa-4,7,10,13,16-pentaenoate	C63H104O6	956.783			HMDB0045284	131756288	RBJAIGDUPAACLQ-QFBUTMHNSA-N	Human Metabolome Database
1	498	15	0.54_974.8131m/z	0.535	974.813			✓		4.1677	[M+NH4]+	918			PD_C		(2S)-2-[(8Z,11Z,14Z,17Z)-icosa-8,11,14,17-tetraenoyloxy]-3-(octadecanoyloxy)propyl (4Z,7Z,10Z,13Z,16Z)-docosa-4,7,10,13,16-pentaenoate	C63H104O6	956.783			HMDB0045362	131756365	AKYYZUWPIITYAK-HJJVPOESSA-N	Human Metabolome Database
1	498	16	0.54_974.8131m/z	0.535	974.813			✓		4.1677	[M+NH4]+	918			PD_C		(2S)-2-[(8Z,11Z,14Z,17Z)-icosa-8,11,14,17-tetraenoyloxy]-3-(octadecanoyloxy)propyl (7Z,10Z,13Z,16Z,19Z)-docosa-7,10,13,16,19-pentaenoate	C63H104O6	956.783			HMDB0045367		VGDHPALBZNZOAN-JMTVFVGRSA-N	Human Metabolome Database
1	498	17	0.54_974.8131m/z	0.535	974.813			✓		4.1677	[M+NH4]+	918			PD_C		(2S)-2-[(5Z,8Z,11Z,14Z,17Z)-icosa-5,8,11,14,17-pentaenoyloxy]-3-(octadecanoyloxy)propyl (7Z,10Z,13Z,16Z)-docosa-7,10,13,16-tetraenoate	C63H104O6	956.783			HMDB0045388	131756390	FUFCCGBYLOBWHP-GCJOXKIISA-N	Human Metabolome Database
1	498	18	0.54_974.8131m/z	0.535	974.813			✓		4.1677	[M+NH4]+	918			PD_C		(2S)-1-[(5Z,8Z,11Z,14Z)-icosa-5,8,11,14-tetraenoyloxy]-3-(octadecanoyloxy)propan-2-yl (7Z,10Z,13Z,16Z,19Z)-docosa-7,10,13,16,19-pentaenoate	C63H104O6	956.783			HMDB0045413	131756415	XOMMIQREYDPKRF-FMYHXWRUSA-N	Human Metabolome Database
1	498	19	0.54_974.8131m/z	0.535	974.813			✓		4.1677	[M+NH4]+	918			PD_C		(2S)-1-[(8Z,11Z,14Z,17Z)-icosa-8,11,14,17-tetraenoyloxy]-3-(octadecanoyloxy)propan-2-yl (7Z,10Z,13Z,16Z,19Z)-docosa-7,10,13,16,19-pentaenoate	C63H104O6	956.783			HMDB0045419	131756421	IUMDGPNWURWSCV-FJBSQTRCSA-N	Human Metabolome Database
1	498	20	0.54_974.8131m/z	0.535	974.813			✓		4.1677	[M+NH4]+	918			PD_C		(2S)-1-[(5Z,8Z,11Z)-icosa-5,8,11-trienoyloxy]-3-(octadecanoyloxy)propan-2-yl (4Z,7Z,10Z,13Z,16Z,19Z)-docosa-4,7,10,13,16,19-hexaenoate	C63H104O6	956.783			HMDB0045433	131756434	SXAAWCNXDWGCLB-WVVQKHDVSA-N	Human Metabolome Database
1	498	21	0.54_974.8131m/z	0.535	974.813			✓		4.1677	[M+NH4]+	918			PD_C		(2S)-1-[(8Z,11Z,14Z)-icosa-8,11,14-trienoyloxy]-3-(octadecanoyloxy)propan-2-yl (4Z,7Z,10Z,13Z,16Z,19Z)-docosa-4,7,10,13,16,19-hexaenoate	C63H104O6	956.783			HMDB0045439	131756440	QWLKJDKJCFMSGB-OZQFVIIKSA-N	Human Metabolome Database
1	498	22	0.54_974.8131m/z	0.535	974.813			✓		4.1677	[M+NH4]+	918			PD_C		(2S)-3-(icosanoyloxy)-2-[(6Z,9Z,12Z)-octadeca-6,9,12-trienoyloxy]propyl (4Z,7Z,10Z,13Z,16Z,19Z)-docosa-4,7,10,13,16,19-hexaenoate	C63H104O6	956.783			HMDB0045917	131756883	FKRMVRADOUUIPO-BEJNYGOSSA-N	Human Metabolome Database
1	498	23	0.54_974.8131m/z	0.535	974.813			✓		4.1677	[M+NH4]+	918			PD_C		(2S)-2-[(5Z,8Z,11Z,14Z)-icosa-5,8,11,14-tetraenoyloxy]-3-(icosanoyloxy)propyl (5Z,8Z,11Z,14Z,17Z)-icosa-5,8,11,14,17-pentaenoate	C63H104O6	956.783			HMDB0045993	131756955	NPDFCHHIYFJVGQ-AVKTVSHKSA-N	Human Metabolome Database
1	498	24	0.54_974.8131m/z	0.535	974.813			✓		4.1677	[M+NH4]+	918			PD_C		(2S)-1-(icosanoyloxy)-3-[(6Z,9Z,12Z,15Z)-octadeca-6,9,12,15-tetraenoyloxy]propan-2-yl (4Z,7Z,10Z,13Z,16Z)-docosa-4,7,10,13,16-pentaenoate	C63H104O6	956.783			HMDB0046069	131757031	DIKFYIAWOURXLG-GORHZOPMSA-N	Human Metabolome Database
1	498	25	0.54_974.8131m/z	0.535	974.813			✓		4.1677	[M+NH4]+	918			PD_C		(2S)-3-(icosanoyloxy)-2-[(9Z,12Z,15Z)-octadeca-9,12,15-trienoyloxy]propyl (4Z,7Z,10Z,13Z,16Z,19Z)-docosa-4,7,10,13,16,19-hexaenoate	C63H104O6	956.783			HMDB0046099	131757055	XIQRFKNFMFEAKD-DTNNTXARSA-N	Human Metabolome Database
1	498	26	0.54_974.8131m/z	0.535	974.813			✓		4.1677	[M+NH4]+	918			PD_C		(2S)-3-(icosanoyloxy)-2-[(6Z,9Z,12Z,15Z)-octadeca-6,9,12,15-tetraenoyloxy]propyl (4Z,7Z,10Z,13Z,16Z)-docosa-4,7,10,13,16-pentaenoate	C63H104O6	956.783			HMDB0046119	131757070	JRUAJAMOWZTEMR-NQCJURAZSA-N	Human Metabolome Database
1	498	27	0.54_974.8131m/z	0.535	974.813			✓		4.1677	[M+NH4]+	918			PD_C		(2S)-3-(icosanoyloxy)-2-[(6Z,9Z,12Z,15Z)-octadeca-6,9,12,15-tetraenoyloxy]propyl (7Z,10Z,13Z,16Z,19Z)-docosa-7,10,13,16,19-pentaenoate	C63H104O6	956.783			HMDB0046124	131757073	VOIUMMLAPMMRMR-FONKPBJWSA-N	Human Metabolome Database
1	498	28	0.54_974.8131m/z	0.535	974.813			✓		4.1677	[M+NH4]+	918			PD_C		(2S)-2-[(8Z,11Z,14Z,17Z)-icosa-8,11,14,17-tetraenoyloxy]-3-(icosanoyloxy)propyl (5Z,8Z,11Z,14Z,17Z)-icosa-5,8,11,14,17-pentaenoate	C63H104O6	956.783			HMDB0046149	131757098	NTQFVICUXZMCHT-XSODUGAPSA-N	Human Metabolome Database
1	498	29	0.54_974.8131m/z	0.535	974.813			✓		4.1677	[M+NH4]+	918			PD_C		(2S)-1-[(5Z,8Z,11Z,14Z)-icosa-5,8,11,14-tetraenoyloxy]-3-(icosanoyloxy)propan-2-yl (5Z,8Z,11Z,14Z,17Z)-icosa-5,8,11,14,17-pentaenoate	C63H104O6	956.783			HMDB0046168	131757116	KBDPPMIATBCOMG-IRNKZLHESA-N	Human Metabolome Database
1	498	30	0.54_974.8131m/z	0.535	974.813			✓		4.1677	[M+NH4]+	918			PD_C		(2S)-1-[(8Z,11Z,14Z,17Z)-icosa-8,11,14,17-tetraenoyloxy]-3-(icosanoyloxy)propan-2-yl (5Z,8Z,11Z,14Z,17Z)-icosa-5,8,11,14,17-pentaenoate	C63H104O6	956.783			HMDB0046174	131757122	HBEVIJGDUHOPDQ-IKOSZMCSSA-N	Human Metabolome Database
1	498	31	0.54_974.8131m/z	0.535	974.813			✓		4.1677	[M+NH4]+	918			PD_C		(2S)-1-(icosanoyloxy)-3-[(6Z,9Z,12Z,15Z)-octadeca-6,9,12,15-tetraenoyloxy]propan-2-yl (7Z,10Z,13Z,16Z,19Z)-docosa-7,10,13,16,19-pentaenoate	C63H104O6	956.783			HMDB0046199	131757147	PUGGWLRJISRKED-HXJIIFRWSA-N	Human Metabolome Database
1	498	32	0.54_974.8131m/z	0.535	974.813			✓		4.1677	[M+NH4]+	918			PD_C		(2S)-1-(icosanoyloxy)-3-[(6Z,9Z,12Z)-octadeca-6,9,12-trienoyloxy]propan-2-yl (4Z,7Z,10Z,13Z,16Z,19Z)-docosa-4,7,10,13,16,19-hexaenoate	C63H104O6	956.783			HMDB0046217	131757165	JASRGXRLHMKFMV-FRAUDBJISA-N	Human Metabolome Database
1	498	33	0.54_974.8131m/z	0.535	974.813			✓		4.1677	[M+NH4]+	918			PD_C		(2S)-1-(icosanoyloxy)-3-[(9Z,12Z,15Z)-octadeca-9,12,15-trienoyloxy]propan-2-yl (4Z,7Z,10Z,13Z,16Z,19Z)-docosa-4,7,10,13,16,19-hexaenoate	C63H104O6	956.783			HMDB0046224	131757172	IILFLPTWCQUCBF-JXJKYVJMSA-N	Human Metabolome Database
1	498	34	0.54_974.8131m/z	0.535	974.813			✓		4.1677	[M+NH4]+	918			PD_C		(2S)-3-[(5Z,8Z,11Z,14Z,17Z)-icosa-5,8,11,14,17-pentaenoyloxy]-2-[(6Z,9Z,12Z,15Z)-octadeca-6,9,12,15-tetraenoyloxy]propyl docosanoate	C63H104O6	956.783			HMDB0046877	131757733	GWECERDTBORDQQ-JMLGMZHJSA-N	Human Metabolome Database
1	498	35	0.54_974.8131m/z	0.535	974.813			✓		4.1677	[M+NH4]+	918			PD_C		(2S)-2-[(5Z,8Z,11Z,14Z,17Z)-icosa-5,8,11,14,17-pentaenoyloxy]-3-[(6Z,9Z,12Z,15Z)-octadeca-6,9,12,15-tetraenoyloxy]propyl docosanoate	C63H104O6	956.783			HMDB0046925	56940421	FGBZKVMJCSLMNT-YGYUTAOWSA-N	Human Metabolome Database
1	498	36	0.54_974.8131m/z	0.535	974.813			✓		4.1677	[M+NH4]+	918			PD_C		(2S)-2-[(13Z,16Z)-docosa-13,16-dienoyloxy]-3-[(9Z)-hexadec-9-enoyloxy]propyl (4Z,7Z,10Z,13Z,16Z,19Z)-docosa-4,7,10,13,16,19-hexaenoate	C63H104O6	956.783			HMDB0048873	131759685	RECDMXVWMLBZBY-GFAYSUQHSA-N	Human Metabolome Database
1	498	37	0.54_974.8131m/z	0.535	974.813			✓		4.1677	[M+NH4]+	918			PD_C		(2S)-1-[(7Z,10Z,13Z,16Z)-docosa-7,10,13,16-tetraenoyloxy]-3-[(9Z)-hexadec-9-enoyloxy]propan-2-yl (7Z,10Z,13Z,16Z)-docosa-7,10,13,16-tetraenoate	C63H104O6	956.783			HMDB0048888	131759700	BTOBAOSWLQZTFQ-GVPZLZGYSA-N	Human Metabolome Database
1	498	38	0.54_974.8131m/z	0.535	974.813			✓		4.1677	[M+NH4]+	918			PD_C		(2R)-1-[(13Z,16Z)-docosa-13,16-dienoyloxy]-3-[(9Z)-hexadec-9-enoyloxy]propan-2-yl (4Z,7Z,10Z,13Z,16Z,19Z)-docosa-4,7,10,13,16,19-hexaenoate	C63H104O6	956.783			HMDB0049041	131759853	FXJCGDYWDDAGPZ-VYERSXOXSA-N	Human Metabolome Database
1	498	39	0.54_974.8131m/z	0.535	974.813			✓		4.1677	[M+NH4]+	918			PD_C		(2S)-2-[(5Z,8Z,11Z)-icosa-5,8,11-trienoyloxy]-3-[(11Z)-octadec-11-enoyloxy]propyl (4Z,7Z,10Z,13Z,16Z)-docosa-4,7,10,13,16-pentaenoate	C63H104O6	956.783			HMDB0049337	131760134	JQVMDWCSJIMBFA-WQDRWNKCSA-N	Human Metabolome Database
1	498	40	0.54_974.8131m/z	0.535	974.813			✓		4.1677	[M+NH4]+	918			PD_C		(2S)-2-[(5Z,8Z,11Z)-icosa-5,8,11-trienoyloxy]-3-[(11Z)-octadec-11-enoyloxy]propyl (7Z,10Z,13Z,16Z,19Z)-docosa-7,10,13,16,19-pentaenoate	C63H104O6	956.783			HMDB0049342	131760139	IGHPWMZALJOYAV-JFJJIJHHSA-N	Human Metabolome Database
1	498	41	0.54_974.8131m/z	0.535	974.813			✓		4.1677	[M+NH4]+	918			PD_C		(2S)-2-[(11Z,14Z)-icosa-11,14-dienoyloxy]-3-[(11Z)-octadec-11-enoyloxy]propyl (4Z,7Z,10Z,13Z,16Z,19Z)-docosa-4,7,10,13,16,19-hexaenoate	C63H104O6	956.783			HMDB0049448	131760245	OQVOEILLAWEJJU-WBBOMUOZSA-N	Human Metabolome Database
1	498	42	0.54_974.8131m/z	0.535	974.813			✓		4.1677	[M+NH4]+	918			PD_C		(2S)-2-[(8Z,11Z,14Z)-icosa-8,11,14-trienoyloxy]-3-[(11Z)-octadec-11-enoyloxy]propyl (4Z,7Z,10Z,13Z,16Z)-docosa-4,7,10,13,16-pentaenoate	C63H104O6	956.783			HMDB0049463		QREKKIRJSWBZTL-UGXPLPJOSA-N	Human Metabolome Database
1	498	43	0.54_974.8131m/z	0.535	974.813			✓		4.1677	[M+NH4]+	918			PD_C		(2S)-2-[(8Z,11Z,14Z)-icosa-8,11,14-trienoyloxy]-3-[(11Z)-octadec-11-enoyloxy]propyl (7Z,10Z,13Z,16Z,19Z)-docosa-7,10,13,16,19-pentaenoate	C63H104O6	956.783			HMDB0049468	131760265	NYIPWEDEDCENLJ-PMZJQWIUSA-N	Human Metabolome Database
1	498	44	0.54_974.8131m/z	0.535	974.813			✓		4.1677	[M+NH4]+	918			PD_C		(2S)-2-[(5Z,8Z,11Z,14Z)-icosa-5,8,11,14-tetraenoyloxy]-3-[(11Z)-octadec-11-enoyloxy]propyl (7Z,10Z,13Z,16Z)-docosa-7,10,13,16-tetraenoate	C63H104O6	956.783			HMDB0049483	131760280	RXMYNXNZICUHSI-WTXFIHGPSA-N	Human Metabolome Database
1	498	45	0.54_974.8131m/z	0.535	974.813			✓		4.1677	[M+NH4]+	918			PD_C		(2S)-1-[(5Z,8Z,11Z,14Z)-icosa-5,8,11,14-tetraenoyloxy]-3-[(11Z)-octadec-11-enoyloxy]propan-2-yl (7Z,10Z,13Z,16Z)-docosa-7,10,13,16-tetraenoate	C63H104O6	956.783			HMDB0049523	131760320	IIUYJEVBYIQITA-NNUSJQSTSA-N	Human Metabolome Database
1	498	46	0.54_974.8131m/z	0.535	974.813			✓		4.1677	[M+NH4]+	918			PD_C		(2S)-1-[(8Z,11Z,14Z,17Z)-icosa-8,11,14,17-tetraenoyloxy]-3-[(11Z)-octadec-11-enoyloxy]propan-2-yl (7Z,10Z,13Z,16Z)-docosa-7,10,13,16-tetraenoate	C63H104O6	956.783			HMDB0049529	131760326	UWOXYLRRGFBQMC-GBPORJMJSA-N	Human Metabolome Database
1	498	47	0.54_974.8131m/z	0.535	974.813			✓		4.1677	[M+NH4]+	918			PD_C		(2S)-1-[(5Z,8Z,11Z)-icosa-5,8,11-trienoyloxy]-3-[(11Z)-octadec-11-enoyloxy]propan-2-yl (4Z,7Z,10Z,13Z,16Z)-docosa-4,7,10,13,16-pentaenoate	C63H104O6	956.783			HMDB0049537	131760334	BJLRZHNJFQMOIR-NMCZSGHLSA-N	Human Metabolome Database
1	498	48	0.54_974.8131m/z	0.535	974.813			✓		4.1677	[M+NH4]+	918			PD_C		(2S)-1-[(8Z,11Z,14Z)-icosa-8,11,14-trienoyloxy]-3-[(11Z)-octadec-11-enoyloxy]propan-2-yl (4Z,7Z,10Z,13Z,16Z)-docosa-4,7,10,13,16-pentaenoate	C63H104O6	956.783			HMDB0049543	131760340	FHRLUJKJKYLPIE-QPYSUSQJSA-N	Human Metabolome Database
1	498	49	0.54_974.8131m/z	0.535	974.813			✓		4.1677	[M+NH4]+	918			PD_C		(2S)-2-[(8Z,11Z,14Z,17Z)-icosa-8,11,14,17-tetraenoyloxy]-3-[(11Z)-octadec-11-enoyloxy]propyl (7Z,10Z,13Z,16Z)-docosa-7,10,13,16-tetraenoate	C63H104O6	956.783			HMDB0049609	131760406	TWDVZQIJTRNOQN-YIHJFQOPSA-N	Human Metabolome Database
1	498	50	0.54_974.8131m/z	0.535	974.813			✓		4.1677	[M+NH4]+	918			PD_C		(2S)-1-[(5Z,8Z,11Z)-icosa-5,8,11-trienoyloxy]-3-[(11Z)-octadec-11-enoyloxy]propan-2-yl (7Z,10Z,13Z,16Z,19Z)-docosa-7,10,13,16,19-pentaenoate	C63H104O6	956.783			HMDB0049642	131760439	GYCKKRXENHOTFF-GKTAFWSMSA-N	Human Metabolome Database
1	498	51	0.54_974.8131m/z	0.535	974.813			✓		4.1677	[M+NH4]+	918			PD_C		(2S)-1-[(8Z,11Z,14Z)-icosa-8,11,14-trienoyloxy]-3-[(11Z)-octadec-11-enoyloxy]propan-2-yl (7Z,10Z,13Z,16Z,19Z)-docosa-7,10,13,16,19-pentaenoate	C63H104O6	956.783			HMDB0049648	131760445	RDYPQHGKLGNVNR-ZXYKEFTISA-N	Human Metabolome Database
1	498	52	0.54_974.8131m/z	0.535	974.813			✓		4.1677	[M+NH4]+	918			PD_C		(2S)-1-[(11Z,14Z)-icosa-11,14-dienoyloxy]-3-[(11Z)-octadec-11-enoyloxy]propan-2-yl (4Z,7Z,10Z,13Z,16Z,19Z)-docosa-4,7,10,13,16,19-hexaenoate	C63H104O6	956.783			HMDB0049668	131760465	HIGNKIDTFFNZDL-FSYKTYDQSA-N	Human Metabolome Database
1	498	53	0.54_974.8131m/z	0.535	974.813			✓		4.1677	[M+NH4]+	918			PD_C		(2S)-2-[(5Z,8Z,11Z)-icosa-5,8,11-trienoyloxy]-3-[(9Z)-octadec-9-enoyloxy]propyl (4Z,7Z,10Z,13Z,16Z)-docosa-4,7,10,13,16-pentaenoate	C63H104O6	956.783			HMDB0049953	131760715	VACJTARUJZHQTP-BYMLDMINSA-N	Human Metabolome Database
1	498	54	0.54_974.8131m/z	0.535	974.813			✓		4.1677	[M+NH4]+	918			PD_C		(2S)-2-[(5Z,8Z,11Z)-icosa-5,8,11-trienoyloxy]-3-[(9Z)-octadec-9-enoyloxy]propyl (7Z,10Z,13Z,16Z,19Z)-docosa-7,10,13,16,19-pentaenoate	C63H104O6	956.783			HMDB0049958	131760720	YCULQDJFVHNAEQ-HFOOQYDRSA-N	Human Metabolome Database
1	498	55	0.54_974.8131m/z	0.535	974.813			✓		4.1677	[M+NH4]+	918			PD_C		(2S)-2-[(11Z,14Z)-icosa-11,14-dienoyloxy]-3-[(9Z)-octadec-9-enoyloxy]propyl (4Z,7Z,10Z,13Z,16Z,19Z)-docosa-4,7,10,13,16,19-hexaenoate	C63H104O6	956.783			HMDB0050059	131760815	YUCHRXJXJUSLFQ-WSUSZCAPSA-N	Human Metabolome Database
1	498	56	0.54_974.8131m/z	0.535	974.813			✓		4.1677	[M+NH4]+	918			PD_C		(2S)-2-[(8Z,11Z,14Z)-icosa-8,11,14-trienoyloxy]-3-[(9Z)-octadec-9-enoyloxy]propyl (4Z,7Z,10Z,13Z,16Z)-docosa-4,7,10,13,16-pentaenoate	C63H104O6	956.783			HMDB0050073	131760829	NTCOYOBXIUTQIE-SOYBSQKLSA-N	Human Metabolome Database
1	498	57	0.54_974.8131m/z	0.535	974.813			✓		4.1677	[M+NH4]+	918			PD_C		(2S)-2-[(8Z,11Z,14Z)-icosa-8,11,14-trienoyloxy]-3-[(9Z)-octadec-9-enoyloxy]propyl (7Z,10Z,13Z,16Z,19Z)-docosa-7,10,13,16,19-pentaenoate	C63H104O6	956.783			HMDB0050078	131760834	DRJWUSGKQPKDTB-YSOXUHDNSA-N	Human Metabolome Database
1	498	58	0.54_974.8131m/z	0.535	974.813			✓		4.1677	[M+NH4]+	918			PD_C		(2S)-2-[(5Z,8Z,11Z,14Z)-icosa-5,8,11,14-tetraenoyloxy]-3-[(9Z)-octadec-9-enoyloxy]propyl (7Z,10Z,13Z,16Z)-docosa-7,10,13,16-tetraenoate	C63H104O6	956.783			HMDB0050092	131760847	YMGSOCWJHLMLQM-LVOQDINESA-N	Human Metabolome Database
1	498	59	0.54_974.8131m/z	0.535	974.813			✓		4.1677	[M+NH4]+	918			PD_C		(2S)-1-[(5Z,8Z,11Z,14Z)-icosa-5,8,11,14-tetraenoyloxy]-3-[(9Z)-octadec-9-enoyloxy]propan-2-yl (7Z,10Z,13Z,16Z)-docosa-7,10,13,16-tetraenoate	C63H104O6	956.783			HMDB0050130	131760885	VBYQUDJISXINCX-WLNLCUPVSA-N	Human Metabolome Database
1	498	60	0.54_974.8131m/z	0.535	974.813			✓		4.1677	[M+NH4]+	918			PD_C		(2S)-1-[(8Z,11Z,14Z,17Z)-icosa-8,11,14,17-tetraenoyloxy]-3-[(9Z)-octadec-9-enoyloxy]propan-2-yl (7Z,10Z,13Z,16Z)-docosa-7,10,13,16-tetraenoate	C63H104O6	956.783			HMDB0050136	131760891	TUYQXUBNEYRCJG-NBGRMRSSSA-N	Human Metabolome Database
1	498	61	0.54_974.8131m/z	0.535	974.813			✓		4.1677	[M+NH4]+	918			PD_C		(2S)-1-[(5Z,8Z,11Z)-icosa-5,8,11-trienoyloxy]-3-[(9Z)-octadec-9-enoyloxy]propan-2-yl (4Z,7Z,10Z,13Z,16Z)-docosa-4,7,10,13,16-pentaenoate	C63H104O6	956.783			HMDB0050143	131760898	DSDYHEOLLZDDPO-POHPUDNUSA-N	Human Metabolome Database
1	498	62	0.54_974.8131m/z	0.535	974.813			✓		4.1677	[M+NH4]+	918			PD_C		(2S)-1-[(8Z,11Z,14Z)-icosa-8,11,14-trienoyloxy]-3-[(9Z)-octadec-9-enoyloxy]propan-2-yl (4Z,7Z,10Z,13Z,16Z)-docosa-4,7,10,13,16-pentaenoate	C63H104O6	956.783			HMDB0050149	131760904	XGMRMYUHVURNEO-PIUMPBKRSA-N	Human Metabolome Database
1	498	63	0.54_974.8131m/z	0.535	974.813			✓		4.1677	[M+NH4]+	918			PD_C		(2S)-2-[(8Z,11Z,14Z,17Z)-icosa-8,11,14,17-tetraenoyloxy]-3-[(9Z)-octadec-9-enoyloxy]propyl (7Z,10Z,13Z,16Z)-docosa-7,10,13,16-tetraenoate	C63H104O6	956.783			HMDB0050212	131760965	GZUMPLARGPROGA-NDWYHOTDSA-N	Human Metabolome Database
1	498	64	0.54_974.8131m/z	0.535	974.813			✓		4.1677	[M+NH4]+	918			PD_C		(2S)-1-[(5Z,8Z,11Z)-icosa-5,8,11-trienoyloxy]-3-[(9Z)-octadec-9-enoyloxy]propan-2-yl (7Z,10Z,13Z,16Z,19Z)-docosa-7,10,13,16,19-pentaenoate	C63H104O6	956.783			HMDB0050243	131760996	MIAFRKAYTHDWRE-YEZAASSASA-N	Human Metabolome Database
1	498	65	0.54_974.8131m/z	0.535	974.813			✓		4.1677	[M+NH4]+	918			PD_C		(2S)-1-[(8Z,11Z,14Z)-icosa-8,11,14-trienoyloxy]-3-[(9Z)-octadec-9-enoyloxy]propan-2-yl (7Z,10Z,13Z,16Z,19Z)-docosa-7,10,13,16,19-pentaenoate	C63H104O6	956.783			HMDB0050249		URZQPRIHMQKXHC-ORHQHCBZSA-N	Human Metabolome Database
1	498	66	0.54_974.8131m/z	0.535	974.813			✓		4.1677	[M+NH4]+	918			PD_C		(2R)-1-[(11Z,14Z)-icosa-11,14-dienoyloxy]-3-[(9Z)-octadec-9-enoyloxy]propan-2-yl (4Z,7Z,10Z,13Z,16Z,19Z)-docosa-4,7,10,13,16,19-hexaenoate	C63H104O6	956.783			HMDB0050268	131761020	WWNWPBUPVCWJHV-JUTILSHASA-N	Human Metabolome Database
1	498	67	0.54_974.8131m/z	0.535	974.813			✓		4.1677	[M+NH4]+	918			PD_C		(2S)-3-[(11Z)-icos-11-enoyloxy]-2-[(5Z,8Z,11Z)-icosa-5,8,11-trienoyloxy]propyl (5Z,8Z,11Z,14Z,17Z)-icosa-5,8,11,14,17-pentaenoate	C63H104O6	956.783			HMDB0050543	131761285	HTHXCXIQIAMNEI-LVHJIHQDSA-N	Human Metabolome Database
1	498	68	0.54_974.8131m/z	0.535	974.813			✓		4.1677	[M+NH4]+	918			PD_C		(2S)-3-[(11Z)-icos-11-enoyloxy]-2-[(9Z,12Z)-octadeca-9,12-dienoyloxy]propyl (4Z,7Z,10Z,13Z,16Z,19Z)-docosa-4,7,10,13,16,19-hexaenoate	C63H104O6	956.783			HMDB0050602	131761343	HATPVFYQRUFDTP-BMDPEGLOSA-N	Human Metabolome Database
1	498	69	0.54_974.8131m/z	0.535	974.813			✓		4.1677	[M+NH4]+	918			PD_C		(2S)-3-[(11Z)-icos-11-enoyloxy]-2-[(6Z,9Z,12Z)-octadeca-6,9,12-trienoyloxy]propyl (4Z,7Z,10Z,13Z,16Z)-docosa-4,7,10,13,16-pentaenoate	C63H104O6	956.783			HMDB0050615	131761354	CQPAGPNRJFQHMN-BUECDCDPSA-N	Human Metabolome Database
1	498	70	0.54_974.8131m/z	0.535	974.813			✓		4.1677	[M+NH4]+	918			PD_C		(2S)-3-[(11Z)-icos-11-enoyloxy]-2-[(6Z,9Z,12Z)-octadeca-6,9,12-trienoyloxy]propyl (7Z,10Z,13Z,16Z,19Z)-docosa-7,10,13,16,19-pentaenoate	C63H104O6	956.783			HMDB0050620	131761359	AILHDVOWAUJGKA-NBWVZTQDSA-N	Human Metabolome Database
1	498	71	0.54_974.8131m/z	0.535	974.813			✓		4.1677	[M+NH4]+	918			PD_C		(2S)-3-[(11Z)-icos-11-enoyloxy]-2-[(8Z,11Z,14Z)-icosa-8,11,14-trienoyloxy]propyl (5Z,8Z,11Z,14Z,17Z)-icosa-5,8,11,14,17-pentaenoate	C63H104O6	956.783			HMDB0050657	131761396	UJRJCLHLHPOJDC-WEGOEWABSA-N	Human Metabolome Database
1	498	72	0.54_974.8131m/z	0.535	974.813			✓		4.1677	[M+NH4]+	918			PD_C		(2S)-3-[(11Z)-icos-11-enoyloxy]-2-[(5Z,8Z,11Z,14Z)-icosa-5,8,11,14-tetraenoyloxy]propyl (8Z,11Z,14Z,17Z)-icosa-8,11,14,17-tetraenoate	C63H104O6	956.783			HMDB0050675	131761413	FBEGIWCDARDTAH-ILJINXJFSA-N	Human Metabolome Database
1	498	73	0.54_974.8131m/z	0.535	974.813			✓		4.1677	[M+NH4]+	918			PD_C		(2S)-1-[(11Z)-icos-11-enoyloxy]-3-[(6Z,9Z,12Z,15Z)-octadeca-6,9,12,15-tetraenoyloxy]propan-2-yl (7Z,10Z,13Z,16Z)-docosa-7,10,13,16-tetraenoate	C63H104O6	956.783			HMDB0050712	131761450	XFAWUHKFJSCOCU-DDBPSGOTSA-N	Human Metabolome Database
1	498	74	0.54_974.8131m/z	0.535	974.813			✓		4.1677	[M+NH4]+	918			PD_C		(2S)-1-[(11Z)-icos-11-enoyloxy]-3-[(6Z,9Z,12Z)-octadeca-6,9,12-trienoyloxy]propan-2-yl (4Z,7Z,10Z,13Z,16Z)-docosa-4,7,10,13,16-pentaenoate	C63H104O6	956.783			HMDB0050723	131761461	IRUNKUKWFHXBGR-FVIDQVPASA-N	Human Metabolome Database
1	498	75	0.54_974.8131m/z	0.535	974.813			✓		4.1677	[M+NH4]+	918			PD_C		(2S)-1-[(11Z)-icos-11-enoyloxy]-3-[(9Z,12Z,15Z)-octadeca-9,12,15-trienoyloxy]propan-2-yl (4Z,7Z,10Z,13Z,16Z)-docosa-4,7,10,13,16-pentaenoate	C63H104O6	956.783			HMDB0050730	131761468	QMLRKHJLBXYXOH-WPEGUECLSA-N	Human Metabolome Database
1	498	76	0.54_974.8131m/z	0.535	974.813			✓		4.1677	[M+NH4]+	918			PD_C		(2S)-3-[(11Z)-icos-11-enoyloxy]-2-[(9Z,12Z,15Z)-octadeca-9,12,15-trienoyloxy]propyl (4Z,7Z,10Z,13Z,16Z)-docosa-4,7,10,13,16-pentaenoate	C63H104O6	956.783			HMDB0050748	131761484	GTMNASXROGIQBF-FPNCHREUSA-N	Human Metabolome Database
1	498	77	0.54_974.8131m/z	0.535	974.813			✓		4.1677	[M+NH4]+	918			PD_C		(2S)-3-[(11Z)-icos-11-enoyloxy]-2-[(9Z,12Z,15Z)-octadeca-9,12,15-trienoyloxy]propyl (7Z,10Z,13Z,16Z,19Z)-docosa-7,10,13,16,19-pentaenoate	C63H104O6	956.783			HMDB0050753	131761488	BBYYUOFBHJZJDM-RHSNWCIXSA-N	Human Metabolome Database
1	498	78	0.54_974.8131m/z	0.535	974.813			✓		4.1677	[M+NH4]+	918			PD_C		(2S)-3-[(11Z)-icos-11-enoyloxy]-2-[(6Z,9Z,12Z,15Z)-octadeca-6,9,12,15-tetraenoyloxy]propyl (7Z,10Z,13Z,16Z)-docosa-7,10,13,16-tetraenoate	C63H104O6	956.783			HMDB0050766	131761499	WTGRDQWTZSUSQB-VCYGCSIGSA-N	Human Metabolome Database
1	498	79	0.54_974.8131m/z	0.535	974.813			✓		4.1677	[M+NH4]+	918			PD_C		(2S)-1-[(11Z)-icos-11-enoyloxy]-3-[(5Z,8Z,11Z,14Z)-icosa-5,8,11,14-tetraenoyloxy]propan-2-yl (8Z,11Z,14Z,17Z)-icosa-8,11,14,17-tetraenoate	C63H104O6	956.783			HMDB0050783	131761514	NLHGMVZOEGWXJR-QQYYTMJFSA-N	Human Metabolome Database
1	498	80	0.54_974.8131m/z	0.535	974.813			✓		4.1677	[M+NH4]+	918			PD_C		(2S)-1-[(11Z)-icos-11-enoyloxy]-3-[(8Z,11Z,14Z,17Z)-icosa-8,11,14,17-tetraenoyloxy]propan-2-yl (8Z,11Z,14Z,17Z)-icosa-8,11,14,17-tetraenoate	C63H104O6	956.783			HMDB0050789	131761520	WBENLJREAPLIFI-GMYGOQFMSA-N	Human Metabolome Database
1	498	81	0.54_974.8131m/z	0.535	974.813			✓		4.1677	[M+NH4]+	918			PD_C		(2S)-1-[(11Z)-icos-11-enoyloxy]-3-[(5Z,8Z,11Z)-icosa-5,8,11-trienoyloxy]propan-2-yl (5Z,8Z,11Z,14Z,17Z)-icosa-5,8,11,14,17-pentaenoate	C63H104O6	956.783			HMDB0050795	131761526	FJSDZEUICFMRSA-UGHYGFAQSA-N	Human Metabolome Database
1	498	82	0.54_974.8131m/z	0.535	974.813			✓		4.1677	[M+NH4]+	918			PD_C		(2S)-1-[(11Z)-icos-11-enoyloxy]-3-[(8Z,11Z,14Z)-icosa-8,11,14-trienoyloxy]propan-2-yl (5Z,8Z,11Z,14Z,17Z)-icosa-5,8,11,14,17-pentaenoate	C63H104O6	956.783			HMDB0050801	131761532	RRXDJYNFSRXVNG-YKIDQVNOSA-N	Human Metabolome Database
1	498	83	0.54_974.8131m/z	0.535	974.813			✓		4.1677	[M+NH4]+	918			PD_C		(2S)-1-[(11Z)-icos-11-enoyloxy]-3-[(6Z,9Z,12Z)-octadeca-6,9,12-trienoyloxy]propan-2-yl (7Z,10Z,13Z,16Z,19Z)-docosa-7,10,13,16,19-pentaenoate	C63H104O6	956.783			HMDB0050818	131761549	DYELJOCDTBVSIU-KZRKMPSUSA-N	Human Metabolome Database
1	498	84	0.54_974.8131m/z	0.535	974.813			✓		4.1677	[M+NH4]+	918			PD_C		(2S)-1-[(11Z)-icos-11-enoyloxy]-3-[(9Z,12Z,15Z)-octadeca-9,12,15-trienoyloxy]propan-2-yl (7Z,10Z,13Z,16Z,19Z)-docosa-7,10,13,16,19-pentaenoate	C63H104O6	956.783			HMDB0050825	131761556	DPAGBXUISVSPAM-NGIUEERLSA-N	Human Metabolome Database
1	498	85	0.54_974.8131m/z	0.535	974.813			✓		4.1677	[M+NH4]+	918			PD_C		(2S)-1-[(11Z)-icos-11-enoyloxy]-3-[(9Z,12Z)-octadeca-9,12-dienoyloxy]propan-2-yl (4Z,7Z,10Z,13Z,16Z,19Z)-docosa-4,7,10,13,16,19-hexaenoate	C63H104O6	956.783			HMDB0050836	131761567	JVXVUTIOKONCJQ-DZGXTAJQSA-N	Human Metabolome Database
1	498	86	0.54_974.8131m/z	0.535	974.813			✓		4.1677	[M+NH4]+	918			PD_C		(2S)-3-[(5Z,8Z,11Z)-icosa-5,8,11-trienoyloxy]-2-(octadecanoyloxy)propyl (4Z,7Z,10Z,13Z,16Z,19Z)-docosa-4,7,10,13,16,19-hexaenoate	C63H104O6	956.783			HMDB0050939	131761670	IALRONIRWRXXFJ-LLIZJPEJSA-N	Human Metabolome Database
1	498	87	0.54_974.8131m/z	0.535	974.813			✓		4.1677	[M+NH4]+	918			PD_C		(2S)-3-[(5Z,8Z,11Z)-icosa-5,8,11-trienoyloxy]-2-[(11Z)-octadec-11-enoyloxy]propyl (4Z,7Z,10Z,13Z,16Z)-docosa-4,7,10,13,16-pentaenoate	C63H104O6	956.783			HMDB0051041	131761772	SPIHSNCGRXGHRO-SMSDKZIZSA-N	Human Metabolome Database
1	498	88	0.54_974.8131m/z	0.535	974.813			✓		4.1677	[M+NH4]+	918			PD_C		(2R)-3-[(5Z,8Z,11Z)-icosa-5,8,11-trienoyloxy]-2-[(11Z)-octadec-11-enoyloxy]propyl (7Z,10Z,13Z,16Z,19Z)-docosa-7,10,13,16,19-pentaenoate	C63H104O6	956.783			HMDB0051046	131761777	UYCTVQQBNMEKIQ-NFXPMROUSA-N	Human Metabolome Database
1	498	89	0.54_974.8131m/z	0.535	974.813			✓		4.1677	[M+NH4]+	918			PD_C		(2S)-3-[(5Z,8Z,11Z)-icosa-5,8,11-trienoyloxy]-2-[(9Z)-octadec-9-enoyloxy]propyl (4Z,7Z,10Z,13Z,16Z)-docosa-4,7,10,13,16-pentaenoate	C63H104O6	956.783			HMDB0051059	131761790	PFLHGEYNZZRPBP-PPOZKYPFSA-N	Human Metabolome Database
1	498	90	0.54_974.8131m/z	0.535	974.813			✓		4.1677	[M+NH4]+	918			PD_C		(2R)-3-[(5Z,8Z,11Z)-icosa-5,8,11-trienoyloxy]-2-[(9Z)-octadec-9-enoyloxy]propyl (7Z,10Z,13Z,16Z,19Z)-docosa-7,10,13,16,19-pentaenoate	C63H104O6	956.783			HMDB0051064	131761795	SSPNCRHVPPGOSG-LLXLJNMZSA-N	Human Metabolome Database
1	498	91	0.54_974.8131m/z	0.535	974.813			✓		4.1677	[M+NH4]+	918			PD_C		(2S)-2-[(11Z)-icos-11-enoyloxy]-3-[(5Z,8Z,11Z)-icosa-5,8,11-trienoyloxy]propyl (5Z,8Z,11Z,14Z,17Z)-icosa-5,8,11,14,17-pentaenoate	C63H104O6	956.783			HMDB0051081	131761812	BINYJEJVCIPSFI-ZEIIWBPJSA-N	Human Metabolome Database
1	498	92	0.54_974.8131m/z	0.535	974.813			✓		4.1677	[M+NH4]+	918			PD_C		1,3-bis[(5Z,8Z,11Z)-icosa-5,8,11-trienoyloxy]propan-2-yl (5Z,8Z,11Z)-icosa-5,8,11-trienoate	C63H104O6	956.783			HMDB0051085	131761816	XWDKUUOKCJGHBE-RTQNNJNFSA-N	Human Metabolome Database
1	498	93	0.54_974.8131m/z	0.535	974.813			✓		4.1677	[M+NH4]+	918			PD_C		(2R)-1-[(5Z,8Z,11Z)-icosa-5,8,11-trienoyloxy]-3-[(8Z,11Z,14Z)-icosa-8,11,14-trienoyloxy]propan-2-yl (5Z,8Z,11Z)-icosa-5,8,11-trienoate	C63H104O6	956.783			HMDB0051091	131761822	PEIWINCKWDTWRA-UPFOJVNOSA-N	Human Metabolome Database
1	498	94	0.54_974.8131m/z	0.535	974.813			✓		4.1677	[M+NH4]+	918			PD_C		(2R)-3-[(5Z,8Z,11Z)-icosa-5,8,11-trienoyloxy]-2-[(9Z,12Z)-octadeca-9,12-dienoyloxy]propyl (7Z,10Z,13Z,16Z)-docosa-7,10,13,16-tetraenoate	C63H104O6	956.783			HMDB0051148	131761879	KIJAVMZBMCLIEW-OGMVDTFRSA-N	Human Metabolome Database
1	498	95	0.54_974.8131m/z	0.535	974.813			✓		4.1677	[M+NH4]+	918			PD_C		(2S)-2-[(11Z,14Z)-icosa-11,14-dienoyloxy]-3-[(5Z,8Z,11Z)-icosa-5,8,11-trienoyloxy]propyl (5Z,8Z,11Z,14Z)-icosa-5,8,11,14-tetraenoate	C63H104O6	956.783			HMDB0051182	131761913	AWUSALQTKNQHQD-NULDZOPGSA-N	Human Metabolome Database
1	498	96	0.54_974.8131m/z	0.535	974.813			✓		4.1677	[M+NH4]+	918			PD_C		(2R)-2-[(11Z,14Z)-icosa-11,14-dienoyloxy]-3-[(5Z,8Z,11Z)-icosa-5,8,11-trienoyloxy]propyl (8Z,11Z,14Z,17Z)-icosa-8,11,14,17-tetraenoate	C63H104O6	956.783			HMDB0051188	131761919	XPPOOLOXNKODLX-CRPDYVFHSA-N	Human Metabolome Database
1	498	97	0.54_974.8131m/z	0.535	974.813			✓		4.1677	[M+NH4]+	918			PD_C		3-[(5Z,8Z,11Z)-icosa-5,8,11-trienoyloxy]-2-[(8Z,11Z,14Z)-icosa-8,11,14-trienoyloxy]propyl (5Z,8Z,11Z)-icosa-5,8,11-trienoate	C63H104O6	956.783			HMDB0051193	131761924	NTEFIKMFLCQZKQ-UYQFGAEOSA-N	Human Metabolome Database
1	498	98	0.54_974.8131m/z	0.535	974.813			✓		4.1677	[M+NH4]+	918			PD_C		(2R)-2,3-bis[(8Z,11Z,14Z)-icosa-8,11,14-trienoyloxy]propyl (5Z,8Z,11Z)-icosa-5,8,11-trienoate	C63H104O6	956.783			HMDB0051199	131761930	XJKUBRHQRPUPNX-CSVKIEHWSA-N	Human Metabolome Database
1	498	99	0.54_974.8131m/z	0.535	974.813			✓		4.1677	[M+NH4]+	918			PD_C		(2R)-1-[(11Z,14Z)-icosa-11,14-dienoyloxy]-3-[(5Z,8Z,11Z)-icosa-5,8,11-trienoyloxy]propan-2-yl (5Z,8Z,11Z,14Z)-icosa-5,8,11,14-tetraenoate	C63H104O6	956.783			HMDB0051216	131761947	HBMNWHFLFHOFFZ-TYZDMGBMSA-N	Human Metabolome Database
1	498	100	0.54_974.8131m/z	0.535	974.813			✓		4.1677	[M+NH4]+	918			PD_C		(2R)-1-[(5Z,8Z,11Z)-icosa-5,8,11-trienoyloxy]-3-[(6Z,9Z,12Z,15Z)-octadeca-6,9,12,15-tetraenoyloxy]propan-2-yl (13Z,16Z)-docosa-13,16-dienoate	C63H104O6	956.783			HMDB0051241	131761972	QARMSZHUPFDIOQ-YZFJRGECSA-N	Human Metabolome Database
1	688	1	0.54_833.5131m/z	0.535	833.513			✓		1.6623	[2M+H]+	963			PD_C		N-{1-[2-(4-ethyl-5-oxo-4,5-dihydro-1H-1,2,3,4-tetrazol-1-yl)ethyl]-4-(methoxymethyl)piperidin-4-yl}-N-phenylpropanamide	C21H32N6O3	416.254		71195-58-9	HMDB0014940	51263	IDBPHNDTYPBSNI-UHFFFAOYSA-N	Human Metabolome Database
1	688	2	0.54_833.5131m/z	0.535	833.513			✓		1.6623	[2M+H]+	963			PD_C		N-{5-[(diaminomethylidene)amino]-1-oxopentan-2-yl}-1-[2-(methylamino)-3-phenylpropanoyl]pyrrolidine-2-carboxamide	C21H32N6O3	416.254			HMDB0251713	14632458	KAGLWQUWUNBAOO-UHFFFAOYSA-N	Human Metabolome Database
1	688	3	0.54_833.5131m/z	0.535	833.513			✓		1.6647	[2M+H]+	963			PD_C	71195589	Alfentanyl	C21H32N6O3	416.254		71195589			IDBPHNDTYPBSNI-UHFFFAOYSA-N	HR_MSMS_NIST 2020 Pos (Part 3)
1	688	49	0.54_833.5131m/z	0.535	833.513			✓		1.1055	[M+H-NH3]+	900			PD_C		{2,3-bis[(4Z,7Z,10Z,13Z,16Z,19Z)-docosa-4,7,10,13,16,19-hexaenoyloxy]propoxy}[2-(methylamino)ethoxy]phosphinic acid	C50H76NO8P	849.531			HMDB0113698	131820810	FTYLQNVBUADHPM-YVRWGPLWSA-N	Human Metabolome Database
1	688	54	0.54_833.5131m/z	0.535	833.513			✓		2.3872	[M+Na]+	988			PD_C		[(2R)-2,3-bis(hexadecanoyloxy)propoxy]({[(1s,3R)-2,3,4,5,6-pentahydroxycyclohexyl]oxy})phosphinic acid	C41H79O13P	810.526			HMDB0009778		IBUKXRINTKQBRQ-NBURIUCMSA-N	Human Metabolome Database
1	688	55	0.54_833.5131m/z	0.535	833.513			✓		2.3884	[M+Na]+	988			PD_C	62742567	1,2-Dipalmitoyl-sn-glycero-3-phospho-(1'-myo-inositol)	C41H79O13P	810.526		62742567			IBUKXRINTKQBRQ-KCKFLZCVSA-N	HR_MSMS_NIST 2020 Pos (Part 2)
1	688	75	0.54_833.5131m/z	0.535	833.513			✓		4.817	[2M+H]+	959			PD_C		N-(4-{4-[ethyl(6-fluoro-6-methylheptyl)amino]-1-hydroxybutyl}phenyl)methanesulfonamide	C21H37FN2O3S	416.251			HMDB0259115	9823219	RPQUKWBLAHJOPX-UHFFFAOYSA-N	Human Metabolome Database
1	688	76	0.54_833.5131m/z	0.535	833.513			✓		2.6832	[M+NH4]+	986			PD_C		(5S,6R,7E,9E,11Z,14Z)-6-{[(2R)-2-amino-3-{[(2R)-1-(hexadec-1-en-1-yloxy)-3-(phosphonooxy)propan-2-yl]oxy}-3-oxopropyl]sulfanyl}-5-hydroxyicosa-7,9,11,14-tetraenoic acid	C42H74NO10PS	815.477			HMDB0266725		PCFINACDAGLDLI-AIGHYODYSA-N	Human Metabolome Database
1	688	77	0.54_833.5131m/z	0.535	833.513			✓		2.6832	[M+NH4]+	986			PD_C		(5S,6R,7E,9E,11Z,14Z)-6-{[(2R)-2-amino-3-[(2R)-2-(hexadec-1-en-1-yloxy)-3-(phosphonooxy)propoxy]-3-oxopropyl]sulfanyl}-5-hydroxyicosa-7,9,11,14-tetraenoic acid	C42H74NO10PS	815.477			HMDB0266726		BWICTMLYEKJTBR-AIGHYODYSA-N	Human Metabolome Database
1	688	78	0.54_833.5131m/z	0.535	833.513			✓		4.2597	[2M+3H2O+2H]2+	992			PD_C		(2-aminoethoxy)[(2R)-2-{[(5Z,7R,8E,10Z,13Z,15E,17S,19Z)-7,17-dihydroxydocosa-5,8,10,13,15,19-hexaenoyl]oxy}-3-[(9Z,12Z)-octadeca-9,12-dienoyloxy]propoxy]phosphinic acid	C45H74NO10P	819.505			HMDB0261470		FOUCYNXHYDAOAG-JNQBLSJDSA-N	Human Metabolome Database
1	688	79	0.54_833.5131m/z	0.535	833.513			✓		4.2597	[2M+3H2O+2H]2+	992			PD_C		(2-aminoethoxy)[(2R)-3-{[(5Z,7S,8E,10Z,13Z,15E,17R,19Z)-7,17-dihydroxydocosa-5,8,10,13,15,19-hexaenoyl]oxy}-2-[(9Z,12Z)-octadeca-9,12-dienoyloxy]propoxy]phosphinic acid	C45H74NO10P	819.505			HMDB0261471		VQLJLVFGWKNODQ-POLYGLFKSA-N	Human Metabolome Database
1	688	80	0.54_833.5131m/z	0.535	833.513			✓		4.2597	[2M+3H2O+2H]2+	992			PD_C		(2-aminoethoxy)[(2R)-2-{[(4Z,7Z,10R,11E,13Z,15E,17S,19Z)-10,17-dihydroxydocosa-4,7,11,13,15,19-hexaenoyl]oxy}-3-[(9Z,12Z)-octadeca-9,12-dienoyloxy]propoxy]phosphinic acid	C45H74NO10P	819.505			HMDB0261486		DBODSXXLOCOWML-DUVSRBAZSA-N	Human Metabolome Database
1	688	81	0.54_833.5131m/z	0.535	833.513			✓		4.2597	[2M+3H2O+2H]2+	992			PD_C		(2-aminoethoxy)[(2R)-3-{[(4Z,7Z,10S,11E,13Z,15E,17R,19Z)-10,17-dihydroxydocosa-4,7,11,13,15,19-hexaenoyl]oxy}-2-[(9Z,12Z)-octadeca-9,12-dienoyloxy]propoxy]phosphinic acid	C45H74NO10P	819.505			HMDB0261487		VNMRGUNQTYDTHV-QQPKNCMTSA-N	Human Metabolome Database
1	688	82	0.54_833.5131m/z	0.535	833.513			✓		4.2597	[2M+3H2O+2H]2+	992			PD_C		(2-aminoethoxy)[(2R)-2-{[(5Z)-7-[(1S,5R)-5-[(1E,3S)-3-hydroxyoct-1-en-1-yl]-4-oxocyclopent-2-en-1-yl]hept-5-enoyl]oxy}-3-[(5Z,8Z,11Z)-icosa-5,8,11-trienoyloxy]propoxy]phosphinic acid	C45H74NO10P	819.505			HMDB0262162		NSQWRYDNOSHKRH-NSXILKKBSA-N	Human Metabolome Database
1	688	83	0.54_833.5131m/z	0.535	833.513			✓		4.2597	[2M+3H2O+2H]2+	992			PD_C		(2-aminoethoxy)[(2R)-3-{[(5Z)-7-[(1S,5R)-5-[(1E,3S)-3-hydroxyoct-1-en-1-yl]-4-oxocyclopent-2-en-1-yl]hept-5-enoyl]oxy}-2-[(5Z,8Z,11Z)-icosa-5,8,11-trienoyloxy]propoxy]phosphinic acid	C45H74NO10P	819.505			HMDB0262163		BWYXHJXKLCTJAQ-NSXILKKBSA-N	Human Metabolome Database
1	688	84	0.54_833.5131m/z	0.535	833.513			✓		4.2597	[2M+3H2O+2H]2+	992			PD_C		(2-aminoethoxy)[(2R)-2-{[(5Z)-7-[(1S,5R)-5-[(1E,3S)-3-hydroxyoct-1-en-1-yl]-4-oxocyclopent-2-en-1-yl]hept-5-enoyl]oxy}-3-[(8Z,11Z,14Z)-icosa-8,11,14-trienoyloxy]propoxy]phosphinic acid	C45H74NO10P	819.505			HMDB0262266		KOZRJIIXOVEZGP-BPANZVSISA-N	Human Metabolome Database
1	688	85	0.54_833.5131m/z	0.535	833.513			✓		4.2597	[2M+3H2O+2H]2+	992			PD_C		(2-aminoethoxy)[(2R)-3-{[(5Z)-7-[(1S,5R)-5-[(1E,3S)-3-hydroxyoct-1-en-1-yl]-4-oxocyclopent-2-en-1-yl]hept-5-enoyl]oxy}-2-[(8Z,11Z,14Z)-icosa-8,11,14-trienoyloxy]propoxy]phosphinic acid	C45H74NO10P	819.505			HMDB0262267		FFHLCEXZFVANEI-BPANZVSISA-N	Human Metabolome Database
1	688	86	0.54_833.5131m/z	0.535	833.513			✓		4.2597	[2M+3H2O+2H]2+	992			PD_C		(2-aminoethoxy)[(2R)-2-{[(5R,6Z,8E,10E,12S,14Z)-5,12-dihydroxyicosa-6,8,10,14-tetraenoyl]oxy}-3-[(5Z,8Z,11Z,14Z)-icosa-5,8,11,14-tetraenoyloxy]propoxy]phosphinic acid	C45H74NO10P	819.505			HMDB0262374		RNQRUZCCSSAGNQ-HPSZAWPKSA-N	Human Metabolome Database
1	688	87	0.54_833.5131m/z	0.535	833.513			✓		4.2597	[2M+3H2O+2H]2+	992			PD_C		(2-aminoethoxy)[(2R)-3-{[(5S,6Z,8E,10E,12R,14Z)-5,12-dihydroxyicosa-6,8,10,14-tetraenoyl]oxy}-2-[(5Z,8Z,11Z,14Z)-icosa-5,8,11,14-tetraenoyloxy]propoxy]phosphinic acid	C45H74NO10P	819.505			HMDB0262375		HTGWDIQIRIYREI-QVWKKVFGSA-N	Human Metabolome Database
1	688	88	0.54_833.5131m/z	0.535	833.513			✓		4.2597	[2M+3H2O+2H]2+	992			PD_C		(2-aminoethoxy)[(2R)-2-{[(5S,6E,8Z,11Z,13E,15R)-5,15-dihydroxyicosa-6,8,11,13-tetraenoyl]oxy}-3-[(5Z,8Z,11Z,14Z)-icosa-5,8,11,14-tetraenoyloxy]propoxy]phosphinic acid	C45H74NO10P	819.505			HMDB0262410		NJZRYOBIRVEFSY-GPFAAQCJSA-N	Human Metabolome Database
1	688	89	0.54_833.5131m/z	0.535	833.513			✓		4.2597	[2M+3H2O+2H]2+	992			PD_C		(2-aminoethoxy)[(2R)-3-{[(5R,6E,8Z,11Z,13E,15S)-5,15-dihydroxyicosa-6,8,11,13-tetraenoyl]oxy}-2-[(5Z,8Z,11Z,14Z)-icosa-5,8,11,14-tetraenoyloxy]propoxy]phosphinic acid	C45H74NO10P	819.505			HMDB0262411		JGDCHZREOIEAFG-QHIQJDMTSA-N	Human Metabolome Database
1	688	90	0.54_833.5131m/z	0.535	833.513			✓		4.2597	[2M+3H2O+2H]2+	992			PD_C		(2-aminoethoxy)[(2R)-2-{[(5R,6R,8Z,11Z,14Z,17Z)-5,6-dihydroxyicosa-8,11,14,17-tetraenoyl]oxy}-3-[(5Z,8Z,11Z,14Z)-icosa-5,8,11,14-tetraenoyloxy]propoxy]phosphinic acid	C45H74NO10P	819.505			HMDB0262412		RQZLQUBNJNSWSP-FHDXWMMISA-N	Human Metabolome Database
1	688	91	0.54_833.5131m/z	0.535	833.513			✓		4.2597	[2M+3H2O+2H]2+	992			PD_C		(2-aminoethoxy)[(2R)-3-{[(5S,6S,8Z,11Z,14Z,17Z)-5,6-dihydroxyicosa-8,11,14,17-tetraenoyl]oxy}-2-[(5Z,8Z,11Z,14Z)-icosa-5,8,11,14-tetraenoyloxy]propoxy]phosphinic acid	C45H74NO10P	819.505			HMDB0262413		NDRMQYBBGWSIJY-WGBDOGJVSA-N	Human Metabolome Database
1	688	92	0.54_833.5131m/z	0.535	833.513			✓		4.2597	[2M+3H2O+2H]2+	992			PD_C		(2-aminoethoxy)[(2R)-2-{[(5R,6Z,8E,10E,12S,14Z)-5,12-dihydroxyicosa-6,8,10,14-tetraenoyl]oxy}-3-[(8Z,11Z,14Z,17Z)-icosa-8,11,14,17-tetraenoyloxy]propoxy]phosphinic acid	C45H74NO10P	819.505			HMDB0262478		ZVNPJUGNYYQZDV-PCCITNHQSA-N	Human Metabolome Database
1	688	93	0.54_833.5131m/z	0.535	833.513			✓		4.2597	[2M+3H2O+2H]2+	992			PD_C		(2-aminoethoxy)[(2R)-3-{[(5S,6Z,8E,10E,12R,14Z)-5,12-dihydroxyicosa-6,8,10,14-tetraenoyl]oxy}-2-[(8Z,11Z,14Z,17Z)-icosa-8,11,14,17-tetraenoyloxy]propoxy]phosphinic acid	C45H74NO10P	819.505			HMDB0262479		XGXXXQHUJHVWCX-QYIRPTSXSA-N	Human Metabolome Database
1	688	94	0.54_833.5131m/z	0.535	833.513			✓		4.2597	[2M+3H2O+2H]2+	992			PD_C			C45H74NO10P	819.505			HMDB0262514		PBRLCOKFTSXIOL-BDMRSWTLSA-N	Human Metabolome Database
1	688	95	0.54_833.5131m/z	0.535	833.513			✓		4.2597	[2M+3H2O+2H]2+	992			PD_C			C45H74NO10P	819.505			HMDB0262515		UOTTUFXKHHHUKZ-MSYCRVCWSA-N	Human Metabolome Database
1	688	96	0.54_833.5131m/z	0.535	833.513			✓		4.2597	[2M+3H2O+2H]2+	992			PD_C		(2-aminoethoxy)[(2R)-2-{[(5R,6R,8Z,11Z,14Z,17Z)-5,6-dihydroxyicosa-8,11,14,17-tetraenoyl]oxy}-3-[(8Z,11Z,14Z,17Z)-icosa-8,11,14,17-tetraenoyloxy]propoxy]phosphinic acid	C45H74NO10P	819.505			HMDB0262516		PAEBXHOKQOFHGS-BDKNFPDPSA-N	Human Metabolome Database
1	688	97	0.54_833.5131m/z	0.535	833.513			✓		4.2597	[2M+3H2O+2H]2+	992			PD_C		(2-aminoethoxy)[(2R)-3-{[(5S,6S,8Z,11Z,14Z,17Z)-5,6-dihydroxyicosa-8,11,14,17-tetraenoyl]oxy}-2-[(8Z,11Z,14Z,17Z)-icosa-8,11,14,17-tetraenoyloxy]propoxy]phosphinic acid	C45H74NO10P	819.505			HMDB0262517		ZFAMFEPCQLRFQO-GMGKXFEZSA-N	Human Metabolome Database
1	688	98	0.54_833.5131m/z	0.535	833.513			✓		4.2597	[2M+3H2O+2H]2+	992			PD_C		(2-aminoethoxy)[(2R)-2-{[(8Z,11Z,14Z)-5,6-dihydroxyicosa-8,11,14-trienoyl]oxy}-3-[(5Z,8Z,11Z,14Z,17Z)-icosa-5,8,11,14,17-pentaenoyloxy]propoxy]phosphinic acid	C45H74NO10P	819.505			HMDB0262588		RNAIYXHZWUUKQD-FDPDHIBESA-N	Human Metabolome Database
1	688	99	0.54_833.5131m/z	0.535	833.513			✓		4.2597	[2M+3H2O+2H]2+	992			PD_C		(2-aminoethoxy)[(2R)-3-{[(8Z,11Z,14Z)-5,6-dihydroxyicosa-8,11,14-trienoyl]oxy}-2-[(5Z,8Z,11Z,14Z,17Z)-icosa-5,8,11,14,17-pentaenoyloxy]propoxy]phosphinic acid	C45H74NO10P	819.505			HMDB0262589		LBQBQWMLEOHWQF-FDPDHIBESA-N	Human Metabolome Database
1	688	100	0.54_833.5131m/z	0.535	833.513			✓		4.2597	[2M+3H2O+2H]2+	992			PD_C		(2-aminoethoxy)[(2R)-3-{[11-(3,4-dimethyl-5-propylfuran-2-yl)undecanoyl]oxy}-2-{[(6E,8Z,11Z,14Z)-5-oxoicosa-6,8,11,14-tetraenoyl]oxy}propoxy]phosphinic acid	C45H74NO10P	819.505			HMDB0284696		BOJKTTBKZSXBMO-BEPGLQHFSA-N	Human Metabolome Database
1	845	1	0.54_932.8320m/z	0.535	932.832			✓		0.2933	[M+H-NH3]+	920			PD_C		(2R)-1-(icosanoyloxy)-3-(octadecyloxy)propan-2-yl (4Z,7Z,10Z,13Z,16Z,19Z)-docosa-4,7,10,13,16,19-hexaenoate	C63H112O5	948.851			HMDB0046230	131757178	HLBJXGSSXOWJNK-XQIDWFEWSA-N	Human Metabolome Database
1	845	2	0.54_932.8320m/z	0.535	932.832			✓		0.2933	[M+H-NH3]+	920			PD_C		(2S)-3-(icosanoyloxy)-2-(octadecyloxy)propyl (4Z,7Z,10Z,13Z,16Z,19Z)-docosa-4,7,10,13,16,19-hexaenoate	C63H112O5	948.851			HMDB0046255	131757203	DPGIVBQTWYXEKO-FRQRDVANSA-N	Human Metabolome Database
1	845	3	0.54_932.8320m/z	0.535	932.832			✓		0.2933	[M+H-NH3]+	920			PD_C		(2R)-1-[(11Z)-icos-11-enoyloxy]-3-(octadecyloxy)propan-2-yl (4Z,7Z,10Z,13Z,16Z)-docosa-4,7,10,13,16-pentaenoate	C63H112O5	948.851			HMDB0050736	131761474	CJXBOQIATYJBPZ-OJHQASDZSA-N	Human Metabolome Database
1	845	4	0.54_932.8320m/z	0.535	932.832			✓		0.2933	[M+H-NH3]+	920			PD_C		(2R)-1-[(11Z)-icos-11-enoyloxy]-3-(octadecyloxy)propan-2-yl (7Z,10Z,13Z,16Z,19Z)-docosa-7,10,13,16,19-pentaenoate	C63H112O5	948.851			HMDB0050831	131761562	IHAZFQHVOPNHHB-UUKAKDEYSA-N	Human Metabolome Database
1	845	5	0.54_932.8320m/z	0.535	932.832			✓		0.2933	[M+H-NH3]+	920			PD_C		(2S)-3-[(11Z)-icos-11-enoyloxy]-2-(octadecyloxy)propyl (4Z,7Z,10Z,13Z,16Z)-docosa-4,7,10,13,16-pentaenoate	C63H112O5	948.851			HMDB0050862	131761593	WDXAQMAKFLAOHN-FOHRYCQXSA-N	Human Metabolome Database
1	845	6	0.54_932.8320m/z	0.535	932.832			✓		0.2933	[M+H-NH3]+	920			PD_C		(2S)-3-[(11Z)-icos-11-enoyloxy]-2-(octadecyloxy)propyl (7Z,10Z,13Z,16Z,19Z)-docosa-7,10,13,16,19-pentaenoate	C63H112O5	948.851			HMDB0050867	131761598	OHDFRISQFVTZCL-ZVAJQFFRSA-N	Human Metabolome Database
1	845	7	0.54_932.8320m/z	0.535	932.832			✓		0.2933	[M+H-NH3]+	920			PD_C		(2R)-2-[(5Z,8Z,11Z,14Z,17Z)-icosa-5,8,11,14,17-pentaenoyloxy]-3-(octadecyloxy)propyl (13Z)-docos-13-enoate	C63H112O5	948.851			HMDB0051866	131762558	DUYBKOXPEWXVRC-VEDBHAGFSA-N	Human Metabolome Database
1	845	8	0.54_932.8320m/z	0.535	932.832			✓		0.2933	[M+H-NH3]+	920			PD_C		(2S)-3-[(5Z,8Z,11Z,14Z,17Z)-icosa-5,8,11,14,17-pentaenoyloxy]-2-(octadecyloxy)propyl (13Z)-docos-13-enoate	C63H112O5	948.851			HMDB0051914	131762606	IEOSRVGEECHXBY-YQRHRKITSA-N	Human Metabolome Database
1	845	9	0.54_932.8320m/z	0.535	932.832			✓		0.2933	[M+H-NH3]+	920			PD_C		(2R)-1-[(11Z,14Z)-icosa-11,14-dienoyloxy]-3-(octadecyloxy)propan-2-yl (7Z,10Z,13Z,16Z)-docosa-7,10,13,16-tetraenoate	C63H112O5	948.851			HMDB0053549	131764192	JFCUMDGUAUVTSM-WPIOGYDOSA-N	Human Metabolome Database
1	845	10	0.54_932.8320m/z	0.535	932.832			✓		0.2933	[M+H-NH3]+	920			PD_C		(2S)-3-[(11Z,14Z)-icosa-11,14-dienoyloxy]-2-(octadecyloxy)propyl (7Z,10Z,13Z,16Z)-docosa-7,10,13,16-tetraenoate	C63H112O5	948.851			HMDB0053645	131764285	RKZJFNKVHZZJGE-QHPKUKEUSA-N	Human Metabolome Database
1	845	11	0.54_932.8320m/z	0.535	932.832			✓		0.2933	[M+H-NH3]+	920			PD_C		(2R)-1-[(5Z,8Z,11Z,14Z)-icosa-5,8,11,14-tetraenoyloxy]-3-(octadecyloxy)propan-2-yl (13Z,16Z)-docosa-13,16-dienoate	C63H112O5	948.851			HMDB0054242	131764842	FWZUXHAVUFTVEK-VRJAMGGUSA-N	Human Metabolome Database
1	845	12	0.54_932.8320m/z	0.535	932.832			✓		0.2933	[M+H-NH3]+	920			PD_C		(2R)-3-[(5Z,8Z,11Z,14Z)-icosa-5,8,11,14-tetraenoyloxy]-2-(octadecyloxy)propyl (13Z,16Z)-docosa-13,16-dienoate	C63H112O5	948.851			HMDB0054332	131764929	OIZPCGDUHJZSMK-HAHZAOLMSA-N	Human Metabolome Database
1	845	13	0.54_932.8320m/z	0.535	932.832			✓		0.2933	[M+H-NH3]+	920			PD_C		(2R)-2-[(5Z,8Z,11Z,14Z)-icosa-5,8,11,14-tetraenoyloxy]-3-(octadecyloxy)propyl (13Z,16Z)-docosa-13,16-dienoate	C63H112O5	948.851			HMDB0054540	131765122	REAXNFSVDUNGRG-RWRZBTBCSA-N	Human Metabolome Database
1	845	14	0.54_932.8320m/z	0.535	932.832			✓		0.2933	[M+H-NH3]+	920			PD_C		(2R)-2-[(8Z,11Z,14Z,17Z)-icosa-8,11,14,17-tetraenoyloxy]-3-(octadecyloxy)propyl (13Z,16Z)-docosa-13,16-dienoate	C63H112O5	948.851			HMDB0054600	131765175	KUKXRUGYPUGLNB-IVFZQLKYSA-N	Human Metabolome Database
1	845	15	0.54_932.8320m/z	0.535	932.832			✓		0.2933	[M+H-NH3]+	920			PD_C		(2S)-3-[(8Z,11Z,14Z,17Z)-icosa-8,11,14,17-tetraenoyloxy]-2-(octadecyloxy)propyl (13Z,16Z)-docosa-13,16-dienoate	C63H112O5	948.851			HMDB0054636	131765208	JWOUNOKQOBGPPN-ISQSGKIASA-N	Human Metabolome Database
1	845	16	0.54_932.8320m/z	0.535	932.832			✓		0.2933	[M+H-NH3]+	920			PD_C		(2R)-2-[(11Z,14Z)-icosa-11,14-dienoyloxy]-3-(octadecyloxy)propyl (7Z,10Z,13Z,16Z)-docosa-7,10,13,16-tetraenoate	C63H112O5	948.851			HMDB0054801	131765362	XWSIPXKDOXVBDJ-RYFLYLGESA-N	Human Metabolome Database
1	845	17	0.54_932.8320m/z	0.535	932.832			✓		0.2933	[M+H-NH3]+	920			PD_C		(2R)-2-[(11Z)-icos-11-enoyloxy]-3-(octadecyloxy)propyl (4Z,7Z,10Z,13Z,16Z)-docosa-4,7,10,13,16-pentaenoate	C63H112O5	948.851			HMDB0055004	131765548	PUZHVGYKYYGDMS-JMRFTNCESA-N	Human Metabolome Database
1	845	18	0.54_932.8320m/z	0.535	932.832			✓		0.2933	[M+H-NH3]+	920			PD_C		(2R)-1-[(8Z,11Z,14Z,17Z)-icosa-8,11,14,17-tetraenoyloxy]-3-(octadecyloxy)propan-2-yl (13Z,16Z)-docosa-13,16-dienoate	C63H112O5	948.851			HMDB0055640	131766160	SQBQHLQBUHBYQJ-ISQSGKIASA-N	Human Metabolome Database
1	845	19	0.54_932.8320m/z	0.535	932.832			✓		0.2933	[M+H-NH3]+	920			PD_C		(2R)-1-[(5Z,8Z,11Z,14Z,17Z)-icosa-5,8,11,14,17-pentaenoyloxy]-3-(octadecyloxy)propan-2-yl (13Z)-docos-13-enoate	C63H112O5	948.851			HMDB0055740	131766256	FZXHRPROYXAPTJ-YQRHRKITSA-N	Human Metabolome Database
1	845	20	0.54_932.8320m/z	0.535	932.832			✓		0.2933	[M+H-NH3]+	920			PD_C		(2R)-2-[(11Z)-icos-11-enoyloxy]-3-(octadecyloxy)propyl (7Z,10Z,13Z,16Z,19Z)-docosa-7,10,13,16,19-pentaenoate	C63H112O5	948.851			HMDB0055839	131766343	GDUXUDRMHCHQQG-BALULRCSSA-N	Human Metabolome Database
1	845	21	0.54_932.8320m/z	0.535	932.832			✓		0.2933	[M+H-NH3]+	920			PD_C		(2R)-2-(icosanoyloxy)-3-(octadecyloxy)propyl (4Z,7Z,10Z,13Z,16Z,19Z)-docosa-4,7,10,13,16,19-hexaenoate	C63H112O5	948.851			HMDB0055902		PEARNUYKYUAPTL-HADYNFRGSA-N	Human Metabolome Database
1	860	2	0.54_856.1761m/z	0.535	856.176			✓		1.4518	[M+CH3OH+H]+	989			PD_C		{[(2R,3S,4R,5R)-5-(6-amino-9H-purin-9-yl)-4-hydroxy-2-({[hydroxy({hydroxy[(3R)-3-hydroxy-2,2-dimethyl-3-[(2-{[2-(propanoylsulfanyl)ethyl]carbamoyl}ethyl)carbamoyl]propoxy]phosphoryl}oxy)phosphoryl]oxy}methyl)oxolan-3-yl]oxy}phosphonic acid	C24H40N7O17P3S	823.141		317-66-8	HMDB0001275	92753	QAQREVBBADEHPA-IEXPHMLFSA-N	Human Metabolome Database
1	1095	1	0.54_531.0133m/z	0.535	531.013			✓		2.1074	[M+CH3OH+H]+	983			PD_C		3-[2-(2,4-dinitrophenyl)diazen-1-yl]-4-hydroxynaphthalene-2,7-disulfonic acid	C16H10N4O11S2	497.979			HMDB0256394	79466	AYCFJUKXFTYTGH-UHFFFAOYSA-N	Human Metabolome Database
1	1148	1	0.54_1025.4624m/z	0.535	1025.46			✓		0.2274	[M-e]+	999			PD_C		[(1R,9R,18S,19S,21R,22S,23S,24S,26R)-26-(4-amino-2-oxo-1,2-dihydropyrimidin-1-yl)-4,6,19,21,23,24-hexahydroxy-22-[(1E,3S)-3-hydroxyoct-1-en-1-yl]-4,6,11,16-tetraoxo-3,5,7,10,25-pentaoxa-4lambda5,6lambda5-diphosphabicyclo[16.6.2]hexacosan-9-yl]methyl 10-methyldodecanoate	C45H77N3O19P2	1025.46			HMDB0292767		ADBXJFOLSVJHCX-OHLWNWCBSA-N	Human Metabolome Database
1	1148	2	0.54_1025.4624m/z	0.535	1025.46			✓		0.2274	[M-e]+	999			PD_C		(1R,9R,19S,20S,22R,23S,24S,25S,27R)-27-(4-amino-2-oxo-1,2-dihydropyrimidin-1-yl)-4,6,20,22,24,25-hexahydroxy-23-[(1E,3S)-3-hydroxyoct-1-en-1-yl]-4,6,12,17-tetraoxo-3,5,7,11,26-pentaoxa-4lambda5,6lambda5-diphosphabicyclo[17.6.2]heptacosan-9-yl 10-methyldodecanoate	C45H77N3O19P2	1025.46			HMDB0292768		PEWMQNSJYIBFTK-YOWFJJRDSA-N	Human Metabolome Database
1	1148	3	0.54_1025.4624m/z	0.535	1025.46			✓		0.2274	[M-e]+	999			PD_C		[(1R,9R,15Z,18S,19S,23R,24R,25S,27R)-27-(4-amino-2-oxo-1,2-dihydropyrimidin-1-yl)-4,6,19,21,24,25-hexahydroxy-23-[(1E,3S)-3-hydroxyoct-1-en-1-yl]-4,6,11-trioxo-3,5,7,10,22,26-hexaoxa-4lambda5,6lambda5-diphosphabicyclo[16.7.2]heptacos-15-en-9-yl]methyl 10-methyldodecanoate	C45H77N3O19P2	1025.46			HMDB0292777		IJCIAXBMCOCLRC-BESPFHPVSA-N	Human Metabolome Database
1	1148	4	0.54_1025.4624m/z	0.535	1025.46			✓		0.2274	[M-e]+	999			PD_C		(1R,9R,16Z,19S,20S,24R,25R,26S,28R)-28-(4-amino-2-oxo-1,2-dihydropyrimidin-1-yl)-4,6,20,22,25,26-hexahydroxy-24-[(1E,3S)-3-hydroxyoct-1-en-1-yl]-4,6,12-trioxo-3,5,7,11,23,27-hexaoxa-4lambda5,6lambda5-diphosphabicyclo[17.7.2]octacos-16-en-9-yl 10-methyldodecanoate	C45H77N3O19P2	1025.46			HMDB0292778		YNSMGQZNXKWQEE-VIHGBLTCSA-N	Human Metabolome Database
1	1148	5	0.54_1025.4624m/z	0.535	1025.46			✓		0.2274	[M-e]+	999			PD_C		[(1R,9R,18S,19S,21R,22S,23S,24S,26R)-26-(4-amino-2-oxo-1,2-dihydropyrimidin-1-yl)-4,6,19,21,23,24-hexahydroxy-22-[(1E,3S)-3-hydroxyoct-1-en-1-yl]-4,6,11,16-tetraoxo-3,5,7,10,25-pentaoxa-4lambda5,6lambda5-diphosphabicyclo[16.6.2]hexacosan-9-yl]methyl 11-methyldodecanoate	C45H77N3O19P2	1025.46			HMDB0293391		SXBAJKLHXKXWOR-BFOHHOKGSA-N	Human Metabolome Database
1	1148	6	0.54_1025.4624m/z	0.535	1025.46			✓		0.2274	[M-e]+	999			PD_C		(1R,9R,19S,20S,22R,23S,24S,25S,27R)-27-(4-amino-2-oxo-1,2-dihydropyrimidin-1-yl)-4,6,20,22,24,25-hexahydroxy-23-[(1E,3S)-3-hydroxyoct-1-en-1-yl]-4,6,12,17-tetraoxo-3,5,7,11,26-pentaoxa-4lambda5,6lambda5-diphosphabicyclo[17.6.2]heptacosan-9-yl 11-methyldodecanoate	C45H77N3O19P2	1025.46			HMDB0293392		FMPNTRPZUAMIMY-QFFNKBKNSA-N	Human Metabolome Database
1	1148	7	0.54_1025.4624m/z	0.535	1025.46			✓		0.2274	[M-e]+	999			PD_C		[(1R,9R,15Z,18S,19S,23R,24R,25S,27R)-27-(4-amino-2-oxo-1,2-dihydropyrimidin-1-yl)-4,6,19,21,24,25-hexahydroxy-23-[(1E,3S)-3-hydroxyoct-1-en-1-yl]-4,6,11-trioxo-3,5,7,10,22,26-hexaoxa-4lambda5,6lambda5-diphosphabicyclo[16.7.2]heptacos-15-en-9-yl]methyl 11-methyldodecanoate	C45H77N3O19P2	1025.46			HMDB0293401		URVRLCRGHJSKBG-ZPDAUKDSSA-N	Human Metabolome Database
1	1148	8	0.54_1025.4624m/z	0.535	1025.46			✓		0.2274	[M-e]+	999			PD_C		(1R,9R,16Z,19S,20S,24R,25R,26S,28R)-28-(4-amino-2-oxo-1,2-dihydropyrimidin-1-yl)-4,6,20,22,25,26-hexahydroxy-24-[(1E,3S)-3-hydroxyoct-1-en-1-yl]-4,6,12-trioxo-3,5,7,11,23,27-hexaoxa-4lambda5,6lambda5-diphosphabicyclo[17.7.2]octacos-16-en-9-yl 11-methyldodecanoate	C45H77N3O19P2	1025.46			HMDB0293402		IGGLMOLHLSMWJK-HZIFVEHSSA-N	Human Metabolome Database
1	1148	9	0.54_1025.4624m/z	0.535	1025.46			✓		2.2156	[2M+H]+	908			PD_C		2-(6,7-dimethoxy-1-{2-[4-(trifluoromethyl)phenyl]ethyl}-1,2,3,4-tetrahydroisoquinolin-2-yl)-N-methyl-2-phenylacetamide	C29H31F3N2O3	512.229			HMDB0248172	11627655	DKMACHNQISHMDN-UHFFFAOYSA-N	Human Metabolome Database
1	1148	10	0.54_1025.4624m/z	0.535	1025.46			✓		1.3619	[M+Na]+	999			PD_C		{[(1S,6R,15S,16S,18R,19S,20R,21R,22R,23S,24R)-6-{[(9Z)-hexadec-9-enoyloxy]methyl}-3,16,18,20,22,23,24-heptahydroxy-19-[(1E,3S)-3-hydroxyoct-1-en-1-yl]-3,8,13-trioxo-2,4,7-trioxa-3lambda5-phosphabicyclo[13.6.3]tetracosan-21-yl]oxy}phosphonic acid	C45H80O20P2	1002.47			HMDB0278547		MWCIYAUOGAVKMG-VDRVWJHHSA-N	Human Metabolome Database
1	1148	11	0.54_1025.4624m/z	0.535	1025.46			✓		1.3619	[M+Na]+	999			PD_C		{[(1S,6R,16S,17S,19R,20S,21R,22R,23R,24S,25R)-6-[(9Z)-hexadec-9-enoyloxy]-3,17,19,21,23,24,25-heptahydroxy-20-[(1E,3S)-3-hydroxyoct-1-en-1-yl]-3,9,14-trioxo-2,4,8-trioxa-3lambda5-phosphabicyclo[14.6.3]pentacosan-22-yl]oxy}phosphonic acid	C45H80O20P2	1002.47			HMDB0278548		NXDPBVZACZUTDO-GAAXSQHASA-N	Human Metabolome Database
1	1148	12	0.54_1025.4624m/z	0.535	1025.46			✓		1.3619	[M+Na]+	999			PD_C		{[(1S,6R,12Z,15S,16S,20R,21R,22R,23R,24S,25R)-6-{[(9Z)-hexadec-9-enoyloxy]methyl}-3,16,18,21,23,24,25-heptahydroxy-20-[(1E,3S)-3-hydroxyoct-1-en-1-yl]-3,8-dioxo-2,4,7,19-tetraoxa-3lambda5-phosphabicyclo[13.7.3]pentacos-12-en-22-yl]oxy}phosphonic acid	C45H80O20P2	1002.47			HMDB0278557		AYZMMAOBFBQLEP-LFEFPKOQSA-N	Human Metabolome Database
1	1148	13	0.54_1025.4624m/z	0.535	1025.46			✓		1.3619	[M+Na]+	999			PD_C		{[(1S,6R,13Z,16S,17S,21R,22R,23R,24R,25S,26R)-6-[(9Z)-hexadec-9-enoyloxy]-3,17,19,22,24,25,26-heptahydroxy-21-[(1E,3S)-3-hydroxyoct-1-en-1-yl]-3,9-dioxo-2,4,8,20-tetraoxa-3lambda5-phosphabicyclo[14.7.3]hexacos-13-en-23-yl]oxy}phosphonic acid	C45H80O20P2	1002.47			HMDB0278558		FIYKBFBZZVWRFA-LFEFPKOQSA-N	Human Metabolome Database
1	1148	14	0.54_1025.4624m/z	0.535	1025.46			✓		3.7898	[2M+3H2O+2H]2+	999			PD_C		[(1R,9R,18S,19S,21R,22S,23S,24S,26R)-26-(4-amino-2-oxo-1,2-dihydropyrimidin-1-yl)-4,6,19,21,23,24-hexahydroxy-22-[(1E,3S)-3-hydroxyoct-1-en-1-yl]-4,6,11,16-tetraoxo-3,5,7,10,25-pentaoxa-4lambda5,6lambda5-diphosphabicyclo[16.6.2]hexacosan-9-yl]methyl 10-methylundecanoate	C44H75N3O19P2	1011.45			HMDB0293287		XHAKDAVOXIGQBZ-QORADWICSA-N	Human Metabolome Database
1	1148	15	0.54_1025.4624m/z	0.535	1025.46			✓		3.7898	[2M+3H2O+2H]2+	999			PD_C		(1R,9R,19S,20S,22R,23S,24S,25S,27R)-27-(4-amino-2-oxo-1,2-dihydropyrimidin-1-yl)-4,6,20,22,24,25-hexahydroxy-23-[(1E,3S)-3-hydroxyoct-1-en-1-yl]-4,6,12,17-tetraoxo-3,5,7,11,26-pentaoxa-4lambda5,6lambda5-diphosphabicyclo[17.6.2]heptacosan-9-yl 10-methylundecanoate	C44H75N3O19P2	1011.45			HMDB0293288		RCOFOXODYVYEJA-ZKRGPYOPSA-N	Human Metabolome Database
1	1148	16	0.54_1025.4624m/z	0.535	1025.46			✓		3.7898	[2M+3H2O+2H]2+	999			PD_C		[(1R,9R,15Z,18S,19S,23R,24R,25S,27R)-27-(4-amino-2-oxo-1,2-dihydropyrimidin-1-yl)-4,6,19,21,24,25-hexahydroxy-23-[(1E,3S)-3-hydroxyoct-1-en-1-yl]-4,6,11-trioxo-3,5,7,10,22,26-hexaoxa-4lambda5,6lambda5-diphosphabicyclo[16.7.2]heptacos-15-en-9-yl]methyl 10-methylundecanoate	C44H75N3O19P2	1011.45			HMDB0293297		XKPHOMUUTSHKHJ-KVYVISEHSA-N	Human Metabolome Database
1	1148	17	0.54_1025.4624m/z	0.535	1025.46			✓		3.7898	[2M+3H2O+2H]2+	999			PD_C		(1R,9R,16Z,19S,20S,24R,25R,26S,28R)-28-(4-amino-2-oxo-1,2-dihydropyrimidin-1-yl)-4,6,20,22,25,26-hexahydroxy-24-[(1E,3S)-3-hydroxyoct-1-en-1-yl]-4,6,12-trioxo-3,5,7,11,23,27-hexaoxa-4lambda5,6lambda5-diphosphabicyclo[17.7.2]octacos-16-en-9-yl 10-methylundecanoate	C44H75N3O19P2	1011.45			HMDB0293298		UPRAVGRBBYDNHQ-PDXAUEAASA-N	Human Metabolome Database
1	1177	1	0.54_463.0255m/z	0.535	463.026			✓		1.6653	[M+2Na-H]+	999			PD_C		2-{[5,8-dihydroxy-3-(4-hydroxyphenyl)-4-oxo-4H-chromen-7-yl]oxy}-3-hydroxybutanedioic acid	C19H14O11	418.054		194664-54-5	HMDB0034590	10070618	DGJSSBCAHRQASY-UHFFFAOYSA-N	Human Metabolome Database
1	1382	1	0.54_793.5132m/z	0.535	793.513					0.8475	[2M+Na]+	965			PD_C	132850409	Docosahexaenoylglycine	C24H35NO3	385.262		132850409			BEYWKSIFICEQGH-KUBAVDMBSA-N	HR_MSMS_NIST 2020 Pos (Part 2)
1	1382	14	0.54_793.5132m/z	0.535	793.513					0.8475	[2M+Na]+	965			PD_C		2-(docosa-4,7,10,13,16,19-hexaenamido)acetic acid	C24H35NO3	385.262			HMDB0242014		BEYWKSIFICEQGH-UHFFFAOYSA-N	Human Metabolome Database
1	1382	15	0.54_793.5132m/z	0.535	793.513					0.8475	[2M+Na]+	965			PD_C		5-(diethylamino)-2-methylpent-3-yn-2-yl 2-cyclohexyl-2-hydroxy-2-phenylacetate	C24H35NO3	385.262			HMDB0258802		DMEPDNFRHUGNPT-UHFFFAOYSA-N	Human Metabolome Database
1	1382	17	0.54_793.5132m/z	0.535	793.513					0.8008	[M+NH4]+	900			PD_C		(2-aminoethoxy)[(2R)-3-[(6Z,9Z,12Z)-octadeca-6,9,12-trienoyloxy]-2-{[(6E,8Z,11Z,14Z)-5-oxoicosa-6,8,11,14-tetraenoyl]oxy}propoxy]phosphinic acid	C43H70NO9P	775.479			HMDB0261552		HLGYCMQKCNRGCM-ZDOFGMEHSA-N	Human Metabolome Database
1	1382	18	0.54_793.5132m/z	0.535	793.513					0.8008	[M+NH4]+	900			PD_C		(2-aminoethoxy)[(2R)-2-[(6Z,9Z,12Z)-octadeca-6,9,12-trienoyloxy]-3-{[(6E,8Z,11Z,14Z)-5-oxoicosa-6,8,11,14-tetraenoyl]oxy}propoxy]phosphinic acid	C43H70NO9P	775.479			HMDB0261553		HBEQCSFUQFVDGB-ZDOFGMEHSA-N	Human Metabolome Database
1	1382	19	0.54_793.5132m/z	0.535	793.513					0.8008	[M+NH4]+	900			PD_C		(2-aminoethoxy)[(2R)-3-[(6Z,9Z,12Z)-octadeca-6,9,12-trienoyloxy]-2-{[(5Z,8Z,11Z,13E)-15-oxoicosa-5,8,11,13-tetraenoyl]oxy}propoxy]phosphinic acid	C43H70NO9P	775.479			HMDB0261554		YMPVCWQOODJWCV-ANMWKESQSA-N	Human Metabolome Database
1	1382	20	0.54_793.5132m/z	0.535	793.513					0.8008	[M+NH4]+	900			PD_C		(2-aminoethoxy)[(2R)-2-[(6Z,9Z,12Z)-octadeca-6,9,12-trienoyloxy]-3-{[(5Z,8Z,11Z,13E)-15-oxoicosa-5,8,11,13-tetraenoyl]oxy}propoxy]phosphinic acid	C43H70NO9P	775.479			HMDB0261555		DEGHDRHRULCZMR-JPMCHQRKSA-N	Human Metabolome Database
1	1382	21	0.54_793.5132m/z	0.535	793.513					0.8008	[M+NH4]+	900			PD_C		(2-aminoethoxy)[(2R)-2-{[(5Z,8Z,11Z,14Z,16E,18R)-18-hydroxyicosa-5,8,11,14,16-pentaenoyl]oxy}-3-[(6Z,9Z,12Z)-octadeca-6,9,12-trienoyloxy]propoxy]phosphinic acid	C43H70NO9P	775.479			HMDB0261566		RZTVQUNSKWGMNZ-WYRGKRFSSA-N	Human Metabolome Database
1	1382	22	0.54_793.5132m/z	0.535	793.513					0.8008	[M+NH4]+	900			PD_C		(2-aminoethoxy)[(2R)-3-{[(5Z,8Z,11Z,14Z,16E,18S)-18-hydroxyicosa-5,8,11,14,16-pentaenoyl]oxy}-2-[(6Z,9Z,12Z)-octadeca-6,9,12-trienoyloxy]propoxy]phosphinic acid	C43H70NO9P	775.479			HMDB0261567		JHISHGVYAQFLCM-IJEWPGFTSA-N	Human Metabolome Database
1	1382	23	0.54_793.5132m/z	0.535	793.513					0.8008	[M+NH4]+	900			PD_C			C43H70NO9P	775.479			HMDB0261568		FNUMIETWTDDKIW-IIXALFSRSA-N	Human Metabolome Database
1	1382	24	0.54_793.5132m/z	0.535	793.513					0.8008	[M+NH4]+	900			PD_C			C43H70NO9P	775.479			HMDB0261569		LJPKVFMUYUZRFM-VGTUBBQFSA-N	Human Metabolome Database
1	1382	25	0.54_793.5132m/z	0.535	793.513					0.8008	[M+NH4]+	900			PD_C		(2-aminoethoxy)[(2R)-2-{[(5Z,8Z,10E,14Z,17Z)-12-hydroxyicosa-5,8,10,14,17-pentaenoyl]oxy}-3-[(6Z,9Z,12Z)-octadeca-6,9,12-trienoyloxy]propoxy]phosphinic acid	C43H70NO9P	775.479			HMDB0261570		XQDDDXJSWZTAJJ-QSNPYTLFSA-N	Human Metabolome Database
1	1382	26	0.54_793.5132m/z	0.535	793.513					0.8008	[M+NH4]+	900			PD_C		(2-aminoethoxy)[(2R)-3-{[(5Z,8Z,10E,14Z,17Z)-12-hydroxyicosa-5,8,10,14,17-pentaenoyl]oxy}-2-[(6Z,9Z,12Z)-octadeca-6,9,12-trienoyloxy]propoxy]phosphinic acid	C43H70NO9P	775.479			HMDB0261571		QUKGRCUMCWICKL-PXVRVDBXSA-N	Human Metabolome Database
1	1382	27	0.54_793.5132m/z	0.535	793.513					0.8008	[M+NH4]+	900			PD_C		(2-aminoethoxy)[(2R)-2-{[(6E,8Z,11Z,14Z,17Z)-5-hydroxyicosa-6,8,11,14,17-pentaenoyl]oxy}-3-[(6Z,9Z,12Z)-octadeca-6,9,12-trienoyloxy]propoxy]phosphinic acid	C43H70NO9P	775.479			HMDB0261572		VDIKBZDWGZWMKK-HQNZRZKOSA-N	Human Metabolome Database
1	1382	28	0.54_793.5132m/z	0.535	793.513					0.8008	[M+NH4]+	900			PD_C		(2-aminoethoxy)[(2R)-3-{[(6E,8Z,11Z,14Z,17Z)-5-hydroxyicosa-6,8,11,14,17-pentaenoyl]oxy}-2-[(6Z,9Z,12Z)-octadeca-6,9,12-trienoyloxy]propoxy]phosphinic acid	C43H70NO9P	775.479			HMDB0261573		XXMIFDWXGVGNCP-HQNZRZKOSA-N	Human Metabolome Database
1	1382	29	0.54_793.5132m/z	0.535	793.513					0.8008	[M+NH4]+	900			PD_C		(2-aminoethoxy)[(2R)-3-[(9Z,12Z,15Z)-octadeca-9,12,15-trienoyloxy]-2-{[(6E,8Z,11Z,14Z)-5-oxoicosa-6,8,11,14-tetraenoyl]oxy}propoxy]phosphinic acid	C43H70NO9P	775.479			HMDB0261656		OMCFVOYJLRQQPG-OWEKAFQGSA-N	Human Metabolome Database
1	1382	30	0.54_793.5132m/z	0.535	793.513					0.8008	[M+NH4]+	900			PD_C		(2-aminoethoxy)[(2R)-2-[(9Z,12Z,15Z)-octadeca-9,12,15-trienoyloxy]-3-{[(6E,8Z,11Z,14Z)-5-oxoicosa-6,8,11,14-tetraenoyl]oxy}propoxy]phosphinic acid	C43H70NO9P	775.479			HMDB0261657		HSTYVVUJBQKZCM-OWEKAFQGSA-N	Human Metabolome Database
1	1382	31	0.54_793.5132m/z	0.535	793.513					0.8008	[M+NH4]+	900			PD_C		(2-aminoethoxy)[(2R)-3-[(9Z,12Z,15Z)-octadeca-9,12,15-trienoyloxy]-2-{[(5Z,8Z,11Z,13E)-15-oxoicosa-5,8,11,13-tetraenoyl]oxy}propoxy]phosphinic acid	C43H70NO9P	775.479			HMDB0261658		UBYYPYPAPDCMMS-OUWBWXIOSA-N	Human Metabolome Database
1	1382	32	0.54_793.5132m/z	0.535	793.513					0.8008	[M+NH4]+	900			PD_C		(2-aminoethoxy)[(2R)-2-[(9Z,12Z,15Z)-octadeca-9,12,15-trienoyloxy]-3-{[(5Z,8Z,11Z,13E)-15-oxoicosa-5,8,11,13-tetraenoyl]oxy}propoxy]phosphinic acid	C43H70NO9P	775.479			HMDB0261659		CQYXHNLXWWYFLD-DCLWDSCDSA-N	Human Metabolome Database
1	1382	33	0.54_793.5132m/z	0.535	793.513					0.8008	[M+NH4]+	900			PD_C		(2-aminoethoxy)[(2R)-2-{[(5Z,8Z,11Z,14Z,16E,18R)-18-hydroxyicosa-5,8,11,14,16-pentaenoyl]oxy}-3-[(9Z,12Z,15Z)-octadeca-9,12,15-trienoyloxy]propoxy]phosphinic acid	C43H70NO9P	775.479			HMDB0261670		HXSBTQBSCQALRF-TVMASTGYSA-N	Human Metabolome Database
1	1382	34	0.54_793.5132m/z	0.535	793.513					0.8008	[M+NH4]+	900			PD_C		(2-aminoethoxy)[(2R)-3-{[(5Z,8Z,11Z,14Z,16E,18S)-18-hydroxyicosa-5,8,11,14,16-pentaenoyl]oxy}-2-[(9Z,12Z,15Z)-octadeca-9,12,15-trienoyloxy]propoxy]phosphinic acid	C43H70NO9P	775.479			HMDB0261671		KNMFHGFBWADSEO-KZQCUPHUSA-N	Human Metabolome Database
1	1382	35	0.54_793.5132m/z	0.535	793.513					0.8008	[M+NH4]+	900			PD_C			C43H70NO9P	775.479			HMDB0261672		LMDJWZIDSYJPTM-SFLXASDFSA-N	Human Metabolome Database
1	1382	36	0.54_793.5132m/z	0.535	793.513					0.8008	[M+NH4]+	900			PD_C		(2-aminoethoxy)[(2R)-3-{[(5Z,8Z,11Z,13E,17Z)-16-hydroxyicosa-5,8,11,13,17-pentaenoyl]oxy}-2-[(9Z,12Z,15Z)-octadeca-9,12,15-trienoyloxy]propoxy]phosphinic acid	C43H70NO9P	775.479			HMDB0261673		NCFLJKCSPQLDHP-NFNVDGKFSA-N	Human Metabolome Database
1	1382	37	0.54_793.5132m/z	0.535	793.513					0.8008	[M+NH4]+	900			PD_C		(2-aminoethoxy)[(2R)-2-{[(5Z,8Z,10E,14Z,17Z)-12-hydroxyicosa-5,8,10,14,17-pentaenoyl]oxy}-3-[(9Z,12Z,15Z)-octadeca-9,12,15-trienoyloxy]propoxy]phosphinic acid	C43H70NO9P	775.479			HMDB0261674		XAQIBRKVZLFNHI-OBESSZAHSA-N	Human Metabolome Database
1	1382	38	0.54_793.5132m/z	0.535	793.513					0.8008	[M+NH4]+	900			PD_C		(2-aminoethoxy)[(2R)-3-{[(5Z,8Z,10E,14Z,17Z)-12-hydroxyicosa-5,8,10,14,17-pentaenoyl]oxy}-2-[(9Z,12Z,15Z)-octadeca-9,12,15-trienoyloxy]propoxy]phosphinic acid	C43H70NO9P	775.479			HMDB0261675		PITLDPFKXZVMLR-HCAIEYIFSA-N	Human Metabolome Database
1	1382	39	0.54_793.5132m/z	0.535	793.513					0.8008	[M+NH4]+	900			PD_C		(2-aminoethoxy)[(2R)-2-{[(6E,8Z,11Z,14Z,17Z)-5-hydroxyicosa-6,8,11,14,17-pentaenoyl]oxy}-3-[(9Z,12Z,15Z)-octadeca-9,12,15-trienoyloxy]propoxy]phosphinic acid	C43H70NO9P	775.479			HMDB0261676		VRCLYPJMBDDVCD-UDGIKBPXSA-N	Human Metabolome Database
1	1382	40	0.54_793.5132m/z	0.535	793.513					0.8008	[M+NH4]+	900			PD_C			C43H70NO9P	775.479			HMDB0261677		CFKCPOMLYQBSCY-UDGIKBPXSA-N	Human Metabolome Database
1	1382	41	0.54_793.5132m/z	0.535	793.513					0.8008	[M+NH4]+	900			PD_C		(2-aminoethoxy)[(2R)-3-[(6Z,9Z,12Z,15Z)-octadeca-6,9,12,15-tetraenoyloxy]-2-{[(5Z,8Z,11Z)-13-(3-pentyloxiran-2-yl)trideca-5,8,11-trienoyl]oxy}propoxy]phosphinic acid	C43H70NO9P	775.479			HMDB0261710		YVXDDCUGDJOWCN-PPFAVXGHSA-N	Human Metabolome Database
1	1382	42	0.54_793.5132m/z	0.535	793.513					0.8008	[M+NH4]+	900			PD_C		(2-aminoethoxy)[(2R)-2-[(6Z,9Z,12Z,15Z)-octadeca-6,9,12,15-tetraenoyloxy]-3-{[(5Z,8Z,11Z)-13-(3-pentyloxiran-2-yl)trideca-5,8,11-trienoyl]oxy}propoxy]phosphinic acid	C43H70NO9P	775.479			HMDB0261711		BDHQAZQXUZAFDE-XTMZMZEFSA-N	Human Metabolome Database
1	1382	43	0.54_793.5132m/z	0.535	793.513					0.8008	[M+NH4]+	900			PD_C		(2-aminoethoxy)[(2R)-2-{[(5Z,8Z)-10-{3-[(2Z)-oct-2-en-1-yl]oxiran-2-yl}deca-5,8-dienoyl]oxy}-3-[(6Z,9Z,12Z,15Z)-octadeca-6,9,12,15-tetraenoyloxy]propoxy]phosphinic acid	C43H70NO9P	775.479			HMDB0261712		RVERRSLWTNDSSK-OGUHUTADSA-N	Human Metabolome Database
1	1382	44	0.54_793.5132m/z	0.535	793.513					0.8008	[M+NH4]+	900			PD_C		(2-aminoethoxy)[(2R)-3-{[(5Z,8Z)-10-{3-[(2Z)-oct-2-en-1-yl]oxiran-2-yl}deca-5,8-dienoyl]oxy}-2-[(6Z,9Z,12Z,15Z)-octadeca-6,9,12,15-tetraenoyloxy]propoxy]phosphinic acid	C43H70NO9P	775.479			HMDB0261713		RQVLTIKTROCPKQ-OGUHUTADSA-N	Human Metabolome Database
1	1382	45	0.54_793.5132m/z	0.535	793.513					0.8008	[M+NH4]+	900			PD_C		(2-aminoethoxy)[(2R)-3-[(6Z,9Z,12Z,15Z)-octadeca-6,9,12,15-tetraenoyloxy]-2-{[(5Z)-7-{3-[(2Z,5Z)-undeca-2,5-dien-1-yl]oxiran-2-yl}hept-5-enoyl]oxy}propoxy]phosphinic acid	C43H70NO9P	775.479			HMDB0261714		PIRJGXRPONCQBJ-CEKXHFNJSA-N	Human Metabolome Database
1	1382	46	0.54_793.5132m/z	0.535	793.513					0.8008	[M+NH4]+	900			PD_C		(2-aminoethoxy)[(2R)-2-[(6Z,9Z,12Z,15Z)-octadeca-6,9,12,15-tetraenoyloxy]-3-{[(5Z)-7-{3-[(2Z,5Z)-undeca-2,5-dien-1-yl]oxiran-2-yl}hept-5-enoyl]oxy}propoxy]phosphinic acid	C43H70NO9P	775.479			HMDB0261715		VRKMQOXHLVHMET-CEKXHFNJSA-N	Human Metabolome Database
1	1382	47	0.54_793.5132m/z	0.535	793.513					0.8008	[M+NH4]+	900			PD_C		(2-aminoethoxy)[(2R)-3-[(6Z,9Z,12Z,15Z)-octadeca-6,9,12,15-tetraenoyloxy]-2-[(4-{3-[(2Z,5Z,8Z)-tetradeca-2,5,8-trien-1-yl]oxiran-2-yl}butanoyl)oxy]propoxy]phosphinic acid	C43H70NO9P	775.479			HMDB0261716		SCVUEFYZLRQBIO-SWIJLMTISA-N	Human Metabolome Database
1	1382	48	0.54_793.5132m/z	0.535	793.513					0.8008	[M+NH4]+	900			PD_C		(2-aminoethoxy)[(2R)-2-[(6Z,9Z,12Z,15Z)-octadeca-6,9,12,15-tetraenoyloxy]-3-[(4-{3-[(2Z,5Z,8Z)-tetradeca-2,5,8-trien-1-yl]oxiran-2-yl}butanoyl)oxy]propoxy]phosphinic acid	C43H70NO9P	775.479			HMDB0261717		SQUARUVRMSWSQD-SWIJLMTISA-N	Human Metabolome Database
1	1382	49	0.54_793.5132m/z	0.535	793.513					0.8008	[M+NH4]+	900			PD_C		(2-aminoethoxy)[(2R)-2-{[(5Z,8Z,11Z,14Z)-20-hydroxyicosa-5,8,11,14-tetraenoyl]oxy}-3-[(6Z,9Z,12Z,15Z)-octadeca-6,9,12,15-tetraenoyloxy]propoxy]phosphinic acid	C43H70NO9P	775.479			HMDB0261718		VSLBEKDKJDIEHM-CLOCJVMXSA-N	Human Metabolome Database
1	1382	50	0.54_793.5132m/z	0.535	793.513					0.8008	[M+NH4]+	900			PD_C		(2-aminoethoxy)[(2R)-3-{[(5Z,8Z,11Z,14Z)-20-hydroxyicosa-5,8,11,14-tetraenoyl]oxy}-2-[(6Z,9Z,12Z,15Z)-octadeca-6,9,12,15-tetraenoyloxy]propoxy]phosphinic acid	C43H70NO9P	775.479			HMDB0261719		WENAIJCWGASIPI-OHKFHGAPSA-N	Human Metabolome Database
1	1382	51	0.54_793.5132m/z	0.535	793.513					0.8008	[M+NH4]+	900			PD_C		(2-aminoethoxy)[(2R)-2-{[(5R,6E,8Z,11Z,14Z)-5-hydroxyicosa-6,8,11,14-tetraenoyl]oxy}-3-[(6Z,9Z,12Z,15Z)-octadeca-6,9,12,15-tetraenoyloxy]propoxy]phosphinic acid	C43H70NO9P	775.479			HMDB0261720		GKEDBSLJDPYBDN-ZJDUXFRESA-N	Human Metabolome Database
1	1382	52	0.54_793.5132m/z	0.535	793.513					0.8008	[M+NH4]+	900			PD_C		(2-aminoethoxy)[(2R)-3-{[(5S,6E,8Z,11Z,14Z)-5-hydroxyicosa-6,8,11,14-tetraenoyl]oxy}-2-[(6Z,9Z,12Z,15Z)-octadeca-6,9,12,15-tetraenoyloxy]propoxy]phosphinic acid	C43H70NO9P	775.479			HMDB0261721		HBBILYYIDOSXBP-UBBWXURBSA-N	Human Metabolome Database
1	1382	53	0.54_793.5132m/z	0.535	793.513					0.8008	[M+NH4]+	900			PD_C		(2-aminoethoxy)[(2R)-2-{[(5Z,8Z,11Z,14Z,19S)-19-hydroxyicosa-5,8,11,14-tetraenoyl]oxy}-3-[(6Z,9Z,12Z,15Z)-octadeca-6,9,12,15-tetraenoyloxy]propoxy]phosphinic acid	C43H70NO9P	775.479			HMDB0261722		RZNYGNJWPZTRKC-QBYVVZSCSA-N	Human Metabolome Database
1	1382	54	0.54_793.5132m/z	0.535	793.513					0.8008	[M+NH4]+	900			PD_C		(2-aminoethoxy)[(2R)-3-{[(5Z,8Z,11Z,14Z,19R)-19-hydroxyicosa-5,8,11,14-tetraenoyl]oxy}-2-[(6Z,9Z,12Z,15Z)-octadeca-6,9,12,15-tetraenoyloxy]propoxy]phosphinic acid	C43H70NO9P	775.479			HMDB0261723		SZUOJMKWSKUCPY-OYPRWCIYSA-N	Human Metabolome Database
1	1382	55	0.54_793.5132m/z	0.535	793.513					0.8008	[M+NH4]+	900			PD_C		(2-aminoethoxy)[(2R)-2-{[(5Z,8Z,11Z,14Z,18R)-18-hydroxyicosa-5,8,11,14-tetraenoyl]oxy}-3-[(6Z,9Z,12Z,15Z)-octadeca-6,9,12,15-tetraenoyloxy]propoxy]phosphinic acid	C43H70NO9P	775.479			HMDB0261724		WXPXXIPHIZKBBV-YLPYGZAQSA-N	Human Metabolome Database
1	1382	56	0.54_793.5132m/z	0.535	793.513					0.8008	[M+NH4]+	900			PD_C		(2-aminoethoxy)[(2R)-3-{[(5Z,8Z,11Z,14Z,18S)-18-hydroxyicosa-5,8,11,14-tetraenoyl]oxy}-2-[(6Z,9Z,12Z,15Z)-octadeca-6,9,12,15-tetraenoyloxy]propoxy]phosphinic acid	C43H70NO9P	775.479			HMDB0261725		BTWDHXLVIXRICD-DHVZRVBCSA-N	Human Metabolome Database
1	1382	57	0.54_793.5132m/z	0.535	793.513					0.8008	[M+NH4]+	900			PD_C		(2-aminoethoxy)[(2R)-2-{[(5Z,8Z,11Z,14Z)-17-hydroxyicosa-5,8,11,14-tetraenoyl]oxy}-3-[(6Z,9Z,12Z,15Z)-octadeca-6,9,12,15-tetraenoyloxy]propoxy]phosphinic acid	C43H70NO9P	775.479			HMDB0261726		JNCMGTUFLHPCQE-IJNPRXAMSA-N	Human Metabolome Database
1	1382	58	0.54_793.5132m/z	0.535	793.513					0.8008	[M+NH4]+	900			PD_C		(2-aminoethoxy)[(2R)-3-{[(5Z,8Z,11Z,14Z)-17-hydroxyicosa-5,8,11,14-tetraenoyl]oxy}-2-[(6Z,9Z,12Z,15Z)-octadeca-6,9,12,15-tetraenoyloxy]propoxy]phosphinic acid	C43H70NO9P	775.479			HMDB0261727		ZDGKNAITRCJVKK-WEGPOBRVSA-N	Human Metabolome Database
1	1382	59	0.54_793.5132m/z	0.535	793.513					0.8008	[M+NH4]+	900			PD_C		(2-aminoethoxy)[(2R)-2-{[(5Z,8Z,11Z,14Z,16R)-16-hydroxyicosa-5,8,11,14-tetraenoyl]oxy}-3-[(6Z,9Z,12Z,15Z)-octadeca-6,9,12,15-tetraenoyloxy]propoxy]phosphinic acid	C43H70NO9P	775.479			HMDB0261728		KETOMIFOKRGDQW-QSASZUPLSA-N	Human Metabolome Database
1	1382	60	0.54_793.5132m/z	0.535	793.513					0.8008	[M+NH4]+	900			PD_C		(2-aminoethoxy)[(2R)-3-{[(5Z,8Z,11Z,14Z,16S)-16-hydroxyicosa-5,8,11,14-tetraenoyl]oxy}-2-[(6Z,9Z,12Z,15Z)-octadeca-6,9,12,15-tetraenoyloxy]propoxy]phosphinic acid	C43H70NO9P	775.479			HMDB0261729		WASMTQJZLLIIKM-BOHBOERPSA-N	Human Metabolome Database
1	1382	61	0.54_793.5132m/z	0.535	793.513					0.8008	[M+NH4]+	900			PD_C		(2-aminoethoxy)[(2R)-2-{[(5Z,8Z,11Z,13E,15S)-15-hydroxyicosa-5,8,11,13-tetraenoyl]oxy}-3-[(6Z,9Z,12Z,15Z)-octadeca-6,9,12,15-tetraenoyloxy]propoxy]phosphinic acid	C43H70NO9P	775.479			HMDB0261730		XPHHFBLBIYIJKM-FLKSSEJVSA-N	Human Metabolome Database
1	1382	62	0.54_793.5132m/z	0.535	793.513					0.8008	[M+NH4]+	900			PD_C		(2-aminoethoxy)[(2R)-3-{[(5Z,8Z,11Z,13E,15R)-15-hydroxyicosa-5,8,11,13-tetraenoyl]oxy}-2-[(6Z,9Z,12Z,15Z)-octadeca-6,9,12,15-tetraenoyloxy]propoxy]phosphinic acid	C43H70NO9P	775.479			HMDB0261731		NYICLLDZVOWJRP-LVPSYVOHSA-N	Human Metabolome Database
1	1382	63	0.54_793.5132m/z	0.535	793.513					0.8008	[M+NH4]+	900			PD_C		(2-aminoethoxy)[(2R)-2-{[(5Z,8Z,10E,12S,14Z)-12-hydroxyicosa-5,8,10,14-tetraenoyl]oxy}-3-[(6Z,9Z,12Z,15Z)-octadeca-6,9,12,15-tetraenoyloxy]propoxy]phosphinic acid	C43H70NO9P	775.479			HMDB0261732		HXDVNCRRVHICSV-FFENDVJJSA-N	Human Metabolome Database
1	1382	64	0.54_793.5132m/z	0.535	793.513					0.8008	[M+NH4]+	900			PD_C		(2-aminoethoxy)[(2R)-3-{[(5Z,8Z,10E,12R,14Z)-12-hydroxyicosa-5,8,10,14-tetraenoyl]oxy}-2-[(6Z,9Z,12Z,15Z)-octadeca-6,9,12,15-tetraenoyloxy]propoxy]phosphinic acid	C43H70NO9P	775.479			HMDB0261733		XFNVGZSPHACRAK-GWOYSJEKSA-N	Human Metabolome Database
1	1382	65	0.54_793.5132m/z	0.535	793.513					0.8008	[M+NH4]+	900			PD_C		(2-aminoethoxy)[(2R)-2-{[(5E,8Z,11R,12Z,14Z)-11-hydroxyicosa-5,8,12,14-tetraenoyl]oxy}-3-[(6Z,9Z,12Z,15Z)-octadeca-6,9,12,15-tetraenoyloxy]propoxy]phosphinic acid	C43H70NO9P	775.479			HMDB0261734		ROMLPTYEUIOLEJ-LSPQDJOESA-N	Human Metabolome Database
1	1382	66	0.54_793.5132m/z	0.535	793.513					0.8008	[M+NH4]+	900			PD_C		(2-aminoethoxy)[(2R)-3-{[(5E,8Z,11S,12Z,14Z)-11-hydroxyicosa-5,8,12,14-tetraenoyl]oxy}-2-[(6Z,9Z,12Z,15Z)-octadeca-6,9,12,15-tetraenoyloxy]propoxy]phosphinic acid	C43H70NO9P	775.479			HMDB0261735		RVIGHHUXHGTPQM-BUXFITPISA-N	Human Metabolome Database
1	1382	67	0.54_793.5132m/z	0.535	793.513					0.8008	[M+NH4]+	900			PD_C		(2-aminoethoxy)[(2R)-2-{[(5E,7Z,11Z,14Z)-9-hydroxyicosa-5,7,11,14-tetraenoyl]oxy}-3-[(6Z,9Z,12Z,15Z)-octadeca-6,9,12,15-tetraenoyloxy]propoxy]phosphinic acid	C43H70NO9P	775.479			HMDB0261736		RHDQANRFVUOUCM-SYVOWHOGSA-N	Human Metabolome Database
1	1382	68	0.54_793.5132m/z	0.535	793.513					0.8008	[M+NH4]+	900			PD_C		(2-aminoethoxy)[(2R)-3-{[(5E,7Z,11Z,14Z)-9-hydroxyicosa-5,7,11,14-tetraenoyl]oxy}-2-[(6Z,9Z,12Z,15Z)-octadeca-6,9,12,15-tetraenoyloxy]propoxy]phosphinic acid	C43H70NO9P	775.479			HMDB0261737		YMQAXFAFQKJADC-SYVOWHOGSA-N	Human Metabolome Database
1	1382	69	0.54_793.5132m/z	0.535	793.513					0.8008	[M+NH4]+	900			PD_C		(2-aminoethoxy)[(2R)-3-[(5Z,8Z,11Z,14Z,17Z)-icosa-5,8,11,14,17-pentaenoyloxy]-2-{[(10E,12Z)-9-oxooctadeca-10,12-dienoyl]oxy}propoxy]phosphinic acid	C43H70NO9P	775.479			HMDB0262596		RTTUONIHJRNQNB-DADJNAIHSA-N	Human Metabolome Database
1	1382	70	0.54_793.5132m/z	0.535	793.513					0.8008	[M+NH4]+	900			PD_C		(2-aminoethoxy)[(2R)-2-[(5Z,8Z,11Z,14Z,17Z)-icosa-5,8,11,14,17-pentaenoyloxy]-3-{[(10E,12Z)-9-oxooctadeca-10,12-dienoyl]oxy}propoxy]phosphinic acid	C43H70NO9P	775.479			HMDB0262597		LCCZFOYFIHQMSA-DADJNAIHSA-N	Human Metabolome Database
1	1382	71	0.54_793.5132m/z	0.535	793.513					0.8008	[M+NH4]+	900			PD_C		(2-aminoethoxy)[(2R)-3-[(5Z,8Z,11Z,14Z,17Z)-icosa-5,8,11,14,17-pentaenoyloxy]-2-{[(9Z,11E)-13-oxooctadeca-9,11-dienoyl]oxy}propoxy]phosphinic acid	C43H70NO9P	775.479			HMDB0262598		IVBMMBFWSFYADJ-DCLWDSCDSA-N	Human Metabolome Database
1	1382	72	0.54_793.5132m/z	0.535	793.513					0.8008	[M+NH4]+	900			PD_C		(2-aminoethoxy)[(2R)-2-[(5Z,8Z,11Z,14Z,17Z)-icosa-5,8,11,14,17-pentaenoyloxy]-3-{[(9Z,11E)-13-oxooctadeca-9,11-dienoyl]oxy}propoxy]phosphinic acid	C43H70NO9P	775.479			HMDB0262599		DYLUKOYHDMAATG-AOHVVKIJSA-N	Human Metabolome Database
1	1382	73	0.54_793.5132m/z	0.535	793.513					0.8008	[M+NH4]+	900			PD_C		(2-aminoethoxy)[(2R)-2-{[(10E,12E,15E)-9-hydroxyoctadeca-10,12,15-trienoyl]oxy}-3-[(5Z,8Z,11Z,14Z,17Z)-icosa-5,8,11,14,17-pentaenoyloxy]propoxy]phosphinic acid	C43H70NO9P	775.479			HMDB0262634		ZSNDRUGAFIUHOE-XNELGNBJSA-N	Human Metabolome Database
1	1382	74	0.54_793.5132m/z	0.535	793.513					0.8008	[M+NH4]+	900			PD_C		(2-aminoethoxy)[(2R)-3-{[(10E,12E,15E)-9-hydroxyoctadeca-10,12,15-trienoyl]oxy}-2-[(5Z,8Z,11Z,14Z,17Z)-icosa-5,8,11,14,17-pentaenoyloxy]propoxy]phosphinic acid	C43H70NO9P	775.479			HMDB0262635		BCQOGJDDKXLHRX-XNELGNBJSA-N	Human Metabolome Database
1	1382	75	0.54_793.5132m/z	0.535	793.513					0.8008	[M+NH4]+	900			PD_C		(2-aminoethoxy)[(2R)-2-{[(9E,11E,15E)-13-hydroxyoctadeca-9,11,15-trienoyl]oxy}-3-[(5Z,8Z,11Z,14Z,17Z)-icosa-5,8,11,14,17-pentaenoyloxy]propoxy]phosphinic acid	C43H70NO9P	775.479			HMDB0262636		ALBWJZCCVRAMTF-TYVBBBPDSA-N	Human Metabolome Database
1	1382	76	0.54_793.5132m/z	0.535	793.513					0.8008	[M+NH4]+	900			PD_C		(2-aminoethoxy)[(2R)-3-{[(9E,11E,15E)-13-hydroxyoctadeca-9,11,15-trienoyl]oxy}-2-[(5Z,8Z,11Z,14Z,17Z)-icosa-5,8,11,14,17-pentaenoyloxy]propoxy]phosphinic acid	C43H70NO9P	775.479			HMDB0262637		SIBPDXMBCLVEQE-LQBRMMBHSA-N	Human Metabolome Database
1	1382	93	0.54_793.5132m/z	0.535	793.513					4.4984	[2M+H]+	970			PD_C	75874327	16,16-Dimethyl-6-ketoprostaglandin E1	C22H36O6	396.251		75874327			BWEWJWWBXZXMHO-XDCFTEKWSA-N	HR_MSMS_NIST 2020 Pos (Part 2)
1	1706	1	0.54_922.8817m/z	0.535	922.882			✓		2.2176	[M+NH4]+	960			PD_C		(2S)-2-(hexadecanoyloxy)-3-(pentadecanoyloxy)propyl tetracosanoate	C58H112O6	904.846			HMDB0043023	131754157	LOOMAZQCFHMXCB-GNFJTHHVSA-N	Human Metabolome Database
1	1706	2	0.54_922.8817m/z	0.535	922.882			✓		2.2176	[M+NH4]+	960			PD_C		(2S)-2-(octadecanoyloxy)-3-(pentadecanoyloxy)propyl docosanoate	C58H112O6	904.846			HMDB0043051		IHVMEUPYAASZLL-GNFJTHHVSA-N	Human Metabolome Database
1	1706	3	0.54_922.8817m/z	0.535	922.882			✓		2.2176	[M+NH4]+	960			PD_C		(2S)-1-(icosanoyloxy)-3-(pentadecanoyloxy)propan-2-yl icosanoate	C58H112O6	904.846			HMDB0043079	131754208	DUAOGLQEBJPDLW-GNFJTHHVSA-N	Human Metabolome Database
1	1706	4	0.54_922.8817m/z	0.535	922.882			✓		2.2176	[M+NH4]+	960			PD_C		(2S)-1-(octadecanoyloxy)-3-(pentadecanoyloxy)propan-2-yl docosanoate	C58H112O6	904.846			HMDB0043107	131754235	PQHULCDIRPPVBV-GNFJTHHVSA-N	Human Metabolome Database
1	1706	5	0.54_922.8817m/z	0.535	922.882			✓		2.2176	[M+NH4]+	960			PD_C		(2S)-1-(hexadecanoyloxy)-3-(pentadecanoyloxy)propan-2-yl tetracosanoate	C58H112O6	904.846			HMDB0043135	131754263	XBHSYSFPSBEILB-GNFJTHHVSA-N	Human Metabolome Database
1	1706	6	0.54_922.8817m/z	0.535	922.882			✓		2.2176	[M+NH4]+	960			PD_C		(2S)-3-(hexadecanoyloxy)-2-(pentadecanoyloxy)propyl tetracosanoate	C58H112O6	904.846			HMDB0043861	131754974	YXDKOOSZYHYDRY-GNFJTHHVSA-N	Human Metabolome Database
1	1706	7	0.54_922.8817m/z	0.535	922.882			✓		2.2176	[M+NH4]+	960			PD_C		(2S)-3-(octadecanoyloxy)-2-(pentadecanoyloxy)propyl docosanoate	C58H112O6	904.846			HMDB0044697	131755742	LCYFIAYXCFIVIW-GNFJTHHVSA-N	Human Metabolome Database
1	1706	8	0.54_922.8817m/z	0.535	922.882			✓		2.2176	[M+NH4]+	960			PD_C		3-(icosanoyloxy)-2-(pentadecanoyloxy)propyl icosanoate	C58H112O6	904.846			HMDB0045503	131756504	QSIOCERNCBRQDE-UHFFFAOYSA-N	Human Metabolome Database
1	1706	9	0.54_922.8817m/z	0.535	922.882			✓		2.2176	[M+NH4]+	960			PD_C		(2R)-3-[(18-methylnonadecanoyl)oxy]-2-[(13-methyltetradecanoyl)oxy]propyl icosanoate	C58H112O6	904.846			HMDB0062815	131770491	DIWKCCICCVLFNC-KZRJWCEASA-N	Human Metabolome Database
1	1706	10	0.54_922.8817m/z	0.535	922.882			✓		2.2176	[M+NH4]+	960			PD_C		(2R)-1-[(17-methyloctadecanoyl)oxy]-3-(tetradecanoyloxy)propan-2-yl docosanoate	C58H112O6	904.846			HMDB0062819	131770495	TWVAZBWUPBKWMB-KZRJWCEASA-N	Human Metabolome Database
1	1706	11	0.54_922.8817m/z	0.535	922.882			✓		2.2176	[M+NH4]+	960			PD_C		(2S)-3-[(17-methyloctadecanoyl)oxy]-2-[(14-methylpentadecanoyl)oxy]propyl icosanoate	C58H112O6	904.846			HMDB0062828	131770504	MFNQKKDOKMZORA-GNFJTHHVSA-N	Human Metabolome Database
1	1706	12	0.54_922.8817m/z	0.535	922.882			✓		2.2176	[M+NH4]+	960			PD_C		(2S)-3-[(14-methylpentadecanoyl)oxy]-2-(nonadecanoyloxy)propyl icosanoate	C58H112O6	904.846			HMDB0062948	131770623	CHBVHUSEAFMZNK-GNFJTHHVSA-N	Human Metabolome Database
1	1706	13	0.54_922.8817m/z	0.535	922.882			✓		2.2176	[M+NH4]+	960			PD_C		(2R)-3-(heptadecanoyloxy)-2-[(16-methylheptadecanoyl)oxy]propyl 18-methylnonadecanoate	C58H112O6	904.846			HMDB0062951	131770626	JJAJBJSJPWOQEU-KZRJWCEASA-N	Human Metabolome Database
1	1706	14	0.54_922.8817m/z	0.535	922.882			✓		2.2176	[M+NH4]+	960			PD_C		(2S)-3-(icosanoyloxy)-2-[(12-methyltridecanoyl)oxy]propyl 19-methylicosanoate	C58H112O6	904.846			HMDB0062957	131770632	UREDNKDCSAZHHQ-GNFJTHHVSA-N	Human Metabolome Database
1	1706	15	0.54_922.8817m/z	0.535	922.882			✓		2.2176	[M+NH4]+	960			PD_C		(2R)-3-[(18-methylnonadecanoyl)oxy]-2-(tridecanoyloxy)propyl 20-methylhenicosanoate	C58H112O6	904.846			HMDB0062966	131770641	ZYWNQIALYKNXGT-KZRJWCEASA-N	Human Metabolome Database
1	1706	16	0.54_922.8817m/z	0.535	922.882			✓		2.2176	[M+NH4]+	960			PD_C		(2S)-2-(decanoyloxy)-3-(icosanoyloxy)propyl 22-methyltetracosanoate	C58H112O6	904.846			HMDB0062992		YNXDLXYIBQNTFN-OIHVTOTMSA-N	Human Metabolome Database
1	1706	17	0.54_922.8817m/z	0.535	922.882			✓		2.2176	[M+NH4]+	960			PD_C		(2R)-2-[(15-methylhexadecanoyl)oxy]-3-(octadecanoyloxy)propyl icosanoate	C58H112O6	904.846			HMDB0063022		XIDDKRKWUDPVLS-KZRJWCEASA-N	Human Metabolome Database
1	1706	18	0.54_922.8817m/z	0.535	922.882			✓		2.2176	[M+NH4]+	960			PD_C		(2S)-3-[(16-methylheptadecanoyl)oxy]-2-[(14-methylhexadecanoyl)oxy]propyl 18-methylnonadecanoate	C58H112O6	904.846			HMDB0063032	131770705	FKVSCFLLZMHRBL-OIHVTOTMSA-N	Human Metabolome Database
1	1706	19	0.54_922.8817m/z	0.535	922.882			✓		2.2176	[M+NH4]+	960			PD_C		(2R)-1-(nonadecanoyloxy)-3-(tetradecanoyloxy)propan-2-yl docosanoate	C58H112O6	904.846			HMDB0063047	131770720	MBLVYFLDKKTNTP-KZRJWCEASA-N	Human Metabolome Database
1	1706	20	0.54_922.8817m/z	0.535	922.882			✓		2.2176	[M+NH4]+	960			PD_C		(2S)-3-(icosanoyloxy)-2-(tetradecanoyloxy)propyl 18-methylicosanoate	C58H112O6	904.846			HMDB0063061	131770734	CZSVHMWQDXQKMZ-OIHVTOTMSA-N	Human Metabolome Database
1	1706	21	0.54_922.8817m/z	0.535	922.882			✓		2.2176	[M+NH4]+	960			PD_C		(2S)-1-[(12-methyltetradecanoyl)oxy]-3-(nonadecanoyloxy)propan-2-yl 19-methylicosanoate	C58H112O6	904.846			HMDB0063096	131770767	CKMSZFAJMKMDRB-OIHVTOTMSA-N	Human Metabolome Database
1	1706	22	0.54_922.8817m/z	0.535	922.882			✓		2.2176	[M+NH4]+	960			PD_C		(2S)-1-[(17-methyloctadecanoyl)oxy]-3-[(13-methyltetradecanoyl)oxy]propan-2-yl 19-methylicosanoate	C58H112O6	904.846			HMDB0063132	131770801	LLQCTDNKMKOOIJ-GNFJTHHVSA-N	Human Metabolome Database
1	1706	23	0.54_922.8817m/z	0.535	922.882			✓		2.2176	[M+NH4]+	960			PD_C		(2S)-3-[(15-methylhexadecanoyl)oxy]-2-(octadecanoyloxy)propyl icosanoate	C58H112O6	904.846			HMDB0063142		SWYQMEOJBJTSLI-GNFJTHHVSA-N	Human Metabolome Database
1	1706	24	0.54_922.8817m/z	0.535	922.882			✓		2.2176	[M+NH4]+	960			PD_C		(2S)-1-[(13-methyltetradecanoyl)oxy]-3-(nonadecanoyloxy)propan-2-yl henicosanoate	C58H112O6	904.846			HMDB0063165		NAYLYQRRXKHIDY-GNFJTHHVSA-N	Human Metabolome Database
1	1706	25	0.54_922.8817m/z	0.535	922.882			✓		2.2176	[M+NH4]+	960			PD_C		(2S)-1-[(12-methyltridecanoyl)oxy]-3-(nonadecanoyloxy)propan-2-yl 20-methylhenicosanoate	C58H112O6	904.846			HMDB0063170	131770838	BOHYUBNSJIQGOB-GNFJTHHVSA-N	Human Metabolome Database
1	1706	26	0.54_922.8817m/z	0.535	922.882			✓		2.2176	[M+NH4]+	960			PD_C		(2S)-2-[(17-methyloctadecanoyl)oxy]-3-[(14-methylpentadecanoyl)oxy]propyl icosanoate	C58H112O6	904.846			HMDB0063184	131770851	LNARMNQMNQHGLP-GNFJTHHVSA-N	Human Metabolome Database
1	1706	27	0.54_922.8817m/z	0.535	922.882			✓		2.2176	[M+NH4]+	960			PD_C		(2S)-3-[(16-methylheptadecanoyl)oxy]-2-[(14-methylhexadecanoyl)oxy]propyl icosanoate	C58H112O6	904.846			HMDB0063194	131770861	QYJRMWROVQKANM-OIHVTOTMSA-N	Human Metabolome Database
1	1706	28	0.54_922.8817m/z	0.535	922.882			✓		2.2176	[M+NH4]+	960			PD_C		(2S)-1-[(17-methyloctadecanoyl)oxy]-3-[(12-methyltetradecanoyl)oxy]propan-2-yl 19-methylicosanoate	C58H112O6	904.846			HMDB0063202	131770869	WLJUVZGMTDLBKC-OIHVTOTMSA-N	Human Metabolome Database
1	1706	29	0.54_922.8817m/z	0.535	922.882			✓		2.2176	[M+NH4]+	960			PD_C		(2S)-2-[(16-methylheptadecanoyl)oxy]-3-[(15-methylhexadecanoyl)oxy]propyl icosanoate	C58H112O6	904.846			HMDB0063216	131770883	XRNNVNWZDQPSME-GNFJTHHVSA-N	Human Metabolome Database
1	1706	30	0.54_922.8817m/z	0.535	922.882			✓		2.2176	[M+NH4]+	960			PD_C		(2S)-1-[(18-methylnonadecanoyl)oxy]-3-[(12-methyltetradecanoyl)oxy]propan-2-yl icosanoate	C58H112O6	904.846			HMDB0063229	131770896	VFLNZJGFEOHLFS-OIHVTOTMSA-N	Human Metabolome Database
1	1706	31	0.54_922.8817m/z	0.535	922.882			✓		2.2176	[M+NH4]+	960			PD_C		(2R)-2-(hexadecanoyloxy)-3-(nonadecanoyloxy)propyl icosanoate	C58H112O6	904.846			HMDB0063255		SFEIWUWEQYBRHZ-KZRJWCEASA-N	Human Metabolome Database
1	1706	32	0.54_922.8817m/z	0.535	922.882			✓		2.2176	[M+NH4]+	960			PD_C		(2S)-3-[(18-methylnonadecanoyl)oxy]-2-[(12-methyltetradecanoyl)oxy]propyl icosanoate	C58H112O6	904.846			HMDB0063262	131770929	CLJOXTBJLZHAQD-OIHVTOTMSA-N	Human Metabolome Database
1	1706	33	0.54_922.8817m/z	0.535	922.882			✓		2.2176	[M+NH4]+	960			PD_C		(2R)-3-(heptadecanoyloxy)-2-(octadecanoyloxy)propyl 18-methylnonadecanoate	C58H112O6	904.846			HMDB0063263	131770930	PEHXESAJFYKPTP-KZRJWCEASA-N	Human Metabolome Database
1	1706	34	0.54_922.8817m/z	0.535	922.882			✓		2.2176	[M+NH4]+	960			PD_C		(2S)-1-(icosanoyloxy)-3-[(12-methyltetradecanoyl)oxy]propan-2-yl icosanoate	C58H112O6	904.846			HMDB0063264	131770931	NDJQGBQMAPEPHA-OIHVTOTMSA-N	Human Metabolome Database
1	1706	35	0.54_922.8817m/z	0.535	922.882			✓		2.2176	[M+NH4]+	960			PD_C		(2S)-3-(icosanoyloxy)-2-(tetradecanoyloxy)propyl henicosanoate	C58H112O6	904.846			HMDB0063268		RFMGUMNMHGNWLM-GNFJTHHVSA-N	Human Metabolome Database
1	1706	36	0.54_922.8817m/z	0.535	922.882			✓		2.2176	[M+NH4]+	960			PD_C		(2S)-1-[(12-methyltetradecanoyl)oxy]-3-(nonadecanoyloxy)propan-2-yl henicosanoate	C58H112O6	904.846			HMDB0063274	131770940	SPZSAIOICCGKDD-OIHVTOTMSA-N	Human Metabolome Database
1	1706	37	0.54_922.8817m/z	0.535	922.882			✓		2.2176	[M+NH4]+	960			PD_C		(2R)-3-(heptadecanoyloxy)-2-(octadecanoyloxy)propyl icosanoate	C58H112O6	904.846			HMDB0063278	9544197	XQLZFNFYDZDZDH-KZRJWCEASA-N	Human Metabolome Database
1	1706	38	0.54_922.8817m/z	0.535	922.882			✓		2.2176	[M+NH4]+	960			PD_C		(2R)-1-[(17-methyloctadecanoyl)oxy]-3-(tetradecanoyloxy)propan-2-yl 20-methylhenicosanoate	C58H112O6	904.846			HMDB0063292	131770957	VFSGONMTVHQJQY-KZRJWCEASA-N	Human Metabolome Database
1	1706	39	0.54_922.8817m/z	0.535	922.882			✓		2.2176	[M+NH4]+	960			PD_C		(2R)-3-[(18-methylnonadecanoyl)oxy]-2-[(12-methyltetradecanoyl)oxy]propyl icosanoate	C58H112O6	904.846			HMDB0063301	131770966	CLJOXTBJLZHAQD-YAYDSLFLSA-N	Human Metabolome Database
1	1706	40	0.54_922.8817m/z	0.535	922.882			✓		2.2176	[M+NH4]+	960			PD_C		(2R)-1-(nonadecanoyloxy)-3-(pentadecanoyloxy)propan-2-yl henicosanoate	C58H112O6	904.846			HMDB0063303	131770968	ANGBQNVGCYBLQD-KZRJWCEASA-N	Human Metabolome Database
1	1706	41	0.54_922.8817m/z	0.535	922.882			✓		2.2176	[M+NH4]+	960			PD_C		(2S)-1-[(17-methyloctadecanoyl)oxy]-3-[(12-methyltetradecanoyl)oxy]propan-2-yl 18-methylicosanoate	C58H112O6	904.846			HMDB0063322	131770987	WQBKLUPWEQKNCY-RGRCMETKSA-N	Human Metabolome Database
1	1706	42	0.54_922.8817m/z	0.535	922.882			✓		2.2176	[M+NH4]+	960			PD_C		(2S)-3-[(15-methylhexadecanoyl)oxy]-2-(octadecanoyloxy)propyl 18-methylnonadecanoate	C58H112O6	904.846			HMDB0063329	131770994	UHUBWLAJSKJNML-GNFJTHHVSA-N	Human Metabolome Database
1	1706	43	0.54_922.8817m/z	0.535	922.882			✓		2.2176	[M+NH4]+	960			PD_C		(2R)-3-(hexadecanoyloxy)-2-[(17-methyloctadecanoyl)oxy]propyl icosanoate	C58H112O6	904.846			HMDB0063342	131771006	IRMMMWCZTCMFBM-KZRJWCEASA-N	Human Metabolome Database
1	1706	44	0.54_922.8817m/z	0.535	922.882			✓		2.2176	[M+NH4]+	960			PD_C		(2S)-2-[(16-methylheptadecanoyl)oxy]-3-[(14-methylhexadecanoyl)oxy]propyl icosanoate	C58H112O6	904.846			HMDB0063346	131771010	PYLWQAXCRVAIBY-OIHVTOTMSA-N	Human Metabolome Database
1	1706	45	0.54_922.8817m/z	0.535	922.882			✓		2.2176	[M+NH4]+	960			PD_C		(2S)-3-[(18-methylnonadecanoyl)oxy]-2-(tetradecanoyloxy)propyl 18-methylicosanoate	C58H112O6	904.846			HMDB0063385	131771046	ITQJXQMMLDDFPM-OIHVTOTMSA-N	Human Metabolome Database
1	1706	46	0.54_922.8817m/z	0.535	922.882			✓		2.2176	[M+NH4]+	960			PD_C		(2S)-3-(icosanoyloxy)-2-(tridecanoyloxy)propyl docosanoate	C58H112O6	904.846			HMDB0063388		LCYRQBXTUVGEMK-GNFJTHHVSA-N	Human Metabolome Database
1	1706	47	0.54_922.8817m/z	0.535	922.882			✓		2.2176	[M+NH4]+	960			PD_C		(2S)-1-[(10-methylundecanoyl)oxy]-3-(nonadecanoyloxy)propan-2-yl 22-methyltricosanoate	C58H112O6	904.846			HMDB0063412	131771073	IXRJDXMWYSVBCN-GNFJTHHVSA-N	Human Metabolome Database
1	1706	48	0.54_922.8817m/z	0.535	922.882			✓		2.2176	[M+NH4]+	960			PD_C		(2S)-1-[(17-methyloctadecanoyl)oxy]-3-[(12-methyltridecanoyl)oxy]propan-2-yl 20-methylhenicosanoate	C58H112O6	904.846			HMDB0063443	131771102	QFNHNWMZZJZZDI-GNFJTHHVSA-N	Human Metabolome Database
1	1706	49	0.54_922.8817m/z	0.535	922.882			✓		2.2176	[M+NH4]+	960			PD_C		(2R)-1-[(17-methyloctadecanoyl)oxy]-3-(pentadecanoyloxy)propan-2-yl 19-methylicosanoate	C58H112O6	904.846			HMDB0063475	131771134	KJVIYQHIGLDVDO-KZRJWCEASA-N	Human Metabolome Database
1	1706	50	0.54_922.8817m/z	0.535	922.882			✓		2.2176	[M+NH4]+	960			PD_C		(2S)-3-(icosanoyloxy)-2-[(10-methyldodecanoyl)oxy]propyl docosanoate	C58H112O6	904.846			HMDB0063480		ZGJLZQKQACMOEN-OIHVTOTMSA-N	Human Metabolome Database
1	1706	51	0.54_922.8817m/z	0.535	922.882			✓		2.2176	[M+NH4]+	960			PD_C		(2S)-2-(heptadecanoyloxy)-3-[(16-methylheptadecanoyl)oxy]propyl icosanoate	C58H112O6	904.846			HMDB0063496	131771153	GJMYJDFWYCBEFR-GNFJTHHVSA-N	Human Metabolome Database
1	1706	52	0.54_922.8817m/z	0.535	922.882			✓		2.2176	[M+NH4]+	960			PD_C		(2S)-2-(heptadecanoyloxy)-3-[(16-methylheptadecanoyl)oxy]propyl 18-methylnonadecanoate	C58H112O6	904.846			HMDB0063512	131771168	WMQMIPHYMDTEEG-GNFJTHHVSA-N	Human Metabolome Database
1	1706	53	0.54_922.8817m/z	0.535	922.882			✓		2.2176	[M+NH4]+	960			PD_C		(2S)-3-(icosanoyloxy)-2-[(11-methyldodecanoyl)oxy]propyl 20-methylhenicosanoate	C58H112O6	904.846			HMDB0063518	131771174	UDJHELKCMSNXPM-GNFJTHHVSA-N	Human Metabolome Database
1	1706	54	0.54_922.8817m/z	0.535	922.882			✓		2.2176	[M+NH4]+	960			PD_C		(2S)-3-[(18-methylnonadecanoyl)oxy]-2-(pentadecanoyloxy)propyl icosanoate	C58H112O6	904.846			HMDB0063523	131771179	DGSHYPPGKMSSLZ-GNFJTHHVSA-N	Human Metabolome Database
1	1706	55	0.54_922.8817m/z	0.535	922.882			✓		2.2176	[M+NH4]+	960			PD_C		(2R)-2-[(14-methylhexadecanoyl)oxy]-3-(octadecanoyloxy)propyl icosanoate	C58H112O6	904.846			HMDB0063526	131771182	ALIUDICLOVTWGC-YAYDSLFLSA-N	Human Metabolome Database
1	1706	56	0.54_922.8817m/z	0.535	922.882			✓		2.2176	[M+NH4]+	960			PD_C		(2S)-3-(icosanoyloxy)-2-(tridecanoyloxy)propyl 20-methylhenicosanoate	C58H112O6	904.846			HMDB0063564		YAORNCIHPCWTEL-GNFJTHHVSA-N	Human Metabolome Database
1	1706	57	0.54_922.8817m/z	0.535	922.882			✓		2.2176	[M+NH4]+	960			PD_C		(2S)-2-(hexadecanoyloxy)-3-[(17-methyloctadecanoyl)oxy]propyl 18-methylnonadecanoate	C58H112O6	904.846			HMDB0063569	131771224	AWVMKYDZLWVAPR-GNFJTHHVSA-N	Human Metabolome Database
1	1706	58	0.54_922.8817m/z	0.535	922.882			✓		2.2176	[M+NH4]+	960			PD_C		(2R)-3-(heptadecanoyloxy)-2-[(16-methylheptadecanoyl)oxy]propyl icosanoate	C58H112O6	904.846			HMDB0063583	131771237	FQRGCXKHAHGHQS-KZRJWCEASA-N	Human Metabolome Database
1	1706	59	0.54_922.8817m/z	0.535	922.882			✓		2.2176	[M+NH4]+	960			PD_C		(2R)-3-(hexadecanoyloxy)-2-[(17-methyloctadecanoyl)oxy]propyl 18-methylnonadecanoate	C58H112O6	904.846			HMDB0063596	131771250	DQCYGOIWYUPASB-KZRJWCEASA-N	Human Metabolome Database
1	1706	60	0.54_922.8817m/z	0.535	922.882			✓		2.2176	[M+NH4]+	960			PD_C		(2R)-2-(heptadecanoyloxy)-3-(octadecanoyloxy)propyl icosanoate	C58H112O6	904.846			HMDB0063607	131771260	MHLAKWVAFCIVHT-KZRJWCEASA-N	Human Metabolome Database
1	1706	61	0.54_922.8817m/z	0.535	922.882			✓		2.2176	[M+NH4]+	960			PD_C		(2S)-3-[(18-methylnonadecanoyl)oxy]-2-[(12-methyltridecanoyl)oxy]propyl 18-methylicosanoate	C58H112O6	904.846			HMDB0063615	131771268	WVVIDRHIRPBQQR-OIHVTOTMSA-N	Human Metabolome Database
1	1706	62	0.54_922.8817m/z	0.535	922.882			✓		2.2176	[M+NH4]+	960			PD_C		(2R)-1-(dodecanoyloxy)-3-[(17-methyloctadecanoyl)oxy]propan-2-yl 22-methyltricosanoate	C58H112O6	904.846			HMDB0063629	131771282	VXJTXGUPMLBZCO-KZRJWCEASA-N	Human Metabolome Database
1	1706	63	0.54_922.8817m/z	0.535	922.882			✓		2.2176	[M+NH4]+	960			PD_C		(2S)-3-[(16-methylheptadecanoyl)oxy]-2-[(15-methylhexadecanoyl)oxy]propyl 18-methylnonadecanoate	C58H112O6	904.846			HMDB0063658	131771311	JDFCAGYQXDCDDW-GNFJTHHVSA-N	Human Metabolome Database
1	1706	64	0.54_922.8817m/z	0.535	922.882			✓		2.2176	[M+NH4]+	960			PD_C		(2S)-3-[(14-methylpentadecanoyl)oxy]-2-(nonadecanoyloxy)propyl 18-methylnonadecanoate	C58H112O6	904.846			HMDB0063659	131771312	UYMHVSRHMTXNDQ-GNFJTHHVSA-N	Human Metabolome Database
1	1706	65	0.54_922.8817m/z	0.535	922.882			✓		2.2176	[M+NH4]+	960			PD_C		(2S)-1-[(17-methyloctadecanoyl)oxy]-3-[(13-methyltetradecanoyl)oxy]propan-2-yl henicosanoate	C58H112O6	904.846			HMDB0063678	131771331	GKTNGIACGOXERU-GNFJTHHVSA-N	Human Metabolome Database
1	1706	66	0.54_922.8817m/z	0.535	922.882			✓		2.2176	[M+NH4]+	960			PD_C		(2S)-3-(icosanoyloxy)-2-[(12-methyltridecanoyl)oxy]propyl henicosanoate	C58H112O6	904.846			HMDB0063679	131771332	KXQQGVXRVUOGLR-GNFJTHHVSA-N	Human Metabolome Database
1	1706	67	0.54_922.8817m/z	0.535	922.882			✓		2.2176	[M+NH4]+	960			PD_C		(2S)-2-[(18-methylnonadecanoyl)oxy]-3-[(12-methyltetradecanoyl)oxy]propyl icosanoate	C58H112O6	904.846			HMDB0063719	131771369	LVNHFTLSUITODF-OIHVTOTMSA-N	Human Metabolome Database
1	1706	68	0.54_922.8817m/z	0.535	922.882			✓		2.2176	[M+NH4]+	960			PD_C		(2S)-3-(icosanoyloxy)-2-[(11-methyldodecanoyl)oxy]propyl docosanoate	C58H112O6	904.846			HMDB0063753		SELJAQOYQPRBKN-GNFJTHHVSA-N	Human Metabolome Database
1	1706	69	0.54_922.8817m/z	0.535	922.882			✓		2.2176	[M+NH4]+	960			PD_C		(2R)-3-[(18-methylnonadecanoyl)oxy]-2-(tetradecanoyloxy)propyl 19-methylicosanoate	C58H112O6	904.846			HMDB0063761	131771409	LRRLTNJDMYBTMI-KZRJWCEASA-N	Human Metabolome Database
1	1706	70	0.54_922.8817m/z	0.535	922.882			✓		2.2176	[M+NH4]+	960			PD_C		(2R)-3-(hexadecanoyloxy)-2-(nonadecanoyloxy)propyl icosanoate	C58H112O6	904.846			HMDB0063773	9544261	TXHPMKUBDXVLLM-KZRJWCEASA-N	Human Metabolome Database
1	1706	71	0.54_922.8817m/z	0.535	922.882			✓		2.2176	[M+NH4]+	960			PD_C		(2S)-3-[(17-methyloctadecanoyl)oxy]-2-[(14-methylpentadecanoyl)oxy]propyl 18-methylnonadecanoate	C58H112O6	904.846			HMDB0063782	131771428	BIPDUWBKBMYVPW-GNFJTHHVSA-N	Human Metabolome Database
1	1706	72	0.54_922.8817m/z	0.535	922.882			✓		2.2176	[M+NH4]+	960			PD_C		(2S)-3-[(14-methylhexadecanoyl)oxy]-2-(octadecanoyloxy)propyl icosanoate	C58H112O6	904.846			HMDB0063795	131771441	JQQNTAGOLXLWFQ-OIHVTOTMSA-N	Human Metabolome Database
1	1706	73	0.54_922.8817m/z	0.535	922.882			✓		2.2176	[M+NH4]+	960			PD_C		(2S)-1-[(17-methyloctadecanoyl)oxy]-3-[(12-methyltetradecanoyl)oxy]propan-2-yl henicosanoate	C58H112O6	904.846			HMDB0063797	131771443	ZXGVHBIWKOLVMC-OIHVTOTMSA-N	Human Metabolome Database
1	1706	74	0.54_922.8817m/z	0.535	922.882			✓		2.2176	[M+NH4]+	960			PD_C		(2S)-2-[(18-methylnonadecanoyl)oxy]-3-[(13-methyltetradecanoyl)oxy]propyl icosanoate	C58H112O6	904.846			HMDB0063832	131771475	UFKHLXOXUBPCEF-GNFJTHHVSA-N	Human Metabolome Database
1	1706	75	0.54_922.8817m/z	0.535	922.882			✓		2.2176	[M+NH4]+	960			PD_C		(2S)-3-[(18-methylnonadecanoyl)oxy]-2-[(13-methyltetradecanoyl)oxy]propyl icosanoate	C58H112O6	904.846			HMDB0063846	131771489	DIWKCCICCVLFNC-GNFJTHHVSA-N	Human Metabolome Database
1	1706	76	0.54_922.8817m/z	0.535	922.882			✓		2.2176	[M+NH4]+	960			PD_C		(2S)-1-[(13-methyltetradecanoyl)oxy]-3-(nonadecanoyloxy)propan-2-yl 19-methylicosanoate	C58H112O6	904.846			HMDB0063858	131771501	MORPRGMBHBONOU-GNFJTHHVSA-N	Human Metabolome Database
1	1706	77	0.54_922.8817m/z	0.535	922.882			✓		2.2176	[M+NH4]+	960			PD_C		(2R)-3-[(18-methylnonadecanoyl)oxy]-2-(pentadecanoyloxy)propyl icosanoate	C58H112O6	904.846			HMDB0063862	131771505	DGSHYPPGKMSSLZ-KZRJWCEASA-N	Human Metabolome Database
1	1706	78	0.54_922.8817m/z	0.535	922.882			✓		2.2176	[M+NH4]+	960			PD_C		(2R)-1-[(18-methylnonadecanoyl)oxy]-3-(pentadecanoyloxy)propan-2-yl 18-methylnonadecanoate	C58H112O6	904.846			HMDB0063896	131771537	LNENLTCTRKUZCQ-KZRJWCEASA-N	Human Metabolome Database
1	1706	79	0.54_922.8817m/z	0.535	922.882			✓		2.2176	[M+NH4]+	960			PD_C		(2S)-3-[(16-methylheptadecanoyl)oxy]-2-[(15-methylhexadecanoyl)oxy]propyl icosanoate	C58H112O6	904.846			HMDB0063914	131771554	FAAYFIVOSRRJHM-GNFJTHHVSA-N	Human Metabolome Database
1	1706	80	0.54_922.8817m/z	0.535	922.882			✓		2.2176	[M+NH4]+	960			PD_C		(2S)-1-[(17-methyloctadecanoyl)oxy]-3-[(13-methyltetradecanoyl)oxy]propan-2-yl 18-methylicosanoate	C58H112O6	904.846			HMDB0063918	131771557	DDCAIGGAHXFHFD-OIHVTOTMSA-N	Human Metabolome Database
1	1706	81	0.54_922.8817m/z	0.535	922.882			✓		2.2176	[M+NH4]+	960			PD_C		(2R)-2-[(14-methylhexadecanoyl)oxy]-3-(octadecanoyloxy)propyl 18-methylnonadecanoate	C58H112O6	904.846			HMDB0063969	131771608	OKFOHMXVQFGFDL-YAYDSLFLSA-N	Human Metabolome Database
1	1706	82	0.54_922.8817m/z	0.535	922.882			✓		2.2176	[M+NH4]+	960			PD_C		(2R)-1-(icosanoyloxy)-3-(pentadecanoyloxy)propan-2-yl icosanoate	C58H112O6	904.846			HMDB0063986		DUAOGLQEBJPDLW-KZRJWCEASA-N	Human Metabolome Database
1	1706	83	0.54_922.8817m/z	0.535	922.882			✓		2.2176	[M+NH4]+	960			PD_C		(2S)-1-[(17-methyloctadecanoyl)oxy]-3-[(12-methyltridecanoyl)oxy]propan-2-yl docosanoate	C58H112O6	904.846			HMDB0063988	131771625	GRSQAIMVALROMU-GNFJTHHVSA-N	Human Metabolome Database
1	1706	84	0.54_922.8817m/z	0.535	922.882			✓		2.2176	[M+NH4]+	960			PD_C		(2S)-1-[(17-methyloctadecanoyl)oxy]-3-[(10-methylundecanoyl)oxy]propan-2-yl 22-methyltricosanoate	C58H112O6	904.846			HMDB0063989	131771626	RADXSLKHZFZUOI-GNFJTHHVSA-N	Human Metabolome Database
1	1706	85	0.54_922.8817m/z	0.535	922.882			✓		2.2176	[M+NH4]+	960			PD_C		(2S)-3-(icosanoyloxy)-2-[(12-methyltridecanoyl)oxy]propyl 18-methylicosanoate	C58H112O6	904.846			HMDB0063994	131771630	XJCUWJYVLCMWPF-OIHVTOTMSA-N	Human Metabolome Database
1	1706	86	0.54_922.8817m/z	0.535	922.882			✓		2.2176	[M+NH4]+	960			PD_C		(2R)-2-(hexadecanoyloxy)-3-(nonadecanoyloxy)propyl 18-methylnonadecanoate	C58H112O6	904.846			HMDB0063996	131771632	GEWGMXYLXISYEX-KZRJWCEASA-N	Human Metabolome Database
1	1706	87	0.54_922.8817m/z	0.535	922.882			✓		2.2176	[M+NH4]+	960			PD_C		(2R)-1-[(17-methyloctadecanoyl)oxy]-3-(pentadecanoyloxy)propan-2-yl 18-methylicosanoate	C58H112O6	904.846			HMDB0064003	131771639	RQIGOOQDRJEJDB-YAYDSLFLSA-N	Human Metabolome Database
1	1706	88	0.54_922.8817m/z	0.535	922.882			✓		2.2176	[M+NH4]+	960			PD_C		(2S)-1-[(12-methyltridecanoyl)oxy]-3-(nonadecanoyloxy)propan-2-yl docosanoate	C58H112O6	904.846			HMDB0064013	131771649	KUPOBCSJMNNMHU-GNFJTHHVSA-N	Human Metabolome Database
1	1706	89	0.54_922.8817m/z	0.535	922.882			✓		2.2176	[M+NH4]+	960			PD_C		(2S)-2-(hexadecanoyloxy)-3-[(17-methyloctadecanoyl)oxy]propyl icosanoate	C58H112O6	904.846			HMDB0064026	131771662	ADIRWBWFKUDTDE-GNFJTHHVSA-N	Human Metabolome Database
1	1706	90	0.54_922.8817m/z	0.535	922.882			✓		2.2176	[M+NH4]+	960			PD_C		(2S)-2-[(17-methyloctadecanoyl)oxy]-3-[(14-methylpentadecanoyl)oxy]propyl 18-methylnonadecanoate	C58H112O6	904.846			HMDB0064049	131771685	XYXPSHPPWKRTQU-GNFJTHHVSA-N	Human Metabolome Database
1	1706	91	0.54_922.8817m/z	0.535	922.882			✓		2.2176	[M+NH4]+	960			PD_C		(2S)-3-[(14-methylhexadecanoyl)oxy]-2-(octadecanoyloxy)propyl 18-methylnonadecanoate	C58H112O6	904.846			HMDB0064056	131771692	DRUROFFLRZTDEL-OIHVTOTMSA-N	Human Metabolome Database
1	1706	92	0.54_922.8817m/z	0.535	922.882			✓		2.2176	[M+NH4]+	960			PD_C		(2R)-1-(nonadecanoyloxy)-3-(pentadecanoyloxy)propan-2-yl 18-methylicosanoate	C58H112O6	904.846			HMDB0064070	131771706	NKHXADNJCYXQSZ-YAYDSLFLSA-N	Human Metabolome Database
1	1706	93	0.54_922.8817m/z	0.535	922.882			✓		2.2176	[M+NH4]+	960			PD_C		(2R)-2-[(11-methyldodecanoyl)oxy]-3-[(18-methylnonadecanoyl)oxy]propyl docosanoate	C58H112O6	904.846			HMDB0064072	131771708	RRZBOLBVLRGORK-KZRJWCEASA-N	Human Metabolome Database
1	1706	94	0.54_922.8817m/z	0.535	922.882			✓		2.2176	[M+NH4]+	960			PD_C		(2R)-2-[(11-methyldodecanoyl)oxy]-3-[(18-methylnonadecanoyl)oxy]propyl 20-methylhenicosanoate	C58H112O6	904.846			HMDB0064117	131771751	WNKDUMNDYRFCQM-KZRJWCEASA-N	Human Metabolome Database
1	1706	95	0.54_922.8817m/z	0.535	922.882			✓		2.2176	[M+NH4]+	960			PD_C		(2R)-1-(nonadecanoyloxy)-3-(pentadecanoyloxy)propan-2-yl 19-methylicosanoate	C58H112O6	904.846			HMDB0064118	131771752	DXJJPSUHAMGNAG-KZRJWCEASA-N	Human Metabolome Database
1	1706	96	0.54_922.8817m/z	0.535	922.882			✓		2.2176	[M+NH4]+	960			PD_C		(2R)-3-[(18-methylnonadecanoyl)oxy]-2-(tridecanoyloxy)propyl docosanoate	C58H112O6	904.846			HMDB0064134	131771768	CEOHNBGLPCUQPT-KZRJWCEASA-N	Human Metabolome Database
1	1706	97	0.54_922.8817m/z	0.535	922.882			✓		2.2176	[M+NH4]+	960			PD_C		(2S)-3-(icosanoyloxy)-2-[(10-methyldodecanoyl)oxy]propyl 20-methylhenicosanoate	C58H112O6	904.846			HMDB0064157		BIWZTUYQZQHACW-OIHVTOTMSA-N	Human Metabolome Database
1	1706	98	0.54_922.8817m/z	0.535	922.882			✓		2.2176	[M+NH4]+	960			PD_C		(2R)-2-[(14-methylpentadecanoyl)oxy]-3-(nonadecanoyloxy)propyl icosanoate	C58H112O6	904.846			HMDB0064166	131771799	LFAQKXIBKJCHLC-KZRJWCEASA-N	Human Metabolome Database
1	1706	99	0.54_922.8817m/z	0.535	922.882			✓		2.2176	[M+NH4]+	960			PD_C		(2S)-1-(icosanoyloxy)-3-[(13-methyltetradecanoyl)oxy]propan-2-yl icosanoate	C58H112O6	904.846			HMDB0064171	131771803	MPGNAHKAGWBCOX-GNFJTHHVSA-N	Human Metabolome Database
1	1706	100	0.54_922.8817m/z	0.535	922.882			✓		2.2176	[M+NH4]+	960			PD_C		(2S)-1-[(12-methyltetradecanoyl)oxy]-3-(nonadecanoyloxy)propan-2-yl 18-methylicosanoate	C58H112O6	904.846			HMDB0064188	131771820	MSCZNHUCXBSBQI-RGRCMETKSA-N	Human Metabolome Database
1	1720	1	0.54_313.0348m/z	0.535	313.035			✓		0.8436	[M+Na]+	940			PD_C	149706296	2-{2-[(4-Chloro-2-pyridinyl)amino]-2-oxoethyl}benzoic acid	C14H11ClN2O3	290.046		149706296			AHNVBKXQDOSSPT-UHFFFAOYSA-N	HR_MSMS_NIST 2020 Pos (Part 6)
1	1720	16	0.54_313.0348m/z	0.535	313.035			✓		4.5262	[M+H-2H2O]+	1000			PD_C	131997	Inosine 5'-monophosphate	C10H13N4O8P	348.047		131997			GRSZFWQUAKGDAV-KQYNXXCUSA-N	HR_MSMS_NIST 2020 Pos (Part 1)
1	1720	21	0.54_313.0348m/z	0.535	313.035			✓		0.8436	[M+Na]+	940			PD_C	123400384	N-(4-Chlorophenyl)-2-methyl-3-nitrobenzamide	C14H11ClN2O3	290.046		123400384			AZFPNCMLRIPOKX-UHFFFAOYSA-N	HR_MSMS_NIST 2020 Pos (Part 10)
1	1720	44	0.54_313.0348m/z	0.535	313.035			✓		0.8436	[M+Na]+	940			PD_C	1566898	2-{[(4-chloroanilino)carbonyl]amino}benzoic acid	C14H11ClN2O3	290.046		1566898			GFSBFEFJWQVKFS-UHFFFAOYSA-N	HR_MSMS_NIST 2020 Pos (Part 6)
1	1720	98	0.54_313.0348m/z	0.535	313.035			✓		0.8436	[M+Na]+	940			PD_C	196875953	N-(3-Chloro-4-methylphenyl)-4-nitrobenzamide	C14H11ClN2O3	290.046		196875953			WVMKIXPORUXIMJ-UHFFFAOYSA-N	HR_MSMS_NIST 2020 Pos (Part 7)
1	2045	1	0.54_169.0904n	0.535	192.079		169.09			0.6293		995			PD_C	64834602	2-[(2-Fluorobenzyl)amino]ethanol	C9H12FNO	169.09		64834602			KQBZLORTKBGHPZ-UHFFFAOYSA-N	HR_MSMS_NIST 2020 Pos (Part 5)
1	2404	1	0.54_995.8054m/z	0.535	995.805					0.825	[M+H]+	913			PD_C		3-[(7Z,10Z,13Z,16Z)-docosa-7,10,13,16-tetraenoyloxy]-2-[(9Z,12Z)-nonadeca-9,12-dienoyloxy]propyl (7Z,10Z,13Z,16Z,19Z)-docosa-7,10,13,16,19-pentaenoate	C66H106O6	994.799			HMDB0054781	131765344	MYJWWYIUFIBLJK-OXGYLKBDSA-N	Human Metabolome Database
1	2404	2	0.54_995.8054m/z	0.535	995.805					4.1851	[M+2Na-H]+	927			PD_C		(2S)-2-(docosanoyloxy)-3-(pentadecanoyloxy)propyl (4Z,7Z,10Z,13Z,16Z)-docosa-4,7,10,13,16-pentaenoate	C62H110O6	950.83			HMDB0043126	131754254	FLCLBXQTTNOSIN-XTLZJFORSA-N	Human Metabolome Database
1	2404	3	0.54_995.8054m/z	0.535	995.805					4.1851	[M+2Na-H]+	927			PD_C		(2S)-2-(docosanoyloxy)-3-(pentadecanoyloxy)propyl (7Z,10Z,13Z,16Z,19Z)-docosa-7,10,13,16,19-pentaenoate	C62H110O6	950.83			HMDB0043131	131754259	PEUGWZDZALJCDL-UBYMMWFRSA-N	Human Metabolome Database
1	2404	4	0.54_995.8054m/z	0.535	995.805					4.1851	[M+2Na-H]+	927			PD_C		(2S)-1-[(5Z,8Z,11Z,14Z,17Z)-icosa-5,8,11,14,17-pentaenoyloxy]-3-(pentadecanoyloxy)propan-2-yl tetracosanoate	C62H110O6	950.83			HMDB0043159	131754287	ZWERSPYSEYZJKM-PUNPQBCGSA-N	Human Metabolome Database
1	2404	5	0.54_995.8054m/z	0.535	995.805					4.1851	[M+2Na-H]+	927			PD_C		(2S)-2-[(13Z)-docos-13-enoyloxy]-3-(pentadecanoyloxy)propyl (7Z,10Z,13Z,16Z)-docosa-7,10,13,16-tetraenoate	C62H110O6	950.83			HMDB0043357	131754479	FHAYVQVCSLBFDG-JRMMAJIJSA-N	Human Metabolome Database
1	2404	6	0.54_995.8054m/z	0.535	995.805					4.1851	[M+2Na-H]+	927			PD_C		(2S)-1-[(5Z,8Z,11Z,14Z)-icosa-5,8,11,14-tetraenoyloxy]-3-(pentadecanoyloxy)propan-2-yl (15Z)-tetracos-15-enoate	C62H110O6	950.83			HMDB0043384	131754506	LCMTVUYHCLFMHK-NKKYBAJHSA-N	Human Metabolome Database
1	2404	7	0.54_995.8054m/z	0.535	995.805					4.1851	[M+2Na-H]+	927			PD_C		(2S)-1-[(8Z,11Z,14Z,17Z)-icosa-8,11,14,17-tetraenoyloxy]-3-(pentadecanoyloxy)propan-2-yl (15Z)-tetracos-15-enoate	C62H110O6	950.83			HMDB0043390	131754512	RPMRPXUKSYGOOU-KCZMIGCMSA-N	Human Metabolome Database
1	2404	8	0.54_995.8054m/z	0.535	995.805					4.1851	[M+2Na-H]+	927			PD_C		(2S)-2-[(5Z,8Z,11Z,14Z)-icosa-5,8,11,14-tetraenoyloxy]-3-(pentadecanoyloxy)propyl (15Z)-tetracos-15-enoate	C62H110O6	950.83			HMDB0043524	131754644	CPXQGPVBVOURNE-FCUHVOOGSA-N	Human Metabolome Database
1	2404	9	0.54_995.8054m/z	0.535	995.805					4.1851	[M+2Na-H]+	927			PD_C		(2S)-1-[(13Z)-docos-13-enoyloxy]-3-(pentadecanoyloxy)propan-2-yl (7Z,10Z,13Z,16Z)-docosa-7,10,13,16-tetraenoate	C62H110O6	950.83			HMDB0043581	131754701	AHJNLNVWZAYRSZ-BBURIIHKSA-N	Human Metabolome Database
1	2404	10	0.54_995.8054m/z	0.535	995.805					4.1851	[M+2Na-H]+	927			PD_C		(2S)-1-(docosanoyloxy)-3-(pentadecanoyloxy)propan-2-yl (4Z,7Z,10Z,13Z,16Z)-docosa-4,7,10,13,16-pentaenoate	C62H110O6	950.83			HMDB0043602	131754722	QLQQWIVWIGPFKJ-GAKMFIPWSA-N	Human Metabolome Database
1	2404	11	0.54_995.8054m/z	0.535	995.805					4.1851	[M+2Na-H]+	927			PD_C		(2S)-2-[(8Z,11Z,14Z,17Z)-icosa-8,11,14,17-tetraenoyloxy]-3-(pentadecanoyloxy)propyl (15Z)-tetracos-15-enoate	C62H110O6	950.83			HMDB0043698	131754818	WRXRADGFCQIVLC-LTYZZGQOSA-N	Human Metabolome Database
1	2404	12	0.54_995.8054m/z	0.535	995.805					4.1851	[M+2Na-H]+	927			PD_C		(2S)-2-[(5Z,8Z,11Z,14Z,17Z)-icosa-5,8,11,14,17-pentaenoyloxy]-3-(pentadecanoyloxy)propyl tetracosanoate	C62H110O6	950.83			HMDB0043719	131754838	ZKHNPULRBMJJEP-ZNNZNIOKSA-N	Human Metabolome Database
1	2404	13	0.54_995.8054m/z	0.535	995.805					4.1851	[M+2Na-H]+	927			PD_C		(2S)-1-(docosanoyloxy)-3-(pentadecanoyloxy)propan-2-yl (7Z,10Z,13Z,16Z,19Z)-docosa-7,10,13,16,19-pentaenoate	C62H110O6	950.83			HMDB0043747	131754866	ZNSLTIYWZVKGPS-BDMUGOPVSA-N	Human Metabolome Database
1	2404	14	0.54_995.8054m/z	0.535	995.805					4.1851	[M+2Na-H]+	927			PD_C		3-(icosanoyloxy)-2-[(9Z,12Z)-nonadeca-9,12-dienoyloxy]propyl (8Z,11Z,14Z)-icosa-8,11,14-trienoate	C62H110O6	950.83			HMDB0045881	131756852	CYWJTKNGIUPQIZ-WZOCOYSYSA-N	Human Metabolome Database
1	2404	15	0.54_995.8054m/z	0.535	995.805					4.1851	[M+2Na-H]+	927			PD_C		(2S)-3-(docosanoyloxy)-2-(pentadecanoyloxy)propyl (4Z,7Z,10Z,13Z,16Z)-docosa-4,7,10,13,16-pentaenoate	C62H110O6	950.83			HMDB0046298	131757245	MSAPKWCBALUMJB-CONCGEKQSA-N	Human Metabolome Database
1	2404	16	0.54_995.8054m/z	0.535	995.805					4.1851	[M+2Na-H]+	927			PD_C		(2S)-3-(docosanoyloxy)-2-(pentadecanoyloxy)propyl (7Z,10Z,13Z,16Z,19Z)-docosa-7,10,13,16,19-pentaenoate	C62H110O6	950.83			HMDB0046303	131757250	SSWJXCAZONMACY-DTIXSQCTSA-N	Human Metabolome Database
1	2404	17	0.54_995.8054m/z	0.535	995.805					4.1851	[M+2Na-H]+	927			PD_C		(2S)-3-[(5Z,8Z,11Z,14Z,17Z)-icosa-5,8,11,14,17-pentaenoyloxy]-2-(pentadecanoyloxy)propyl tetracosanoate	C62H110O6	950.83			HMDB0047049	131757893	UBELUORSMFAQIW-GPVUGRQESA-N	Human Metabolome Database
1	2404	18	0.54_995.8054m/z	0.535	995.805					4.1851	[M+2Na-H]+	927			PD_C		(2S)-3-[(13Z)-docos-13-enoyloxy]-2-(pentadecanoyloxy)propyl (7Z,10Z,13Z,16Z)-docosa-7,10,13,16-tetraenoate	C62H110O6	950.83			HMDB0051433	131762164	YTUJDECLAQIFQH-PQRKSCCKSA-N	Human Metabolome Database
1	2404	19	0.54_995.8054m/z	0.535	995.805					4.1851	[M+2Na-H]+	927			PD_C		(2S)-3-[(5Z,8Z,11Z,14Z)-icosa-5,8,11,14-tetraenoyloxy]-2-(pentadecanoyloxy)propyl (15Z)-tetracos-15-enoate	C62H110O6	950.83			HMDB0051938	131762630	NSJKSSWKBZDBIQ-POQWEALBSA-N	Human Metabolome Database
1	2404	20	0.54_995.8054m/z	0.535	995.805					4.1851	[M+2Na-H]+	927			PD_C		(2S)-3-[(8Z,11Z,14Z,17Z)-icosa-8,11,14,17-tetraenoyloxy]-2-(pentadecanoyloxy)propyl (15Z)-tetracos-15-enoate	C62H110O6	950.83			HMDB0051944	131762636	NDKGEZUIPXOOGW-NCWWGVJBSA-N	Human Metabolome Database
1	3524	32	0.54_449.0100m/z	0.535	449.01			✓		3.8723	[2M+Na]+	998			PD_C		(1H-indol-6-yl)oxidanesulfonic acid	C8H7NO4S	213.01			HMDB0240651	122198196	QRHHXPIYYXPEMG-UHFFFAOYSA-N	Human Metabolome Database
1	3524	33	0.54_449.0100m/z	0.535	449.01			✓		3.8723	[2M+Na]+	998			PD_C		(1H-indol-7-yl)oxidanesulfonic acid	C8H7NO4S	213.01			HMDB0240659		YBMPUGDWCSVZRS-UHFFFAOYSA-N	Human Metabolome Database
1	3524	34	0.54_449.0100m/z	0.535	449.01			✓		3.877	[2M+Na]+	998			PD_C		(1H-indol-3-yl)oxidanesulfonic acid	C8H7NO4S	213.01		487-94-5	HMDB0000682	10258	BXFFHSIDQOFMLE-UHFFFAOYSA-N	Human Metabolome Database
1	3524	35	0.54_449.0100m/z	0.535	449.01			✓		2.8995	[M+H-NH3]+	981			PD_C		5-acetamido-4-hydroxy-3-[(E)-2-phenyldiazen-1-yl]naphthalene-2,7-disulfonic acid	C18H15N3O8S2	465.03			HMDB0036794		RSNSKUBBVCGSND-QZQOTICOSA-N	Human Metabolome Database
1	3524	36	0.54_449.0100m/z	0.535	449.01			✓		1.8352	[M+2Na]2+	999			PD_C		{[(2R,3S,4R,5R)-5-(2-amino-6-oxo-6,9-dihydro-3H-purin-9-yl)-3,4-dihydroxyoxolan-2-yl]methoxy}({[({[({[(2R,3S,4R,5R)-5-(6-amino-9H-purin-9-yl)-3,4-dihydroxyoxolan-2-yl]methoxy}(hydroxy)phosphoryl)oxy](hydroxy)phosphoryl}oxy)(hydroxy)phosphoryl]oxy})phosphinic acid	C20H28N10O20P4	852.043		100849-67-0	HMDB0001454	10771862	SJXJAXXRDJWRCR-INFSMZHSSA-N	Human Metabolome Database
1	3548	1	0.54_1024.8619m/z	0.535	1024.86			✓		3.298	[M+H-NH3]+	926			PD_C		(2S)-2-[(7Z,10Z,13Z,16Z)-docosa-7,10,13,16-tetraenoyloxy]-3-(docosanoyloxy)propyl (4Z,7Z,10Z,13Z,16Z)-docosa-4,7,10,13,16-pentaenoate	C69H116O6	1040.88			HMDB0046798	131757667	CMEKMMUANZRBQI-HGRDVWHDSA-N	Human Metabolome Database
1	3548	2	0.54_1024.8619m/z	0.535	1024.86			✓		3.298	[M+H-NH3]+	926			PD_C		(2S)-2-[(7Z,10Z,13Z,16Z)-docosa-7,10,13,16-tetraenoyloxy]-3-(docosanoyloxy)propyl (7Z,10Z,13Z,16Z,19Z)-docosa-7,10,13,16,19-pentaenoate	C69H116O6	1040.88			HMDB0046803	131757672	ITHVFHCYWZSJDL-JLTOGQDSSA-N	Human Metabolome Database
1	3548	3	0.54_1024.8619m/z	0.535	1024.86			✓		3.298	[M+H-NH3]+	926			PD_C		(2S)-1-[(7Z,10Z,13Z,16Z)-docosa-7,10,13,16-tetraenoyloxy]-3-(docosanoyloxy)propan-2-yl (4Z,7Z,10Z,13Z,16Z)-docosa-4,7,10,13,16-pentaenoate	C69H116O6	1040.88			HMDB0046822	131757691	UDDBRBUNZCDHRP-FCIUPIIOSA-N	Human Metabolome Database
1	3548	4	0.54_1024.8619m/z	0.535	1024.86			✓		3.298	[M+H-NH3]+	926			PD_C		(2S)-1-[(7Z,10Z,13Z,16Z)-docosa-7,10,13,16-tetraenoyloxy]-3-(docosanoyloxy)propan-2-yl (7Z,10Z,13Z,16Z,19Z)-docosa-7,10,13,16,19-pentaenoate	C69H116O6	1040.88			HMDB0046947	131757791	IZKZRKDMHQPTTL-DOPDIVKESA-N	Human Metabolome Database
1	3548	5	0.54_1024.8619m/z	0.535	1024.86			✓		3.298	[M+H-NH3]+	926			PD_C		(2S)-3-[(4Z,7Z,10Z,13Z,16Z,19Z)-docosa-4,7,10,13,16,19-hexaenoyloxy]-2-[(5Z,8Z,11Z)-icosa-5,8,11-trienoyloxy]propyl tetracosanoate	C69H116O6	1040.88			HMDB0047315	131758158	BOUANXHTVUFQHD-JSODYWRESA-N	Human Metabolome Database
1	3548	6	0.54_1024.8619m/z	0.535	1024.86			✓		3.298	[M+H-NH3]+	926			PD_C		(2S)-3-[(4Z,7Z,10Z,13Z,16Z,19Z)-docosa-4,7,10,13,16,19-hexaenoyloxy]-2-[(8Z,11Z,14Z)-icosa-8,11,14-trienoyloxy]propyl tetracosanoate	C69H116O6	1040.88			HMDB0047459	131758302	PJHHUGNGXAUFKO-CMBMXGKXSA-N	Human Metabolome Database
1	3548	7	0.54_1024.8619m/z	0.535	1024.86			✓		3.298	[M+H-NH3]+	926			PD_C		(2S)-3-[(4Z,7Z,10Z,13Z,16Z)-docosa-4,7,10,13,16-pentaenoyloxy]-2-[(5Z,8Z,11Z,14Z)-icosa-5,8,11,14-tetraenoyloxy]propyl tetracosanoate	C69H116O6	1040.88			HMDB0047477	131758320	DVKYQORAYSOLEI-ORBNROKGSA-N	Human Metabolome Database
1	3548	8	0.54_1024.8619m/z	0.535	1024.86			✓		3.298	[M+H-NH3]+	926			PD_C		(2S)-3-[(7Z,10Z,13Z,16Z,19Z)-docosa-7,10,13,16,19-pentaenoyloxy]-2-[(5Z,8Z,11Z,14Z)-icosa-5,8,11,14-tetraenoyloxy]propyl tetracosanoate	C69H116O6	1040.88			HMDB0047482	131758325	HUQJMRFNTRIMKN-MIDZZMFJSA-N	Human Metabolome Database
1	3548	9	0.54_1024.8619m/z	0.535	1024.86			✓		3.298	[M+H-NH3]+	926			PD_C		(2S)-2-[(7Z,10Z,13Z,16Z)-docosa-7,10,13,16-tetraenoyloxy]-3-[(5Z,8Z,11Z,14Z,17Z)-icosa-5,8,11,14,17-pentaenoyloxy]propyl tetracosanoate	C69H116O6	1040.88			HMDB0047529	131758371	RNJLNTKNOJPVGY-DFNKTJLLSA-N	Human Metabolome Database
1	3548	10	0.54_1024.8619m/z	0.535	1024.86			✓		3.298	[M+H-NH3]+	926			PD_C		(2S)-2-[(4Z,7Z,10Z,13Z,16Z)-docosa-4,7,10,13,16-pentaenoyloxy]-3-[(5Z,8Z,11Z,14Z)-icosa-5,8,11,14-tetraenoyloxy]propyl tetracosanoate	C69H116O6	1040.88			HMDB0047546	131758388	YYOKKFOHCABTGW-HGUVMYDJSA-N	Human Metabolome Database
1	3548	11	0.54_1024.8619m/z	0.535	1024.86			✓		3.298	[M+H-NH3]+	926			PD_C		(2S)-2-[(4Z,7Z,10Z,13Z,16Z)-docosa-4,7,10,13,16-pentaenoyloxy]-3-[(8Z,11Z,14Z,17Z)-icosa-8,11,14,17-tetraenoyloxy]propyl tetracosanoate	C69H116O6	1040.88			HMDB0047552	131758394	XXYVSRROOIZONW-VSRGOSSJSA-N	Human Metabolome Database
1	3548	12	0.54_1024.8619m/z	0.535	1024.86			✓		3.298	[M+H-NH3]+	926			PD_C		(2S)-3-[(4Z,7Z,10Z,13Z,16Z)-docosa-4,7,10,13,16-pentaenoyloxy]-2-[(8Z,11Z,14Z,17Z)-icosa-8,11,14,17-tetraenoyloxy]propyl tetracosanoate	C69H116O6	1040.88			HMDB0047621	131758463	SZGYNNASVTWABZ-LPOGGMSASA-N	Human Metabolome Database
1	3548	13	0.54_1024.8619m/z	0.535	1024.86			✓		3.298	[M+H-NH3]+	926			PD_C		(2S)-3-[(7Z,10Z,13Z,16Z,19Z)-docosa-7,10,13,16,19-pentaenoyloxy]-2-[(8Z,11Z,14Z,17Z)-icosa-8,11,14,17-tetraenoyloxy]propyl tetracosanoate	C69H116O6	1040.88			HMDB0047626	131758468	HLYBSTOIMMEMGH-IWSPIKKKSA-N	Human Metabolome Database
1	3548	14	0.54_1024.8619m/z	0.535	1024.86			✓		3.298	[M+H-NH3]+	926			PD_C		(2S)-3-[(7Z,10Z,13Z,16Z)-docosa-7,10,13,16-tetraenoyloxy]-2-[(5Z,8Z,11Z,14Z,17Z)-icosa-5,8,11,14,17-pentaenoyloxy]propyl tetracosanoate	C69H116O6	1040.88			HMDB0047644	131758486	WGRKIDHBDLGDAC-XNQGMMAZSA-N	Human Metabolome Database
1	3548	15	0.54_1024.8619m/z	0.535	1024.86			✓		3.298	[M+H-NH3]+	926			PD_C		(2S)-2-[(7Z,10Z,13Z,16Z,19Z)-docosa-7,10,13,16,19-pentaenoyloxy]-3-[(5Z,8Z,11Z,14Z)-icosa-5,8,11,14-tetraenoyloxy]propyl tetracosanoate	C69H116O6	1040.88			HMDB0047666	131758508	LQFBHLKIIGYDIJ-XAXOWQEJSA-N	Human Metabolome Database
1	3548	16	0.54_1024.8619m/z	0.535	1024.86			✓		3.298	[M+H-NH3]+	926			PD_C		(2S)-2-[(7Z,10Z,13Z,16Z,19Z)-docosa-7,10,13,16,19-pentaenoyloxy]-3-[(8Z,11Z,14Z,17Z)-icosa-8,11,14,17-tetraenoyloxy]propyl tetracosanoate	C69H116O6	1040.88			HMDB0047672	131758514	WXLIUXOYHHSELX-YECSWCFMSA-N	Human Metabolome Database
1	3548	17	0.54_1024.8619m/z	0.535	1024.86			✓		3.298	[M+H-NH3]+	926			PD_C		(2S)-2-[(4Z,7Z,10Z,13Z,16Z,19Z)-docosa-4,7,10,13,16,19-hexaenoyloxy]-3-[(5Z,8Z,11Z)-icosa-5,8,11-trienoyloxy]propyl tetracosanoate	C69H116O6	1040.88			HMDB0047683	131758525	GTQCLBLIGGYREU-QNVPTNRYSA-N	Human Metabolome Database
1	3548	18	0.54_1024.8619m/z	0.535	1024.86			✓		3.298	[M+H-NH3]+	926			PD_C		(2S)-2-[(4Z,7Z,10Z,13Z,16Z,19Z)-docosa-4,7,10,13,16,19-hexaenoyloxy]-3-[(8Z,11Z,14Z)-icosa-8,11,14-trienoyloxy]propyl tetracosanoate	C69H116O6	1040.88			HMDB0047689	131758531	XGWHERHCOSDJJZ-HSQATDKPSA-N	Human Metabolome Database
1	3548	19	0.54_1024.8619m/z	0.535	1024.86			✓		3.298	[M+H-NH3]+	926			PD_C		(2S)-1-[(4Z,7Z,10Z,13Z,16Z,19Z)-docosa-4,7,10,13,16,19-hexaenoyloxy]-3-[(5Z,8Z,11Z)-icosa-5,8,11-trienoyloxy]propan-2-yl tetracosanoate	C69H116O6	1040.88			HMDB0050993	131761724	AKMASGCJZZDXRJ-KFFVDBENSA-N	Human Metabolome Database
1	3548	20	0.54_1024.8619m/z	0.535	1024.86			✓		3.298	[M+H-NH3]+	926			PD_C		(2S)-1-[(4Z,7Z,10Z,13Z,16Z)-docosa-4,7,10,13,16-pentaenoyloxy]-3-[(5Z,8Z,11Z)-icosa-5,8,11-trienoyloxy]propan-2-yl (15Z)-tetracos-15-enoate	C69H116O6	1040.88			HMDB0051131	131761862	CKABUXLZSRQNMU-DHWZZPLPSA-N	Human Metabolome Database
1	3548	21	0.54_1024.8619m/z	0.535	1024.86			✓		3.298	[M+H-NH3]+	926			PD_C		(2R)-1-[(7Z,10Z,13Z,16Z,19Z)-docosa-7,10,13,16,19-pentaenoyloxy]-3-[(5Z,8Z,11Z)-icosa-5,8,11-trienoyloxy]propan-2-yl (15Z)-tetracos-15-enoate	C69H116O6	1040.88			HMDB0051136	131761867	WJSRZLZPYVWICR-CNSXIWICSA-N	Human Metabolome Database
1	3548	22	0.54_1024.8619m/z	0.535	1024.86			✓		3.298	[M+H-NH3]+	926			PD_C		(2R)-2-[(4Z,7Z,10Z,13Z,16Z)-docosa-4,7,10,13,16-pentaenoyloxy]-3-[(5Z,8Z,11Z)-icosa-5,8,11-trienoyloxy]propyl (15Z)-tetracos-15-enoate	C69H116O6	1040.88			HMDB0051267	131761998	BPZRGUUGWDTPHZ-UTOBGXFMSA-N	Human Metabolome Database
1	3548	23	0.54_1024.8619m/z	0.535	1024.86			✓		3.298	[M+H-NH3]+	926			PD_C		(2R)-2-[(7Z,10Z,13Z,16Z,19Z)-docosa-7,10,13,16,19-pentaenoyloxy]-3-[(5Z,8Z,11Z)-icosa-5,8,11-trienoyloxy]propyl (15Z)-tetracos-15-enoate	C69H116O6	1040.88			HMDB0051357	131762088	BCPPQVPFELEKDN-DSXITJTQSA-N	Human Metabolome Database
1	3548	24	0.54_1024.8619m/z	0.535	1024.86			✓		3.298	[M+H-NH3]+	926			PD_C		(2S)-3-[(13Z)-docos-13-enoyloxy]-2-[(13Z,16Z)-docosa-13,16-dienoyloxy]propyl (4Z,7Z,10Z,13Z,16Z,19Z)-docosa-4,7,10,13,16,19-hexaenoate	C69H116O6	1040.88			HMDB0051763	131762463	HFLSQOHZZQPWKH-RCDNYJLWSA-N	Human Metabolome Database
1	3548	25	0.54_1024.8619m/z	0.535	1024.86			✓		3.298	[M+H-NH3]+	926			PD_C		(2S)-1-[(13Z)-docos-13-enoyloxy]-3-[(7Z,10Z,13Z,16Z)-docosa-7,10,13,16-tetraenoyloxy]propan-2-yl (7Z,10Z,13Z,16Z)-docosa-7,10,13,16-tetraenoate	C69H116O6	1040.88			HMDB0051773	131762473	MBGAEVBAAYGIHF-DFJPAWQSSA-N	Human Metabolome Database
1	3548	26	0.54_1024.8619m/z	0.535	1024.86			✓		3.298	[M+H-NH3]+	926			PD_C		(2S)-1-[(13Z)-docos-13-enoyloxy]-3-[(13Z,16Z)-docosa-13,16-dienoyloxy]propan-2-yl (4Z,7Z,10Z,13Z,16Z,19Z)-docosa-4,7,10,13,16,19-hexaenoate	C69H116O6	1040.88			HMDB0051891	131762583	QNBOTUMQLFZXPQ-VPGOYAQOSA-N	Human Metabolome Database
1	3548	27	0.54_1024.8619m/z	0.535	1024.86			✓		3.298	[M+H-NH3]+	926			PD_C		(2S)-3-[(4Z,7Z,10Z,13Z,16Z)-docosa-4,7,10,13,16-pentaenoyloxy]-2-[(5Z,8Z,11Z)-icosa-5,8,11-trienoyloxy]propyl (15Z)-tetracos-15-enoate	C69H116O6	1040.88			HMDB0052117	131762809	JDSVLHGPVGZCNR-OIVUVTJESA-N	Human Metabolome Database
1	3548	28	0.54_1024.8619m/z	0.535	1024.86			✓		3.298	[M+H-NH3]+	926			PD_C		(2S)-3-[(7Z,10Z,13Z,16Z,19Z)-docosa-7,10,13,16,19-pentaenoyloxy]-2-[(5Z,8Z,11Z)-icosa-5,8,11-trienoyloxy]propyl (15Z)-tetracos-15-enoate	C69H116O6	1040.88			HMDB0052122	131762814	NOPVMDCADWYWGI-NVDOBYCSSA-N	Human Metabolome Database
1	3548	29	0.54_1024.8619m/z	0.535	1024.86			✓		3.298	[M+H-NH3]+	926			PD_C		(2S)-3-[(4Z,7Z,10Z,13Z,16Z,19Z)-docosa-4,7,10,13,16,19-hexaenoyloxy]-2-[(11Z,14Z)-icosa-11,14-dienoyloxy]propyl (15Z)-tetracos-15-enoate	C69H116O6	1040.88			HMDB0052203	131762894	FYCKQKXLBFYVGD-VGSLSSGGSA-N	Human Metabolome Database
1	3548	30	0.54_1024.8619m/z	0.535	1024.86			✓		3.298	[M+H-NH3]+	926			PD_C		(2S)-3-[(4Z,7Z,10Z,13Z,16Z)-docosa-4,7,10,13,16-pentaenoyloxy]-2-[(8Z,11Z,14Z)-icosa-8,11,14-trienoyloxy]propyl (15Z)-tetracos-15-enoate	C69H116O6	1040.88			HMDB0052213	131762904	BGCFFDAHTXUGAJ-NCUPDLNSSA-N	Human Metabolome Database
1	3548	31	0.54_1024.8619m/z	0.535	1024.86			✓		3.298	[M+H-NH3]+	926			PD_C		(2S)-3-[(7Z,10Z,13Z,16Z,19Z)-docosa-7,10,13,16,19-pentaenoyloxy]-2-[(8Z,11Z,14Z)-icosa-8,11,14-trienoyloxy]propyl (15Z)-tetracos-15-enoate	C69H116O6	1040.88			HMDB0052218	131762909	MYXSBZNINSBWJT-RFCGOFPHSA-N	Human Metabolome Database
1	3548	32	0.54_1024.8619m/z	0.535	1024.86			✓		3.298	[M+H-NH3]+	926			PD_C		(2S)-3-[(7Z,10Z,13Z,16Z)-docosa-7,10,13,16-tetraenoyloxy]-2-[(5Z,8Z,11Z,14Z)-icosa-5,8,11,14-tetraenoyloxy]propyl (15Z)-tetracos-15-enoate	C69H116O6	1040.88			HMDB0052228	131762919	YDIGCVJESBDFII-HYIJXRFASA-N	Human Metabolome Database
1	3548	33	0.54_1024.8619m/z	0.535	1024.86			✓		3.298	[M+H-NH3]+	926			PD_C		(2S)-2-[(7Z,10Z,13Z,16Z)-docosa-7,10,13,16-tetraenoyloxy]-3-[(5Z,8Z,11Z,14Z)-icosa-5,8,11,14-tetraenoyloxy]propyl (15Z)-tetracos-15-enoate	C69H116O6	1040.88			HMDB0052258	131762949	ZCPCAGRACWRQAO-UOXHFLBOSA-N	Human Metabolome Database
1	3548	34	0.54_1024.8619m/z	0.535	1024.86			✓		3.298	[M+H-NH3]+	926			PD_C		(2S)-2-[(7Z,10Z,13Z,16Z)-docosa-7,10,13,16-tetraenoyloxy]-3-[(8Z,11Z,14Z,17Z)-icosa-8,11,14,17-tetraenoyloxy]propyl (15Z)-tetracos-15-enoate	C69H116O6	1040.88			HMDB0052264	131762955	MMQBFQZEPYRXEN-JXMAQXQASA-N	Human Metabolome Database
1	3548	35	0.54_1024.8619m/z	0.535	1024.86			✓		3.298	[M+H-NH3]+	926			PD_C		(2S)-2-[(4Z,7Z,10Z,13Z,16Z)-docosa-4,7,10,13,16-pentaenoyloxy]-3-[(8Z,11Z,14Z)-icosa-8,11,14-trienoyloxy]propyl (15Z)-tetracos-15-enoate	C69H116O6	1040.88			HMDB0052273	131762964	YCSKNBWWWNIRCP-XFEFHDQSSA-N	Human Metabolome Database
1	3548	36	0.54_1024.8619m/z	0.535	1024.86			✓		3.298	[M+H-NH3]+	926			PD_C		(2S)-3-[(7Z,10Z,13Z,16Z)-docosa-7,10,13,16-tetraenoyloxy]-2-[(8Z,11Z,14Z,17Z)-icosa-8,11,14,17-tetraenoyloxy]propyl (15Z)-tetracos-15-enoate	C69H116O6	1040.88			HMDB0052324	131763015	DEEBLBHTFRJWMK-HCACWGDXSA-N	Human Metabolome Database
1	3548	37	0.54_1024.8619m/z	0.535	1024.86			✓		3.298	[M+H-NH3]+	926			PD_C		(2S)-2-[(7Z,10Z,13Z,16Z,19Z)-docosa-7,10,13,16,19-pentaenoyloxy]-3-[(8Z,11Z,14Z)-icosa-8,11,14-trienoyloxy]propyl (15Z)-tetracos-15-enoate	C69H116O6	1040.88			HMDB0052353		BJHOHCCLPIGZII-NDPLSDNWSA-N	Human Metabolome Database
1	3548	38	0.54_1024.8619m/z	0.535	1024.86			✓		3.298	[M+H-NH3]+	926			PD_C		(2S)-2-[(4Z,7Z,10Z,13Z,16Z,19Z)-docosa-4,7,10,13,16,19-hexaenoyloxy]-3-[(11Z,14Z)-icosa-11,14-dienoyloxy]propyl (15Z)-tetracos-15-enoate	C69H116O6	1040.88			HMDB0052368	131763059	QCEIZVOHFXNMKP-ZECZZPBESA-N	Human Metabolome Database
1	3548	39	0.54_1024.8619m/z	0.535	1024.86			✓		3.298	[M+H-NH3]+	926			PD_C		(2S)-1-[(4Z,7Z,10Z,13Z,16Z,19Z)-docosa-4,7,10,13,16,19-hexaenoyloxy]-3-[(11Z,14Z)-icosa-11,14-dienoyloxy]propan-2-yl (15Z)-tetracos-15-enoate	C69H116O6	1040.88			HMDB0053457	131764103	YZXMOQMUVHNHCC-WBQWJHDBSA-N	Human Metabolome Database
1	3548	40	0.54_1024.8619m/z	0.535	1024.86			✓		3.298	[M+H-NH3]+	926			PD_C		(2S)-1-[(4Z,7Z,10Z,13Z,16Z,19Z)-docosa-4,7,10,13,16,19-hexaenoyloxy]-3-[(8Z,11Z,14Z)-icosa-8,11,14-trienoyloxy]propan-2-yl tetracosanoate	C69H116O6	1040.88			HMDB0053735	131764373	PBRIVQWYUOYCSH-WASYXMBISA-N	Human Metabolome Database
1	3548	41	0.54_1024.8619m/z	0.535	1024.86			✓		3.298	[M+H-NH3]+	926			PD_C		(2S)-1-[(4Z,7Z,10Z,13Z,16Z)-docosa-4,7,10,13,16-pentaenoyloxy]-3-[(8Z,11Z,14Z)-icosa-8,11,14-trienoyloxy]propan-2-yl (15Z)-tetracos-15-enoate	C69H116O6	1040.88			HMDB0053825	131764461	MZIMPZPUNOFQEU-RHVQAADOSA-N	Human Metabolome Database
1	3548	42	0.54_1024.8619m/z	0.535	1024.86			✓		3.298	[M+H-NH3]+	926			PD_C		(2S)-1-[(7Z,10Z,13Z,16Z,19Z)-docosa-7,10,13,16,19-pentaenoyloxy]-3-[(8Z,11Z,14Z)-icosa-8,11,14-trienoyloxy]propan-2-yl (15Z)-tetracos-15-enoate	C69H116O6	1040.88			HMDB0053830	131764466	JQLYHESMYZGHSW-KGJQJATQSA-N	Human Metabolome Database
1	3548	43	0.54_1024.8619m/z	0.535	1024.86			✓		3.298	[M+H-NH3]+	926			PD_C		(2S)-1-[(4Z,7Z,10Z,13Z,16Z)-docosa-4,7,10,13,16-pentaenoyloxy]-3-[(5Z,8Z,11Z,14Z)-icosa-5,8,11,14-tetraenoyloxy]propan-2-yl tetracosanoate	C69H116O6	1040.88			HMDB0054081	131764700	CJXHISBIUDVURF-AFNQKPDESA-N	Human Metabolome Database
1	3548	44	0.54_1024.8619m/z	0.535	1024.86			✓		3.298	[M+H-NH3]+	926			PD_C		(2R)-1-[(7Z,10Z,13Z,16Z,19Z)-docosa-7,10,13,16,19-pentaenoyloxy]-3-[(5Z,8Z,11Z,14Z)-icosa-5,8,11,14-tetraenoyloxy]propan-2-yl tetracosanoate	C69H116O6	1040.88			HMDB0054086	131764705	KKCLAIXRNBBNFC-VQUNWQGISA-N	Human Metabolome Database
1	3548	45	0.54_1024.8619m/z	0.535	1024.86			✓		3.298	[M+H-NH3]+	926			PD_C		(2R)-1-[(7Z,10Z,13Z,16Z)-docosa-7,10,13,16-tetraenoyloxy]-3-[(5Z,8Z,11Z,14Z)-icosa-5,8,11,14-tetraenoyloxy]propan-2-yl (15Z)-tetracos-15-enoate	C69H116O6	1040.88			HMDB0054168	131764780	IERKDIPEFUUSQF-YUBLPSPXSA-N	Human Metabolome Database
1	3548	46	0.54_1024.8619m/z	0.535	1024.86			✓		3.298	[M+H-NH3]+	926			PD_C		(2S)-2-[(13Z)-docos-13-enoyloxy]-3-[(13Z,16Z)-docosa-13,16-dienoyloxy]propyl (4Z,7Z,10Z,13Z,16Z,19Z)-docosa-4,7,10,13,16,19-hexaenoate	C69H116O6	1040.88			HMDB0054479	131765067	BRVAHLOXYDKMKW-MPPZVVSHSA-N	Human Metabolome Database
1	3548	47	0.54_1024.8619m/z	0.535	1024.86			✓		3.298	[M+H-NH3]+	926			PD_C		(2S)-2,3-bis[(13Z,16Z)-docosa-13,16-dienoyloxy]propyl (4Z,7Z,10Z,13Z,16Z)-docosa-4,7,10,13,16-pentaenoate	C69H116O6	1040.88			HMDB0054543	131765124	ZQDSNKNOWBORTE-JWYZUWCUSA-N	Human Metabolome Database
1	3548	48	0.54_1024.8619m/z	0.535	1024.86			✓		3.298	[M+H-NH3]+	926			PD_C		(2S)-2,3-bis[(13Z,16Z)-docosa-13,16-dienoyloxy]propyl (7Z,10Z,13Z,16Z,19Z)-docosa-7,10,13,16,19-pentaenoate	C69H116O6	1040.88			HMDB0054548	131765126	WXHXDCJBEXFKBN-FMSUKBFUSA-N	Human Metabolome Database
1	3548	49	0.54_1024.8619m/z	0.535	1024.86			✓		3.298	[M+H-NH3]+	926			PD_C		1,3-bis[(13Z,16Z)-docosa-13,16-dienoyloxy]propan-2-yl (4Z,7Z,10Z,13Z,16Z)-docosa-4,7,10,13,16-pentaenoate	C69H116O6	1040.88			HMDB0054561	131765139	CVTDWRIFXSGGCM-MOQGHBCYSA-N	Human Metabolome Database
1	3548	50	0.54_1024.8619m/z	0.535	1024.86			✓		3.298	[M+H-NH3]+	926			PD_C		1,3-bis[(13Z,16Z)-docosa-13,16-dienoyloxy]propan-2-yl (7Z,10Z,13Z,16Z,19Z)-docosa-7,10,13,16,19-pentaenoate	C69H116O6	1040.88			HMDB0054611	131765183	VVQHJYPQUUULAQ-CWFQFOAQSA-N	Human Metabolome Database
1	3548	51	0.54_1024.8619m/z	0.535	1024.86			✓		3.298	[M+H-NH3]+	926			PD_C		(2S)-3-[(7Z,10Z,13Z,16Z)-docosa-7,10,13,16-tetraenoyloxy]-2-(docosanoyloxy)propyl (4Z,7Z,10Z,13Z,16Z)-docosa-4,7,10,13,16-pentaenoate	C69H116O6	1040.88			HMDB0054686	131765256	FATJICBTOKBHFT-VMQVTLGASA-N	Human Metabolome Database
1	3548	52	0.54_1024.8619m/z	0.535	1024.86			✓		3.298	[M+H-NH3]+	926			PD_C		(2S)-3-[(7Z,10Z,13Z,16Z)-docosa-7,10,13,16-tetraenoyloxy]-2-(docosanoyloxy)propyl (7Z,10Z,13Z,16Z,19Z)-docosa-7,10,13,16,19-pentaenoate	C69H116O6	1040.88			HMDB0054691	131765258	KOJKZTSCMYTVIC-XPGJJUTJSA-N	Human Metabolome Database
1	3548	53	0.54_1024.8619m/z	0.535	1024.86			✓		3.298	[M+H-NH3]+	926			PD_C		(2S)-1-[(7Z,10Z,13Z,16Z)-docosa-7,10,13,16-tetraenoyloxy]-3-[(5Z,8Z,11Z,14Z,17Z)-icosa-5,8,11,14,17-pentaenoyloxy]propan-2-yl tetracosanoate	C69H116O6	1040.88			HMDB0054699	131765266	SLIMOGCQIZWVOQ-ZNWJGGSMSA-N	Human Metabolome Database
1	3548	54	0.54_1024.8619m/z	0.535	1024.86			✓		3.298	[M+H-NH3]+	926			PD_C		2-[(13Z)-docos-13-enoyloxy]-3-[(7Z,10Z,13Z,16Z)-docosa-7,10,13,16-tetraenoyloxy]propyl (7Z,10Z,13Z,16Z)-docosa-7,10,13,16-tetraenoate	C69H116O6	1040.88			HMDB0054757		WNFAKJNIQRZIDE-SHOSPWABSA-N	Human Metabolome Database
1	3548	55	0.54_1024.8619m/z	0.535	1024.86			✓		3.298	[M+H-NH3]+	926			PD_C		(2R)-1-[(7Z,10Z,13Z,16Z)-docosa-7,10,13,16-tetraenoyloxy]-3-[(8Z,11Z,14Z,17Z)-icosa-8,11,14,17-tetraenoyloxy]propan-2-yl (15Z)-tetracos-15-enoate	C69H116O6	1040.88			HMDB0054770	131765333	DWTFLBLPFXSCJW-NUVDUKEMSA-N	Human Metabolome Database
1	3548	56	0.54_1024.8619m/z	0.535	1024.86			✓		3.298	[M+H-NH3]+	926			PD_C		(2R)-1-[(4Z,7Z,10Z,13Z,16Z)-docosa-4,7,10,13,16-pentaenoyloxy]-3-[(8Z,11Z,14Z,17Z)-icosa-8,11,14,17-tetraenoyloxy]propan-2-yl tetracosanoate	C69H116O6	1040.88			HMDB0054960	131765504	VEMKYPNCILPWGA-PVEVKHSASA-N	Human Metabolome Database
1	3548	57	0.54_1024.8619m/z	0.535	1024.86			✓		3.298	[M+H-NH3]+	926			PD_C		(2S)-1-[(7Z,10Z,13Z,16Z,19Z)-docosa-7,10,13,16,19-pentaenoyloxy]-3-[(8Z,11Z,14Z,17Z)-icosa-8,11,14,17-tetraenoyloxy]propan-2-yl tetracosanoate	C69H116O6	1040.88			HMDB0055568	131766088	FBLVYWZWWWCTJW-XVJCGJTISA-N	Human Metabolome Database
1	3601	1	0.54_884.1633m/z	0.535	884.163			✓		0.0791	[2M+NH4]+	947			PD_C	68359375	Cyfluthrin	C22H18Cl2FNO3	433.065		68359375			QQODLKZGRKWIFG-UHFFFAOYSA-N	HR_MSMS_NIST 2020 Pos (Part 4)
1	3601	17	0.54_884.1633m/z	0.535	884.163			✓		0.0791	[2M+NH4]+	947			PD_C		cyano(4-fluoro-3-phenoxyphenyl)methyl 3-(2,2-dichloroethenyl)-2,2-dimethylcyclopropane-1-carboxylate	C22H18Cl2FNO3	433.065			HMDB0249116	104926	QQODLKZGRKWIFG-UHFFFAOYSA-N	Human Metabolome Database
1	3601	18	0.54_884.1633m/z	0.535	884.163			✓		0.0791	[2M+NH4]+	947			PD_C	DTXSID8032330	beta-Cyfluthrin	C22H18Cl2FNO3	433.065						ToxCast
1	3601	19	0.54_884.1633m/z	0.535	884.163			✓		0.0791	[2M+NH4]+	947			PD_C	DTXSID5035957	Cyfluthrin	C22H18Cl2FNO3	433.065						ToxCast
1	3715	1	0.54_898.8386m/z	0.535	898.839			✓		1.3338	[2M+NH4]+	995			PD_C		14-(5-ethyl-6-methylhept-6-en-2-yl)-2,6,11,15-tetramethyltetracyclo[8.7.0.0²,⁷.0¹¹,¹⁵]heptadec-1(10)-en-5-ol	C31H52O	440.402		80735-22-4	HMDB0030894	86014128	UULZCTIPCNJXAT-UHFFFAOYSA-N	Human Metabolome Database
1	3715	2	0.54_898.8386m/z	0.535	898.839			✓		1.3338	[2M+NH4]+	995			PD_C		2,6,11,15-tetramethyl-14-[(5Z)-5-(propan-2-yl)hept-5-en-2-yl]tetracyclo[8.7.0.0²,⁷.0¹¹,¹⁵]heptadec-1(10)-en-5-ol	C31H52O	440.402		73148-03-5	HMDB0033686	131751478	WJNCLXFJDFOIKU-AQHIEDMUSA-N	Human Metabolome Database
1	3715	3	0.54_898.8386m/z	0.535	898.839			✓		1.3338	[2M+NH4]+	995			PD_C		2,6,11,15-tetramethyl-14-[(5Z)-5-(propan-2-yl)hept-5-en-2-yl]tetracyclo[8.7.0.0²,⁷.0¹¹,¹⁵]heptadec-1(17)-en-5-ol	C31H52O	440.402		123086-83-9	HMDB0034190	131751533	ZIZODWXWMZVEEM-AQHIEDMUSA-N	Human Metabolome Database
1	3715	4	0.54_898.8386m/z	0.535	898.839			✓		1.3338	[2M+NH4]+	995			PD_C		3-methoxy-4,4,6a,6b,8a,11,11,14b-octamethyl-1,2,3,4,4a,5,6,6a,6b,7,8,8a,9,10,11,12b,13,14,14a,14b-icosahydropicene	C31H52O	440.402		5945-45-9	HMDB0034513	15560539	YZBNXQLCEJJXSC-UHFFFAOYSA-N	Human Metabolome Database
1	3715	5	0.54_898.8386m/z	0.535	898.839			✓		1.3338	[2M+NH4]+	995			PD_C		3-methoxy-4,4,6a,8a,11,11,12b,14b-octamethyl-1,2,3,4,4a,5,6,6a,8,8a,9,10,11,12,12a,12b,13,14,14a,14b-icosahydropicene	C31H52O	440.402		14021-23-9	HMDB0034918	609451	MJIBQQFDNJYZGY-UHFFFAOYSA-N	Human Metabolome Database
1	3715	6	0.54_898.8386m/z	0.535	898.839			✓		1.3338	[2M+NH4]+	995			PD_C		2,6,6,11,15-pentamethyl-14-(6-methyl-5-methylideneheptan-2-yl)tetracyclo[8.7.0.0²,⁷.0¹¹,¹⁵]heptadec-1(17)-en-5-ol	C31H52O	440.402		52222-75-0	HMDB0035211	76059088	BEEARZYDKRRUMX-UHFFFAOYSA-N	Human Metabolome Database
1	3715	7	0.54_898.8386m/z	0.535	898.839			✓		1.3338	[2M+NH4]+	995			PD_C		10-methoxy-2,2,4a,6a,9,9,12a,14a-octamethyl-1,2,3,4,4a,5,6,6a,8,8a,9,10,11,12,12a,12b,13,14,14a,14b-icosahydropicene	C31H52O	440.402		14021-27-3	HMDB0035852	131751875	IWHPMBHSBARBOW-UHFFFAOYSA-N	Human Metabolome Database
1	3715	8	0.54_898.8386m/z	0.535	898.839			✓		1.3338	[2M+NH4]+	995			PD_C		15-(5,6-dimethylhept-6-en-2-yl)-7,7,12,16-tetramethylpentacyclo[9.7.0.0¹,³.0³,⁸.0¹²,¹⁶]octadecan-6-ol	C31H52O	440.402		511-61-5	HMDB0035911	550205	IXHACUTUTOCSJE-UHFFFAOYSA-N	Human Metabolome Database
1	3715	9	0.54_898.8386m/z	0.535	898.839			✓		1.3338	[2M+NH4]+	995			PD_C		15-[(4E)-5,6-dimethylhept-4-en-2-yl]-7,7,12,16-tetramethylpentacyclo[9.7.0.0¹,³.0³,⁸.0¹²,¹⁶]octadecan-6-ol	C31H52O	440.402		25850-61-7	HMDB0035968	12312851	BTLJUKNIXFTSMI-ZVBGSRNCSA-N	Human Metabolome Database
1	3715	10	0.54_898.8386m/z	0.535	898.839			✓		1.3338	[2M+NH4]+	995			PD_C		15-(5,6-dimethylhept-5-en-2-yl)-7,7,12,16-tetramethylpentacyclo[9.7.0.0¹,³.0³,⁸.0¹²,¹⁶]octadecan-6-ol	C31H52O	440.402		25692-13-1	HMDB0035979	6424827	CIBNJPPYSPYHDB-UHFFFAOYSA-N	Human Metabolome Database
1	3715	11	0.54_898.8386m/z	0.535	898.839			✓		1.3338	[2M+NH4]+	995			PD_C		7,7,12,16-tetramethyl-15-(6-methyl-5-methylideneheptan-2-yl)pentacyclo[9.7.0.0¹,³.0³,⁸.0¹²,¹⁶]octadecan-6-ol	C31H52O	440.402			HMDB0037236	544165	BDHQMRXFDYJGII-UHFFFAOYSA-N	Human Metabolome Database
1	3715	12	0.54_898.8386m/z	0.535	898.839			✓		1.3338	[2M+NH4]+	995			PD_C		10-methoxy-1,2,4a,6a,9,9,12a,14a-octamethyl-1,2,3,4,4a,5,6,6a,8,8a,9,10,11,12,12a,12b,13,14,14a,14b-icosahydropicene	C31H52O	440.402		11008-41-6	HMDB0040517	621521	HMTYXVQACLXYEQ-UHFFFAOYSA-N	Human Metabolome Database
1	3715	13	0.54_898.8386m/z	0.535	898.839			✓		1.3338	[2M+NH4]+	995			PD_C		(1R,2R,5S,7R,10R,11R,14S,15R)-2,6,6,10,11-pentamethyl-14-(6-methyl-5-methylidenehept-1-en-2-yl)tetracyclo[8.7.0.0²,⁷.0¹¹,¹⁵]heptadecan-5-ol	C31H52O	440.402			HMDB0302396	15250873	RBDGMBLJLFFILO-HVCSHQRCSA-N	Human Metabolome Database
1	3715	14	0.54_898.8386m/z	0.535	898.839			✓		1.3338	[2M+NH4]+	995			PD_C		(2S,5S,7R,11S,14R,15R)-14-[(2R)-5,6-dimethylhept-5-en-2-yl]-2,6,6,11,15-pentamethyltetracyclo[8.7.0.0²,⁷.0¹¹,¹⁵]heptadec-1(17)-en-5-ol	C31H52O	440.402			HMDB0302444		RRYHVRAFXQQACG-OFWLWUCKSA-N	Human Metabolome Database
1	3715	15	0.54_898.8386m/z	0.535	898.839			✓		1.3338	[2M+NH4]+	995			PD_C		(1S,3R,6S,8R,11S,12S,15R,16R)-15-[(2R)-5,6-dimethylhept-6-en-2-yl]-7,7,12,16-tetramethylpentacyclo[9.7.0.0¹,³.0³,⁸.0¹²,¹⁶]octadecan-6-ol	C31H52O	440.402			HMDB0302579	71744615	IXHACUTUTOCSJE-QFTQTLHLSA-N	Human Metabolome Database
1	3715	16	0.54_898.8386m/z	0.535	898.839			✓		1.3338	[2M+NH4]+	995			PD_C		(2S,5S,11S,14R,15R)-2,6,6,11,15-pentamethyl-14-[(2R)-6-methyl-5-methylideneheptan-2-yl]tetracyclo[8.7.0.0²,⁷.0¹¹,¹⁵]heptadec-1(17)-en-5-ol	C31H52O	440.402			HMDB0302580		BEEARZYDKRRUMX-LLQJXQHLSA-N	Human Metabolome Database
1	3715	17	0.54_898.8386m/z	0.535	898.839			✓		1.3338	[2M+NH4]+	995			PD_C		(2S,5S,6S,7S,11R,14R,15R)-14-[(2R)-5-ethyl-6-methylhept-6-en-2-yl]-2,6,11,15-tetramethyltetracyclo[8.7.0.0²,⁷.0¹¹,¹⁵]heptadec-1(10)-en-5-ol	C31H52O	440.402			HMDB0302586	101614325	UULZCTIPCNJXAT-QYQVGQQXSA-N	Human Metabolome Database
1	3715	18	0.54_898.8386m/z	0.535	898.839			✓		1.3338	[2M+NH4]+	995			PD_C		(2S,5S,7R,11R,14R,15R)-2,6,6,11,15-pentamethyl-14-[(2R)-6-methyl-5-methylideneheptan-2-yl]tetracyclo[8.7.0.0²,⁷.0¹¹,¹⁵]heptadec-1(10)-en-5-ol	C31H52O	440.402			HMDB0302590	9803310	XJLZCPIILZRCPS-ANMPWZFDSA-N	Human Metabolome Database
1	3715	19	0.54_898.8386m/z	0.535	898.839			✓		1.3338	[2M+NH4]+	995			PD_C		(1S,3R,6S,8R,11S,12S,15R,16R)-15-[(2R)-5,6-dimethylhept-5-en-2-yl]-7,7,12,16-tetramethylpentacyclo[9.7.0.0¹,³.0³,⁸.0¹²,¹⁶]octadecan-6-ol	C31H52O	440.402			HMDB0302950	13920164	CIBNJPPYSPYHDB-UEBIAWITSA-N	Human Metabolome Database
1	3715	20	0.54_898.8386m/z	0.535	898.839			✓		1.3338	[2M+NH4]+	995			PD_C		17-methoxy-2,5,10,14,18,18-hexamethyl-6-(propan-2-yl)pentacyclo[11.8.0.0²,¹⁰.0⁵,⁹.0¹⁴,¹⁹]henicos-12-ene	C31H52O	440.402			HMDB0303445	623592	MRNPHCMRIQYRFU-UHFFFAOYSA-N	Human Metabolome Database
1	3715	21	0.54_898.8386m/z	0.535	898.839			✓		1.3338	[2M+NH4]+	995			PD_C		(1S,3R,6S,8R,11S,12S,15R,16R)-7,7,12,16-tetramethyl-15-[(2R)-6-methyl-5-methylideneheptan-2-yl]pentacyclo[9.7.0.0^{1,3}.0^{3,8}.0^{12,16}]octadecan-6-ol	C31H52O	440.402			HMDB0303481	94204	BDHQMRXFDYJGII-UEBIAWITSA-N	Human Metabolome Database
1	3715	23	0.54_898.8386m/z	0.535	898.839			✓		4.2052	[M-e]+	985			PD_C		(2R)-1-(octadecanoyloxy)-3-(octadecyloxy)propan-2-yl (5Z,8Z,11Z)-icosa-5,8,11-trienoate	C59H110O5	898.835			HMDB0045018	131756029	MONQFMWOGKKXJD-UUCALCINSA-N	Human Metabolome Database
1	3715	24	0.54_898.8386m/z	0.535	898.839			✓		4.2052	[M-e]+	985			PD_C		(2R)-1-(octadecanoyloxy)-3-(octadecyloxy)propan-2-yl (8Z,11Z,14Z)-icosa-8,11,14-trienoate	C59H110O5	898.835			HMDB0045180		PGGVLKSPEDIGRW-YZCVFSJTSA-N	Human Metabolome Database
1	3715	25	0.54_898.8386m/z	0.535	898.839			✓		4.2052	[M-e]+	985			PD_C		(2S)-3-(octadecanoyloxy)-2-(octadecyloxy)propyl (5Z,8Z,11Z)-icosa-5,8,11-trienoate	C59H110O5	898.835			HMDB0045460	131756461	WILIPRUTQGFVKE-LNHLLTCJSA-N	Human Metabolome Database
1	3715	26	0.54_898.8386m/z	0.535	898.839			✓		4.2052	[M-e]+	985			PD_C		(2S)-3-(octadecanoyloxy)-2-(octadecyloxy)propyl (8Z,11Z,14Z)-icosa-8,11,14-trienoate	C59H110O5	898.835			HMDB0045466	131756467	ZMDNIJLMOLWCDS-IRIHKBLQSA-N	Human Metabolome Database
1	3715	27	0.54_898.8386m/z	0.535	898.839			✓		4.2052	[M-e]+	985			PD_C		(2R)-2-[(6Z,9Z,12Z)-octadeca-6,9,12-trienoyloxy]-3-(octadecyloxy)propyl icosanoate	C59H110O5	898.835			HMDB0045918	131756884	KCXIIQXLFLBCNQ-CBUDJNOESA-N	Human Metabolome Database
1	3715	28	0.54_898.8386m/z	0.535	898.839			✓		4.2052	[M-e]+	985			PD_C		(2R)-2-[(9Z,12Z,15Z)-octadeca-9,12,15-trienoyloxy]-3-(octadecyloxy)propyl icosanoate	C59H110O5	898.835			HMDB0046100	131757056	XUBVMCQGUHVRKK-NMAUIBPZSA-N	Human Metabolome Database
1	3715	29	0.54_898.8386m/z	0.535	898.839			✓		4.2052	[M-e]+	985			PD_C		(2S)-3-[(6Z,9Z,12Z)-octadeca-6,9,12-trienoyloxy]-2-(octadecyloxy)propyl icosanoate	C59H110O5	898.835			HMDB0046243	131757191	HLHUBXANNAEYHC-VBUAWLMLSA-N	Human Metabolome Database
1	3715	30	0.54_898.8386m/z	0.535	898.839			✓		4.2052	[M-e]+	985			PD_C		(2S)-3-[(9Z,12Z,15Z)-octadeca-9,12,15-trienoyloxy]-2-(octadecyloxy)propyl icosanoate	C59H110O5	898.835			HMDB0046250	131757198	NJTWVKFGCXPXRU-NMAUIBPZSA-N	Human Metabolome Database
1	3715	31	0.54_898.8386m/z	0.535	898.839			✓		4.2052	[M-e]+	985			PD_C		(2R)-1-[(9Z)-hexadec-9-enoyloxy]-3-(octadecyloxy)propan-2-yl (13Z,16Z)-docosa-13,16-dienoate	C59H110O5	898.835			HMDB0048874	131759686	HXJHWKUQSVSMLV-GKTQRKKRSA-N	Human Metabolome Database
1	3715	32	0.54_898.8386m/z	0.535	898.839			✓		4.2052	[M-e]+	985			PD_C		(2R)-3-[(9Z)-hexadec-9-enoyloxy]-2-(octadecyloxy)propyl (13Z,16Z)-docosa-13,16-dienoate	C59H110O5	898.835			HMDB0049063	131759875	ONMSTRALNQRIBJ-JICDQWDTSA-N	Human Metabolome Database
1	3715	33	0.54_898.8386m/z	0.535	898.839			✓		4.2052	[M-e]+	985			PD_C		(2R)-1-[(11Z)-octadec-11-enoyloxy]-3-(octadecyloxy)propan-2-yl (11Z,14Z)-icosa-11,14-dienoate	C59H110O5	898.835			HMDB0049449	131760246	UXUUULHIKYMHCB-LCHONZHSSA-N	Human Metabolome Database
1	3715	34	0.54_898.8386m/z	0.535	898.839			✓		4.2052	[M-e]+	985			PD_C		(2S)-3-[(11Z)-octadec-11-enoyloxy]-2-(octadecyloxy)propyl (11Z,14Z)-icosa-11,14-dienoate	C59H110O5	898.835			HMDB0049689	131760486	ZNNJNLQYMPGZAH-UMQWWVECSA-N	Human Metabolome Database
1	3715	35	0.54_898.8386m/z	0.535	898.839			✓		4.2052	[M-e]+	985			PD_C		(2R)-1-[(9Z)-octadec-9-enoyloxy]-3-(octadecyloxy)propan-2-yl (11Z,14Z)-icosa-11,14-dienoate	C59H110O5	898.835			HMDB0050060	131760816	MDAAKQSKMYNSGC-QRXXIRFVSA-N	Human Metabolome Database
1	3715	36	0.54_898.8386m/z	0.535	898.839			✓		4.2052	[M-e]+	985			PD_C		(2R)-3-[(9Z)-octadec-9-enoyloxy]-2-(octadecyloxy)propyl (11Z,14Z)-icosa-11,14-dienoate	C59H110O5	898.835			HMDB0050288	131761040	ZJLUTLDLTDSKOK-JHPDYJDWSA-N	Human Metabolome Database
1	3715	37	0.54_898.8386m/z	0.535	898.839			✓		4.2052	[M-e]+	985			PD_C		(2R)-2-[(9Z,12Z)-octadeca-9,12-dienoyloxy]-3-(octadecyloxy)propyl (11Z)-icos-11-enoate	C59H110O5	898.835			HMDB0050603		JCDXUGWUZXHDAN-JYDIDCMOSA-N	Human Metabolome Database
1	3715	38	0.54_898.8386m/z	0.535	898.839			✓		4.2052	[M-e]+	985			PD_C		(2S)-3-[(9Z,12Z)-octadeca-9,12-dienoyloxy]-2-(octadecyloxy)propyl (11Z)-icos-11-enoate	C59H110O5	898.835			HMDB0050855	131761586	DFRAOAGIOAZMIC-JYDIDCMOSA-N	Human Metabolome Database
1	3715	39	0.54_898.8386m/z	0.535	898.839			✓		4.2052	[M-e]+	985			PD_C		(2R)-2-(octadecanoyloxy)-3-(octadecyloxy)propyl (5Z,8Z,11Z)-icosa-5,8,11-trienoate	C59H110O5	898.835			HMDB0050940	131761671	RPSYDHOYGQLLAL-LCBIWPEJSA-N	Human Metabolome Database
1	3715	40	0.54_898.8386m/z	0.535	898.839			✓		4.2052	[M-e]+	985			PD_C		(2R)-1-[(9Z,12Z)-octadeca-9,12-dienoyloxy]-3-(octadecyloxy)propan-2-yl (11Z)-icos-11-enoate	C59H110O5	898.835			HMDB0052575	131763240	IOUDMYNAOLAWIB-JYDIDCMOSA-N	Human Metabolome Database
1	3715	41	0.54_898.8386m/z	0.535	898.839			✓		4.2052	[M-e]+	985			PD_C		(2R)-1-[(6Z,9Z,12Z)-octadeca-6,9,12-trienoyloxy]-3-(octadecyloxy)propan-2-yl icosanoate	C59H110O5	898.835			HMDB0052914	131763565	NMICSMGXQUVZCX-VBUAWLMLSA-N	Human Metabolome Database
1	3715	42	0.54_898.8386m/z	0.535	898.839			✓		4.2052	[M-e]+	985			PD_C		(2R)-2-[(11Z)-octadec-11-enoyloxy]-3-(octadecyloxy)propyl (11Z,14Z)-icosa-11,14-dienoate	C59H110O5	898.835			HMDB0053393	131764041	PIYHHLWOIASEDK-LCHONZHSSA-N	Human Metabolome Database
1	3715	43	0.54_898.8386m/z	0.535	898.839			✓		4.2052	[M-e]+	985			PD_C		(2R)-2-[(9Z)-octadec-9-enoyloxy]-3-(octadecyloxy)propyl (11Z,14Z)-icosa-11,14-dienoate	C59H110O5	898.835			HMDB0053406	131764054	LRASENRWJPVFTK-QRXXIRFVSA-N	Human Metabolome Database
1	3715	44	0.54_898.8386m/z	0.535	898.839			✓		4.2052	[M-e]+	985			PD_C		(2R)-2-(octadecanoyloxy)-3-(octadecyloxy)propyl (8Z,11Z,14Z)-icosa-8,11,14-trienoate	C59H110O5	898.835			HMDB0053700	131764340	HBZJTKSOVISVGZ-RXQJIZTASA-N	Human Metabolome Database
1	3715	45	0.54_898.8386m/z	0.535	898.839			✓		4.2052	[M-e]+	985			PD_C		(2R)-2-[(9Z)-hexadec-9-enoyloxy]-3-(octadecyloxy)propyl (13Z,16Z)-docosa-13,16-dienoate	C59H110O5	898.835			HMDB0054430	131765022	GZOHDACWJYJSDW-GKTQRKKRSA-N	Human Metabolome Database
1	3715	46	0.54_898.8386m/z	0.535	898.839			✓		4.2052	[M-e]+	985			PD_C		(2R)-1-[(9Z,12Z,15Z)-octadeca-9,12,15-trienoyloxy]-3-(octadecyloxy)propan-2-yl icosanoate	C59H110O5	898.835			HMDB0055182	131765720	LGQVCOPGFBTYEU-NMAUIBPZSA-N	Human Metabolome Database
1	3828	2	0.54_907.3272m/z	0.535	907.327					2.2559	[2M+H]+	902			PD_C		{4-[(1E)-1-{4-[2-(methylamino)ethoxy]phenyl}-2-phenylbut-1-en-1-yl]phenyl}oxidanesulfonic acid	C25H27NO5S	453.161			HMDB0061140	131770047	DHSITAIKYQFMGG-OCOZRVBESA-N	Human Metabolome Database
1	3828	4	0.54_907.3272m/z	0.535	907.327					2.7703	[M-e]+	939			PD_C	0	1-((1-Octanoyl-N'-biotinoyl-1,6-diaminohexane-2R-octanoyl)phosphatidyl)inositol-1-phosphate	C35H63N3O18P2S	907.33					ISABAHOXJQMRQU-KHOZVPRVSA-N	HR_MSMS_NIST 2020 Pos (Part 3)
1	4023	1	0.54_414.9390m/z	0.535	414.939			✓		0.717	[2M+H]+	994			PD_C	59337972	3-(Aminosulfonyl)-2-thiophenecarboxylic acid	C5H5NO4S2	206.966		59337972			NRAVSUNXRBRPRE-UHFFFAOYSA-N	HR_MSMS_NIST 2020 Pos (Part 6)
1	4088	1	0.54_915.8737m/z	0.535	915.874					0.2212	[M+H-H2O]+	958			PD_C		1,3-bis(nonadecanoyloxy)propan-2-yl nonadecanoate	C60H116O6	932.877			HMDB0031107	4670742	IZTDYXKTXNJHMQ-UHFFFAOYSA-N	Human Metabolome Database
1	4088	2	0.54_915.8737m/z	0.535	915.874					0.2212	[M+H-H2O]+	958			PD_C		(2S)-2-(octadecanoyloxy)-3-(pentadecanoyloxy)propyl tetracosanoate	C60H116O6	932.877			HMDB0043052	131754183	AIIBNORBQQEJAW-SMWREMLRSA-N	Human Metabolome Database
1	4088	3	0.54_915.8737m/z	0.535	915.874					0.2212	[M+H-H2O]+	958			PD_C		(2S)-2-(icosanoyloxy)-3-(pentadecanoyloxy)propyl docosanoate	C60H116O6	932.877			HMDB0043080	131754209	GQURFOXNTWEBQV-SMWREMLRSA-N	Human Metabolome Database
1	4088	4	0.54_915.8737m/z	0.535	915.874					0.2212	[M+H-H2O]+	958			PD_C		(2S)-1-(icosanoyloxy)-3-(pentadecanoyloxy)propan-2-yl docosanoate	C60H116O6	932.877			HMDB0043108	131754236	PSPRJFGMCNJPNB-SMWREMLRSA-N	Human Metabolome Database
1	4088	5	0.54_915.8737m/z	0.535	915.874					0.2212	[M+H-H2O]+	958			PD_C		(2S)-1-(octadecanoyloxy)-3-(pentadecanoyloxy)propan-2-yl tetracosanoate	C60H116O6	932.877			HMDB0043136	131754264	XWJPDCOMTSSATJ-SMWREMLRSA-N	Human Metabolome Database
1	4088	6	0.54_915.8737m/z	0.535	915.874					0.2212	[M+H-H2O]+	958			PD_C		(2S)-3-(octadecanoyloxy)-2-(pentadecanoyloxy)propyl tetracosanoate	C60H116O6	932.877			HMDB0044698	131755743	WVTPRTFKNCGDMB-SMWREMLRSA-N	Human Metabolome Database
1	4088	7	0.54_915.8737m/z	0.535	915.874					0.2212	[M+H-H2O]+	958			PD_C		(2S)-3-(icosanoyloxy)-2-(pentadecanoyloxy)propyl docosanoate	C60H116O6	932.877			HMDB0045504		ZJJZTFFBMZHDNE-SMWREMLRSA-N	Human Metabolome Database
1	4088	8	0.54_915.8737m/z	0.535	915.874					0.2212	[M+H-H2O]+	958			PD_C		(2S)-3-(icosanoyloxy)-2-[(12-methyltetradecanoyl)oxy]propyl docosanoate	C60H116O6	932.877			HMDB0062848		SIFNRLHGASMLFY-WAIPXTBSSA-N	Human Metabolome Database
1	4088	9	0.54_915.8737m/z	0.535	915.874					0.2212	[M+H-H2O]+	958			PD_C		(2S)-3-(icosanoyloxy)-2-(tridecanoyloxy)propyl 22-methyltricosanoate	C60H116O6	932.877			HMDB0062858		ZDACZMBNMLCTIA-SMWREMLRSA-N	Human Metabolome Database
1	4088	10	0.54_915.8737m/z	0.535	915.874					0.2212	[M+H-H2O]+	958			PD_C		(2S)-3-(icosanoyloxy)-2-[(12-methyltetradecanoyl)oxy]propyl 20-methylhenicosanoate	C60H116O6	932.877			HMDB0062892	131770567	BPVXCAZDFFDHBL-WAIPXTBSSA-N	Human Metabolome Database
1	4088	11	0.54_915.8737m/z	0.535	915.874					0.2212	[M+H-H2O]+	958			PD_C		(2S)-1-[(10-methyldodecanoyl)oxy]-3-(nonadecanoyloxy)propan-2-yl 22-methyltetracosanoate	C60H116O6	932.877			HMDB0062902	131770577	OCDACIQHGLLHJX-WOBUZJGQSA-N	Human Metabolome Database
1	4088	12	0.54_915.8737m/z	0.535	915.874					0.2212	[M+H-H2O]+	958			PD_C		(2R)-1-(heptadecanoyloxy)-3-[(17-methyloctadecanoyl)oxy]propan-2-yl 19-methylicosanoate	C60H116O6	932.877			HMDB0062908	131770583	MVICLZZZWDLLNQ-ODEQYEIHSA-N	Human Metabolome Database
1	4088	13	0.54_915.8737m/z	0.535	915.874					0.2212	[M+H-H2O]+	958			PD_C		(2S)-1-[(14-methylhexadecanoyl)oxy]-3-[(17-methyloctadecanoyl)oxy]propan-2-yl 19-methylicosanoate	C60H116O6	932.877			HMDB0062909	131770584	PICCJEOHNIHKIW-WAIPXTBSSA-N	Human Metabolome Database
1	4088	14	0.54_915.8737m/z	0.535	915.874					0.2212	[M+H-H2O]+	958			PD_C		(2R)-3-[(18-methylnonadecanoyl)oxy]-2-[(14-methylpentadecanoyl)oxy]propyl henicosanoate	C60H116O6	932.877			HMDB0062911	131770586	FSTATLOYGMIPBP-ODEQYEIHSA-N	Human Metabolome Database
1	4088	15	0.54_915.8737m/z	0.535	915.874					0.2212	[M+H-H2O]+	958			PD_C		(2S)-1-[(14-methylhexadecanoyl)oxy]-3-(nonadecanoyloxy)propan-2-yl 18-methylicosanoate	C60H116O6	932.877			HMDB0062912	131770587	ZMQRRZFFGHAHMS-WOBUZJGQSA-N	Human Metabolome Database
1	4088	16	0.54_915.8737m/z	0.535	915.874					0.2212	[M+H-H2O]+	958			PD_C		(2S)-3-[(17-methyloctadecanoyl)oxy]-2-(octadecanoyloxy)propyl icosanoate	C60H116O6	932.877			HMDB0062916	131770591	ICTUAKHLFOEFJV-SMWREMLRSA-N	Human Metabolome Database
1	4088	17	0.54_915.8737m/z	0.535	915.874					0.2212	[M+H-H2O]+	958			PD_C		(2S)-1-[(11-methyldodecanoyl)oxy]-3-(nonadecanoyloxy)propan-2-yl 22-methyltetracosanoate	C60H116O6	932.877			HMDB0062932	131770607	GIFIVCFYVPUCOW-WAIPXTBSSA-N	Human Metabolome Database
1	4088	18	0.54_915.8737m/z	0.535	915.874					0.2212	[M+H-H2O]+	958			PD_C		(2S)-1-[(17-methyloctadecanoyl)oxy]-3-[(14-methylpentadecanoyl)oxy]propan-2-yl docosanoate	C60H116O6	932.877			HMDB0062933	131770608	BKBCQPKHABQEQA-SMWREMLRSA-N	Human Metabolome Database
1	4088	19	0.54_915.8737m/z	0.535	915.874					0.2212	[M+H-H2O]+	958			PD_C		(2S)-2-(hexadecanoyloxy)-3-(icosanoyloxy)propyl henicosanoate	C60H116O6	932.877			HMDB0062934		DUIOLRDWTHBHJQ-SMWREMLRSA-N	Human Metabolome Database
1	4088	20	0.54_915.8737m/z	0.535	915.874					0.2212	[M+H-H2O]+	958			PD_C		(2S)-3-(icosanoyloxy)-2-(pentadecanoyloxy)propyl 20-methylhenicosanoate	C60H116O6	932.877			HMDB0062935		SWICJJRUHOUYEC-SMWREMLRSA-N	Human Metabolome Database
1	4088	21	0.54_915.8737m/z	0.535	915.874					0.2212	[M+H-H2O]+	958			PD_C		(2S)-2-(heptadecanoyloxy)-3-[(18-methylnonadecanoyl)oxy]propyl icosanoate	C60H116O6	932.877			HMDB0062959	131770634	PUQWMGKTXYFAPM-SMWREMLRSA-N	Human Metabolome Database
1	4088	22	0.54_915.8737m/z	0.535	915.874					0.2212	[M+H-H2O]+	958			PD_C		(2R)-2-[(10-methyldodecanoyl)oxy]-3-[(18-methylnonadecanoyl)oxy]propyl 22-methyltricosanoate	C60H116O6	932.877			HMDB0062968	131770643	YMIULHBXGAQYSU-PRGMGZSTSA-N	Human Metabolome Database
1	4088	23	0.54_915.8737m/z	0.535	915.874					0.2212	[M+H-H2O]+	958			PD_C		(2S)-3-[(16-methylheptadecanoyl)oxy]-2-[(17-methyloctadecanoyl)oxy]propyl 18-methylnonadecanoate	C60H116O6	932.877			HMDB0062979	131770654	SOWWFZOPZQQIDH-SMWREMLRSA-N	Human Metabolome Database
1	4088	24	0.54_915.8737m/z	0.535	915.874					0.2212	[M+H-H2O]+	958			PD_C		(2S)-1-[(14-methylhexadecanoyl)oxy]-3-[(17-methyloctadecanoyl)oxy]propan-2-yl henicosanoate	C60H116O6	932.877			HMDB0062983	131770658	DXCMKFQHKMHVNO-WAIPXTBSSA-N	Human Metabolome Database
1	4088	25	0.54_915.8737m/z	0.535	915.874					0.2212	[M+H-H2O]+	958			PD_C		(2S)-1-[(14-methylpentadecanoyl)oxy]-3-(nonadecanoyloxy)propan-2-yl docosanoate	C60H116O6	932.877			HMDB0062994	131770668	ASIOTFQAQBQUDO-SMWREMLRSA-N	Human Metabolome Database
1	4088	26	0.54_915.8737m/z	0.535	915.874					0.2212	[M+H-H2O]+	958			PD_C		(2S)-3-[(16-methylheptadecanoyl)oxy]-2-(nonadecanoyloxy)propyl 18-methylnonadecanoate	C60H116O6	932.877			HMDB0063008	131770682	JCBFPFBIRLCJJJ-SMWREMLRSA-N	Human Metabolome Database
1	4088	27	0.54_915.8737m/z	0.535	915.874					0.2212	[M+H-H2O]+	958			PD_C		(2R)-2-(nonadecanoyloxy)-3-(octadecanoyloxy)propyl 18-methylnonadecanoate	C60H116O6	932.877			HMDB0063020	131770693	HYCHLNIAEGSDRD-ODEQYEIHSA-N	Human Metabolome Database
1	4088	28	0.54_915.8737m/z	0.535	915.874					0.2212	[M+H-H2O]+	958			PD_C		(2S)-2-[(14-methylhexadecanoyl)oxy]-3-[(18-methylnonadecanoyl)oxy]propyl icosanoate	C60H116O6	932.877			HMDB0063036	131770709	CDCYQOSYUVHCRX-WAIPXTBSSA-N	Human Metabolome Database
1	4088	29	0.54_915.8737m/z	0.535	915.874					0.2212	[M+H-H2O]+	958			PD_C		(2R)-2-[(16-methylheptadecanoyl)oxy]-3-(nonadecanoyloxy)propyl icosanoate	C60H116O6	932.877			HMDB0063057	131770730	ZMTDTWAVKOPHIJ-ODEQYEIHSA-N	Human Metabolome Database
1	4088	30	0.54_915.8737m/z	0.535	915.874					0.2212	[M+H-H2O]+	958			PD_C		(2R)-2-(nonadecanoyloxy)-3-(octadecanoyloxy)propyl icosanoate	C60H116O6	932.877			HMDB0063074	9544493	SHZPWERZEREAAC-ODEQYEIHSA-N	Human Metabolome Database
1	4088	31	0.54_915.8737m/z	0.535	915.874					0.2212	[M+H-H2O]+	958			PD_C		(2R)-1-(hexadecanoyloxy)-3-(nonadecanoyloxy)propan-2-yl 20-methylhenicosanoate	C60H116O6	932.877			HMDB0063075	131770746	ODTWNGOUJQWKKU-ODEQYEIHSA-N	Human Metabolome Database
1	4088	32	0.54_915.8737m/z	0.535	915.874					0.2212	[M+H-H2O]+	958			PD_C		(2R)-3-[(18-methylnonadecanoyl)oxy]-2-(pentadecanoyloxy)propyl 20-methylhenicosanoate	C60H116O6	932.877			HMDB0063080	131770751	PRRIVPQGGJMASN-ODEQYEIHSA-N	Human Metabolome Database
1	4088	33	0.54_915.8737m/z	0.535	915.874					0.2212	[M+H-H2O]+	958			PD_C		(2R)-1-(heptadecanoyloxy)-3-(nonadecanoyloxy)propan-2-yl 19-methylicosanoate	C60H116O6	932.877			HMDB0063081	131770752	YGWIXSBOCFUWKZ-ODEQYEIHSA-N	Human Metabolome Database
1	4088	34	0.54_915.8737m/z	0.535	915.874					0.2212	[M+H-H2O]+	958			PD_C		(2S)-3-(icosanoyloxy)-2-[(10-methyldodecanoyl)oxy]propyl 22-methyltricosanoate	C60H116O6	932.877			HMDB0063087	131770758	RYLAUBZVPVQZED-WAIPXTBSSA-N	Human Metabolome Database
1	4088	35	0.54_915.8737m/z	0.535	915.874					0.2212	[M+H-H2O]+	958			PD_C		(2S)-3-(icosanoyloxy)-2-[(10-methylundecanoyl)oxy]propyl 22-methyltetracosanoate	C60H116O6	932.877			HMDB0063095	131770766	HQNZBMMTOMXNHD-WAIPXTBSSA-N	Human Metabolome Database
1	4088	36	0.54_915.8737m/z	0.535	915.874					0.2212	[M+H-H2O]+	958			PD_C		(2S)-1-[(14-methylhexadecanoyl)oxy]-3-[(17-methyloctadecanoyl)oxy]propan-2-yl 18-methylicosanoate	C60H116O6	932.877			HMDB0063100	131770771	PZMDSSMOEJZBET-WOBUZJGQSA-N	Human Metabolome Database
1	4088	37	0.54_915.8737m/z	0.535	915.874					0.2212	[M+H-H2O]+	958			PD_C		(2S)-1-[(14-methylpentadecanoyl)oxy]-3-(nonadecanoyloxy)propan-2-yl 20-methylhenicosanoate	C60H116O6	932.877			HMDB0063104	131770775	FQTKSLIUKHDQPL-SMWREMLRSA-N	Human Metabolome Database
1	4088	38	0.54_915.8737m/z	0.535	915.874					0.2212	[M+H-H2O]+	958			PD_C		(2S)-3-(icosanoyloxy)-2-[(13-methyltetradecanoyl)oxy]propyl docosanoate	C60H116O6	932.877			HMDB0063147		OZMBIAIEMUIGRG-SMWREMLRSA-N	Human Metabolome Database
1	4088	39	0.54_915.8737m/z	0.535	915.874					0.2212	[M+H-H2O]+	958			PD_C		(2R)-1-(heptadecanoyloxy)-3-(nonadecanoyloxy)propan-2-yl 18-methylicosanoate	C60H116O6	932.877			HMDB0063175	131770842	BVZOOAXRADTPGW-PRGMGZSTSA-N	Human Metabolome Database
1	4088	40	0.54_915.8737m/z	0.535	915.874					0.2212	[M+H-H2O]+	958			PD_C		(2R)-3-(nonadecanoyloxy)-2-(octadecanoyloxy)propyl 18-methylnonadecanoate	C60H116O6	932.877			HMDB0063177	131770844	KTXCUYNZYTWIQD-ODEQYEIHSA-N	Human Metabolome Database
1	4088	41	0.54_915.8737m/z	0.535	915.874					0.2212	[M+H-H2O]+	958			PD_C		(2R)-1-[(17-methyloctadecanoyl)oxy]-3-(tetradecanoyloxy)propan-2-yl 22-methyltricosanoate	C60H116O6	932.877			HMDB0063186	131770853	JDFOSRKJJBSIOU-ODEQYEIHSA-N	Human Metabolome Database
1	4088	42	0.54_915.8737m/z	0.535	915.874					0.2212	[M+H-H2O]+	958			PD_C		(2R)-2-(dodecanoyloxy)-3-[(18-methylnonadecanoyl)oxy]propyl 22-methyltetracosanoate	C60H116O6	932.877			HMDB0063193	131770860	DVGOFKFTOLVHDT-PRGMGZSTSA-N	Human Metabolome Database
1	4088	43	0.54_915.8737m/z	0.535	915.874					0.2212	[M+H-H2O]+	958			PD_C		(2S)-3-(icosanoyloxy)-2-[(14-methylpentadecanoyl)oxy]propyl henicosanoate	C60H116O6	932.877			HMDB0063207	131770874	QPSGPIWTLNWMKL-SMWREMLRSA-N	Human Metabolome Database
1	4088	44	0.54_915.8737m/z	0.535	915.874					0.2212	[M+H-H2O]+	958			PD_C		(2S)-1-[(14-methylhexadecanoyl)oxy]-3-[(18-methylnonadecanoyl)oxy]propan-2-yl 18-methylnonadecanoate	C60H116O6	932.877			HMDB0063218	131770885	PVBMGMOPMARTBT-WAIPXTBSSA-N	Human Metabolome Database
1	4088	45	0.54_915.8737m/z	0.535	915.874					0.2212	[M+H-H2O]+	958			PD_C		(2S)-2-(hexadecanoyloxy)-3-(icosanoyloxy)propyl 18-methylicosanoate	C60H116O6	932.877			HMDB0063221	131770888	MCQNURFKFSMUQZ-WAIPXTBSSA-N	Human Metabolome Database
1	4088	46	0.54_915.8737m/z	0.535	915.874					0.2212	[M+H-H2O]+	958			PD_C		(2R)-3-[(18-methylnonadecanoyl)oxy]-2-(tridecanoyloxy)propyl 22-methyltricosanoate	C60H116O6	932.877			HMDB0063222	131770889	IUDAMGHOXXRMSS-ODEQYEIHSA-N	Human Metabolome Database
1	4088	47	0.54_915.8737m/z	0.535	915.874					0.2212	[M+H-H2O]+	958			PD_C		(2R)-2-[(14-methylhexadecanoyl)oxy]-3-[(18-methylnonadecanoyl)oxy]propyl icosanoate	C60H116O6	932.877			HMDB0063236	131770903	CDCYQOSYUVHCRX-PRGMGZSTSA-N	Human Metabolome Database
1	4088	48	0.54_915.8737m/z	0.535	915.874					0.2212	[M+H-H2O]+	958			PD_C		(2R)-1-(heptadecanoyloxy)-3-[(17-methyloctadecanoyl)oxy]propan-2-yl 18-methylicosanoate	C60H116O6	932.877			HMDB0063258	131770925	UMGNDXVHPYRXOF-PRGMGZSTSA-N	Human Metabolome Database
1	4088	49	0.54_915.8737m/z	0.535	915.874					0.2212	[M+H-H2O]+	958			PD_C		(2R)-1-(nonadecanoyloxy)-3-(tetradecanoyloxy)propan-2-yl 22-methyltricosanoate	C60H116O6	932.877			HMDB0063283	131770948	MHLVLXAAKYIMRK-ODEQYEIHSA-N	Human Metabolome Database
1	4088	50	0.54_915.8737m/z	0.535	915.874					0.2212	[M+H-H2O]+	958			PD_C		(2S)-1-[(15-methylhexadecanoyl)oxy]-3-(nonadecanoyloxy)propan-2-yl 18-methylicosanoate	C60H116O6	932.877			HMDB0063294	131770959	KMJJFXKYAXYRRE-WAIPXTBSSA-N	Human Metabolome Database
1	4088	51	0.54_915.8737m/z	0.535	915.874					0.2212	[M+H-H2O]+	958			PD_C		(2S)-3-(icosanoyloxy)-2-[(14-methylpentadecanoyl)oxy]propyl 18-methylicosanoate	C60H116O6	932.877			HMDB0063304	131770969	RXWQAGJDFJFYLF-WAIPXTBSSA-N	Human Metabolome Database
1	4088	52	0.54_915.8737m/z	0.535	915.874					0.2212	[M+H-H2O]+	958			PD_C		(2S)-1-[(15-methylhexadecanoyl)oxy]-3-[(17-methyloctadecanoyl)oxy]propan-2-yl henicosanoate	C60H116O6	932.877			HMDB0063338	131771003	JELYUMLMADLQEL-SMWREMLRSA-N	Human Metabolome Database
1	4088	53	0.54_915.8737m/z	0.535	915.874					0.2212	[M+H-H2O]+	958			PD_C		(2S)-1-[(14-methylhexadecanoyl)oxy]-3-(nonadecanoyloxy)propan-2-yl 19-methylicosanoate	C60H116O6	932.877			HMDB0063411	131771072	RHWAMTIHUGNIIN-WAIPXTBSSA-N	Human Metabolome Database
1	4088	54	0.54_915.8737m/z	0.535	915.874					0.2212	[M+H-H2O]+	958			PD_C		(2S)-3-(icosanoyloxy)-2-[(11-methyldodecanoyl)oxy]propyl 22-methyltricosanoate	C60H116O6	932.877			HMDB0063442	131771101	TXBWYXGOBNNBTQ-SMWREMLRSA-N	Human Metabolome Database
1	4088	55	0.54_915.8737m/z	0.535	915.874					0.2212	[M+H-H2O]+	958			PD_C		(2R)-3-[(18-methylnonadecanoyl)oxy]-2-(pentadecanoyloxy)propyl docosanoate	C60H116O6	932.877			HMDB0063454	131771113	IZQBJHXNSVNWKM-ODEQYEIHSA-N	Human Metabolome Database
1	4088	56	0.54_915.8737m/z	0.535	915.874					0.2212	[M+H-H2O]+	958			PD_C		(2S)-2-(dodecanoyloxy)-3-(icosanoyloxy)propyl 22-methyltetracosanoate	C60H116O6	932.877			HMDB0063484		RXLXGEZKZQLWFL-WAIPXTBSSA-N	Human Metabolome Database
1	4088	57	0.54_915.8737m/z	0.535	915.874					0.2212	[M+H-H2O]+	958			PD_C		(2R)-2-[(16-methylheptadecanoyl)oxy]-3-(nonadecanoyloxy)propyl 18-methylnonadecanoate	C60H116O6	932.877			HMDB0063510	131771166	XNWXSSKCFTXLQM-ODEQYEIHSA-N	Human Metabolome Database
1	4088	58	0.54_915.8737m/z	0.535	915.874					0.2212	[M+H-H2O]+	958			PD_C		(2R)-1-(heptadecanoyloxy)-3-(nonadecanoyloxy)propan-2-yl henicosanoate	C60H116O6	932.877			HMDB0063525	131771181	IOMXTUYLDONZRG-ODEQYEIHSA-N	Human Metabolome Database
1	4088	59	0.54_915.8737m/z	0.535	915.874					0.2212	[M+H-H2O]+	958			PD_C		(2R)-3-[(18-methylnonadecanoyl)oxy]-2-[(13-methyltetradecanoyl)oxy]propyl 20-methylhenicosanoate	C60H116O6	932.877			HMDB0063527	131771183	MDGSEXKRKJDXEZ-ODEQYEIHSA-N	Human Metabolome Database
1	4088	60	0.54_915.8737m/z	0.535	915.874					0.2212	[M+H-H2O]+	958			PD_C		(2R)-3-[(18-methylnonadecanoyl)oxy]-2-[(12-methyltetradecanoyl)oxy]propyl 20-methylhenicosanoate	C60H116O6	932.877			HMDB0063565	131771220	XQYWFISKSARRLY-PRGMGZSTSA-N	Human Metabolome Database
1	4088	61	0.54_915.8737m/z	0.535	915.874					0.2212	[M+H-H2O]+	958			PD_C		(2S)-1-[(15-methylhexadecanoyl)oxy]-3-(nonadecanoyloxy)propan-2-yl 19-methylicosanoate	C60H116O6	932.877			HMDB0063600	131771254	NVFMIBWCPDYIHA-SMWREMLRSA-N	Human Metabolome Database
1	4088	62	0.54_915.8737m/z	0.535	915.874					0.2212	[M+H-H2O]+	958			PD_C		(2R)-1-(hexadecanoyloxy)-3-(nonadecanoyloxy)propan-2-yl docosanoate	C60H116O6	932.877			HMDB0063627	131771280	WEILTHNVZIXVFJ-ODEQYEIHSA-N	Human Metabolome Database
1	4088	63	0.54_915.8737m/z	0.535	915.874					0.2212	[M+H-H2O]+	958			PD_C		(2S)-1-[(15-methylhexadecanoyl)oxy]-3-[(17-methyloctadecanoyl)oxy]propan-2-yl 19-methylicosanoate	C60H116O6	932.877			HMDB0063644	131771297	PLRUCBDUKVUIPF-SMWREMLRSA-N	Human Metabolome Database
1	4088	64	0.54_915.8737m/z	0.535	915.874					0.2212	[M+H-H2O]+	958			PD_C		(2S)-3-(icosanoyloxy)-2-[(13-methyltetradecanoyl)oxy]propyl 20-methylhenicosanoate	C60H116O6	932.877			HMDB0063656	131771309	NYIYZZDKCIAJHH-SMWREMLRSA-N	Human Metabolome Database
1	4088	65	0.54_915.8737m/z	0.535	915.874					0.2212	[M+H-H2O]+	958			PD_C		(2R)-2-[(17-methyloctadecanoyl)oxy]-3-(octadecanoyloxy)propyl icosanoate	C60H116O6	932.877			HMDB0063661	131771314	SLJWWMWMTIQIKR-ODEQYEIHSA-N	Human Metabolome Database
1	4088	66	0.54_915.8737m/z	0.535	915.874					0.2212	[M+H-H2O]+	958			PD_C		(2R)-1-(heptadecanoyloxy)-3-[(17-methyloctadecanoyl)oxy]propan-2-yl henicosanoate	C60H116O6	932.877			HMDB0063684	131771337	CEOMKSAWQSRIDZ-ODEQYEIHSA-N	Human Metabolome Database
1	4088	67	0.54_915.8737m/z	0.535	915.874					0.2212	[M+H-H2O]+	958			PD_C		(2R)-1-(heptadecanoyloxy)-3-(icosanoyloxy)propan-2-yl icosanoate	C60H116O6	932.877			HMDB0063729	9544387	OMOHFFBYAGFHFL-ODEQYEIHSA-N	Human Metabolome Database
1	4088	68	0.54_915.8737m/z	0.535	915.874					0.2212	[M+H-H2O]+	958			PD_C		(2R)-2-[(11-methyldodecanoyl)oxy]-3-[(18-methylnonadecanoyl)oxy]propyl 22-methyltricosanoate	C60H116O6	932.877			HMDB0063733	131771382	IQFROUADZQYNPY-ODEQYEIHSA-N	Human Metabolome Database
1	4088	69	0.54_915.8737m/z	0.535	915.874					0.2212	[M+H-H2O]+	958			PD_C		(2S)-2-[(15-methylhexadecanoyl)oxy]-3-[(18-methylnonadecanoyl)oxy]propyl icosanoate	C60H116O6	932.877			HMDB0063747	131771396	HHWSHRDOTACZPW-SMWREMLRSA-N	Human Metabolome Database
1	4088	70	0.54_915.8737m/z	0.535	915.874					0.2212	[M+H-H2O]+	958			PD_C		(2S)-2-(hexadecanoyloxy)-3-(icosanoyloxy)propyl 19-methylicosanoate	C60H116O6	932.877			HMDB0063796	131771442	CBIFLJSSWDRXBH-SMWREMLRSA-N	Human Metabolome Database
1	4088	71	0.54_915.8737m/z	0.535	915.874					0.2212	[M+H-H2O]+	958			PD_C		(2R)-1-(heptadecanoyloxy)-3-[(18-methylnonadecanoyl)oxy]propan-2-yl 18-methylnonadecanoate	C60H116O6	932.877			HMDB0063831	131771474	WYZQQSGHGQYORH-ODEQYEIHSA-N	Human Metabolome Database
1	4088	72	0.54_915.8737m/z	0.535	915.874					0.2212	[M+H-H2O]+	958			PD_C		(2R)-3-(nonadecanoyloxy)-2-(octadecanoyloxy)propyl icosanoate	C60H116O6	932.877			HMDB0063853	131771496	AYNJETIOAUIQLM-ODEQYEIHSA-N	Human Metabolome Database
1	4088	73	0.54_915.8737m/z	0.535	915.874					0.2212	[M+H-H2O]+	958			PD_C		(2S)-3-[(17-methyloctadecanoyl)oxy]-2-(octadecanoyloxy)propyl 18-methylnonadecanoate	C60H116O6	932.877			HMDB0063863	131771506	RBKRRXMBOPXIJO-SMWREMLRSA-N	Human Metabolome Database
1	4088	74	0.54_915.8737m/z	0.535	915.874					0.2212	[M+H-H2O]+	958			PD_C		(2S)-1-[(14-methylhexadecanoyl)oxy]-3-(nonadecanoyloxy)propan-2-yl henicosanoate	C60H116O6	932.877			HMDB0063925	131771564	WNOKQYJHNNPSCR-WAIPXTBSSA-N	Human Metabolome Database
1	4088	75	0.54_915.8737m/z	0.535	915.874					0.2212	[M+H-H2O]+	958			PD_C		(2S)-3-[(16-methylheptadecanoyl)oxy]-2-[(17-methyloctadecanoyl)oxy]propyl icosanoate	C60H116O6	932.877			HMDB0063948	131771587	XQXJWWLFOQBNNE-SMWREMLRSA-N	Human Metabolome Database
1	4088	76	0.54_915.8737m/z	0.535	915.874					0.2212	[M+H-H2O]+	958			PD_C		(2R)-3-[(18-methylnonadecanoyl)oxy]-2-[(10-methylundecanoyl)oxy]propyl 22-methyltetracosanoate	C60H116O6	932.877			HMDB0063965	131771604	MTBWJWLXHXVCAO-PRGMGZSTSA-N	Human Metabolome Database
1	4088	77	0.54_915.8737m/z	0.535	915.874					0.2212	[M+H-H2O]+	958			PD_C		(2R)-1-(nonadecanoyloxy)-3-(tridecanoyloxy)propan-2-yl 22-methyltetracosanoate	C60H116O6	932.877			HMDB0063966	131771605	FOMIAFABKNAATN-PRGMGZSTSA-N	Human Metabolome Database
1	4088	78	0.54_915.8737m/z	0.535	915.874					0.2212	[M+H-H2O]+	958			PD_C		(2R)-2-[(15-methylhexadecanoyl)oxy]-3-[(18-methylnonadecanoyl)oxy]propyl icosanoate	C60H116O6	932.877			HMDB0063971	131771610	HHWSHRDOTACZPW-ODEQYEIHSA-N	Human Metabolome Database
1	4088	79	0.54_915.8737m/z	0.535	915.874					0.2212	[M+H-H2O]+	958			PD_C		(2S)-2-(hexadecanoyloxy)-3-[(18-methylnonadecanoyl)oxy]propyl 18-methylicosanoate	C60H116O6	932.877			HMDB0063987	131771624	UQNQOUVKVJAYJX-WAIPXTBSSA-N	Human Metabolome Database
1	4088	80	0.54_915.8737m/z	0.535	915.874					0.2212	[M+H-H2O]+	958			PD_C		(2S)-1-(icosanoyloxy)-3-[(15-methylhexadecanoyl)oxy]propan-2-yl icosanoate	C60H116O6	932.877			HMDB0064007		TWSRUKSXXSEMIG-SMWREMLRSA-N	Human Metabolome Database
1	4088	81	0.54_915.8737m/z	0.535	915.874					0.2212	[M+H-H2O]+	958			PD_C		(2S)-1-[(10-methyldodecanoyl)oxy]-3-[(17-methyloctadecanoyl)oxy]propan-2-yl 22-methyltetracosanoate	C60H116O6	932.877			HMDB0064018	131771654	NIEJSKQLSKNXTC-WOBUZJGQSA-N	Human Metabolome Database
1	4088	82	0.54_915.8737m/z	0.535	915.874					0.2212	[M+H-H2O]+	958			PD_C		(2R)-1-[(17-methyloctadecanoyl)oxy]-3-(tridecanoyloxy)propan-2-yl 22-methyltetracosanoate	C60H116O6	932.877			HMDB0064052	131771688	YBLSLNPXOSBOCX-PRGMGZSTSA-N	Human Metabolome Database
1	4088	83	0.54_915.8737m/z	0.535	915.874					0.2212	[M+H-H2O]+	958			PD_C		(2R)-3-[(18-methylnonadecanoyl)oxy]-2-[(13-methyltetradecanoyl)oxy]propyl docosanoate	C60H116O6	932.877			HMDB0064053	131771689	KDDMMXFWRCDAQS-ODEQYEIHSA-N	Human Metabolome Database
1	4088	84	0.54_915.8737m/z	0.535	915.874					0.2212	[M+H-H2O]+	958			PD_C		(2R)-3-[(18-methylnonadecanoyl)oxy]-2-[(12-methyltetradecanoyl)oxy]propyl docosanoate	C60H116O6	932.877			HMDB0064068	131771704	BKZHVDSRTHJMJU-PRGMGZSTSA-N	Human Metabolome Database
1	4088	85	0.54_915.8737m/z	0.535	915.874					0.2212	[M+H-H2O]+	958			PD_C		(2R)-2-(heptadecanoyloxy)-3-[(18-methylnonadecanoyl)oxy]propyl icosanoate	C60H116O6	932.877			HMDB0064109	131771743	PUQWMGKTXYFAPM-ODEQYEIHSA-N	Human Metabolome Database
1	4088	86	0.54_915.8737m/z	0.535	915.874					0.2212	[M+H-H2O]+	958			PD_C		(2S)-3-[(16-methylheptadecanoyl)oxy]-2-(nonadecanoyloxy)propyl icosanoate	C60H116O6	932.877			HMDB0064160	131771793	MMEVDTZMLBXVIU-SMWREMLRSA-N	Human Metabolome Database
1	4088	87	0.54_915.8737m/z	0.535	915.874					0.2212	[M+H-H2O]+	958			PD_C		(2S)-1-[(15-methylhexadecanoyl)oxy]-3-[(17-methyloctadecanoyl)oxy]propan-2-yl 18-methylicosanoate	C60H116O6	932.877			HMDB0064162	131771795	ZTXLJOHUEVGDEF-WAIPXTBSSA-N	Human Metabolome Database
1	4088	88	0.54_915.8737m/z	0.535	915.874					0.2212	[M+H-H2O]+	958			PD_C		(2S)-3-[(18-methylnonadecanoyl)oxy]-2-[(14-methylpentadecanoyl)oxy]propyl 18-methylicosanoate	C60H116O6	932.877			HMDB0064169	131771801	VEIWSESSXKAZAB-WAIPXTBSSA-N	Human Metabolome Database
1	4088	89	0.54_915.8737m/z	0.535	915.874					0.2212	[M+H-H2O]+	958			PD_C		(2R)-2-(hexadecanoyloxy)-3-[(18-methylnonadecanoyl)oxy]propyl 19-methylicosanoate	C60H116O6	932.877			HMDB0064208	131771840	YWTSYJQRGGNIQZ-ODEQYEIHSA-N	Human Metabolome Database
1	4088	90	0.54_915.8737m/z	0.535	915.874					0.2212	[M+H-H2O]+	958			PD_C		(2S)-2-[(16-methylheptadecanoyl)oxy]-3-[(17-methyloctadecanoyl)oxy]propyl 18-methylnonadecanoate	C60H116O6	932.877			HMDB0064214	131771846	YCAHGOSJXKHEBH-SMWREMLRSA-N	Human Metabolome Database
1	4088	91	0.54_915.8737m/z	0.535	915.874					0.2212	[M+H-H2O]+	958			PD_C		(2S)-1-[(15-methylhexadecanoyl)oxy]-3-(nonadecanoyloxy)propan-2-yl henicosanoate	C60H116O6	932.877			HMDB0064218		WIUSQRLAUBJXGB-SMWREMLRSA-N	Human Metabolome Database
1	4088	92	0.54_915.8737m/z	0.535	915.874					0.2212	[M+H-H2O]+	958			PD_C		(2S)-1-[(15-methylhexadecanoyl)oxy]-3-[(18-methylnonadecanoyl)oxy]propan-2-yl 18-methylnonadecanoate	C60H116O6	932.877			HMDB0064271	131771902	DVWCRMSQXWEHTC-SMWREMLRSA-N	Human Metabolome Database
1	4088	93	0.54_915.8737m/z	0.535	915.874					0.2212	[M+H-H2O]+	958			PD_C		(2S)-1-(icosanoyloxy)-3-[(14-methylhexadecanoyl)oxy]propan-2-yl icosanoate	C60H116O6	932.877			HMDB0064281	131771912	HFGFQDQPYAUKLC-WAIPXTBSSA-N	Human Metabolome Database
1	4088	94	0.54_915.8737m/z	0.535	915.874					0.2212	[M+H-H2O]+	958			PD_C		(2R)-2-[(17-methyloctadecanoyl)oxy]-3-(octadecanoyloxy)propyl 18-methylnonadecanoate	C60H116O6	932.877			HMDB0064287	131771918	IZVUXGUSDMXORY-ODEQYEIHSA-N	Human Metabolome Database
1	4088	95	0.54_915.8737m/z	0.535	915.874					0.2212	[M+H-H2O]+	958			PD_C		(2S)-1-[(17-methyloctadecanoyl)oxy]-3-[(14-methylpentadecanoyl)oxy]propan-2-yl 20-methylhenicosanoate	C60H116O6	932.877			HMDB0064314	131771944	GXBHCHBZNVMISM-SMWREMLRSA-N	Human Metabolome Database
1	4088	96	0.54_915.8737m/z	0.535	915.874					0.2212	[M+H-H2O]+	958			PD_C		(2R)-3-[(18-methylnonadecanoyl)oxy]-2-[(14-methylpentadecanoyl)oxy]propyl 19-methylicosanoate	C60H116O6	932.877			HMDB0064368	131771997	DIUJUTFXVHRSMY-ODEQYEIHSA-N	Human Metabolome Database
1	4088	97	0.54_915.8737m/z	0.535	915.874					0.2212	[M+H-H2O]+	958			PD_C		(2S)-1-[(17-methyloctadecanoyl)oxy]-3-[(12-methyltridecanoyl)oxy]propan-2-yl 22-methyltricosanoate	C60H116O6	932.877			HMDB0064378	131772007	UWHUHVJGRDDQSE-SMWREMLRSA-N	Human Metabolome Database
1	4088	98	0.54_915.8737m/z	0.535	915.874					0.2212	[M+H-H2O]+	958			PD_C		(2R)-2-(hexadecanoyloxy)-3-[(18-methylnonadecanoyl)oxy]propyl henicosanoate	C60H116O6	932.877			HMDB0064384	131772013	FRQMIZDALDAVFP-ODEQYEIHSA-N	Human Metabolome Database
1	4088	99	0.54_915.8737m/z	0.535	915.874					0.2212	[M+H-H2O]+	958			PD_C		(2S)-1-[(12-methyltridecanoyl)oxy]-3-(nonadecanoyloxy)propan-2-yl 22-methyltricosanoate	C60H116O6	932.877			HMDB0064430	131772057	CMFFATAROCVVHC-SMWREMLRSA-N	Human Metabolome Database
1	4088	100	0.54_915.8737m/z	0.535	915.874					0.2212	[M+H-H2O]+	958			PD_C		(2R)-1-(hexadecanoyloxy)-3-[(17-methyloctadecanoyl)oxy]propan-2-yl 20-methylhenicosanoate	C60H116O6	932.877			HMDB0064439	131772066	TZKUVGMJQQHQDF-ODEQYEIHSA-N	Human Metabolome Database
1	4119	1	0.54_226.9460m/z	0.535	226.946					1.4979	[M+H-2H2O]+	996			PD_C	39115952	4-Iodobenzohydrazide	C7H7IN2O	261.96		39115952			ZVFGHUJYTXEOSI-UHFFFAOYSA-N	HR_MSMS_NIST 2020 Pos (Part 7)
1	4607	2	0.54_816.1755m/z	0.535	816.176			✓		2.0328	[2M+NH4]+	907			PD_C		6-(difluoromethoxy)-2-[(3,4-dimethoxypyridin-2-yl)methanesulfonyl]-1H-1,3-benzodiazole	C16H15F2N3O5S	399.07			HMDB0256115	195546	FCJYMBZQIJDMMM-UHFFFAOYSA-N	Human Metabolome Database
1	5020	1	0.54_665.8602m/z	0.535	665.86			✓		0.3424	[2M+NH4]+	999			PD_C	426832997	1-Hydroxy-1,3-dioxo-1,3-dihydro-1.lambda.5-benzo[d][1,2]iodoxole-4-carboxylic acid	C8H5IO6	323.913		426832997			YGABLFBBILUMGY-UHFFFAOYSA-N	HR_MSMS_NIST 2020 Pos (Part 9)
1	5178	1	0.54_901.5008m/z	0.535	901.501			✓		0.0825	[M+H-H2O]+	994			PD_C		(5S,6R,7E,9E,11Z,14Z)-6-{[(2R)-2-amino-3-{[(2R)-1-({[(2S)-2-amino-2-carboxyethoxy](hydroxy)phosphoryl}oxy)-3-(hexadecanoyloxy)propan-2-yl]oxy}-3-oxopropyl]sulfanyl}-5-hydroxyicosa-7,9,11,14-tetraenoic acid	C45H79N2O13PS	918.504			HMDB0281144		ABIWBVWVPYUNFJ-BDKHMXCMSA-N	Human Metabolome Database
1	5178	2	0.54_901.5008m/z	0.535	901.501			✓		0.0825	[M+H-H2O]+	994			PD_C		(5S,6R,7E,9E,11Z,14Z)-6-{[(2R)-2-amino-3-[(2R)-3-({[(2S)-2-amino-2-carboxyethoxy](hydroxy)phosphoryl}oxy)-2-(hexadecanoyloxy)propoxy]-3-oxopropyl]sulfanyl}-5-hydroxyicosa-7,9,11,14-tetraenoic acid	C45H79N2O13PS	918.504			HMDB0281145		RDOXTJLQKMRFBU-BDKHMXCMSA-N	Human Metabolome Database
1	5178	3	0.54_901.5008m/z	0.535	901.501			✓		3.3484	[2M+H]+	974			PD_C	67469696	Piperazine, 1-[2-[bis(4-fluorophenyl)methoxy]ethyl]-4-(3-phenylpropyl)-	C28H32F2N2O	450.248		67469696			NAUWTFJOPJWYOT-UHFFFAOYSA-N	HR_MSMS_NIST 2020 Pos (Part 3)
1	5178	34	0.54_901.5008m/z	0.535	901.501			✓		3.3484	[2M+H]+	974			PD_C		1-{2-[bis(4-fluorophenyl)methoxy]ethyl}-4-(3-phenylpropyl)piperazine	C28H32F2N2O	450.248			HMDB0259764		NAUWTFJOPJWYOT-UHFFFAOYSA-N	Human Metabolome Database
1	5178	35	0.54_901.5008m/z	0.535	901.501			✓		1.8838	[M+K]+	997			PD_C		[(2S)-2,3-dihydroxypropoxy][(2R)-2-{[(5Z,7Z,10Z,13Z,16Z,19Z)-4-hydroxydocosa-5,7,10,13,16,19-hexaenoyl]oxy}-3-[(11Z,14Z)-icosa-11,14-dienoyloxy]propoxy]phosphinic acid	C48H79O11P	862.536			HMDB0269671		HAZWJTVFFDPCKX-BFBZGTIGSA-N	Human Metabolome Database
1	5178	36	0.54_901.5008m/z	0.535	901.501			✓		1.8838	[M+K]+	997			PD_C		[(2S)-2,3-dihydroxypropoxy][(2R)-3-{[(5Z,7Z,10Z,13Z,16Z,19Z)-4-hydroxydocosa-5,7,10,13,16,19-hexaenoyl]oxy}-2-[(11Z,14Z)-icosa-11,14-dienoyloxy]propoxy]phosphinic acid	C48H79O11P	862.536			HMDB0269672		KSYCEKHTXSPEKG-BFBZGTIGSA-N	Human Metabolome Database
1	5178	37	0.54_901.5008m/z	0.535	901.501			✓		1.8838	[M+K]+	997			PD_C		[(2S)-2,3-dihydroxypropoxy][(2R)-2-{[(4Z,8Z,10Z,13Z,16Z,19Z)-7-hydroxydocosa-4,8,10,13,16,19-hexaenoyl]oxy}-3-[(11Z,14Z)-icosa-11,14-dienoyloxy]propoxy]phosphinic acid	C48H79O11P	862.536			HMDB0269673		ZCSTWXWZSINVNJ-BAVOHAFRSA-N	Human Metabolome Database
1	5178	38	0.54_901.5008m/z	0.535	901.501			✓		1.8838	[M+K]+	997			PD_C		[(2S)-2,3-dihydroxypropoxy][(2R)-3-{[(4Z,8Z,10Z,13Z,16Z,19Z)-7-hydroxydocosa-4,8,10,13,16,19-hexaenoyl]oxy}-2-[(11Z,14Z)-icosa-11,14-dienoyloxy]propoxy]phosphinic acid	C48H79O11P	862.536			HMDB0269674		CKTJYXFVLYMFQY-BAVOHAFRSA-N	Human Metabolome Database
1	5178	39	0.54_901.5008m/z	0.535	901.501			✓		1.8838	[M+K]+	997			PD_C		[(2S)-2,3-dihydroxypropoxy][(2R)-2-{[(4Z,7Z,10Z,12E,16Z,19Z)-14-hydroxydocosa-4,7,10,12,16,19-hexaenoyl]oxy}-3-[(11Z,14Z)-icosa-11,14-dienoyloxy]propoxy]phosphinic acid	C48H79O11P	862.536			HMDB0269675		JTOFSKBVJDDZML-HWKXSXMQSA-N	Human Metabolome Database
1	5178	40	0.54_901.5008m/z	0.535	901.501			✓		1.8838	[M+K]+	997			PD_C		[(2S)-2,3-dihydroxypropoxy][(2R)-3-{[(4Z,7Z,10Z,12E,16Z,19Z)-14-hydroxydocosa-4,7,10,12,16,19-hexaenoyl]oxy}-2-[(11Z,14Z)-icosa-11,14-dienoyloxy]propoxy]phosphinic acid	C48H79O11P	862.536			HMDB0269676		BQDRMHPLVBBJFO-RUFUAIORSA-N	Human Metabolome Database
1	5178	41	0.54_901.5008m/z	0.535	901.501			✓		1.8838	[M+K]+	997			PD_C		[(2S)-2,3-dihydroxypropoxy][(2R)-2-{[(4Z,7Z,10Z,13E,15E,19Z)-17-hydroxydocosa-4,7,10,13,15,19-hexaenoyl]oxy}-3-[(11Z,14Z)-icosa-11,14-dienoyloxy]propoxy]phosphinic acid	C48H79O11P	862.536			HMDB0269677		HKRGBFWKMHPXAF-OTBJJLPVSA-N	Human Metabolome Database
1	5178	42	0.54_901.5008m/z	0.535	901.501			✓		1.8838	[M+K]+	997			PD_C		[(2S)-2,3-dihydroxypropoxy][(2R)-3-{[(4Z,7Z,10Z,13E,15E,19Z)-17-hydroxydocosa-4,7,10,13,15,19-hexaenoyl]oxy}-2-[(11Z,14Z)-icosa-11,14-dienoyloxy]propoxy]phosphinic acid	C48H79O11P	862.536			HMDB0269678		PPDRGELUHWGNSR-RQARGHPZSA-N	Human Metabolome Database
1	5178	43	0.54_901.5008m/z	0.535	901.501			✓		1.8838	[M+K]+	997			PD_C		[(2S)-2,3-dihydroxypropoxy][(2R)-3-[(11Z,14Z)-icosa-11,14-dienoyloxy]-2-{[(4Z,7Z,10Z,13Z)-15-{3-[(2Z)-pent-2-en-1-yl]oxiran-2-yl}pentadeca-4,7,10,13-tetraenoyl]oxy}propoxy]phosphinic acid	C48H79O11P	862.536			HMDB0269681		NAJCVGRDKOJGJJ-DEOUGXAXSA-N	Human Metabolome Database
1	5178	44	0.54_901.5008m/z	0.535	901.501			✓		1.8838	[M+K]+	997			PD_C		[(2S)-2,3-dihydroxypropoxy][(2R)-2-[(11Z,14Z)-icosa-11,14-dienoyloxy]-3-{[(4Z,7Z,10Z,13Z)-15-{3-[(2Z)-pent-2-en-1-yl]oxiran-2-yl}pentadeca-4,7,10,13-tetraenoyl]oxy}propoxy]phosphinic acid	C48H79O11P	862.536			HMDB0269682		XKYKMVVPVIGVCK-FMMJOEIMSA-N	Human Metabolome Database
1	5178	45	0.54_901.5008m/z	0.535	901.501			✓		1.8838	[M+K]+	997			PD_C		[(2S)-2,3-dihydroxypropoxy][(2R)-3-[(7Z,10Z,13Z,16Z)-docosa-7,10,13,16-tetraenoyloxy]-2-{[(5Z,8Z,11Z)-13-(3-pentyloxiran-2-yl)trideca-5,8,11-trienoyl]oxy}propoxy]phosphinic acid	C48H79O11P	862.536			HMDB0270110		XJVACUXVIIXMHX-KHFAVBGLSA-N	Human Metabolome Database
1	5178	46	0.54_901.5008m/z	0.535	901.501			✓		1.8838	[M+K]+	997			PD_C		[(2S)-2,3-dihydroxypropoxy][(2R)-2-[(7Z,10Z,13Z,16Z)-docosa-7,10,13,16-tetraenoyloxy]-3-{[(5Z,8Z,11Z)-13-(3-pentyloxiran-2-yl)trideca-5,8,11-trienoyl]oxy}propoxy]phosphinic acid	C48H79O11P	862.536			HMDB0270111		LDPNNUVVYZKGOB-DDHYZDKKSA-N	Human Metabolome Database
1	5178	47	0.54_901.5008m/z	0.535	901.501			✓		1.8838	[M+K]+	997			PD_C		[(2S)-2,3-dihydroxypropoxy][(2R)-3-[(7Z,10Z,13Z,16Z)-docosa-7,10,13,16-tetraenoyloxy]-2-{[(5Z,8Z)-10-{3-[(2Z)-oct-2-en-1-yl]oxiran-2-yl}deca-5,8-dienoyl]oxy}propoxy]phosphinic acid	C48H79O11P	862.536			HMDB0270112		CAHASIUMZJQEHC-WMYCQMKRSA-N	Human Metabolome Database
1	5178	48	0.54_901.5008m/z	0.535	901.501			✓		1.8838	[M+K]+	997			PD_C		[(2S)-2,3-dihydroxypropoxy][(2R)-2-[(7Z,10Z,13Z,16Z)-docosa-7,10,13,16-tetraenoyloxy]-3-{[(5Z,8Z)-10-{3-[(2Z)-oct-2-en-1-yl]oxiran-2-yl}deca-5,8-dienoyl]oxy}propoxy]phosphinic acid	C48H79O11P	862.536			HMDB0270113		HXIBKNYMVMJVGT-WMYCQMKRSA-N	Human Metabolome Database
1	5178	49	0.54_901.5008m/z	0.535	901.501			✓		1.8838	[M+K]+	997			PD_C		[(2S)-2,3-dihydroxypropoxy][(2R)-3-[(7Z,10Z,13Z,16Z)-docosa-7,10,13,16-tetraenoyloxy]-2-{[(5Z)-7-{3-[(2Z,5Z)-undeca-2,5-dien-1-yl]oxiran-2-yl}hept-5-enoyl]oxy}propoxy]phosphinic acid	C48H79O11P	862.536			HMDB0270114		XPEIQZWVFMFIMK-SLGPPXKMSA-N	Human Metabolome Database
1	5178	50	0.54_901.5008m/z	0.535	901.501			✓		1.8838	[M+K]+	997			PD_C		[(2S)-2,3-dihydroxypropoxy][(2R)-2-[(7Z,10Z,13Z,16Z)-docosa-7,10,13,16-tetraenoyloxy]-3-{[(5Z)-7-{3-[(2Z,5Z)-undeca-2,5-dien-1-yl]oxiran-2-yl}hept-5-enoyl]oxy}propoxy]phosphinic acid	C48H79O11P	862.536			HMDB0270115		BOTOZFSURCPQFH-SLGPPXKMSA-N	Human Metabolome Database
1	5178	51	0.54_901.5008m/z	0.535	901.501			✓		1.8838	[M+K]+	997			PD_C		[(2S)-2,3-dihydroxypropoxy][(2R)-3-[(7Z,10Z,13Z,16Z)-docosa-7,10,13,16-tetraenoyloxy]-2-[(4-{3-[(2Z,5Z,8Z)-tetradeca-2,5,8-trien-1-yl]oxiran-2-yl}butanoyl)oxy]propoxy]phosphinic acid	C48H79O11P	862.536			HMDB0270116		JKUSCAXWEYVDMA-FLLARHIGSA-N	Human Metabolome Database
1	5178	52	0.54_901.5008m/z	0.535	901.501			✓		1.8838	[M+K]+	997			PD_C		[(2S)-2,3-dihydroxypropoxy][(2R)-2-[(7Z,10Z,13Z,16Z)-docosa-7,10,13,16-tetraenoyloxy]-3-[(4-{3-[(2Z,5Z,8Z)-tetradeca-2,5,8-trien-1-yl]oxiran-2-yl}butanoyl)oxy]propoxy]phosphinic acid	C48H79O11P	862.536			HMDB0270117		OUAATTWUXGRFKB-FLLARHIGSA-N	Human Metabolome Database
1	5178	53	0.54_901.5008m/z	0.535	901.501			✓		1.8838	[M+K]+	997			PD_C		[(2S)-2,3-dihydroxypropoxy][(2R)-3-[(7Z,10Z,13Z,16Z)-docosa-7,10,13,16-tetraenoyloxy]-2-{[(5Z,8Z,11Z,14Z)-20-hydroxyicosa-5,8,11,14-tetraenoyl]oxy}propoxy]phosphinic acid	C48H79O11P	862.536			HMDB0270118		DFVAMOZSHRHQTE-GPQUBCFKSA-N	Human Metabolome Database
1	5178	54	0.54_901.5008m/z	0.535	901.501			✓		1.8838	[M+K]+	997			PD_C		[(2S)-2,3-dihydroxypropoxy][(2R)-2-[(7Z,10Z,13Z,16Z)-docosa-7,10,13,16-tetraenoyloxy]-3-{[(5Z,8Z,11Z,14Z)-20-hydroxyicosa-5,8,11,14-tetraenoyl]oxy}propoxy]phosphinic acid	C48H79O11P	862.536			HMDB0270119		IHMSMGOHKVSNPQ-PDOFKEEESA-N	Human Metabolome Database
1	5178	55	0.54_901.5008m/z	0.535	901.501			✓		1.8838	[M+K]+	997			PD_C		[(2S)-2,3-dihydroxypropoxy][(2R)-3-[(7Z,10Z,13Z,16Z)-docosa-7,10,13,16-tetraenoyloxy]-2-{[(5R,6E,8Z,11Z,14Z)-5-hydroxyicosa-6,8,11,14-tetraenoyl]oxy}propoxy]phosphinic acid	C48H79O11P	862.536			HMDB0270120		BDTFHHBLAQCIRK-XBGGOQNRSA-N	Human Metabolome Database
1	5178	56	0.54_901.5008m/z	0.535	901.501			✓		1.8838	[M+K]+	997			PD_C		[(2S)-2,3-dihydroxypropoxy][(2R)-2-[(7Z,10Z,13Z,16Z)-docosa-7,10,13,16-tetraenoyloxy]-3-{[(5S,6E,8Z,11Z,14Z)-5-hydroxyicosa-6,8,11,14-tetraenoyl]oxy}propoxy]phosphinic acid	C48H79O11P	862.536			HMDB0270121		DVSPJFXRFWZNKV-OGPZSKIBSA-N	Human Metabolome Database
1	5178	57	0.54_901.5008m/z	0.535	901.501			✓		1.8838	[M+K]+	997			PD_C		[(2S)-2,3-dihydroxypropoxy][(2R)-3-[(7Z,10Z,13Z,16Z)-docosa-7,10,13,16-tetraenoyloxy]-2-{[(5Z,8Z,11Z,14Z,19S)-19-hydroxyicosa-5,8,11,14-tetraenoyl]oxy}propoxy]phosphinic acid	C48H79O11P	862.536			HMDB0270122		YSFBSROZBBKPIT-KTIBDOKISA-N	Human Metabolome Database
1	5178	58	0.54_901.5008m/z	0.535	901.501			✓		1.8838	[M+K]+	997			PD_C		[(2S)-2,3-dihydroxypropoxy][(2R)-2-[(7Z,10Z,13Z,16Z)-docosa-7,10,13,16-tetraenoyloxy]-3-{[(5Z,8Z,11Z,14Z,19R)-19-hydroxyicosa-5,8,11,14-tetraenoyl]oxy}propoxy]phosphinic acid	C48H79O11P	862.536			HMDB0270123		CHACJUBDHUVMHB-DPYYYKSRSA-N	Human Metabolome Database
1	5178	59	0.54_901.5008m/z	0.535	901.501			✓		1.8838	[M+K]+	997			PD_C		[(2S)-2,3-dihydroxypropoxy][(2R)-3-[(7Z,10Z,13Z,16Z)-docosa-7,10,13,16-tetraenoyloxy]-2-{[(5Z,8Z,11Z,14Z,18R)-18-hydroxyicosa-5,8,11,14-tetraenoyl]oxy}propoxy]phosphinic acid	C48H79O11P	862.536			HMDB0270124		ZLIJKVYTUFKLID-FIDRFGAFSA-N	Human Metabolome Database
1	5178	60	0.54_901.5008m/z	0.535	901.501			✓		1.8838	[M+K]+	997			PD_C		[(2S)-2,3-dihydroxypropoxy][(2R)-2-[(7Z,10Z,13Z,16Z)-docosa-7,10,13,16-tetraenoyloxy]-3-{[(5Z,8Z,11Z,14Z,18S)-18-hydroxyicosa-5,8,11,14-tetraenoyl]oxy}propoxy]phosphinic acid	C48H79O11P	862.536			HMDB0270125		BDTNUIAEQJWBOX-PIDBGERUSA-N	Human Metabolome Database
1	5178	61	0.54_901.5008m/z	0.535	901.501			✓		1.8838	[M+K]+	997			PD_C		[(2S)-2,3-dihydroxypropoxy][(2R)-3-[(7Z,10Z,13Z,16Z)-docosa-7,10,13,16-tetraenoyloxy]-2-{[(5Z,8Z,11Z,14Z)-17-hydroxyicosa-5,8,11,14-tetraenoyl]oxy}propoxy]phosphinic acid	C48H79O11P	862.536			HMDB0270126		BWZMYEQTSFSNRG-LABGJECISA-N	Human Metabolome Database
1	5178	62	0.54_901.5008m/z	0.535	901.501			✓		1.8838	[M+K]+	997			PD_C		[(2S)-2,3-dihydroxypropoxy][(2R)-2-[(7Z,10Z,13Z,16Z)-docosa-7,10,13,16-tetraenoyloxy]-3-{[(5Z,8Z,11Z,14Z)-17-hydroxyicosa-5,8,11,14-tetraenoyl]oxy}propoxy]phosphinic acid	C48H79O11P	862.536			HMDB0270127		VKSXVPDCXPHTDH-RMSKGCQSSA-N	Human Metabolome Database
1	5178	63	0.54_901.5008m/z	0.535	901.501			✓		1.8838	[M+K]+	997			PD_C		[(2S)-2,3-dihydroxypropoxy][(2R)-3-[(7Z,10Z,13Z,16Z)-docosa-7,10,13,16-tetraenoyloxy]-2-{[(5Z,8Z,11Z,14Z,16R)-16-hydroxyicosa-5,8,11,14-tetraenoyl]oxy}propoxy]phosphinic acid	C48H79O11P	862.536			HMDB0270128		MEHZYLVJSXWUOJ-KTWSGWMUSA-N	Human Metabolome Database
1	5178	64	0.54_901.5008m/z	0.535	901.501			✓		1.8838	[M+K]+	997			PD_C		[(2S)-2,3-dihydroxypropoxy][(2R)-2-[(7Z,10Z,13Z,16Z)-docosa-7,10,13,16-tetraenoyloxy]-3-{[(5Z,8Z,11Z,14Z,16S)-16-hydroxyicosa-5,8,11,14-tetraenoyl]oxy}propoxy]phosphinic acid	C48H79O11P	862.536			HMDB0270129		JJUSSBSNHAFAQA-BEWJLOBDSA-N	Human Metabolome Database
1	5178	65	0.54_901.5008m/z	0.535	901.501			✓		1.8838	[M+K]+	997			PD_C		[(2S)-2,3-dihydroxypropoxy][(2R)-3-[(7Z,10Z,13Z,16Z)-docosa-7,10,13,16-tetraenoyloxy]-2-{[(5Z,8Z,11Z,13E,15S)-15-hydroxyicosa-5,8,11,13-tetraenoyl]oxy}propoxy]phosphinic acid	C48H79O11P	862.536			HMDB0270130		DMUKVTONZUXXAW-HGXPFKHLSA-N	Human Metabolome Database
1	5178	66	0.54_901.5008m/z	0.535	901.501			✓		1.8838	[M+K]+	997			PD_C		[(2S)-2,3-dihydroxypropoxy][(2R)-2-[(7Z,10Z,13Z,16Z)-docosa-7,10,13,16-tetraenoyloxy]-3-{[(5Z,8Z,11Z,13E,15R)-15-hydroxyicosa-5,8,11,13-tetraenoyl]oxy}propoxy]phosphinic acid	C48H79O11P	862.536			HMDB0270131		OZVDXKLTWAMNQM-ZBRBFPOWSA-N	Human Metabolome Database
1	5178	67	0.54_901.5008m/z	0.535	901.501			✓		1.8838	[M+K]+	997			PD_C		[(2S)-2,3-dihydroxypropoxy][(2R)-3-[(7Z,10Z,13Z,16Z)-docosa-7,10,13,16-tetraenoyloxy]-2-{[(5Z,8Z,10E,12S,14Z)-12-hydroxyicosa-5,8,10,14-tetraenoyl]oxy}propoxy]phosphinic acid	C48H79O11P	862.536			HMDB0270132		MUHYFFIPIOZTTC-IHQSJBPJSA-N	Human Metabolome Database
1	5178	68	0.54_901.5008m/z	0.535	901.501			✓		1.8838	[M+K]+	997			PD_C		[(2S)-2,3-dihydroxypropoxy][(2R)-2-[(7Z,10Z,13Z,16Z)-docosa-7,10,13,16-tetraenoyloxy]-3-{[(5Z,8Z,10E,12R,14Z)-12-hydroxyicosa-5,8,10,14-tetraenoyl]oxy}propoxy]phosphinic acid	C48H79O11P	862.536			HMDB0270133		IGIPRJZXGBBMKG-ZKFXUWJRSA-N	Human Metabolome Database
1	5178	69	0.54_901.5008m/z	0.535	901.501			✓		1.8838	[M+K]+	997			PD_C		[(2S)-2,3-dihydroxypropoxy][(2R)-3-[(7Z,10Z,13Z,16Z)-docosa-7,10,13,16-tetraenoyloxy]-2-{[(5E,8Z,11R,12Z,14Z)-11-hydroxyicosa-5,8,12,14-tetraenoyl]oxy}propoxy]phosphinic acid	C48H79O11P	862.536			HMDB0270134		HGEZCNNQODPJCB-XUHKKNETSA-N	Human Metabolome Database
1	5178	70	0.54_901.5008m/z	0.535	901.501			✓		1.8838	[M+K]+	997			PD_C		[(2S)-2,3-dihydroxypropoxy][(2R)-2-[(7Z,10Z,13Z,16Z)-docosa-7,10,13,16-tetraenoyloxy]-3-{[(5E,8Z,11S,12Z,14Z)-11-hydroxyicosa-5,8,12,14-tetraenoyl]oxy}propoxy]phosphinic acid	C48H79O11P	862.536			HMDB0270135		ARSWFZHBIDFSAE-CMUWUGBOSA-N	Human Metabolome Database
1	5178	71	0.54_901.5008m/z	0.535	901.501			✓		1.8838	[M+K]+	997			PD_C		[(2S)-2,3-dihydroxypropoxy][(2R)-3-[(7Z,10Z,13Z,16Z)-docosa-7,10,13,16-tetraenoyloxy]-2-{[(5E,7Z,11Z,14Z)-9-hydroxyicosa-5,7,11,14-tetraenoyl]oxy}propoxy]phosphinic acid	C48H79O11P	862.536			HMDB0270136		SKEVDTVNEOTLPI-HFJWENGUSA-N	Human Metabolome Database
1	5178	72	0.54_901.5008m/z	0.535	901.501			✓		1.8838	[M+K]+	997			PD_C		[(2S)-2,3-dihydroxypropoxy][(2R)-2-[(7Z,10Z,13Z,16Z)-docosa-7,10,13,16-tetraenoyloxy]-3-{[(5E,7Z,11Z,14Z)-9-hydroxyicosa-5,7,11,14-tetraenoyl]oxy}propoxy]phosphinic acid	C48H79O11P	862.536			HMDB0270137		ADWOPCDDEQWUQA-HFJWENGUSA-N	Human Metabolome Database
1	5178	73	0.54_901.5008m/z	0.535	901.501			✓		1.8838	[M+K]+	997			PD_C		[(2S)-2,3-dihydroxypropoxy][(2R)-3-[(4Z,7Z,10Z,13Z,16Z)-docosa-4,7,10,13,16-pentaenoyloxy]-2-{[(6E,8E,11E)-5-hydroxyicosa-6,8,11-trienoyl]oxy}propoxy]phosphinic acid	C48H79O11P	862.536			HMDB0270316		UBWWXFOCFGSGEM-QATHKKSHSA-N	Human Metabolome Database
1	5178	74	0.54_901.5008m/z	0.535	901.501			✓		1.8838	[M+K]+	997			PD_C		[(2S)-2,3-dihydroxypropoxy][(2R)-2-[(4Z,7Z,10Z,13Z,16Z)-docosa-4,7,10,13,16-pentaenoyloxy]-3-{[(6E,8E,11E)-5-hydroxyicosa-6,8,11-trienoyl]oxy}propoxy]phosphinic acid	C48H79O11P	862.536			HMDB0270317		OOAFEJYSIOKKQR-QATHKKSHSA-N	Human Metabolome Database
1	5178	75	0.54_901.5008m/z	0.535	901.501			✓		1.8838	[M+K]+	997			PD_C		[(2S)-2,3-dihydroxypropoxy][(2R)-3-[(7Z,10Z,13Z,16Z,19Z)-docosa-7,10,13,16,19-pentaenoyloxy]-2-{[(6E,8E,11E)-5-hydroxyicosa-6,8,11-trienoyl]oxy}propoxy]phosphinic acid	C48H79O11P	862.536			HMDB0270420		CAOUNPZGYSTBIU-FYPOZPJUSA-N	Human Metabolome Database
1	5178	76	0.54_901.5008m/z	0.535	901.501			✓		1.8838	[M+K]+	997			PD_C		[(2S)-2,3-dihydroxypropoxy][(2R)-2-[(7Z,10Z,13Z,16Z,19Z)-docosa-7,10,13,16,19-pentaenoyloxy]-3-{[(6E,8E,11E)-5-hydroxyicosa-6,8,11-trienoyl]oxy}propoxy]phosphinic acid	C48H79O11P	862.536			HMDB0270421		SSGUVPBTQMGCKR-FYPOZPJUSA-N	Human Metabolome Database
1	5178	77	0.54_901.5008m/z	0.535	901.501			✓		1.9521	[M+H]+	997			PD_C		[(2S)-2-hydroxy-3-({hydroxy[(2R)-3-[(5Z,8Z,11Z,14Z)-icosa-5,8,11,14-tetraenoyloxy]-2-[(5Z,8Z,11Z)-icosa-5,8,11-trienoyloxy]propoxy]phosphoryl}oxy)propoxy]phosphonic acid	C46H78O13P2	900.492			HMDB0116462	131823117	NDMZMIQWNFZXLY-RPNANPRMSA-N	Human Metabolome Database
1	5178	78	0.54_901.5008m/z	0.535	901.501			✓		1.9521	[M+H]+	997			PD_C		[(2S)-2-hydroxy-3-({hydroxy[(2R)-3-[(5Z,8Z,11Z,14Z)-icosa-5,8,11,14-tetraenoyloxy]-2-[(8Z,11Z,14Z)-icosa-8,11,14-trienoyloxy]propoxy]phosphoryl}oxy)propoxy]phosphonic acid	C46H78O13P2	900.492			HMDB0116463	131823118	SEFKTILTYAYORF-HRMXZIFRSA-N	Human Metabolome Database
1	5178	79	0.54_901.5008m/z	0.535	901.501			✓		1.9521	[M+H]+	997			PD_C		[(2S)-2-hydroxy-3-({hydroxy[(2R)-2-[(5Z,8Z,11Z)-icosa-5,8,11-trienoyloxy]-3-[(8Z,11Z,14Z,17Z)-icosa-8,11,14,17-tetraenoyloxy]propoxy]phosphoryl}oxy)propoxy]phosphonic acid	C46H78O13P2	900.492			HMDB0116469	131823124	WAROFPZNWZBYFH-PFJOXXOCSA-N	Human Metabolome Database
1	5178	80	0.54_901.5008m/z	0.535	901.501			✓		1.9521	[M+H]+	997			PD_C		[(2S)-2-hydroxy-3-({hydroxy[(2R)-3-[(8Z,11Z,14Z,17Z)-icosa-8,11,14,17-tetraenoyloxy]-2-[(8Z,11Z,14Z)-icosa-8,11,14-trienoyloxy]propoxy]phosphoryl}oxy)propoxy]phosphonic acid	C46H78O13P2	900.492			HMDB0116470	131823125	HTJHIKJXODJOPQ-ACFOBGFUSA-N	Human Metabolome Database
1	5178	81	0.54_901.5008m/z	0.535	901.501			✓		1.9521	[M+H]+	997			PD_C		[(2S)-3-({[(2R)-3-[(4Z,7Z,10Z,13Z,16Z)-docosa-4,7,10,13,16-pentaenoyloxy]-2-[(9Z,12Z)-octadeca-9,12-dienoyloxy]propoxy](hydroxy)phosphoryl}oxy)-2-hydroxypropoxy]phosphonic acid	C46H78O13P2	900.492			HMDB0116473	131823128	ABEBNMIRZLYHEK-MVZYZMIPSA-N	Human Metabolome Database
1	5178	82	0.54_901.5008m/z	0.535	901.501			✓		1.9521	[M+H]+	997			PD_C		[(2S)-3-({[(2R)-3-[(7Z,10Z,13Z,16Z,19Z)-docosa-7,10,13,16,19-pentaenoyloxy]-2-[(9Z,12Z)-octadeca-9,12-dienoyloxy]propoxy](hydroxy)phosphoryl}oxy)-2-hydroxypropoxy]phosphonic acid	C46H78O13P2	900.492			HMDB0116474	131823129	KCECREDXOIWRDW-FVEGJWOQSA-N	Human Metabolome Database
1	5178	83	0.54_901.5008m/z	0.535	901.501			✓		1.9521	[M+H]+	997			PD_C		[(2S)-3-({[(2R)-3-[(4Z,7Z,10Z,13Z,16Z,19Z)-docosa-4,7,10,13,16,19-hexaenoyloxy]-2-[(11Z)-octadec-11-enoyloxy]propoxy](hydroxy)phosphoryl}oxy)-2-hydroxypropoxy]phosphonic acid	C46H78O13P2	900.492			HMDB0116508	131823163	OKIXLWJAVIWEHV-JZWMAQNHSA-N	Human Metabolome Database
1	5178	84	0.54_901.5008m/z	0.535	901.501			✓		1.9521	[M+H]+	997			PD_C		[(2S)-3-({[(2R)-3-[(4Z,7Z,10Z,13Z,16Z,19Z)-docosa-4,7,10,13,16,19-hexaenoyloxy]-2-[(9Z)-octadec-9-enoyloxy]propoxy](hydroxy)phosphoryl}oxy)-2-hydroxypropoxy]phosphonic acid	C46H78O13P2	900.492			HMDB0116509	131823164	DGRUPWHPVRYYRT-JAHUGASZSA-N	Human Metabolome Database
1	5178	85	0.54_901.5008m/z	0.535	901.501			✓		1.9532	[M+H]+	997			PD_C		[(2S)-3-({[(2R)-2-[(4Z,7Z,10Z,13Z,16Z,19Z)-docosa-4,7,10,13,16,19-hexaenoyloxy]-3-[(11Z)-octadec-11-enoyloxy]propoxy](hydroxy)phosphoryl}oxy)-2-hydroxypropoxy]phosphonic acid	C46H78O13P2	900.492			HMDB0013531	53481849	TTWPJODCQPXFAO-SMHLWGDZSA-N	Human Metabolome Database
1	5178	86	0.54_901.5008m/z	0.535	901.501			✓		1.9532	[M+H]+	997			PD_C		[(2S)-3-({[(2R)-2-[(4Z,7Z,10Z,13Z,16Z,19Z)-docosa-4,7,10,13,16,19-hexaenoyloxy]-3-[(9Z)-octadec-9-enoyloxy]propoxy](hydroxy)phosphoryl}oxy)-2-hydroxypropoxy]phosphonic acid	C46H78O13P2	900.492			HMDB0013546	53481864	IJLGTUSMDTXIPD-JJTNLPPNSA-N	Human Metabolome Database
1	5178	87	0.54_901.5008m/z	0.535	901.501			✓		1.9532	[M+H]+	997			PD_C		[(2S)-3-({[(2R)-2-[(4Z,7Z,10Z,13Z,16Z)-docosa-4,7,10,13,16-pentaenoyloxy]-3-[(9Z,12Z)-octadeca-9,12-dienoyloxy]propoxy](hydroxy)phosphoryl}oxy)-2-hydroxypropoxy]phosphonic acid	C46H78O13P2	900.492			HMDB0013559	53481877	SECBNEUAFNDZPN-VNPFHBCQSA-N	Human Metabolome Database
1	5178	88	0.54_901.5008m/z	0.535	901.501			✓		1.9532	[M+H]+	997			PD_C		[(2S)-3-({[(2R)-2-[(7Z,10Z,13Z,16Z,19Z)-docosa-7,10,13,16,19-pentaenoyloxy]-3-[(9Z,12Z)-octadeca-9,12-dienoyloxy]propoxy](hydroxy)phosphoryl}oxy)-2-hydroxypropoxy]phosphonic acid	C46H78O13P2	900.492			HMDB0013560	53481878	XEPYCCSZJZTWML-GQEJPCSQSA-N	Human Metabolome Database
1	5178	89	0.54_901.5008m/z	0.535	901.501			✓		1.9532	[M+H]+	997			PD_C		[(2S)-3-({[(2R)-2-[(7Z,10Z,13Z,16Z)-docosa-7,10,13,16-tetraenoyloxy]-3-[(6Z,9Z,12Z)-octadeca-6,9,12-trienoyloxy]propoxy](hydroxy)phosphoryl}oxy)-2-hydroxypropoxy]phosphonic acid	C46H78O13P2	900.492			HMDB0013573	53481891	XKGVNKCLWHVIPX-YQPREKOFSA-N	Human Metabolome Database
1	5178	90	0.54_901.5008m/z	0.535	901.501			✓		1.9532	[M+H]+	997			PD_C		[(2S)-3-({[(2R)-2-[(7Z,10Z,13Z,16Z)-docosa-7,10,13,16-tetraenoyloxy]-3-[(9Z,12Z,15Z)-octadeca-9,12,15-trienoyloxy]propoxy](hydroxy)phosphoryl}oxy)-2-hydroxypropoxy]phosphonic acid	C46H78O13P2	900.492			HMDB0013588	53481906	UGSXRRINJOXWOU-YDYSYWMXSA-N	Human Metabolome Database
1	5178	91	0.54_901.5008m/z	0.535	901.501			✓		1.953	[M+H-H2O]+	997			PD_C		[(2S)-2-hydroxy-3-({hydroxy[(2R)-2-{[(5Z,7Z,10Z,13Z,16Z,19Z)-4-hydroxydocosa-5,7,10,13,16,19-hexaenoyl]oxy}-3-(octadecanoyloxy)propoxy]phosphoryl}oxy)propoxy]phosphonic acid	C46H80O14P2	918.502			HMDB0272576		OBZJJEGYLVIEAF-FKUAVPSFSA-N	Human Metabolome Database
1	5178	92	0.54_901.5008m/z	0.535	901.501			✓		1.953	[M+H-H2O]+	997			PD_C		[(2S)-2-hydroxy-3-({hydroxy[(2R)-3-{[(5Z,7Z,10Z,13Z,16Z,19Z)-4-hydroxydocosa-5,7,10,13,16,19-hexaenoyl]oxy}-2-(octadecanoyloxy)propoxy]phosphoryl}oxy)propoxy]phosphonic acid	C46H80O14P2	918.502			HMDB0272577		YBLHZFNQJUUJIX-FKUAVPSFSA-N	Human Metabolome Database
1	5178	93	0.54_901.5008m/z	0.535	901.501			✓		1.953	[M+H-H2O]+	997			PD_C		[(2S)-2-hydroxy-3-({hydroxy[(2R)-2-{[(4Z,8Z,10Z,13Z,16Z,19Z)-7-hydroxydocosa-4,8,10,13,16,19-hexaenoyl]oxy}-3-(octadecanoyloxy)propoxy]phosphoryl}oxy)propoxy]phosphonic acid	C46H80O14P2	918.502			HMDB0272578		RHLYNUGCNZQUNE-SZNUSQLMSA-N	Human Metabolome Database
1	5178	94	0.54_901.5008m/z	0.535	901.501			✓		1.953	[M+H-H2O]+	997			PD_C		[(2S)-2-hydroxy-3-({hydroxy[(2R)-3-{[(4Z,8Z,10Z,13Z,16Z,19Z)-7-hydroxydocosa-4,8,10,13,16,19-hexaenoyl]oxy}-2-(octadecanoyloxy)propoxy]phosphoryl}oxy)propoxy]phosphonic acid	C46H80O14P2	918.502			HMDB0272579		HFMACLBXABWNNL-SZNUSQLMSA-N	Human Metabolome Database
1	5178	95	0.54_901.5008m/z	0.535	901.501			✓		1.953	[M+H-H2O]+	997			PD_C		[(2S)-2-hydroxy-3-({hydroxy[(2R)-2-{[(4Z,7Z,10Z,12E,16Z,19Z)-14-hydroxydocosa-4,7,10,12,16,19-hexaenoyl]oxy}-3-(octadecanoyloxy)propoxy]phosphoryl}oxy)propoxy]phosphonic acid	C46H80O14P2	918.502			HMDB0272580		BJTJWOHVCXTZFB-JNHAPYNPSA-N	Human Metabolome Database
1	5178	96	0.54_901.5008m/z	0.535	901.501			✓		1.953	[M+H-H2O]+	997			PD_C		[(2S)-2-hydroxy-3-({hydroxy[(2R)-3-{[(4Z,7Z,10Z,12E,16Z,19Z)-14-hydroxydocosa-4,7,10,12,16,19-hexaenoyl]oxy}-2-(octadecanoyloxy)propoxy]phosphoryl}oxy)propoxy]phosphonic acid	C46H80O14P2	918.502			HMDB0272581		ALESWHRZWSKBRU-RNTYFIDVSA-N	Human Metabolome Database
1	5178	97	0.54_901.5008m/z	0.535	901.501			✓		1.953	[M+H-H2O]+	997			PD_C		[(2S)-2-hydroxy-3-({hydroxy[(2R)-2-{[(4Z,7Z,10Z,13E,15E,19Z)-17-hydroxydocosa-4,7,10,13,15,19-hexaenoyl]oxy}-3-(octadecanoyloxy)propoxy]phosphoryl}oxy)propoxy]phosphonic acid	C46H80O14P2	918.502			HMDB0272582		QQTWUBXNJXXFOZ-OYZWFRQESA-N	Human Metabolome Database
1	5178	98	0.54_901.5008m/z	0.535	901.501			✓		1.953	[M+H-H2O]+	997			PD_C		[(2S)-2-hydroxy-3-({hydroxy[(2R)-3-{[(4Z,7Z,10Z,13E,15E,19Z)-17-hydroxydocosa-4,7,10,13,15,19-hexaenoyl]oxy}-2-(octadecanoyloxy)propoxy]phosphoryl}oxy)propoxy]phosphonic acid	C46H80O14P2	918.502			HMDB0272583		NALCNUIAFZHXAS-WMSCUYGDSA-N	Human Metabolome Database
1	5178	99	0.54_901.5008m/z	0.535	901.501			✓		1.953	[M+H-H2O]+	997			PD_C		[(2S)-2-hydroxy-3-({hydroxy[(2R)-3-(octadecanoyloxy)-2-{[(4Z,7Z,10Z,13Z)-15-{3-[(2Z)-pent-2-en-1-yl]oxiran-2-yl}pentadeca-4,7,10,13-tetraenoyl]oxy}propoxy]phosphoryl}oxy)propoxy]phosphonic acid	C46H80O14P2	918.502			HMDB0272586		CMASLQCPGJOJEH-JNTZMUCMSA-N	Human Metabolome Database
1	5178	100	0.54_901.5008m/z	0.535	901.501			✓		1.953	[M+H-H2O]+	997			PD_C		[(2S)-2-hydroxy-3-({hydroxy[(2R)-2-(octadecanoyloxy)-3-{[(4Z,7Z,10Z,13Z)-15-{3-[(2Z)-pent-2-en-1-yl]oxiran-2-yl}pentadeca-4,7,10,13-tetraenoyl]oxy}propoxy]phosphoryl}oxy)propoxy]phosphonic acid	C46H80O14P2	918.502			HMDB0272587		SFIBUMAIZONLMB-ORXCQDKESA-N	Human Metabolome Database
1	5542	1	0.54_563.8790m/z	0.535	563.879			✓		4.5716	[M+H-NH3]+	995			PD_C	20298957	D-myo-Inositol-1,3,4,5,6-pentaphosphate	C6H17O21P5	579.895		20298957			CTPQAXVNYGZUAJ-KXXVROSKSA-N	HR_MSMS_NIST 2020 Pos (Part 1)
1	5542	2	0.54_563.8790m/z	0.535	563.879			✓		4.5699	[M+H-NH3]+	995			PD_C		{[3-hydroxy-2,4,5,6-tetrakis(phosphonooxy)cyclohexyl]oxy}phosphonic acid	C6H17O21P5	579.895			HMDB0253492	482	CTPQAXVNYGZUAJ-UHFFFAOYSA-N	Human Metabolome Database
1	5542	3	0.54_563.8790m/z	0.535	563.879			✓		4.5716	[M+H-NH3]+	995			PD_C	26326852	D-myo-Inositol-1,2,3,5,6-pentaphosphate	C6H17O21P5	579.895		26326852			CTPQAXVNYGZUAJ-UOTPTPDRSA-N	HR_MSMS_NIST 2020 Pos (Part 1)
1	5542	61	0.54_563.8790m/z	0.535	563.879			✓		4.5716	[M+H-NH3]+	995			PD_C	26326863	D-myo-Inositol-1,2,4,5,6-pentaphosphate	C6H17O21P5	579.895		26326863			CTPQAXVNYGZUAJ-XCMZKKERSA-N	HR_MSMS_NIST 2020 Pos (Part 2)
1	5542	82	0.54_563.8790m/z	0.535	563.879			✓		4.5751	[M+H-NH3]+	995			PD_C		{[(1R,2S,3r,4R,5S,6r)-3-hydroxy-2,4,5,6-tetrakis(phosphonooxy)cyclohexyl]oxy}phosphonic acid	C6H17O21P5	579.895		20298-95-7	HMDB0003529		CTPQAXVNYGZUAJ-KXXVROSKSA-N	Human Metabolome Database
1	5580	1	0.54_924.1631m/z	0.535	924.163			✓		1.857	[M+CH3OH+H]+	996			PD_C		3-({[2-(3-{3-[({[({[5-(6-amino-9H-purin-9-yl)-4-hydroxy-3-(phosphonooxy)oxolan-2-yl]methoxy}(hydroxy)phosphoryl)oxy](hydroxy)phosphoryl}oxy)methyl]-2-hydroxy-3-methylbutanamido}propanamido)ethyl]sulfanyl}carbonyl)-2-methylidenebut-3-enoic acid	C27H40N7O19P3S	891.131			HMDB0300837		DOLTVWLNVSMBMG-UHFFFAOYSA-N	Human Metabolome Database
1	5580	2	0.54_924.1631m/z	0.535	924.163			✓		1.857	[M+CH3OH+H]+	996			PD_C		6-{[2-(3-{3-[({[({[5-(6-amino-9H-purin-9-yl)-4-hydroxy-3-(phosphonooxy)oxolan-2-yl]methoxy}(hydroxy)phosphoryl)oxy](hydroxy)phosphoryl}oxy)methyl]-2-hydroxy-3-methylbutanamido}propanamido)ethyl]sulfanyl}-6-oxohexa-2,4-dienoic acid	C27H40N7O19P3S	891.131			HMDB0301431		ZWTAKBQABBFJNW-UHFFFAOYSA-N	Human Metabolome Database
1	5580	3	0.54_924.1631m/z	0.535	924.163			✓		1.8067	[M+H]+	996			PD_C		7-{[2-(3-{3-[({[({[(2R,3S,4R,5R)-5-(6-amino-9H-purin-9-yl)-4-hydroxy-3-(phosphonooxy)oxolan-2-yl]methoxy}(hydroxy)phosphoryl)oxy](hydroxy)phosphoryl}oxy)methyl]-2-hydroxy-3-methylbutanamido}propanamido)ethyl]sulfanyl}-5,7-dioxoheptanoic acid	C28H44N7O20P3S	923.158			HMDB0012158	441147	KJXFOFKTZDJLMQ-AMIBDLERSA-N	Human Metabolome Database
1	5580	4	0.54_924.1631m/z	0.535	924.163			✓		3.954	[2M+NH4]+	982			PD_C		{2-[(2-{4-[(2,4-dioxo-1,3-thiazolidin-5-yl)methyl]phenoxy}ethyl)(methyl)amino]pyridin-3-yl}oxidanesulfonic acid	C18H19N3O7S2	453.066			HMDB0060858	131769978	ZVSPRKOUHTZIGH-UHFFFAOYSA-N	Human Metabolome Database
1	5580	5	0.54_924.1631m/z	0.535	924.163			✓		3.9562	[2M+NH4]+	982			PD_C	288853634	5-Hydroxyrosiglitazone sulfate	C18H19N3O7S2	453.066		288853634			WAGUBJKZLRLKGR-UHFFFAOYSA-N	HR_MSMS_NIST 2020 Pos (Part 4)
1	6307	1	0.54_997.4755m/z	0.535	997.476			✓		1.5034	[M+K]+	988			PD_C	948827096	6-Deoxy-.alpha.-L-mannopyranosyl-(1->4)-.beta.-D-glucopyranosyl-(1->6)-1-O-((2.alpha.,3.beta.,5.xi.,9.xi.,13.xi.,18.xi.,19.xi.)-2,3,23-trihydroxy-28-oxours-20-en-28-yl)-.beta.-D-glucopyranose	C48H78O19	958.514		948827096			ATNAJMVRCNQHAG-AAXSTCLUSA-N	HR_MSMS_NIST 2020 Pos (Part 7)
1	6307	2	0.54_997.4755m/z	0.535	997.476			✓		1.5034	[M+K]+	988			PD_C	158511605	1-O-((3.alpha.,5.xi.,9.xi.,16.alpha.,18.xi.)-3-((2-O-.beta.-D-Glucopyranosyl-.beta.-D-glucopyranosyl)oxy)-16-hydroxy-28-oxoolean-12-en-28-yl)-.beta.-D-glucopyranose	C48H78O19	958.514		158511605			VDLZBNZYXLJBRB-AHAJWVTJSA-N	HR_MSMS_NIST 2020 Pos (Part 7)
1	6307	3	0.54_997.4755m/z	0.535	997.476			✓		1.5034	[M+K]+	988			PD_C		10-{[5-hydroxy-6-(hydroxymethyl)-3,4-bis({[3,4,5-trihydroxy-6-(hydroxymethyl)oxan-2-yl]oxy})oxan-2-yl]oxy}-9-(hydroxymethyl)-2,2,6a,6b,9,12a-hexamethyl-1,2,3,4,4a,5,6,6a,6b,7,8,8a,9,10,11,12,12a,12b,13,14b-icosahydropicene-4a-carboxylic acid	C48H78O19	958.514		171828-79-8	HMDB0031376	177239	IIJRVKCBZJDXQK-UHFFFAOYSA-N	Human Metabolome Database
1	6307	4	0.54_997.4755m/z	0.535	997.476			✓		1.5034	[M+K]+	988			PD_C		6-({[3,4-dihydroxy-6-(hydroxymethyl)-5-[(3,4,5-trihydroxy-6-methyloxan-2-yl)oxy]oxan-2-yl]oxy}methyl)-3,4,5-trihydroxyoxan-2-yl 10,11-dihydroxy-9-(hydroxymethyl)-1,2,6a,6b,9,12a-hexamethyl-1,2,3,4,4a,5,6,6a,6b,7,8,8a,9,10,11,12,12a,12b,13,14b-icosahydropicene-4a-carboxylate	C48H78O19	958.514		16830-15-2	HMDB0036656	108062	WYQVAPGDARQUBT-UHFFFAOYSA-N	Human Metabolome Database
1	6307	5	0.54_997.4755m/z	0.535	997.476			✓		1.5034	[M+K]+	988			PD_C		6-{[9,10-dihydroxy-4-(hydroxymethyl)-4,6a,6b,8a,11,11,14b-heptamethyl-1,2,3,4,4a,5,6,6a,6b,7,8,8a,9,10,11,12,12a,14,14a,14b-icosahydropicen-3-yl]oxy}-5-{[4,5-dihydroxy-6-(hydroxymethyl)-3-[(3,4,5-trihydroxy-6-methyloxan-2-yl)oxy]oxan-2-yl]oxy}-3,4-dihydroxyoxane-2-carboxylic acid	C48H78O19	958.514		114077-04-2	HMDB0038608	188847	NQGDGFITHGCDAO-UHFFFAOYSA-N	Human Metabolome Database
1	6307	6	0.54_997.4755m/z	0.535	997.476			✓		1.5034	[M+K]+	988			PD_C		(1R,2R,3R,5R,6R,9S,10R,14R,17S)-1,2,5,14,18,18-hexamethyl-6-(3-methylbut-2-en-1-yl)-3-{[(2S,3R,4S,5S,6R)-3,4,5-trihydroxy-6-(hydroxymethyl)oxan-2-yl]oxy}-17-{[(2R,3R,4S,5S,6R)-3,4,5-trihydroxy-6-({[(2R,3R,4R,5R,6S)-3,4,5-trihydroxy-6-methyloxan-2-yl]oxy}methyl)oxan-2-yl]oxy}-4,7-dioxapentacyclo[11.8.0.0²,¹⁰.0⁵,⁹.0¹⁴,¹⁹]henicosan-8-one	C48H78O19	958.514		143672-61-1	HMDB0038886	131752489	JDYBTMHCHWARHS-UZTDFSENSA-N	Human Metabolome Database
1	6307	7	0.54_997.4755m/z	0.535	997.476			✓		1.5034	[M+K]+	988			PD_C		(2'S,3S,4'bR,7'S,10'aR)-7'-{[(2R,3R,4S,5S,6R)-4,5-dihydroxy-6-(hydroxymethyl)-3-{[(2S,3R,4R,5R,6S)-3,4,5-trihydroxy-6-methyloxan-2-yl]oxy}oxan-2-yl]oxy}-4'b,8',8',10'a-tetramethyl-2'-[(2S,3S)-3-methyl-3-[(2R)-4-methyl-2-{[(2R,3R,4S,5S,6R)-3,4,5-trihydroxy-6-(hydroxymethyl)oxan-2-yl]oxy}pent-3-en-1-yl]oxiran-2-yl]-dodecahydro-2'H-spiro[oxolane-3,1'-phenanthrene]-5-one	C48H78O19	958.514			HMDB0039075	131752536	DPMKYRJUMRDZSZ-FIWJQJQPSA-N	Human Metabolome Database
1	6307	8	0.54_997.4755m/z	0.535	997.476			✓		1.5034	[M+K]+	988			PD_C		2'-[3-(2-hydroxy-4-methylpent-3-en-1-yl)-3-methyloxiran-2-yl]-7'-{[5-hydroxy-6-(hydroxymethyl)-4-{[3,4,5-trihydroxy-6-(hydroxymethyl)oxan-2-yl]oxy}-3-[(3,4,5-trihydroxy-6-methyloxan-2-yl)oxy]oxan-2-yl]oxy}-4'b,8',8',10'a-tetramethyl-dodecahydro-2'H-spiro[oxolane-3,1'-phenanthrene]-5-one	C48H78O19	958.514			HMDB0039076	131752537	WGBVZRNBBJVXAT-UHFFFAOYSA-N	Human Metabolome Database
1	6307	9	0.54_997.4755m/z	0.535	997.476			✓		1.5034	[M+K]+	988			PD_C		5-{[4,5-dihydroxy-6-(hydroxymethyl)-3-{[3,4,5-trihydroxy-6-(hydroxymethyl)oxan-2-yl]oxy}oxan-2-yl]oxy}-3,4-dihydroxy-6-{[9-hydroxy-4-(hydroxymethyl)-4,6a,6b,8a,11,11,14b-heptamethyl-1,2,3,4,4a,5,6,6a,6b,7,8,8a,9,10,11,12,12a,14,14a,14b-icosahydropicen-3-yl]oxy}oxane-2-carboxylic acid	C48H78O19	958.514		114590-20-4	HMDB0039517	15608234	WFRQIKSNAYYUJZ-UHFFFAOYSA-N	Human Metabolome Database
1	6307	10	0.54_997.4755m/z	0.535	997.476			✓		1.5034	[M+K]+	988			PD_C		6-({[3,4-dihydroxy-6-(hydroxymethyl)-5-[(3,4,5-trihydroxy-6-methyloxan-2-yl)oxy]oxan-2-yl]oxy}methyl)-3,4,5-trihydroxyoxan-2-yl 8,10,11-trihydroxy-1,2,6a,6b,9,9,12a-heptamethyl-1,2,3,4,4a,5,6,6a,6b,7,8,8a,9,10,11,12,12a,12b,13,14b-icosahydropicene-4a-carboxylate	C48H78O19	958.514		386223-76-3	HMDB0039946	85348461	SOOVZDUBVGGAAJ-UHFFFAOYSA-N	Human Metabolome Database
1	6307	11	0.54_997.4755m/z	0.535	997.476			✓		1.5034	[M+K]+	988			PD_C		6-({[3,4-dihydroxy-6-(hydroxymethyl)-5-[(3,4,5-trihydroxy-6-methyloxan-2-yl)oxy]oxan-2-yl]oxy}methyl)-3,4,5-trihydroxyoxan-2-yl 10,11-dihydroxy-9-(hydroxymethyl)-2,2,6a,6b,9,12a-hexamethyl-1,2,3,4,4a,5,6,6a,6b,7,8,8a,9,10,11,12,12a,12b,13,14-icosahydropicene-4a-carboxylate	C48H78O19	958.514			HMDB0040120	73816484	UKZNRIQOGQPWHP-UHFFFAOYSA-N	Human Metabolome Database
1	6307	12	0.54_997.4755m/z	0.535	997.476			✓		1.5034	[M+K]+	988			PD_C		(1R,2R,3S,5R,6R,9S,10R,14R,17S)-17-{[(2R,3R,4S,5S,6R)-4,5-dihydroxy-3-{[(2S,3R,4S,5S,6R)-3,4,5-trihydroxy-6-(hydroxymethyl)oxan-2-yl]oxy}-6-({[(2R,3R,4R,5R,6S)-3,4,5-trihydroxy-6-methyloxan-2-yl]oxy}methyl)oxan-2-yl]oxy}-3-hydroxy-1,2,5,14,18,18-hexamethyl-6-(3-methylbut-2-en-1-yl)-4,7-dioxapentacyclo[11.8.0.0²,¹⁰.0⁵,⁹.0¹⁴,¹⁹]henicosan-8-one	C48H78O19	958.514			HMDB0040942	131752988	NJXHMMCRCDCKNH-UZTDFSENSA-N	Human Metabolome Database
1	6307	13	0.54_997.4755m/z	0.535	997.476			✓		3.6977	[M+2Na-H]+	987			PD_C		{[4-({[3-(heptadecanoyloxy)-2-(icosa-5,8,11,14-tetraenoyloxy)propoxy](hydroxy)phosphoryl}oxy)-2,3,5,6-tetrahydroxycyclohexyl]oxy}phosphonic acid	C46H82O16P2	952.508			HMDB0256467		WSLBJQQQZZTFBA-UHFFFAOYSA-N	Human Metabolome Database
1	6307	14	0.54_997.4755m/z	0.535	997.476			✓		3.6977	[M+2Na-H]+	987			PD_C		{[3-({[3-(heptadecanoyloxy)-2-(icosa-5,8,11,14-tetraenoyloxy)propoxy](hydroxy)phosphoryl}oxy)-2,4,5,6-tetrahydroxycyclohexyl]oxy}phosphonic acid	C46H82O16P2	952.508			HMDB0256568		UBXIJOJXUFYNRG-UHFFFAOYSA-N	Human Metabolome Database
1	6307	15	0.54_997.4755m/z	0.535	997.476			✓		3.6977	[M+2Na-H]+	987			PD_C		[(2S)-2-hydroxy-3-({hydroxy[(2R)-2-{[(5Z)-7-[(1R,2R,3R)-3-hydroxy-2-[(1E,3S)-3-hydroxyoct-1-en-1-yl]-5-oxocyclopentyl]hept-5-enoyl]oxy}-3-[(11Z)-icos-11-enoyloxy]propoxy]phosphoryl}oxy)propoxy]phosphonic acid	C46H82O16P2	952.508			HMDB0273251		FRCAKHWLXQASCA-UPLHIDPDSA-N	Human Metabolome Database
1	6307	16	0.54_997.4755m/z	0.535	997.476			✓		3.6977	[M+2Na-H]+	987			PD_C		[(2S)-2-hydroxy-3-({hydroxy[(2R)-3-{[(5Z)-7-[(1R,2R,3R)-3-hydroxy-2-[(1E,3S)-3-hydroxyoct-1-en-1-yl]-5-oxocyclopentyl]hept-5-enoyl]oxy}-2-[(11Z)-icos-11-enoyloxy]propoxy]phosphoryl}oxy)propoxy]phosphonic acid	C46H82O16P2	952.508			HMDB0273252		DXXCMVIMAXPWDM-UPLHIDPDSA-N	Human Metabolome Database
1	6307	17	0.54_997.4755m/z	0.535	997.476			✓		3.6977	[M+2Na-H]+	987			PD_C		[(2S)-2-hydroxy-3-({hydroxy[(2R)-2-{[(5Z)-7-[(1R,2R,5S)-5-hydroxy-2-[(1E,3S)-3-hydroxyoct-1-en-1-yl]-3-oxocyclopentyl]hept-5-enoyl]oxy}-3-[(11Z)-icos-11-enoyloxy]propoxy]phosphoryl}oxy)propoxy]phosphonic acid	C46H82O16P2	952.508			HMDB0273253		QABVYOCSHVLQLF-OCSFQVTCSA-N	Human Metabolome Database
1	6307	18	0.54_997.4755m/z	0.535	997.476			✓		3.6977	[M+2Na-H]+	987			PD_C		[(2S)-2-hydroxy-3-({hydroxy[(2R)-3-{[(5Z)-7-[(1R,2R,5S)-5-hydroxy-2-[(1E,3S)-3-hydroxyoct-1-en-1-yl]-3-oxocyclopentyl]hept-5-enoyl]oxy}-2-[(11Z)-icos-11-enoyloxy]propoxy]phosphoryl}oxy)propoxy]phosphonic acid	C46H82O16P2	952.508			HMDB0273254		QVYKZPNXCDLJIQ-OCSFQVTCSA-N	Human Metabolome Database
1	6307	19	0.54_997.4755m/z	0.535	997.476			✓		3.6977	[M+2Na-H]+	987			PD_C		[(2S)-2-hydroxy-3-({hydroxy[(2R)-3-[(11Z)-icos-11-enoyloxy]-2-{[(5S,6S,7E,9E,11Z,13E,15S)-5,6,15-trihydroxyicosa-7,9,11,13-tetraenoyl]oxy}propoxy]phosphoryl}oxy)propoxy]phosphonic acid	C46H82O16P2	952.508			HMDB0273267		QNVKIBYLSASDBL-NVJRNLFSSA-N	Human Metabolome Database
1	6307	20	0.54_997.4755m/z	0.535	997.476			✓		3.6977	[M+2Na-H]+	987			PD_C		[(2S)-2-hydroxy-3-({hydroxy[(2R)-2-[(11Z)-icos-11-enoyloxy]-3-{[(5R,6R,7E,9E,11Z,13E,15R)-5,6,15-trihydroxyicosa-7,9,11,13-tetraenoyl]oxy}propoxy]phosphoryl}oxy)propoxy]phosphonic acid	C46H82O16P2	952.508			HMDB0273268		KLNJZAUDNWLHAE-DRROQJPNSA-N	Human Metabolome Database
1	6307	21	0.54_997.4755m/z	0.535	997.476			✓		3.6977	[M+2Na-H]+	987			PD_C		[(2S)-3-({[(2R)-2-{[(5E)-7-[(1R,2R,3R,5S)-3,5-dihydroxy-2-[(1E,3S)-3-hydroxyoct-1-en-1-yl]cyclopentyl]hept-5-enoyl]oxy}-3-[(11Z,14Z)-icosa-11,14-dienoyloxy]propoxy](hydroxy)phosphoryl}oxy)-2-hydroxypropoxy]phosphonic acid	C46H82O16P2	952.508			HMDB0273361		ADRIQKLQPXYGSA-XPLLDJRBSA-N	Human Metabolome Database
1	6307	22	0.54_997.4755m/z	0.535	997.476			✓		3.6977	[M+2Na-H]+	987			PD_C		[(2S)-3-({[(2R)-3-{[(5E)-7-[(1R,2R,3R,5S)-3,5-dihydroxy-2-[(1E,3S)-3-hydroxyoct-1-en-1-yl]cyclopentyl]hept-5-enoyl]oxy}-2-[(11Z,14Z)-icosa-11,14-dienoyloxy]propoxy](hydroxy)phosphoryl}oxy)-2-hydroxypropoxy]phosphonic acid	C46H82O16P2	952.508			HMDB0273362		JZGOULKYSMNVEI-XPLLDJRBSA-N	Human Metabolome Database
1	6307	23	0.54_997.4755m/z	0.535	997.476			✓		3.6977	[M+2Na-H]+	987			PD_C		[(2S)-2-hydroxy-3-({hydroxy[(2R)-2-({7-[(1R,2R,3R)-3-hydroxy-2-[(1E,3S)-3-hydroxyoct-1-en-1-yl]-5-oxocyclopentyl]heptanoyl}oxy)-3-[(11Z,14Z)-icosa-11,14-dienoyloxy]propoxy]phosphoryl}oxy)propoxy]phosphonic acid	C46H82O16P2	952.508			HMDB0273423		BCQOQKBCOGOPKO-NDLJHNPTSA-N	Human Metabolome Database
1	6307	24	0.54_997.4755m/z	0.535	997.476			✓		3.6977	[M+2Na-H]+	987			PD_C		[(2S)-2-hydroxy-3-({hydroxy[(2R)-3-({7-[(1R,2R,3R)-3-hydroxy-2-[(1E,3S)-3-hydroxyoct-1-en-1-yl]-5-oxocyclopentyl]heptanoyl}oxy)-2-[(11Z,14Z)-icosa-11,14-dienoyloxy]propoxy]phosphoryl}oxy)propoxy]phosphonic acid	C46H82O16P2	952.508			HMDB0273424		DCFKIJZIDINPLO-NDLJHNPTSA-N	Human Metabolome Database
1	6307	25	0.54_997.4755m/z	0.535	997.476			✓		3.6977	[M+2Na-H]+	987			PD_C		[(2S)-2-hydroxy-3-({hydroxy[(2R)-2-({7-[(1R,2R,5S)-5-hydroxy-2-[(1E,3S)-3-hydroxyoct-1-en-1-yl]-3-oxocyclopentyl]heptanoyl}oxy)-3-[(11Z,14Z)-icosa-11,14-dienoyloxy]propoxy]phosphoryl}oxy)propoxy]phosphonic acid	C46H82O16P2	952.508			HMDB0273425		RBCADPTWOZDQQV-AJQAVOKYSA-N	Human Metabolome Database
1	6307	26	0.54_997.4755m/z	0.535	997.476			✓		3.6977	[M+2Na-H]+	987			PD_C		[(2S)-2-hydroxy-3-({hydroxy[(2R)-3-({7-[(1R,2R,5S)-5-hydroxy-2-[(1E,3S)-3-hydroxyoct-1-en-1-yl]-3-oxocyclopentyl]heptanoyl}oxy)-2-[(11Z,14Z)-icosa-11,14-dienoyloxy]propoxy]phosphoryl}oxy)propoxy]phosphonic acid	C46H82O16P2	952.508			HMDB0273426		JKQCXSWFWIBMCB-AJQAVOKYSA-N	Human Metabolome Database
1	6307	27	0.54_997.4755m/z	0.535	997.476			✓		3.6977	[M+2Na-H]+	987			PD_C		[(2S)-3-({[(2R)-2-({7-[(1R,2R,3R,5S)-3,5-dihydroxy-2-[(1E,3S)-3-hydroxyoct-1-en-1-yl]cyclopentyl]heptanoyl}oxy)-3-[(5Z,8Z,11Z)-icosa-5,8,11-trienoyloxy]propoxy](hydroxy)phosphoryl}oxy)-2-hydroxypropoxy]phosphonic acid	C46H82O16P2	952.508			HMDB0273530		MPGPZOAUFLQIOU-NPNKKIJXSA-N	Human Metabolome Database
1	6307	28	0.54_997.4755m/z	0.535	997.476			✓		3.6977	[M+2Na-H]+	987			PD_C		[(2S)-3-({[(2R)-3-({7-[(1R,2R,3R,5S)-3,5-dihydroxy-2-[(1E,3S)-3-hydroxyoct-1-en-1-yl]cyclopentyl]heptanoyl}oxy)-2-[(5Z,8Z,11Z)-icosa-5,8,11-trienoyloxy]propoxy](hydroxy)phosphoryl}oxy)-2-hydroxypropoxy]phosphonic acid	C46H82O16P2	952.508			HMDB0273531		VUFDELFUCVAYFN-NPNKKIJXSA-N	Human Metabolome Database
1	6307	29	0.54_997.4755m/z	0.535	997.476			✓		3.6977	[M+2Na-H]+	987			PD_C		[(2S)-3-({[(2R)-2-({7-[(1R,2R,3R,5S)-3,5-dihydroxy-2-[(1E,3S)-3-hydroxyoct-1-en-1-yl]cyclopentyl]heptanoyl}oxy)-3-[(8Z,11Z,14Z)-icosa-8,11,14-trienoyloxy]propoxy](hydroxy)phosphoryl}oxy)-2-hydroxypropoxy]phosphonic acid	C46H82O16P2	952.508			HMDB0273634		MFBRCLJQBPOLGL-NZCMDLGASA-N	Human Metabolome Database
1	6307	30	0.54_997.4755m/z	0.535	997.476			✓		3.6977	[M+2Na-H]+	987			PD_C		[(2S)-3-({[(2R)-3-({7-[(1R,2R,3R,5S)-3,5-dihydroxy-2-[(1E,3S)-3-hydroxyoct-1-en-1-yl]cyclopentyl]heptanoyl}oxy)-2-[(8Z,11Z,14Z)-icosa-8,11,14-trienoyloxy]propoxy](hydroxy)phosphoryl}oxy)-2-hydroxypropoxy]phosphonic acid	C46H82O16P2	952.508			HMDB0273635		FYHWWWCATJMQEB-NZCMDLGASA-N	Human Metabolome Database
1	6307	31	0.54_997.4755m/z	0.535	997.476			✓		3.6977	[M+2Na-H]+	987			PD_C		[(2S)-2-hydroxy-3-({hydroxy[(2R)-3-[(18-methylnonadecanoyl)oxy]-2-{[(5R,6R,7Z,9Z,11E,13E,15S,17Z)-5,6,15-trihydroxyicosa-7,9,11,13,17-pentaenoyl]oxy}propoxy]phosphoryl}oxy)propoxy]phosphonic acid	C46H82O16P2	952.508			HMDB0275684		STKXSBZUGYCZJO-UOJKMSCCSA-N	Human Metabolome Database
1	6307	32	0.54_997.4755m/z	0.535	997.476			✓		3.6977	[M+2Na-H]+	987			PD_C		[(2S)-2-hydroxy-3-({hydroxy[(2R)-2-[(18-methylnonadecanoyl)oxy]-3-{[(5S,6S,7Z,9Z,11E,13E,15R,17Z)-5,6,15-trihydroxyicosa-7,9,11,13,17-pentaenoyl]oxy}propoxy]phosphoryl}oxy)propoxy]phosphonic acid	C46H82O16P2	952.508			HMDB0275685		UGGVSOQUQHITGP-MYFLIMQQSA-N	Human Metabolome Database
1	6307	33	0.54_997.4755m/z	0.535	997.476			✓		4.5329	[2M+3H2O+2H]2+	986			PD_C		(5S,6R,7E,9E,11Z,14Z)-6-{[(2R)-2-amino-3-{[(2R)-1-[(9Z)-hexadec-9-enoyloxy]-3-({hydroxy[(2S)-2-hydroxy-3-(phosphonooxy)propoxy]phosphoryl}oxy)propan-2-yl]oxy}-3-oxopropyl]sulfanyl}-5-hydroxyicosa-7,9,11,14-tetraenoic acid	C45H79NO16P2S	983.46			HMDB0272430		PHWHMOJLXSWLOM-QYHYMJFTSA-N	Human Metabolome Database
1	6307	34	0.54_997.4755m/z	0.535	997.476			✓		4.5329	[2M+3H2O+2H]2+	986			PD_C		(5S,6R,7E,9E,11Z,14Z)-6-{[(2R)-2-amino-3-[(2R)-2-[(9Z)-hexadec-9-enoyloxy]-3-({hydroxy[(2S)-2-hydroxy-3-(phosphonooxy)propoxy]phosphoryl}oxy)propoxy]-3-oxopropyl]sulfanyl}-5-hydroxyicosa-7,9,11,14-tetraenoic acid	C45H79NO16P2S	983.46			HMDB0272431		GMIVCVSINYSIOL-QYHYMJFTSA-N	Human Metabolome Database
1	6608	45	0.54_881.8802m/z	0.535	881.88			✓		3.9993	[2M+H]+	941			PD_C	DTXSID8044177	Nutmeg oil	C32H56	440.438		8008-45-5			LLPXXXJSNSMISE-UHFFFAOYSA-N	ToxCast
1	6725	1	0.54_971.8036m/z	0.535	971.804			✓		0.2202	[M+Na]+	932			PD_C		(2S)-2-(docosanoyloxy)-3-(pentadecanoyloxy)propyl (4Z,7Z,10Z,13Z,16Z,19Z)-docosa-4,7,10,13,16,19-hexaenoate	C62H108O6	948.815			HMDB0043132	131754260	FJSGHSNNOOPPPR-BFVVQMMHSA-N	Human Metabolome Database
1	6725	2	0.54_971.8036m/z	0.535	971.804			✓		0.2202	[M+Na]+	932			PD_C		(2S)-2-[(13Z)-docos-13-enoyloxy]-3-(pentadecanoyloxy)propyl (4Z,7Z,10Z,13Z,16Z)-docosa-4,7,10,13,16-pentaenoate	C62H108O6	948.815			HMDB0043358	131754480	JKJQFKWITBLFJJ-JTYIAZRHSA-N	Human Metabolome Database
1	6725	3	0.54_971.8036m/z	0.535	971.804			✓		0.2202	[M+Na]+	932			PD_C		(2S)-2-[(13Z)-docos-13-enoyloxy]-3-(pentadecanoyloxy)propyl (7Z,10Z,13Z,16Z,19Z)-docosa-7,10,13,16,19-pentaenoate	C62H108O6	948.815			HMDB0043363	131754485	OCPRFLQKRCROPQ-JLBXUAPBSA-N	Human Metabolome Database
1	6725	4	0.54_971.8036m/z	0.535	971.804			✓		0.2202	[M+Na]+	932			PD_C		(2S)-1-[(5Z,8Z,11Z,14Z,17Z)-icosa-5,8,11,14,17-pentaenoyloxy]-3-(pentadecanoyloxy)propan-2-yl (15Z)-tetracos-15-enoate	C62H108O6	948.815			HMDB0043391	131754513	YUDGPQVPCGTBMB-LAWHFBIWSA-N	Human Metabolome Database
1	6725	5	0.54_971.8036m/z	0.535	971.804			✓		0.2202	[M+Na]+	932			PD_C		(2S)-2-[(13Z,16Z)-docosa-13,16-dienoyloxy]-3-(pentadecanoyloxy)propyl (7Z,10Z,13Z,16Z)-docosa-7,10,13,16-tetraenoate	C62H108O6	948.815			HMDB0043560	131754680	CBVXOEOBKRUIIH-GRLJNWQESA-N	Human Metabolome Database
1	6725	6	0.54_971.8036m/z	0.535	971.804			✓		0.2202	[M+Na]+	932			PD_C		(2S)-1-[(13Z,16Z)-docosa-13,16-dienoyloxy]-3-(pentadecanoyloxy)propan-2-yl (7Z,10Z,13Z,16Z)-docosa-7,10,13,16-tetraenoate	C62H108O6	948.815			HMDB0043588	131754708	KTZLZACGJVFSJL-OZBWSRPNSA-N	Human Metabolome Database
1	6725	7	0.54_971.8036m/z	0.535	971.804			✓		0.2202	[M+Na]+	932			PD_C		(2S)-1-[(13Z)-docos-13-enoyloxy]-3-(pentadecanoyloxy)propan-2-yl (4Z,7Z,10Z,13Z,16Z)-docosa-4,7,10,13,16-pentaenoate	C62H108O6	948.815			HMDB0043610	131754730	DYROZORMMOBDEX-JHGWCGGGSA-N	Human Metabolome Database
1	6725	8	0.54_971.8036m/z	0.535	971.804			✓		0.2202	[M+Na]+	932			PD_C		(2S)-2-[(5Z,8Z,11Z,14Z,17Z)-icosa-5,8,11,14,17-pentaenoyloxy]-3-(pentadecanoyloxy)propyl (15Z)-tetracos-15-enoate	C62H108O6	948.815			HMDB0043727	131754846	OTRDFRMBEYEFLN-BEFOOZGNSA-N	Human Metabolome Database
1	6725	9	0.54_971.8036m/z	0.535	971.804			✓		0.2202	[M+Na]+	932			PD_C		(2S)-1-[(13Z)-docos-13-enoyloxy]-3-(pentadecanoyloxy)propan-2-yl (7Z,10Z,13Z,16Z,19Z)-docosa-7,10,13,16,19-pentaenoate	C62H108O6	948.815			HMDB0043755	131754874	YFFYQQQRNQKFFF-SAUYKYLBSA-N	Human Metabolome Database
1	6725	10	0.54_971.8036m/z	0.535	971.804			✓		0.2202	[M+Na]+	932			PD_C		(2S)-1-(docosanoyloxy)-3-(pentadecanoyloxy)propan-2-yl (4Z,7Z,10Z,13Z,16Z,19Z)-docosa-4,7,10,13,16,19-hexaenoate	C62H108O6	948.815			HMDB0043776	131754894	XWPBJDNJFYJXPR-LHLHTKRRSA-N	Human Metabolome Database
1	6725	11	0.54_971.8036m/z	0.535	971.804			✓		0.2202	[M+Na]+	932			PD_C		(2S)-3-(docosanoyloxy)-2-(pentadecanoyloxy)propyl (4Z,7Z,10Z,13Z,16Z,19Z)-docosa-4,7,10,13,16,19-hexaenoate	C62H108O6	948.815			HMDB0046304	131757251	DHFSNBPGGAHHSL-ZJSLNHLNSA-N	Human Metabolome Database
1	6725	12	0.54_971.8036m/z	0.535	971.804			✓		0.2202	[M+Na]+	932			PD_C		(2S)-3-[(13Z)-docos-13-enoyloxy]-2-(pentadecanoyloxy)propyl (4Z,7Z,10Z,13Z,16Z)-docosa-4,7,10,13,16-pentaenoate	C62H108O6	948.815			HMDB0051434	131762165	ASWGPDHSYNDUHG-RIMMCIKLSA-N	Human Metabolome Database
1	6725	13	0.54_971.8036m/z	0.535	971.804			✓		0.2202	[M+Na]+	932			PD_C		(2S)-3-[(13Z)-docos-13-enoyloxy]-2-(pentadecanoyloxy)propyl (7Z,10Z,13Z,16Z,19Z)-docosa-7,10,13,16,19-pentaenoate	C62H108O6	948.815			HMDB0051439	131762170	NOTZRLQHXWAEJU-BLXDADNPSA-N	Human Metabolome Database
1	6725	14	0.54_971.8036m/z	0.535	971.804			✓		0.2202	[M+Na]+	932			PD_C		(2S)-3-[(5Z,8Z,11Z,14Z,17Z)-icosa-5,8,11,14,17-pentaenoyloxy]-2-(pentadecanoyloxy)propyl (15Z)-tetracos-15-enoate	C62H108O6	948.815			HMDB0051945	131762637	UBMVBOHZKJCSOD-XFIYARLRSA-N	Human Metabolome Database
1	6725	15	0.54_971.8036m/z	0.535	971.804			✓		0.2202	[M+Na]+	932			PD_C		(2S)-3-[(13Z,16Z)-docosa-13,16-dienoyloxy]-2-(pentadecanoyloxy)propyl (7Z,10Z,13Z,16Z)-docosa-7,10,13,16-tetraenoate	C62H108O6	948.815			HMDB0054352	131764949	LIPFSKANQBSPBJ-UYFGBHDVSA-N	Human Metabolome Database
1	6725	16	0.54_971.8036m/z	0.535	971.804			✓		2.3101	[M+2Na-H]+	978			PD_C		(2S)-1-[(5Z,8Z,11Z)-icosa-5,8,11-trienoyloxy]-3-(pentadecanoyloxy)propan-2-yl docosanoate	C60H110O6	926.83			HMDB0043116	131754244	PBWXEMWVGOANRY-NSRLJGPXSA-N	Human Metabolome Database
1	6725	17	0.54_971.8036m/z	0.535	971.804			✓		2.3101	[M+2Na-H]+	978			PD_C		(2S)-1-[(8Z,11Z,14Z)-icosa-8,11,14-trienoyloxy]-3-(pentadecanoyloxy)propan-2-yl docosanoate	C60H110O6	926.83			HMDB0043122	131754250	YQUJJGDZHOTDFB-ZKGYGHRSSA-N	Human Metabolome Database
1	6725	18	0.54_971.8036m/z	0.535	971.804			✓		2.3101	[M+2Na-H]+	978			PD_C		(2S)-1-[(6Z,9Z,12Z)-octadeca-6,9,12-trienoyloxy]-3-(pentadecanoyloxy)propan-2-yl tetracosanoate	C60H110O6	926.83			HMDB0043149	131754277	FOPOUQXJSFCKNT-FEFACAKXSA-N	Human Metabolome Database
1	6725	19	0.54_971.8036m/z	0.535	971.804			✓		2.3101	[M+2Na-H]+	978			PD_C		(2S)-1-[(9Z,12Z,15Z)-octadeca-9,12,15-trienoyloxy]-3-(pentadecanoyloxy)propan-2-yl tetracosanoate	C60H110O6	926.83			HMDB0043156	131754284	QHZQZFODHJGTEQ-YKMHXOHJSA-N	Human Metabolome Database
1	6725	20	0.54_971.8036m/z	0.535	971.804			✓		2.3101	[M+2Na-H]+	978			PD_C		(2S)-2-[(11Z)-icos-11-enoyloxy]-3-(pentadecanoyloxy)propyl (13Z,16Z)-docosa-13,16-dienoate	C60H110O6	926.83			HMDB0043298	131754420	OFTOFFIDAKVJAY-DMJNNAIESA-N	Human Metabolome Database
1	6725	21	0.54_971.8036m/z	0.535	971.804			✓		2.3101	[M+2Na-H]+	978			PD_C		(2S)-2-[(5Z,8Z,11Z)-icosa-5,8,11-trienoyloxy]-3-(pentadecanoyloxy)propyl docosanoate	C60H110O6	926.83			HMDB0043312	131754434	DVTKWROPJKABAT-GXOAAIAQSA-N	Human Metabolome Database
1	6725	22	0.54_971.8036m/z	0.535	971.804			✓		2.3101	[M+2Na-H]+	978			PD_C		(2S)-1-[(11Z,14Z)-icosa-11,14-dienoyloxy]-3-(pentadecanoyloxy)propan-2-yl (13Z)-docos-13-enoate	C60H110O6	926.83			HMDB0043353	131754475	QMZPCPGLPBIXLA-JTTJBIHXSA-N	Human Metabolome Database
1	6725	23	0.54_971.8036m/z	0.535	971.804			✓		2.3101	[M+2Na-H]+	978			PD_C		(2S)-1-[(9Z,12Z)-octadeca-9,12-dienoyloxy]-3-(pentadecanoyloxy)propan-2-yl (15Z)-tetracos-15-enoate	C60H110O6	926.83			HMDB0043380	131754502	AFBPXDLUPKBQFZ-IBUFINAASA-N	Human Metabolome Database
1	6725	24	0.54_971.8036m/z	0.535	971.804			✓		2.3101	[M+2Na-H]+	978			PD_C		(2S)-2-[(9Z,12Z)-octadeca-9,12-dienoyloxy]-3-(pentadecanoyloxy)propyl (15Z)-tetracos-15-enoate	C60H110O6	926.83			HMDB0043408	131754529	NVFWCMLYJFBSCK-IBUFINAASA-N	Human Metabolome Database
1	6725	25	0.54_971.8036m/z	0.535	971.804			✓		2.3101	[M+2Na-H]+	978			PD_C		(2S)-2-[(6Z,9Z,12Z)-octadeca-6,9,12-trienoyloxy]-3-(pentadecanoyloxy)propyl tetracosanoate	C60H110O6	926.83			HMDB0043429	131754549	JAVPHHAAEYIKMM-KNGAKILKSA-N	Human Metabolome Database
1	6725	26	0.54_971.8036m/z	0.535	971.804			✓		2.3101	[M+2Na-H]+	978			PD_C		(2S)-2-[(11Z,14Z)-icosa-11,14-dienoyloxy]-3-(pentadecanoyloxy)propyl (13Z)-docos-13-enoate	C60H110O6	926.83			HMDB0043465	131754585	NQJNQELUHIIOLU-JTTJBIHXSA-N	Human Metabolome Database
1	6725	27	0.54_971.8036m/z	0.535	971.804			✓		2.3101	[M+2Na-H]+	978			PD_C		(2S)-2-[(8Z,11Z,14Z)-icosa-8,11,14-trienoyloxy]-3-(pentadecanoyloxy)propyl docosanoate	C60H110O6	926.83			HMDB0043486	131754606	VMVNTSRZEMTQFB-ZPUOMWJLSA-N	Human Metabolome Database
1	6725	28	0.54_971.8036m/z	0.535	971.804			✓		2.3101	[M+2Na-H]+	978			PD_C		(2S)-1-[(11Z)-icos-11-enoyloxy]-3-(pentadecanoyloxy)propan-2-yl (13Z,16Z)-docosa-13,16-dienoate	C60H110O6	926.83			HMDB0043550	131754670	XHKHEYJIXZVIKL-DMJNNAIESA-N	Human Metabolome Database
1	6725	29	0.54_971.8036m/z	0.535	971.804			✓		2.3101	[M+2Na-H]+	978			PD_C		(2S)-2-[(9Z,12Z,15Z)-octadeca-9,12,15-trienoyloxy]-3-(pentadecanoyloxy)propyl tetracosanoate	C60H110O6	926.83			HMDB0043632	131754752	GGDXZWHTUURKMJ-YKMHXOHJSA-N	Human Metabolome Database
1	6725	30	0.54_971.8036m/z	0.535	971.804			✓		2.3101	[M+2Na-H]+	978			PD_C		(2S)-3-[(5Z,8Z,11Z)-icosa-5,8,11-trienoyloxy]-2-(pentadecanoyloxy)propyl docosanoate	C60H110O6	926.83			HMDB0046288	131757235	GGFUEZBPJPJGGR-KFSQDJBRSA-N	Human Metabolome Database
1	6725	31	0.54_971.8036m/z	0.535	971.804			✓		2.3101	[M+2Na-H]+	978			PD_C		(2S)-3-[(8Z,11Z,14Z)-icosa-8,11,14-trienoyloxy]-2-(pentadecanoyloxy)propyl docosanoate	C60H110O6	926.83			HMDB0046294	131757241	PVKACKMRCWJYNC-DMLPEXGNSA-N	Human Metabolome Database
1	6725	32	0.54_971.8036m/z	0.535	971.804			✓		2.3101	[M+2Na-H]+	978			PD_C		(2S)-3-[(6Z,9Z,12Z)-octadeca-6,9,12-trienoyloxy]-2-(pentadecanoyloxy)propyl tetracosanoate	C60H110O6	926.83			HMDB0047039	131757883	AFRHTXSGJZBJEK-FKZFEJELSA-N	Human Metabolome Database
1	6725	33	0.54_971.8036m/z	0.535	971.804			✓		2.3101	[M+2Na-H]+	978			PD_C		(2S)-3-[(9Z,12Z,15Z)-octadeca-9,12,15-trienoyloxy]-2-(pentadecanoyloxy)propyl tetracosanoate	C60H110O6	926.83			HMDB0047046	131757890	ZLHFCDYCFQPFAG-QVXLBHFGSA-N	Human Metabolome Database
1	6725	34	0.54_971.8036m/z	0.535	971.804			✓		2.3101	[M+2Na-H]+	978			PD_C		(2R)-3-[(11Z)-icos-11-enoyloxy]-2-(pentadecanoyloxy)propyl (13Z,16Z)-docosa-13,16-dienoate	C60H110O6	926.83			HMDB0050328	131761080	VUWCFUVRQRSSMI-DMJNNAIESA-N	Human Metabolome Database
1	6725	35	0.54_971.8036m/z	0.535	971.804			✓		2.3101	[M+2Na-H]+	978			PD_C		(2S)-3-[(11Z,14Z)-icosa-11,14-dienoyloxy]-2-(pentadecanoyloxy)propyl (13Z)-docos-13-enoate	C60H110O6	926.83			HMDB0051429	131762160	PYHWTCSQKVRXCI-BPUMPKAGSA-N	Human Metabolome Database
1	6725	36	0.54_971.8036m/z	0.535	971.804			✓		2.3101	[M+2Na-H]+	978			PD_C		(2S)-3-[(9Z,12Z)-octadeca-9,12-dienoyloxy]-2-(pentadecanoyloxy)propyl (15Z)-tetracos-15-enoate	C60H110O6	926.83			HMDB0051934	131762626	JJKFGVCMRIJWBI-ZMHWGGBRSA-N	Human Metabolome Database
1	6725	37	0.54_971.8036m/z	0.535	971.804			✓		2.8164	[M+CH3OH+H]+	930			PD_C		(2R)-1-[(5Z,8Z,11Z,14Z,17Z)-icosa-5,8,11,14,17-pentaenoyloxy]-3-(octadecyloxy)propan-2-yl (4Z,7Z,10Z,13Z,16Z,19Z)-docosa-4,7,10,13,16,19-hexaenoate	C63H102O5	938.773			HMDB0055800	131766308	RJZUTJRJYIAAKV-AGVZGQOUSA-N	Human Metabolome Database
1	6725	38	0.54_971.8036m/z	0.535	971.804			✓		2.8164	[M+CH3OH+H]+	930			PD_C		(2S)-3-[(5Z,8Z,11Z,14Z,17Z)-icosa-5,8,11,14,17-pentaenoyloxy]-2-(octadecyloxy)propyl (4Z,7Z,10Z,13Z,16Z,19Z)-docosa-4,7,10,13,16,19-hexaenoate	C63H102O5	938.773			HMDB0055803	131766311	KBRCUQIVLUDXJP-ZRONSCHDSA-N	Human Metabolome Database
1	6725	39	0.54_971.8036m/z	0.535	971.804			✓		2.8164	[M+CH3OH+H]+	930			PD_C		(2R)-2-[(5Z,8Z,11Z,14Z,17Z)-icosa-5,8,11,14,17-pentaenoyloxy]-3-(octadecyloxy)propyl (4Z,7Z,10Z,13Z,16Z,19Z)-docosa-4,7,10,13,16,19-hexaenoate	C63H102O5	938.773			HMDB0055946	131766433	UQAQHCSDUNHUKS-TZZXVMCZSA-N	Human Metabolome Database
1	6787	1	0.54_956.8753m/z	0.535	956.875			✓		1.4474	[M-e]+	933			PD_C		(2S)-2-(docosanoyloxy)-3-(pentadecanoyloxy)propyl (13Z,16Z)-docosa-13,16-dienoate	C62H116O6	956.877			HMDB0043124	131754252	ZPIMINKGGHUFQF-SMYMYWAUSA-N	Human Metabolome Database
1	6787	2	0.54_956.8753m/z	0.535	956.875			✓		1.4474	[M-e]+	933			PD_C		(2S)-1-[(11Z,14Z)-icosa-11,14-dienoyloxy]-3-(pentadecanoyloxy)propan-2-yl tetracosanoate	C62H116O6	956.877			HMDB0043150	131754278	UTPWZJUMCBPJBB-JMCHWVHVSA-N	Human Metabolome Database
1	6787	3	0.54_956.8753m/z	0.535	956.875			✓		1.4474	[M-e]+	933			PD_C		(2S)-2-[(11Z)-icos-11-enoyloxy]-3-(pentadecanoyloxy)propyl (15Z)-tetracos-15-enoate	C62H116O6	956.877			HMDB0043292		QSUOEPGZBPLRLR-WPKSTOBMSA-N	Human Metabolome Database
1	6787	4	0.54_956.8753m/z	0.535	956.875			✓		1.4474	[M-e]+	933			PD_C		(2S)-1-[(13Z)-docos-13-enoyloxy]-3-(pentadecanoyloxy)propan-2-yl (13Z)-docos-13-enoate	C62H116O6	956.877			HMDB0043349	131754471	ODQKLCTVLOPJFO-WPKSTOBMSA-N	Human Metabolome Database
1	6787	5	0.54_956.8753m/z	0.535	956.875			✓		1.4474	[M-e]+	933			PD_C		(2S)-1-[(11Z)-icos-11-enoyloxy]-3-(pentadecanoyloxy)propan-2-yl (15Z)-tetracos-15-enoate	C62H116O6	956.877			HMDB0043376	131754498	SFLJCBCGZVNPPO-WPKSTOBMSA-N	Human Metabolome Database
1	6787	6	0.54_956.8753m/z	0.535	956.875			✓		1.4474	[M-e]+	933			PD_C		(2S)-2-[(11Z,14Z)-icosa-11,14-dienoyloxy]-3-(pentadecanoyloxy)propyl tetracosanoate	C62H116O6	956.877			HMDB0043458	131754578	VDIWWKRJTICLFM-JMCHWVHVSA-N	Human Metabolome Database
1	6787	7	0.54_956.8753m/z	0.535	956.875			✓		1.4474	[M-e]+	933			PD_C		(2S)-1-(docosanoyloxy)-3-(pentadecanoyloxy)propan-2-yl (13Z,16Z)-docosa-13,16-dienoate	C62H116O6	956.877			HMDB0043544	131754664	XBHYOHSNESWGES-JMCHWVHVSA-N	Human Metabolome Database
1	6787	8	0.54_956.8753m/z	0.535	956.875			✓		1.4474	[M-e]+	933			PD_C		(2S)-3-(docosanoyloxy)-2-(pentadecanoyloxy)propyl (13Z,16Z)-docosa-13,16-dienoate	C62H116O6	956.877			HMDB0046296	131757243	DFBDPOGJZQFIHE-ONQZLORESA-N	Human Metabolome Database
1	6787	9	0.54_956.8753m/z	0.535	956.875			✓		1.4474	[M-e]+	933			PD_C		(2S)-3-[(11Z,14Z)-icosa-11,14-dienoyloxy]-2-(pentadecanoyloxy)propyl tetracosanoate	C62H116O6	956.877			HMDB0047040	131757884	ZDQUUVVVSLETOX-AZXCAEBZSA-N	Human Metabolome Database
1	6787	10	0.54_956.8753m/z	0.535	956.875			✓		1.4474	[M-e]+	933			PD_C		(2R)-3-[(11Z)-icos-11-enoyloxy]-2-(pentadecanoyloxy)propyl (15Z)-tetracos-15-enoate	C62H116O6	956.877			HMDB0050322	131761074	ISRGWKSVTOCKBL-WPKSTOBMSA-N	Human Metabolome Database
1	6787	11	0.54_956.8753m/z	0.535	956.875			✓		1.4474	[M-e]+	933			PD_C		3-[(13Z)-docos-13-enoyloxy]-2-(pentadecanoyloxy)propyl (13Z)-docos-13-enoate	C62H116O6	956.877			HMDB0051425	131762156	HYHXHDSRSYLRBF-LBXGSASVSA-N	Human Metabolome Database
1	6787	12	0.54_956.8753m/z	0.535	956.875			✓		2.3492	[2M+3H2O+2H]2+	936			PD_C		(2S)-1-[(11Z)-icos-11-enoyloxy]-3-(octadecanoyloxy)propan-2-yl (11Z)-icos-11-enoate	C61H114O6	942.861			HMDB0005407	9544680	AFFQVAIMWFYJJS-WSWCACAZSA-N	Human Metabolome Database
1	6787	13	0.54_956.8753m/z	0.535	956.875			✓		2.3492	[2M+3H2O+2H]2+	936			PD_C		(2R)-2-(icosanoyloxy)-3-[(9Z)-octadec-9-enoyloxy]propyl (11Z)-icos-11-enoate	C61H114O6	942.861			HMDB0005450	9544681	QEBMDFMPVYJRFG-MAGLTKJYSA-N	Human Metabolome Database
1	6787	14	0.54_956.8753m/z	0.535	956.875			✓		2.3492	[2M+3H2O+2H]2+	936			PD_C		(2R)-1-(icosanoyloxy)-3-[(9Z,12Z)-octadeca-9,12-dienoyloxy]propan-2-yl icosanoate	C61H114O6	942.861			HMDB0005467	25240382	VYGDFJHLNCSFJZ-BBSNEIHHSA-N	Human Metabolome Database
1	6787	15	0.54_956.8753m/z	0.535	956.875			✓		2.3492	[2M+3H2O+2H]2+	936			PD_C		(2S)-2-(docosanoyloxy)-3-(tetradecanoyloxy)propyl (13Z,16Z)-docosa-13,16-dienoate	C61H114O6	942.861			HMDB0042231	131753373	NFQQJRGJJVQGAV-QJPSUNIMSA-N	Human Metabolome Database
1	6787	16	0.54_956.8753m/z	0.535	956.875			✓		2.3492	[2M+3H2O+2H]2+	936			PD_C		(2S)-1-[(11Z,14Z)-icosa-11,14-dienoyloxy]-3-(tetradecanoyloxy)propan-2-yl tetracosanoate	C61H114O6	942.861			HMDB0042258	131753400	CUQAJKYGEQUKMM-GEHBLPSASA-N	Human Metabolome Database
1	6787	17	0.54_956.8753m/z	0.535	956.875			✓		2.3492	[2M+3H2O+2H]2+	936			PD_C		(2S)-2-[(11Z)-icos-11-enoyloxy]-3-(tetradecanoyloxy)propyl (15Z)-tetracos-15-enoate	C61H114O6	942.861			HMDB0042405	131753542	ZIESYZCKIBNJDP-SUORVOMPSA-N	Human Metabolome Database
1	6787	18	0.54_956.8753m/z	0.535	956.875			✓		2.3492	[2M+3H2O+2H]2+	936			PD_C		(2S)-1-[(13Z)-docos-13-enoyloxy]-3-(tetradecanoyloxy)propan-2-yl (13Z)-docos-13-enoate	C61H114O6	942.861			HMDB0042464	131753601	UFZBCZHRQDOVGQ-SUORVOMPSA-N	Human Metabolome Database
1	6787	19	0.54_956.8753m/z	0.535	956.875			✓		2.3492	[2M+3H2O+2H]2+	936			PD_C		(2S)-1-[(11Z)-icos-11-enoyloxy]-3-(tetradecanoyloxy)propan-2-yl (15Z)-tetracos-15-enoate	C61H114O6	942.861			HMDB0042492	131753629	WZCFDZGLFKVTIF-SUORVOMPSA-N	Human Metabolome Database
1	6787	20	0.54_956.8753m/z	0.535	956.875			✓		2.3492	[2M+3H2O+2H]2+	936			PD_C		(2S)-2-[(11Z,14Z)-icosa-11,14-dienoyloxy]-3-(tetradecanoyloxy)propyl tetracosanoate	C61H114O6	942.861			HMDB0042577	131753714	AREMZVRDXOGTHG-GEHBLPSASA-N	Human Metabolome Database
1	6787	21	0.54_956.8753m/z	0.535	956.875			✓		2.3492	[2M+3H2O+2H]2+	936			PD_C		(2S)-1-(docosanoyloxy)-3-(tetradecanoyloxy)propan-2-yl (13Z,16Z)-docosa-13,16-dienoate	C61H114O6	942.861			HMDB0042666	131753803	NTSBQBZSOJXXMZ-GEHBLPSASA-N	Human Metabolome Database
1	6787	22	0.54_956.8753m/z	0.535	956.875			✓		2.3492	[2M+3H2O+2H]2+	936			PD_C		(2S)-3-(hexadecanoyloxy)-2-(icosanoyloxy)propyl (13Z,16Z)-docosa-13,16-dienoate	C61H114O6	942.861			HMDB0043959	131755047	ZWYSQWJROGDLIY-KMHMPRQHSA-N	Human Metabolome Database
1	6787	23	0.54_956.8753m/z	0.535	956.875			✓		2.3492	[2M+3H2O+2H]2+	936			PD_C		(2S)-1-(hexadecanoyloxy)-3-[(11Z,14Z)-icosa-11,14-dienoyloxy]propan-2-yl docosanoate	C61H114O6	942.861			HMDB0043984	131755072	XAOHLQFHAMQDGH-FLJSPLEDSA-N	Human Metabolome Database
1	6787	24	0.54_956.8753m/z	0.535	956.875			✓		2.3492	[2M+3H2O+2H]2+	936			PD_C		(2S)-1-(hexadecanoyloxy)-3-[(9Z,12Z)-octadeca-9,12-dienoyloxy]propan-2-yl tetracosanoate	C61H114O6	942.861			HMDB0044010	131755098	QWFBYRTVWVIXIZ-FGLIZSHHSA-N	Human Metabolome Database
1	6787	25	0.54_956.8753m/z	0.535	956.875			✓		2.3492	[2M+3H2O+2H]2+	936			PD_C		(2S)-3-(hexadecanoyloxy)-2-[(11Z)-octadec-11-enoyloxy]propyl (15Z)-tetracos-15-enoate	C61H114O6	942.861			HMDB0044093	131755172	AMCYMWCKOMILQE-GKJJFOOMSA-N	Human Metabolome Database
1	6787	26	0.54_956.8753m/z	0.535	956.875			✓		2.3492	[2M+3H2O+2H]2+	936			PD_C		(2S)-3-(hexadecanoyloxy)-2-[(9Z)-octadec-9-enoyloxy]propyl (15Z)-tetracos-15-enoate	C61H114O6	942.861			HMDB0044121	131755194	QBFPWMQTMYVTPZ-YHAQPZLLSA-N	Human Metabolome Database
1	6787	27	0.54_956.8753m/z	0.535	956.875			✓		2.3492	[2M+3H2O+2H]2+	936			PD_C		(2S)-3-(hexadecanoyloxy)-2-[(11Z)-icos-11-enoyloxy]propyl (13Z)-docos-13-enoate	C61H114O6	942.861			HMDB0044148	131755217	KAAHBDXVVGSEAD-QWUUBBNBSA-N	Human Metabolome Database
1	6787	28	0.54_956.8753m/z	0.535	956.875			✓		2.3492	[2M+3H2O+2H]2+	936			PD_C		(2S)-1-(hexadecanoyloxy)-3-[(11Z)-icos-11-enoyloxy]propan-2-yl (13Z)-docos-13-enoate	C61H114O6	942.861			HMDB0044202	131755270	XWHMTYPOWZWZQD-QWUUBBNBSA-N	Human Metabolome Database
1	6787	29	0.54_956.8753m/z	0.535	956.875			✓		2.3492	[2M+3H2O+2H]2+	936			PD_C		(2S)-1-(hexadecanoyloxy)-3-[(11Z)-octadec-11-enoyloxy]propan-2-yl (15Z)-tetracos-15-enoate	C61H114O6	942.861			HMDB0044228	131755296	HIEDMQDYLJFCPX-GKJJFOOMSA-N	Human Metabolome Database
1	6787	30	0.54_956.8753m/z	0.535	956.875			✓		2.3492	[2M+3H2O+2H]2+	936			PD_C		(2S)-1-(hexadecanoyloxy)-3-[(9Z)-octadec-9-enoyloxy]propan-2-yl (15Z)-tetracos-15-enoate	C61H114O6	942.861			HMDB0044229	131755297	XOIYFXHQESLRQT-YHAQPZLLSA-N	Human Metabolome Database
1	6787	31	0.54_956.8753m/z	0.535	956.875			✓		2.3492	[2M+3H2O+2H]2+	936			PD_C		(2S)-3-(hexadecanoyloxy)-2-[(9Z,12Z)-octadeca-9,12-dienoyloxy]propyl tetracosanoate	C61H114O6	942.861			HMDB0044253	131755318	JCXYYNLRWFKNNQ-FGLIZSHHSA-N	Human Metabolome Database
1	6787	32	0.54_956.8753m/z	0.535	956.875			✓		2.3492	[2M+3H2O+2H]2+	936			PD_C		(2S)-3-(hexadecanoyloxy)-2-[(11Z,14Z)-icosa-11,14-dienoyloxy]propyl docosanoate	C61H114O6	942.861			HMDB0044308	131755366	BWOWEFRYVHJNEP-FLJSPLEDSA-N	Human Metabolome Database
1	6787	33	0.54_956.8753m/z	0.535	956.875			✓		2.3492	[2M+3H2O+2H]2+	936			PD_C		(2S)-1-(hexadecanoyloxy)-3-(icosanoyloxy)propan-2-yl (13Z,16Z)-docosa-13,16-dienoate	C61H114O6	942.861			HMDB0044391	131755448	UGGFEFYRAIPHJW-KMHMPRQHSA-N	Human Metabolome Database
1	6787	34	0.54_956.8753m/z	0.535	956.875			✓		2.3492	[2M+3H2O+2H]2+	936			PD_C		(2S)-2,3-bis(octadecanoyloxy)propyl (13Z,16Z)-docosa-13,16-dienoate	C61H114O6	942.861			HMDB0044766	131755794	KJRBHONTDZUSAV-UAHPIIFWSA-N	Human Metabolome Database
1	6787	35	0.54_956.8753m/z	0.535	956.875			✓		2.3492	[2M+3H2O+2H]2+	936			PD_C		(2S)-2-(icosanoyloxy)-3-(octadecanoyloxy)propyl (11Z,14Z)-icosa-11,14-dienoate	C61H114O6	942.861			HMDB0044790	131755813	PFPODELEONWMHD-UAHPIIFWSA-N	Human Metabolome Database
1	6787	36	0.54_956.8753m/z	0.535	956.875			✓		2.3492	[2M+3H2O+2H]2+	936			PD_C		(2S)-1-[(9Z,12Z)-octadeca-9,12-dienoyloxy]-3-(octadecanoyloxy)propan-2-yl docosanoate	C61H114O6	942.861			HMDB0044815	131755837	VBCHYGJCHLNVFC-VSQDVKCVSA-N	Human Metabolome Database
1	6787	37	0.54_956.8753m/z	0.535	956.875			✓		2.3492	[2M+3H2O+2H]2+	936			PD_C		(2S)-2-[(9Z)-hexadec-9-enoyloxy]-3-(octadecanoyloxy)propyl (15Z)-tetracos-15-enoate	C61H114O6	942.861			HMDB0044895	131755914	AKJAVHDSGYNHSB-RHKJSXQCSA-N	Human Metabolome Database
1	6787	38	0.54_956.8753m/z	0.535	956.875			✓		2.3492	[2M+3H2O+2H]2+	936			PD_C		(2S)-2-[(11Z)-octadec-11-enoyloxy]-3-(octadecanoyloxy)propyl (13Z)-docos-13-enoate	C61H114O6	942.861			HMDB0044921	131755940	ZLQMLOOMSZNYRJ-XURCBCPLSA-N	Human Metabolome Database
1	6787	39	0.54_956.8753m/z	0.535	956.875			✓		2.3492	[2M+3H2O+2H]2+	936			PD_C		(2S)-2-[(9Z)-octadec-9-enoyloxy]-3-(octadecanoyloxy)propyl (13Z)-docos-13-enoate	C61H114O6	942.861			HMDB0044948	131755963	RQLZZCKGBZFETM-OUNLHQQGSA-N	Human Metabolome Database
1	6787	40	0.54_956.8753m/z	0.535	956.875			✓		2.3492	[2M+3H2O+2H]2+	936			PD_C		(2S)-1-[(11Z)-octadec-11-enoyloxy]-3-(octadecanoyloxy)propan-2-yl (13Z)-docos-13-enoate	C61H114O6	942.861			HMDB0045025	131756036	FGOIRQZPYNSNTG-KIYGDOFBSA-N	Human Metabolome Database
1	6787	41	0.54_956.8753m/z	0.535	956.875			✓		2.3492	[2M+3H2O+2H]2+	936			PD_C		(2S)-1-[(9Z)-octadec-9-enoyloxy]-3-(octadecanoyloxy)propan-2-yl (13Z)-docos-13-enoate	C61H114O6	942.861			HMDB0045026	131756037	HTXFYVWYFJNSRG-RWMORWPJSA-N	Human Metabolome Database
1	6787	42	0.54_956.8753m/z	0.535	956.875			✓		2.3492	[2M+3H2O+2H]2+	936			PD_C		(2S)-1-[(9Z)-hexadec-9-enoyloxy]-3-(octadecanoyloxy)propan-2-yl (15Z)-tetracos-15-enoate	C61H114O6	942.861			HMDB0045051	131756062	HAZYEPTWRFLUON-GDBZVGQESA-N	Human Metabolome Database
1	6787	43	0.54_956.8753m/z	0.535	956.875			✓		2.3492	[2M+3H2O+2H]2+	936			PD_C		(2S)-2-[(9Z,12Z)-octadeca-9,12-dienoyloxy]-3-(octadecanoyloxy)propyl docosanoate	C61H114O6	942.861			HMDB0045075	131756084	VTHDNMHRPKXWMZ-WMMWWMJFSA-N	Human Metabolome Database
1	6787	44	0.54_956.8753m/z	0.535	956.875			✓		2.3492	[2M+3H2O+2H]2+	936			PD_C		(2S)-1-(icosanoyloxy)-3-(octadecanoyloxy)propan-2-yl (11Z,14Z)-icosa-11,14-dienoate	C61H114O6	942.861			HMDB0045128	131756133	QPDHZEQJAFYSNE-FPHZGZEOSA-N	Human Metabolome Database
1	6787	45	0.54_956.8753m/z	0.535	956.875			✓		2.3492	[2M+3H2O+2H]2+	936			PD_C		1,3-bis(octadecanoyloxy)propan-2-yl (13Z,16Z)-docosa-13,16-dienoate	C61H114O6	942.861			HMDB0045208	131756212	QDDFZEYQURVBHO-LVBVOWIESA-N	Human Metabolome Database
1	6787	46	0.54_956.8753m/z	0.535	956.875			✓		2.3492	[2M+3H2O+2H]2+	936			PD_C		(2S)-2-(hexadecanoyloxy)-3-(icosanoyloxy)propyl (13Z,16Z)-docosa-13,16-dienoate	C61H114O6	942.861			HMDB0045545	131756544	POSPEMGIHZMKBT-KMHMPRQHSA-N	Human Metabolome Database
1	6787	47	0.54_956.8753m/z	0.535	956.875			✓		2.3492	[2M+3H2O+2H]2+	936			PD_C		(2S)-3-(icosanoyloxy)-2-(octadecanoyloxy)propyl (11Z,14Z)-icosa-11,14-dienoate	C61H114O6	942.861			HMDB0045568		FCHJVBOWMICKJA-UAUPZCQFSA-N	Human Metabolome Database
1	6787	48	0.54_956.8753m/z	0.535	956.875			✓		2.3492	[2M+3H2O+2H]2+	936			PD_C		(2S)-1-(icosanoyloxy)-3-[(9Z,12Z)-octadeca-9,12-dienoyloxy]propan-2-yl icosanoate	C61H114O6	942.861			HMDB0045592	25240382	VYGDFJHLNCSFJZ-GDTJZKNMSA-N	Human Metabolome Database
1	6787	49	0.54_956.8753m/z	0.535	956.875			✓		2.3492	[2M+3H2O+2H]2+	936			PD_C		(2S)-3-(icosanoyloxy)-2-[(9Z)-tetradec-9-enoyloxy]propyl (15Z)-tetracos-15-enoate	C61H114O6	942.861			HMDB0045669	131756653	SBZHRFMQIXHJRW-GWPMROEHSA-N	Human Metabolome Database
1	6787	50	0.54_956.8753m/z	0.535	956.875			✓		2.3492	[2M+3H2O+2H]2+	936			PD_C		(2S)-2-[(9Z)-hexadec-9-enoyloxy]-3-(icosanoyloxy)propyl (13Z)-docos-13-enoate	C61H114O6	942.861			HMDB0045694	131756676	SQGUGCCVMDVBJZ-RHKJSXQCSA-N	Human Metabolome Database
1	6787	51	0.54_956.8753m/z	0.535	956.875			✓		2.3492	[2M+3H2O+2H]2+	936			PD_C		(2S)-3-(icosanoyloxy)-2-[(11Z)-octadec-11-enoyloxy]propyl (11Z)-icos-11-enoate	C61H114O6	942.861			HMDB0045718	131756700	WHMKXKHZNZAKLF-XXRULANTSA-N	Human Metabolome Database
1	6787	52	0.54_956.8753m/z	0.535	956.875			✓		2.3492	[2M+3H2O+2H]2+	936			PD_C		(2S)-3-(icosanoyloxy)-2-[(9Z)-octadec-9-enoyloxy]propyl (11Z)-icos-11-enoate	C61H114O6	942.861			HMDB0045744	131756723	UKGTYUIMAQPUNI-WLPFSFTESA-N	Human Metabolome Database
1	6787	53	0.54_956.8753m/z	0.535	956.875			✓		2.3492	[2M+3H2O+2H]2+	936			PD_C		(2S)-1-(icosanoyloxy)-3-[(11Z)-octadec-11-enoyloxy]propan-2-yl (11Z)-icos-11-enoate	C61H114O6	942.861			HMDB0045768	131756745	GOUXXLWMYYBHCM-BQAVMZEMSA-N	Human Metabolome Database
1	6787	54	0.54_956.8753m/z	0.535	956.875			✓		2.3492	[2M+3H2O+2H]2+	936			PD_C		(2S)-1-(icosanoyloxy)-3-[(9Z)-octadec-9-enoyloxy]propan-2-yl (11Z)-icos-11-enoate	C61H114O6	942.861			HMDB0045769	131756746	TZJRCHMRWDMDSJ-XQXNXHJYSA-N	Human Metabolome Database
1	6787	55	0.54_956.8753m/z	0.535	956.875			✓		2.3492	[2M+3H2O+2H]2+	936			PD_C		(2S)-1-[(9Z)-hexadec-9-enoyloxy]-3-(icosanoyloxy)propan-2-yl (13Z)-docos-13-enoate	C61H114O6	942.861			HMDB0045819	131756794	LNRRWLSKAQDUBR-GDBZVGQESA-N	Human Metabolome Database
1	6787	56	0.54_956.8753m/z	0.535	956.875			✓		2.3492	[2M+3H2O+2H]2+	936			PD_C		(2S)-1-(icosanoyloxy)-3-[(9Z)-tetradec-9-enoyloxy]propan-2-yl (15Z)-tetracos-15-enoate	C61H114O6	942.861			HMDB0045844	131756819	ALNNHOFYSWAINZ-VGBMWCSKSA-N	Human Metabolome Database
1	6787	57	0.54_956.8753m/z	0.535	956.875			✓		2.3492	[2M+3H2O+2H]2+	936			PD_C		3-(icosanoyloxy)-2-[(9Z,12Z)-octadeca-9,12-dienoyloxy]propyl icosanoate	C61H114O6	942.861			HMDB0045867	131756842	CGYUWASKRWCFSH-GQHREOFGSA-N	Human Metabolome Database
1	6787	58	0.54_956.8753m/z	0.535	956.875			✓		2.3492	[2M+3H2O+2H]2+	936			PD_C		(2S)-3-(docosanoyloxy)-2-(tetradecanoyloxy)propyl (13Z,16Z)-docosa-13,16-dienoate	C61H114O6	942.861			HMDB0046271	131757219	NDIASEVRLBWVRO-MEADVOAOSA-N	Human Metabolome Database
1	6787	59	0.54_956.8753m/z	0.535	956.875			✓		2.3492	[2M+3H2O+2H]2+	936			PD_C		(2S)-2-(hexadecanoyloxy)-3-[(11Z,14Z)-icosa-11,14-dienoyloxy]propyl docosanoate	C61H114O6	942.861			HMDB0046318	131757264	LVHNDABSHOYKAM-KZBHDBQSSA-N	Human Metabolome Database
1	6787	60	0.54_956.8753m/z	0.535	956.875			✓		2.3492	[2M+3H2O+2H]2+	936			PD_C		(2S)-3-[(9Z,12Z)-octadeca-9,12-dienoyloxy]-2-(octadecanoyloxy)propyl docosanoate	C61H114O6	942.861			HMDB0046341	131757285	ZJYWYCGVUDBWGE-VSQDVKCVSA-N	Human Metabolome Database
1	6787	61	0.54_956.8753m/z	0.535	956.875			✓		2.3492	[2M+3H2O+2H]2+	936			PD_C		(2S)-3-(docosanoyloxy)-2-[(9Z)-tetradec-9-enoyloxy]propyl (13Z)-docos-13-enoate	C61H114O6	942.861			HMDB0046439	131757362	PWCZEZSCMQVPJQ-VGBMWCSKSA-N	Human Metabolome Database
1	6787	62	0.54_956.8753m/z	0.535	956.875			✓		2.3492	[2M+3H2O+2H]2+	936			PD_C		(2S)-2-[(9Z)-hexadec-9-enoyloxy]-3-[(11Z)-icos-11-enoyloxy]propyl docosanoate	C61H114O6	942.861			HMDB0046462	131757383	JEEMXKLREVCFGB-ORAGRNPGSA-N	Human Metabolome Database
1	6787	63	0.54_956.8753m/z	0.535	956.875			✓		2.3492	[2M+3H2O+2H]2+	936			PD_C		(2S)-2,3-bis[(11Z)-octadec-11-enoyloxy]propyl docosanoate	C61H114O6	942.861			HMDB0046485	131757406	CDMARTCICGPDST-GMFCVOFDSA-N	Human Metabolome Database
1	6787	64	0.54_956.8753m/z	0.535	956.875			✓		2.3492	[2M+3H2O+2H]2+	936			PD_C		(2S)-2-[(11Z)-octadec-11-enoyloxy]-3-[(9Z)-octadec-9-enoyloxy]propyl docosanoate	C61H114O6	942.861			HMDB0046486	131757407	YHILGYSICPKXAA-HAQNTTHJSA-N	Human Metabolome Database
1	6787	65	0.54_956.8753m/z	0.535	956.875			✓		2.3492	[2M+3H2O+2H]2+	936			PD_C		(2S)-3-[(11Z)-octadec-11-enoyloxy]-2-[(9Z)-octadec-9-enoyloxy]propyl docosanoate	C61H114O6	942.861			HMDB0046510	131757428	FTFVPUBFVDVJAU-NJSMUVRASA-N	Human Metabolome Database
1	6787	66	0.54_956.8753m/z	0.535	956.875			✓		2.3492	[2M+3H2O+2H]2+	936			PD_C		(2S)-2,3-bis[(9Z)-octadec-9-enoyloxy]propyl docosanoate	C61H114O6	942.861			HMDB0046511	25240383	MAWRDGRSFXIWKV-PVNZSUHJSA-N	Human Metabolome Database
1	6787	67	0.54_956.8753m/z	0.535	956.875			✓		2.3492	[2M+3H2O+2H]2+	936			PD_C		(2S)-3-[(9Z)-hexadec-9-enoyloxy]-2-[(11Z)-icos-11-enoyloxy]propyl docosanoate	C61H114O6	942.861			HMDB0046534	9544854	PKPAOZPHGVIQGC-ORAGRNPGSA-N	Human Metabolome Database
1	6787	68	0.54_956.8753m/z	0.535	956.875			✓		2.3492	[2M+3H2O+2H]2+	936			PD_C		(2S)-1-(docosanoyloxy)-3-[(9Z)-tetradec-9-enoyloxy]propan-2-yl (13Z)-docos-13-enoate	C61H114O6	942.861			HMDB0046583	131757492	ZUYMTPHHKSWXII-XCYFVEGBSA-N	Human Metabolome Database
1	6787	69	0.54_956.8753m/z	0.535	956.875			✓		2.3492	[2M+3H2O+2H]2+	936			PD_C		(2S)-3-[(11Z,14Z)-icosa-11,14-dienoyloxy]-2-(tetradecanoyloxy)propyl tetracosanoate	C61H114O6	942.861			HMDB0047016	131757860	AGHHOFLCBXWHOS-FURYJAGQSA-N	Human Metabolome Database
1	6787	70	0.54_956.8753m/z	0.535	956.875			✓		2.3492	[2M+3H2O+2H]2+	936			PD_C		(2S)-2-(hexadecanoyloxy)-3-[(9Z,12Z)-octadeca-9,12-dienoyloxy]propyl tetracosanoate	C61H114O6	942.861			HMDB0047062	131757906	NSRSRNOQDGUIQQ-AWYLIJQVSA-N	Human Metabolome Database
1	6787	71	0.54_956.8753m/z	0.535	956.875			✓		2.3492	[2M+3H2O+2H]2+	936			PD_C		(2S)-3-[(11Z)-icos-11-enoyloxy]-2-[(9Z)-tetradec-9-enoyloxy]propyl tetracosanoate	C61H114O6	942.861			HMDB0047178	131758021	XXGCNFKQIMIEKF-XCYFVEGBSA-N	Human Metabolome Database
1	6787	72	0.54_956.8753m/z	0.535	956.875			✓		2.3492	[2M+3H2O+2H]2+	936			PD_C		(2S)-2-[(9Z)-hexadec-9-enoyloxy]-3-[(11Z)-octadec-11-enoyloxy]propyl tetracosanoate	C61H114O6	942.861			HMDB0047200	131758043	WBFSLXIVMFYBJL-GMFCVOFDSA-N	Human Metabolome Database
1	6787	73	0.54_956.8753m/z	0.535	956.875			✓		2.3492	[2M+3H2O+2H]2+	936			PD_C		(2S)-2-[(9Z)-hexadec-9-enoyloxy]-3-[(9Z)-octadec-9-enoyloxy]propyl tetracosanoate	C61H114O6	942.861			HMDB0047201	131758044	RKDUCRGKMCKYTN-DBLPNNMMSA-N	Human Metabolome Database
1	6787	74	0.54_956.8753m/z	0.535	956.875			✓		2.3492	[2M+3H2O+2H]2+	936			PD_C		(2S)-3-[(9Z)-hexadec-9-enoyloxy]-2-[(11Z)-octadec-11-enoyloxy]propyl tetracosanoate	C61H114O6	942.861			HMDB0047223	131758066	PAWWFARWOBDKCZ-GMFCVOFDSA-N	Human Metabolome Database
1	6787	75	0.54_956.8753m/z	0.535	956.875			✓		2.3492	[2M+3H2O+2H]2+	936			PD_C		(2S)-3-[(9Z)-hexadec-9-enoyloxy]-2-[(9Z)-octadec-9-enoyloxy]propyl tetracosanoate	C61H114O6	942.861			HMDB0047247	131758090	KGUKXPWFPDKTLO-DBLPNNMMSA-N	Human Metabolome Database
1	6787	76	0.54_956.8753m/z	0.535	956.875			✓		2.3492	[2M+3H2O+2H]2+	936			PD_C		(2S)-2-[(11Z)-icos-11-enoyloxy]-3-[(9Z)-tetradec-9-enoyloxy]propyl tetracosanoate	C61H114O6	942.861			HMDB0047270	131758113	NXBSSTRUFABJPB-XCYFVEGBSA-N	Human Metabolome Database
1	6787	77	0.54_956.8753m/z	0.535	956.875			✓		2.3492	[2M+3H2O+2H]2+	936			PD_C		(2R)-2-(icosanoyloxy)-3-[(9Z)-tetradec-9-enoyloxy]propyl (15Z)-tetracos-15-enoate	C61H114O6	942.861			HMDB0047823	131758665	XJZRZLMCPQTTIU-GWPMROEHSA-N	Human Metabolome Database
1	6787	78	0.54_956.8753m/z	0.535	956.875			✓		2.3492	[2M+3H2O+2H]2+	936			PD_C		(2R)-2-(docosanoyloxy)-3-[(9Z)-tetradec-9-enoyloxy]propyl (13Z)-docos-13-enoate	C61H114O6	942.861			HMDB0047845	131758687	DPOKSOYZNAGELJ-GWPMROEHSA-N	Human Metabolome Database
1	6787	79	0.54_956.8753m/z	0.535	956.875			✓		2.3492	[2M+3H2O+2H]2+	936			PD_C		(2R)-1-[(11Z)-icos-11-enoyloxy]-3-[(9Z)-tetradec-9-enoyloxy]propan-2-yl tetracosanoate	C61H114O6	942.861			HMDB0047866	131758708	PVJPHQHSWUWAQJ-YTGWZONKSA-N	Human Metabolome Database
1	6787	80	0.54_956.8753m/z	0.535	956.875			✓		2.3492	[2M+3H2O+2H]2+	936			PD_C		(2R)-3-[(9Z)-hexadec-9-enoyloxy]-2-(octadecanoyloxy)propyl (15Z)-tetracos-15-enoate	C61H114O6	942.861			HMDB0048485	131759316	FLMVCURKTYUWQF-RHKJSXQCSA-N	Human Metabolome Database
1	6787	81	0.54_956.8753m/z	0.535	956.875			✓		2.3492	[2M+3H2O+2H]2+	936			PD_C		(2R)-3-[(9Z)-hexadec-9-enoyloxy]-2-(icosanoyloxy)propyl (13Z)-docos-13-enoate	C61H114O6	942.861			HMDB0048506		MWNZLWBLFRSEKB-RHKJSXQCSA-N	Human Metabolome Database
1	6787	82	0.54_956.8753m/z	0.535	956.875			✓		2.3492	[2M+3H2O+2H]2+	936			PD_C		(2R)-1-[(9Z)-hexadec-9-enoyloxy]-3-[(11Z)-icos-11-enoyloxy]propan-2-yl docosanoate	C61H114O6	942.861			HMDB0048526	131759353	WJMXDOSYJOVEGP-DMQVVFPPSA-N	Human Metabolome Database
1	6787	83	0.54_956.8753m/z	0.535	956.875			✓		2.3492	[2M+3H2O+2H]2+	936			PD_C		(2R)-1-[(9Z)-hexadec-9-enoyloxy]-3-[(11Z)-octadec-11-enoyloxy]propan-2-yl tetracosanoate	C61H114O6	942.861			HMDB0048546	131759373	JNZLJJXCXKXIHT-XDOGSREESA-N	Human Metabolome Database
1	6787	84	0.54_956.8753m/z	0.535	956.875			✓		2.3492	[2M+3H2O+2H]2+	936			PD_C		(2S)-1-[(9Z)-hexadec-9-enoyloxy]-3-[(9Z)-octadec-9-enoyloxy]propan-2-yl tetracosanoate	C61H114O6	942.861			HMDB0048547	131759374	CSXWUPDTKWUFDD-JUFUZYQMSA-N	Human Metabolome Database
1	6787	85	0.54_956.8753m/z	0.535	956.875			✓		2.3492	[2M+3H2O+2H]2+	936			PD_C		(2R)-2-(hexadecanoyloxy)-3-[(11Z)-octadec-11-enoyloxy]propyl (15Z)-tetracos-15-enoate	C61H114O6	942.861			HMDB0049119	131759926	QMUSPYPGMAYRTR-GKJJFOOMSA-N	Human Metabolome Database
1	6787	86	0.54_956.8753m/z	0.535	956.875			✓		2.3492	[2M+3H2O+2H]2+	936			PD_C		(2R)-3-[(11Z)-octadec-11-enoyloxy]-2-(octadecanoyloxy)propyl (13Z)-docos-13-enoate	C61H114O6	942.861			HMDB0049139	131759941	DDQPMPZGDGZDLB-JALZRBNSSA-N	Human Metabolome Database
1	6787	87	0.54_956.8753m/z	0.535	956.875			✓		2.3492	[2M+3H2O+2H]2+	936			PD_C		(2S)-2-(icosanoyloxy)-3-[(11Z)-octadec-11-enoyloxy]propyl (11Z)-icos-11-enoate	C61H114O6	942.861			HMDB0049158	131759959	RMYOOEULFAUMKN-XURCBCPLSA-N	Human Metabolome Database
1	6787	88	0.54_956.8753m/z	0.535	956.875			✓		2.3492	[2M+3H2O+2H]2+	936			PD_C		1,3-bis[(11Z)-octadec-11-enoyloxy]propan-2-yl docosanoate	C61H114O6	942.861			HMDB0049177	131759978	RKIWUSSRNOMOHK-XFUYORNGSA-N	Human Metabolome Database
1	6787	89	0.54_956.8753m/z	0.535	956.875			✓		2.3492	[2M+3H2O+2H]2+	936			PD_C		(2S)-1-[(11Z)-octadec-11-enoyloxy]-3-[(9Z)-octadec-9-enoyloxy]propan-2-yl docosanoate	C61H114O6	942.861			HMDB0049178	131759979	GFFLZJLHLVDXFE-LHKBXGIASA-N	Human Metabolome Database
1	6787	90	0.54_956.8753m/z	0.535	956.875			✓		2.3492	[2M+3H2O+2H]2+	936			PD_C		(2R)-2-(hexadecanoyloxy)-3-[(9Z)-octadec-9-enoyloxy]propyl (15Z)-tetracos-15-enoate	C61H114O6	942.861			HMDB0049745	131760538	ABSZNRZAXPIPNQ-YHAQPZLLSA-N	Human Metabolome Database
1	6787	91	0.54_956.8753m/z	0.535	956.875			✓		2.3492	[2M+3H2O+2H]2+	936			PD_C		(2R)-3-[(9Z)-octadec-9-enoyloxy]-2-(octadecanoyloxy)propyl (13Z)-docos-13-enoate	C61H114O6	942.861			HMDB0049764		QFGOYGNOTBVZDL-FNHBVCHXSA-N	Human Metabolome Database
1	6787	92	0.54_956.8753m/z	0.535	956.875			✓		2.3492	[2M+3H2O+2H]2+	936			PD_C		1,3-bis[(9Z)-octadec-9-enoyloxy]propan-2-yl docosanoate	C61H114O6	942.861			HMDB0049801	131760583	GQNCOCJLEFUUME-VBZQPFBYSA-N	Human Metabolome Database
1	6787	93	0.54_956.8753m/z	0.535	956.875			✓		2.3492	[2M+3H2O+2H]2+	936			PD_C		(2R)-3-[(11Z)-icos-11-enoyloxy]-2-(tetradecanoyloxy)propyl (15Z)-tetracos-15-enoate	C61H114O6	942.861			HMDB0050303	131761055	IGNHERGRXWPMJH-SUORVOMPSA-N	Human Metabolome Database
1	6787	94	0.54_956.8753m/z	0.535	956.875			✓		2.3492	[2M+3H2O+2H]2+	936			PD_C		(2R)-2-(hexadecanoyloxy)-3-[(11Z)-icos-11-enoyloxy]propyl (13Z)-docos-13-enoate	C61H114O6	942.861			HMDB0050340		LBXWNIAXYWLNFI-QWUUBBNBSA-N	Human Metabolome Database
1	6787	95	0.54_956.8753m/z	0.535	956.875			✓		2.3492	[2M+3H2O+2H]2+	936			PD_C		3-[(11Z)-icos-11-enoyloxy]-2-(octadecanoyloxy)propyl (11Z)-icos-11-enoate	C61H114O6	942.861			HMDB0050357	131761109	QOFVOYKNSFNVGG-RZEXXKRKSA-N	Human Metabolome Database
1	6787	96	0.54_956.8753m/z	0.535	956.875			✓		2.3492	[2M+3H2O+2H]2+	936			PD_C		3-[(13Z)-docos-13-enoyloxy]-2-(tetradecanoyloxy)propyl (13Z)-docos-13-enoate	C61H114O6	942.861			HMDB0051408	131762139	KVGQCWIIYQFVAZ-DSOYXUETSA-N	Human Metabolome Database
1	6947	1	0.54_514.9571m/z	0.535	514.957			✓		2.1234	[2M+Na]+	994			PD_C	DTXSID6026535	4-Sulfophthalic acid	C8H6O7S	245.983						ToxCast
1	6947	2	0.54_514.9571m/z	0.535	514.957			✓		2.1275	[2M+Na]+	994			PD_C		5-sulfobenzene-1,3-dicarboxylic acid	C8H6O7S	245.983		22326-31-4	HMDB0032822	80714	CARJPEPCULYFFP-UHFFFAOYSA-N	Human Metabolome Database
1	7187	28	0.54_524.9072m/z	0.535	524.907			✓		2.9626	[M+2H+Na]3+	977			PD_C		5-{N-[3-(N-{3,5-bis[(2,3-dihydroxypropyl)carbamoyl]-2,4,6-triiodophenyl}acetamido)-2-hydroxypropyl]acetamido}-N1,N3-bis(2,3-dihydroxypropyl)-2,4,6-triiodobenzene-1,3-dicarboxamide	C35H44I6N6O15	1549.71		92339-11-2	HMDB0015379	3724	NBQNWMBBSKPBAY-UHFFFAOYSA-N	Human Metabolome Database
1	7328	1	0.54_734.9755m/z	0.535	734.976			✓		0.071	[2M+H]+	991			PD_C	DTXSID5027774	Ethylenediaminetetraacetic acid ferric sodium salt	C10H16N2O8	366.984						ToxCast
1	7486	38	0.54_917.5309m/z	0.535	917.531			✓		3.4798	[2M+Na]+	999			PD_C	32385118	Sisomicin	C19H37N5O7	447.269		32385118			URWAJWIAIPFPJE-UHFFFAOYSA-N	HR_MSMS_NIST 2020 Pos (Part 3)
1	7486	78	0.54_917.5309m/z	0.535	917.531			✓		3.4798	[2M+Na]+	999			PD_C			C19H37N5O7	447.269			HMDB0242632		URWAJWIAIPFPJE-UHFFFAOYSA-N	Human Metabolome Database
1	7554	1	0.54_1042.8003m/z	0.535	1042.8			✓		1.401	[2M+NH4]+	992			PD_C		2,2-bis(1-hydroxy-2,2,6,6-tetramethylpiperidin-4-yl)decanedioic acid	C28H52N2O6	512.383			HMDB0257869	21894016	TYAHBCCNAKZSMP-UHFFFAOYSA-N	Human Metabolome Database
1	7554	2	0.54_1042.8003m/z	0.535	1042.8			✓		1.401	[2M+NH4]+	992			PD_C		bis(1-hydroxy-2,2,6,6-tetramethylpiperidin-4-yl) decanedioate	C28H52N2O6	512.383			HMDB0259422		SXPLGYBFGPYAHS-UHFFFAOYSA-N	Human Metabolome Database
1	7841	1	0.54_1008.8067m/z	0.535	1008.81			✓		3.8315	[2M+3H2O+2H]2+	948			PD_C		3-[(7Z,10Z,13Z,16Z)-docosa-7,10,13,16-tetraenoyloxy]-2-[(9Z,12Z)-nonadeca-9,12-dienoyloxy]propyl (7Z,10Z,13Z,16Z,19Z)-docosa-7,10,13,16,19-pentaenoate	C66H106O6	994.799			HMDB0054781	131765344	MYJWWYIUFIBLJK-OXGYLKBDSA-N	Human Metabolome Database
1	8071	1	0.54_872.2044m/z	0.535	872.204					1.1286	[M+Na]+	978			PD_C	341973066	Pyrrophenone	C49H37F2N3O5S2	849.214		341973066			XSCZRVUQXBBTRO-MKNPRXRUSA-N	HR_MSMS_NIST 2020 Pos (Part 2)
1	8258	2	0.54_759.8533m/z	0.535	759.853			✓		3.1863	[M+H-H2O]+	996			PD_C		N1,N3-bis(2,3-dihydroxypropyl)-5-(2-hydroxy-N-methylacetamido)-2,4,6-triiodobenzene-1,3-dicarboximidic acid	C17H22I3N3O8	776.854			HMDB0253541	3731	NJKDOADNQSYQEV-UHFFFAOYSA-N	Human Metabolome Database
1	8258	3	0.54_759.8533m/z	0.535	759.853			✓		3.1863	[M+H-H2O]+	996			PD_C		N1,N3-bis(1,3-dihydroxypropan-2-yl)-5-(2-hydroxypropanamido)-2,4,6-triiodobenzene-1,3-dicarboxamide	C17H22I3N3O8	776.854			HMDB0253544		XQZXYNRDCRIARQ-UHFFFAOYSA-N	Human Metabolome Database
1	8310	1	0.54_599.0008m/z	0.535	599.001			✓		4.5348	[2M+H]+	918			PD_C	371128482	[4-Amino-2-(prop-2-en-1-ylamino)-1,3-thiazol-5-yl](5-chlorothiophen-2-yl)methanone	C11H10ClN3OS2	298.995		371128482			KOFQZAVTXLVRJI-UHFFFAOYSA-N	HR_MSMS_NIST 2020 Pos (Part 11)
1	8320	3	0.54_821.5009m/z	0.535	821.501			✓		2.6564	[2M+H]+	953			PD_C	1174389128	(12Z)-9,10,11,14,15,16,17,18,19,20,21,22-Dodecahydro-5,8-ethenobenzo[20]annulene-2,4,6,24-tetrol	C26H34O4	410.246		1174389128			KTLZDUANNXLDEG-ALCCZGGFSA-N	HR_MSMS_NIST 2020 Pos (Part 7)
1	8320	17	0.54_821.5009m/z	0.535	821.501			✓		4.7767	[M+H-NH3]+	984			PD_C		(2-aminoethoxy)[(2R)-3-[(11Z,14Z)-icosa-11,14-dienoyloxy]-2-{[(5R,6R,7Z,9Z,11E,13E,15S,17Z)-5,6,15-trihydroxyicosa-7,9,11,13,17-pentaenoyl]oxy}propoxy]phosphinic acid	C45H76NO11P	837.516			HMDB0262096		VJLNHNDKPPJFOC-ACNGSBQOSA-N	Human Metabolome Database
1	8320	18	0.54_821.5009m/z	0.535	821.501			✓		4.7767	[M+H-NH3]+	984			PD_C		(2-aminoethoxy)[(2R)-2-[(11Z,14Z)-icosa-11,14-dienoyloxy]-3-{[(5S,6S,7Z,9Z,11E,13E,15R,17Z)-5,6,15-trihydroxyicosa-7,9,11,13,17-pentaenoyl]oxy}propoxy]phosphinic acid	C45H76NO11P	837.516			HMDB0262097		CYVBTWPKIRQIOD-HVSQEOJHSA-N	Human Metabolome Database
1	8320	19	0.54_821.5009m/z	0.535	821.501			✓		4.7767	[M+H-NH3]+	984			PD_C		(2-aminoethoxy)[(2R)-2-{[(5Z)-7-[(1R,2R,3R)-3-hydroxy-2-[(1E,3S)-3-hydroxyoct-1-en-1-yl]-5-oxocyclopentyl]hept-5-enoyl]oxy}-3-[(5Z,8Z,11Z)-icosa-5,8,11-trienoyloxy]propoxy]phosphinic acid	C45H76NO11P	837.516			HMDB0262154		HGYBMXGHEGAUAO-WHSLKHMISA-N	Human Metabolome Database
1	8320	20	0.54_821.5009m/z	0.535	821.501			✓		4.7767	[M+H-NH3]+	984			PD_C		(2-aminoethoxy)[(2R)-3-{[(5Z)-7-[(1R,2R,3R)-3-hydroxy-2-[(1E,3S)-3-hydroxyoct-1-en-1-yl]-5-oxocyclopentyl]hept-5-enoyl]oxy}-2-[(5Z,8Z,11Z)-icosa-5,8,11-trienoyloxy]propoxy]phosphinic acid	C45H76NO11P	837.516			HMDB0262155		WIRZQEKFURCTIP-WHSLKHMISA-N	Human Metabolome Database
1	8320	21	0.54_821.5009m/z	0.535	821.501			✓		4.7767	[M+H-NH3]+	984			PD_C		(2-aminoethoxy)[(2R)-2-{[(5Z)-7-[(1R,2R,5S)-5-hydroxy-2-[(1E,3S)-3-hydroxyoct-1-en-1-yl]-3-oxocyclopentyl]hept-5-enoyl]oxy}-3-[(5Z,8Z,11Z)-icosa-5,8,11-trienoyloxy]propoxy]phosphinic acid	C45H76NO11P	837.516			HMDB0262156		PQIDLYBNVGVVMM-VKURAQHLSA-N	Human Metabolome Database
1	8320	22	0.54_821.5009m/z	0.535	821.501			✓		4.7767	[M+H-NH3]+	984			PD_C		(2-aminoethoxy)[(2R)-3-{[(5Z)-7-[(1R,2R,5S)-5-hydroxy-2-[(1E,3S)-3-hydroxyoct-1-en-1-yl]-3-oxocyclopentyl]hept-5-enoyl]oxy}-2-[(5Z,8Z,11Z)-icosa-5,8,11-trienoyloxy]propoxy]phosphinic acid	C45H76NO11P	837.516			HMDB0262157		QNPLQOPKUMRONJ-VKURAQHLSA-N	Human Metabolome Database
1	8320	23	0.54_821.5009m/z	0.535	821.501			✓		4.7767	[M+H-NH3]+	984			PD_C		(2-aminoethoxy)[(2R)-3-[(5Z,8Z,11Z)-icosa-5,8,11-trienoyloxy]-2-{[(5S,6S,7E,9E,11Z,13E,15S)-5,6,15-trihydroxyicosa-7,9,11,13-tetraenoyl]oxy}propoxy]phosphinic acid	C45H76NO11P	837.516			HMDB0262170		OOXSERLLXSKGKV-CBBWICLMSA-N	Human Metabolome Database
1	8320	24	0.54_821.5009m/z	0.535	821.501			✓		4.7767	[M+H-NH3]+	984			PD_C		(2-aminoethoxy)[(2R)-2-[(5Z,8Z,11Z)-icosa-5,8,11-trienoyloxy]-3-{[(5R,6R,7E,9E,11Z,13E,15R)-5,6,15-trihydroxyicosa-7,9,11,13-tetraenoyl]oxy}propoxy]phosphinic acid	C45H76NO11P	837.516			HMDB0262171		WHDPADYPZDKBRR-BCLDUXNPSA-N	Human Metabolome Database
1	8320	25	0.54_821.5009m/z	0.535	821.501			✓		4.7767	[M+H-NH3]+	984			PD_C		(2-aminoethoxy)[(2R)-2-{[(5Z)-7-[(1R,2R,3R)-3-hydroxy-2-[(1E,3S)-3-hydroxyoct-1-en-1-yl]-5-oxocyclopentyl]hept-5-enoyl]oxy}-3-[(8Z,11Z,14Z)-icosa-8,11,14-trienoyloxy]propoxy]phosphinic acid	C45H76NO11P	837.516			HMDB0262258		XLAGPAJVQNGMIM-FJCKKQQTSA-N	Human Metabolome Database
1	8320	26	0.54_821.5009m/z	0.535	821.501			✓		4.7767	[M+H-NH3]+	984			PD_C		(2-aminoethoxy)[(2R)-3-{[(5Z)-7-[(1R,2R,3R)-3-hydroxy-2-[(1E,3S)-3-hydroxyoct-1-en-1-yl]-5-oxocyclopentyl]hept-5-enoyl]oxy}-2-[(8Z,11Z,14Z)-icosa-8,11,14-trienoyloxy]propoxy]phosphinic acid	C45H76NO11P	837.516			HMDB0262259		ULDKVHKCJIUPFH-FJCKKQQTSA-N	Human Metabolome Database
1	8320	27	0.54_821.5009m/z	0.535	821.501			✓		4.7767	[M+H-NH3]+	984			PD_C		(2-aminoethoxy)[(2R)-2-{[(5Z)-7-[(1R,2R,5S)-5-hydroxy-2-[(1E,3S)-3-hydroxyoct-1-en-1-yl]-3-oxocyclopentyl]hept-5-enoyl]oxy}-3-[(8Z,11Z,14Z)-icosa-8,11,14-trienoyloxy]propoxy]phosphinic acid	C45H76NO11P	837.516			HMDB0262260		CLOAQBPGDKYTBT-PYULYRBKSA-N	Human Metabolome Database
1	8320	28	0.54_821.5009m/z	0.535	821.501			✓		4.7767	[M+H-NH3]+	984			PD_C		(2-aminoethoxy)[(2R)-3-{[(5Z)-7-[(1R,2R,5S)-5-hydroxy-2-[(1E,3S)-3-hydroxyoct-1-en-1-yl]-3-oxocyclopentyl]hept-5-enoyl]oxy}-2-[(8Z,11Z,14Z)-icosa-8,11,14-trienoyloxy]propoxy]phosphinic acid	C45H76NO11P	837.516			HMDB0262261		QZNMRJNXVVYBGH-PYULYRBKSA-N	Human Metabolome Database
1	8320	29	0.54_821.5009m/z	0.535	821.501			✓		4.7767	[M+H-NH3]+	984			PD_C		(2-aminoethoxy)[(2R)-3-[(8Z,11Z,14Z)-icosa-8,11,14-trienoyloxy]-2-{[(5S,6S,7E,9E,11Z,13E,15S)-5,6,15-trihydroxyicosa-7,9,11,13-tetraenoyl]oxy}propoxy]phosphinic acid	C45H76NO11P	837.516			HMDB0262274		BIAALQHJNCJUBD-AZUVUXSUSA-N	Human Metabolome Database
1	8320	30	0.54_821.5009m/z	0.535	821.501			✓		4.7767	[M+H-NH3]+	984			PD_C		(2-aminoethoxy)[(2R)-2-[(8Z,11Z,14Z)-icosa-8,11,14-trienoyloxy]-3-{[(5R,6R,7E,9E,11Z,13E,15R)-5,6,15-trihydroxyicosa-7,9,11,13-tetraenoyl]oxy}propoxy]phosphinic acid	C45H76NO11P	837.516			HMDB0262275		KXGPAERKWOLUCP-NQZOPUEKSA-N	Human Metabolome Database
1	8320	31	0.54_821.5009m/z	0.535	821.501			✓		4.7767	[M+H-NH3]+	984			PD_C		(2-aminoethoxy)[(2R)-2-{[(5E)-7-[(1R,2R,3R,5S)-3,5-dihydroxy-2-[(1E,3S)-3-hydroxyoct-1-en-1-yl]cyclopentyl]hept-5-enoyl]oxy}-3-[(5Z,8Z,11Z,14Z)-icosa-5,8,11,14-tetraenoyloxy]propoxy]phosphinic acid	C45H76NO11P	837.516			HMDB0262368		LEADLUMCFWJLRA-IVDGKHLOSA-N	Human Metabolome Database
1	8320	32	0.54_821.5009m/z	0.535	821.501			✓		4.7767	[M+H-NH3]+	984			PD_C		(2-aminoethoxy)[(2R)-3-{[(5E)-7-[(1R,2R,3R,5S)-3,5-dihydroxy-2-[(1E,3S)-3-hydroxyoct-1-en-1-yl]cyclopentyl]hept-5-enoyl]oxy}-2-[(5Z,8Z,11Z,14Z)-icosa-5,8,11,14-tetraenoyloxy]propoxy]phosphinic acid	C45H76NO11P	837.516			HMDB0262369		DJQXAHKBMUKAIK-IVDGKHLOSA-N	Human Metabolome Database
1	8320	33	0.54_821.5009m/z	0.535	821.501			✓		4.7767	[M+H-NH3]+	984			PD_C		(2-aminoethoxy)[(2R)-2-({7-[(1R,2R,3R)-3-hydroxy-2-[(1E,3S)-3-hydroxyoct-1-en-1-yl]-5-oxocyclopentyl]heptanoyl}oxy)-3-[(5Z,8Z,11Z,14Z)-icosa-5,8,11,14-tetraenoyloxy]propoxy]phosphinic acid	C45H76NO11P	837.516			HMDB0262430		MUHCZELTOKNHQX-GEDQBZBNSA-N	Human Metabolome Database
1	8320	34	0.54_821.5009m/z	0.535	821.501			✓		4.7767	[M+H-NH3]+	984			PD_C		(2-aminoethoxy)[(2R)-3-({7-[(1R,2R,3R)-3-hydroxy-2-[(1E,3S)-3-hydroxyoct-1-en-1-yl]-5-oxocyclopentyl]heptanoyl}oxy)-2-[(5Z,8Z,11Z,14Z)-icosa-5,8,11,14-tetraenoyloxy]propoxy]phosphinic acid	C45H76NO11P	837.516			HMDB0262431		DBEBFEFGOCEXAK-GEDQBZBNSA-N	Human Metabolome Database
1	8320	35	0.54_821.5009m/z	0.535	821.501			✓		4.7767	[M+H-NH3]+	984			PD_C		(2-aminoethoxy)[(2R)-2-({7-[(1R,2R,5S)-5-hydroxy-2-[(1E,3S)-3-hydroxyoct-1-en-1-yl]-3-oxocyclopentyl]heptanoyl}oxy)-3-[(5Z,8Z,11Z,14Z)-icosa-5,8,11,14-tetraenoyloxy]propoxy]phosphinic acid	C45H76NO11P	837.516			HMDB0262432		KJNVWGKUCAWQSG-NDOTYPNPSA-N	Human Metabolome Database
1	8320	36	0.54_821.5009m/z	0.535	821.501			✓		4.7767	[M+H-NH3]+	984			PD_C		(2-aminoethoxy)[(2R)-3-({7-[(1R,2R,5S)-5-hydroxy-2-[(1E,3S)-3-hydroxyoct-1-en-1-yl]-3-oxocyclopentyl]heptanoyl}oxy)-2-[(5Z,8Z,11Z,14Z)-icosa-5,8,11,14-tetraenoyloxy]propoxy]phosphinic acid	C45H76NO11P	837.516			HMDB0262433		USZNPNTZZUPXIA-NDOTYPNPSA-N	Human Metabolome Database
1	8320	37	0.54_821.5009m/z	0.535	821.501			✓		4.7767	[M+H-NH3]+	984			PD_C		(2-aminoethoxy)[(2R)-2-{[(5E)-7-[(1R,2R,3R,5S)-3,5-dihydroxy-2-[(1E,3S)-3-hydroxyoct-1-en-1-yl]cyclopentyl]hept-5-enoyl]oxy}-3-[(8Z,11Z,14Z,17Z)-icosa-8,11,14,17-tetraenoyloxy]propoxy]phosphinic acid	C45H76NO11P	837.516			HMDB0262472		DBUXZCFUCOMDRL-SPDMRANJSA-N	Human Metabolome Database
1	8320	38	0.54_821.5009m/z	0.535	821.501			✓		4.7767	[M+H-NH3]+	984			PD_C		(2-aminoethoxy)[(2R)-3-{[(5E)-7-[(1R,2R,3R,5S)-3,5-dihydroxy-2-[(1E,3S)-3-hydroxyoct-1-en-1-yl]cyclopentyl]hept-5-enoyl]oxy}-2-[(8Z,11Z,14Z,17Z)-icosa-8,11,14,17-tetraenoyloxy]propoxy]phosphinic acid	C45H76NO11P	837.516			HMDB0262473		VEZJPWPQEMHJTA-SPDMRANJSA-N	Human Metabolome Database
1	8320	39	0.54_821.5009m/z	0.535	821.501			✓		4.7767	[M+H-NH3]+	984			PD_C		(2-aminoethoxy)[(2R)-2-({7-[(1R,2R,3R)-3-hydroxy-2-[(1E,3S)-3-hydroxyoct-1-en-1-yl]-5-oxocyclopentyl]heptanoyl}oxy)-3-[(8Z,11Z,14Z,17Z)-icosa-8,11,14,17-tetraenoyloxy]propoxy]phosphinic acid	C45H76NO11P	837.516			HMDB0262534		UCSQKYMCZJDGFO-YIJBMOQKSA-N	Human Metabolome Database
1	8320	40	0.54_821.5009m/z	0.535	821.501			✓		4.7767	[M+H-NH3]+	984			PD_C		(2-aminoethoxy)[(2R)-3-({7-[(1R,2R,3R)-3-hydroxy-2-[(1E,3S)-3-hydroxyoct-1-en-1-yl]-5-oxocyclopentyl]heptanoyl}oxy)-2-[(8Z,11Z,14Z,17Z)-icosa-8,11,14,17-tetraenoyloxy]propoxy]phosphinic acid	C45H76NO11P	837.516			HMDB0262535		HKVQAIJWGWEPCC-YIJBMOQKSA-N	Human Metabolome Database
1	8320	41	0.54_821.5009m/z	0.535	821.501			✓		4.7767	[M+H-NH3]+	984			PD_C		(2-aminoethoxy)[(2R)-2-({7-[(1R,2R,5S)-5-hydroxy-2-[(1E,3S)-3-hydroxyoct-1-en-1-yl]-3-oxocyclopentyl]heptanoyl}oxy)-3-[(8Z,11Z,14Z,17Z)-icosa-8,11,14,17-tetraenoyloxy]propoxy]phosphinic acid	C45H76NO11P	837.516			HMDB0262536		DQKWHXYKYLJXCZ-HDIBACCPSA-N	Human Metabolome Database
1	8320	42	0.54_821.5009m/z	0.535	821.501			✓		4.7767	[M+H-NH3]+	984			PD_C		(2-aminoethoxy)[(2R)-3-({7-[(1R,2R,5S)-5-hydroxy-2-[(1E,3S)-3-hydroxyoct-1-en-1-yl]-3-oxocyclopentyl]heptanoyl}oxy)-2-[(8Z,11Z,14Z,17Z)-icosa-8,11,14,17-tetraenoyloxy]propoxy]phosphinic acid	C45H76NO11P	837.516			HMDB0262537		GFFRTTGURUQUNK-HDIBACCPSA-N	Human Metabolome Database
1	8320	43	0.54_821.5009m/z	0.535	821.501			✓		4.7767	[M+H-NH3]+	984			PD_C		(2-aminoethoxy)[(2R)-2-({7-[(1R,2R,3R,5S)-3,5-dihydroxy-2-[(1E,3S)-3-hydroxyoct-1-en-1-yl]cyclopentyl]heptanoyl}oxy)-3-[(5Z,8Z,11Z,14Z,17Z)-icosa-5,8,11,14,17-pentaenoyloxy]propoxy]phosphinic acid	C45H76NO11P	837.516			HMDB0283706		PNESBHAKKCAFLR-GWYSNBNKSA-N	Human Metabolome Database
1	8320	44	0.54_821.5009m/z	0.535	821.501			✓		4.7767	[M+H-NH3]+	984			PD_C		(2-aminoethoxy)[(2R)-3-({7-[(1R,2R,3R,5S)-3,5-dihydroxy-2-[(1E,3S)-3-hydroxyoct-1-en-1-yl]cyclopentyl]heptanoyl}oxy)-2-[(5Z,8Z,11Z,14Z,17Z)-icosa-5,8,11,14,17-pentaenoyloxy]propoxy]phosphinic acid	C45H76NO11P	837.516			HMDB0283707		ABYPESMZLNXDBU-GWYSNBNKSA-N	Human Metabolome Database
1	8320	45	0.54_821.5009m/z	0.535	821.501			✓		4.7767	[M+H-NH3]+	984			PD_C		(2-aminoethoxy)[(2R)-2-{[(3Z)-5-[(1S,2R,3R,5S)-3,5-dihydroxy-2-[(1E,3R)-3-hydroxyoct-1-en-1-yl]cyclopentyl]pent-3-enoyl]oxy}-3-[(7Z,10Z,13Z,16Z)-docosa-7,10,13,16-tetraenoyloxy]propoxy]phosphinic acid	C45H76NO11P	837.516			HMDB0284070		RXUGXTSJUDYYGO-FNXXATKESA-N	Human Metabolome Database
1	8320	46	0.54_821.5009m/z	0.535	821.501			✓		4.7767	[M+H-NH3]+	984			PD_C		(2-aminoethoxy)[(2R)-3-{[(3Z)-5-[(1S,2R,3R,5S)-3,5-dihydroxy-2-[(1E,3R)-3-hydroxyoct-1-en-1-yl]cyclopentyl]pent-3-enoyl]oxy}-2-[(7Z,10Z,13Z,16Z)-docosa-7,10,13,16-tetraenoyloxy]propoxy]phosphinic acid	C45H76NO11P	837.516			HMDB0284071		KZWIBTVJYAMMNY-FNXXATKESA-N	Human Metabolome Database
1	8320	47	0.54_821.5009m/z	0.535	821.501			✓		4.7767	[M+H-NH3]+	984			PD_C		(2-aminoethoxy)[(2R)-2-{[(5R,6Z,8E,10E,12S,14Z)-5,12-dihydroxyicosa-6,8,10,14-tetraenoyl]oxy}-3-{[11-(3,4-dimethyl-5-propylfuran-2-yl)undecanoyl]oxy}propoxy]phosphinic acid	C45H76NO11P	837.516			HMDB0284686		OQBJYXSVUSPVEB-NQPIQZFNSA-N	Human Metabolome Database
1	8320	48	0.54_821.5009m/z	0.535	821.501			✓		4.7767	[M+H-NH3]+	984			PD_C		(2-aminoethoxy)[(2R)-3-{[(5S,6Z,8E,10E,12R,14Z)-5,12-dihydroxyicosa-6,8,10,14-tetraenoyl]oxy}-2-{[11-(3,4-dimethyl-5-propylfuran-2-yl)undecanoyl]oxy}propoxy]phosphinic acid	C45H76NO11P	837.516			HMDB0284687		PEAJTAYPIFVQAP-QMHWFCJDSA-N	Human Metabolome Database
1	8320	49	0.54_821.5009m/z	0.535	821.501			✓		4.7767	[M+H-NH3]+	984			PD_C		(2-aminoethoxy)[(2R)-2-{[(5S,6E,8Z,11Z,13E,15R)-5,15-dihydroxyicosa-6,8,11,13-tetraenoyl]oxy}-3-{[11-(3,4-dimethyl-5-propylfuran-2-yl)undecanoyl]oxy}propoxy]phosphinic acid	C45H76NO11P	837.516			HMDB0284722		PTKATFUHCRQVND-RTMQWRRHSA-N	Human Metabolome Database
1	8320	50	0.54_821.5009m/z	0.535	821.501			✓		4.7767	[M+H-NH3]+	984			PD_C		(2-aminoethoxy)[(2R)-3-{[(5R,6E,8Z,11Z,13E,15S)-5,15-dihydroxyicosa-6,8,11,13-tetraenoyl]oxy}-2-{[11-(3,4-dimethyl-5-propylfuran-2-yl)undecanoyl]oxy}propoxy]phosphinic acid	C45H76NO11P	837.516			HMDB0284723		UIAXFEORMCATMR-XDVKDEIASA-N	Human Metabolome Database
1	8320	51	0.54_821.5009m/z	0.535	821.501			✓		4.7767	[M+H-NH3]+	984			PD_C		(2-aminoethoxy)[(2R)-2-{[(5R,6R,8Z,11Z,14Z,17Z)-5,6-dihydroxyicosa-8,11,14,17-tetraenoyl]oxy}-3-{[11-(3,4-dimethyl-5-propylfuran-2-yl)undecanoyl]oxy}propoxy]phosphinic acid	C45H76NO11P	837.516			HMDB0284724		MQFSWEXFYBCBIH-FMTOMOBASA-N	Human Metabolome Database
1	8320	52	0.54_821.5009m/z	0.535	821.501			✓		4.7767	[M+H-NH3]+	984			PD_C		(2-aminoethoxy)[(2R)-3-{[(5S,6S,8Z,11Z,14Z,17Z)-5,6-dihydroxyicosa-8,11,14,17-tetraenoyl]oxy}-2-{[11-(3,4-dimethyl-5-propylfuran-2-yl)undecanoyl]oxy}propoxy]phosphinic acid	C45H76NO11P	837.516			HMDB0284725		VEKIFJSGIQEGCN-WAYHOWTPSA-N	Human Metabolome Database
1	8320	53	0.54_821.5009m/z	0.535	821.501			✓		4.7767	[M+H-NH3]+	984			PD_C		(2-aminoethoxy)[(2R)-2-{[(5R,6Z,8E,10E,12S,14Z)-5,12-dihydroxyicosa-6,8,10,14-tetraenoyl]oxy}-3-{[9-(3,4-dimethyl-5-pentylfuran-2-yl)nonanoyl]oxy}propoxy]phosphinic acid	C45H76NO11P	837.516			HMDB0285102		QZGMXSOYXYEJSB-AVKHBHCSSA-N	Human Metabolome Database
1	8320	54	0.54_821.5009m/z	0.535	821.501			✓		4.7767	[M+H-NH3]+	984			PD_C		(2-aminoethoxy)[(2R)-3-{[(5S,6Z,8E,10E,12R,14Z)-5,12-dihydroxyicosa-6,8,10,14-tetraenoyl]oxy}-2-{[9-(3,4-dimethyl-5-pentylfuran-2-yl)nonanoyl]oxy}propoxy]phosphinic acid	C45H76NO11P	837.516			HMDB0285103		WSHNZWHAPSESIJ-OMXCHWBLSA-N	Human Metabolome Database
1	8320	55	0.54_821.5009m/z	0.535	821.501			✓		4.7767	[M+H-NH3]+	984			PD_C		(2-aminoethoxy)[(2R)-2-{[(5S,6E,8Z,11Z,13E,15R)-5,15-dihydroxyicosa-6,8,11,13-tetraenoyl]oxy}-3-{[9-(3,4-dimethyl-5-pentylfuran-2-yl)nonanoyl]oxy}propoxy]phosphinic acid	C45H76NO11P	837.516			HMDB0285138		AKSMMZACSVJUGR-JCTPHTRISA-N	Human Metabolome Database
1	8320	56	0.54_821.5009m/z	0.535	821.501			✓		4.7767	[M+H-NH3]+	984			PD_C		(2-aminoethoxy)[(2R)-3-{[(5R,6E,8Z,11Z,13E,15S)-5,15-dihydroxyicosa-6,8,11,13-tetraenoyl]oxy}-2-{[9-(3,4-dimethyl-5-pentylfuran-2-yl)nonanoyl]oxy}propoxy]phosphinic acid	C45H76NO11P	837.516			HMDB0285139		WGXRYKDUGHBPIF-WCWQVGKPSA-N	Human Metabolome Database
1	8320	57	0.54_821.5009m/z	0.535	821.501			✓		4.7767	[M+H-NH3]+	984			PD_C		(2-aminoethoxy)[(2R)-2-{[(5R,6R,8Z,11Z,14Z,17Z)-5,6-dihydroxyicosa-8,11,14,17-tetraenoyl]oxy}-3-{[9-(3,4-dimethyl-5-pentylfuran-2-yl)nonanoyl]oxy}propoxy]phosphinic acid	C45H76NO11P	837.516			HMDB0285140		NDBFVDWBJQQDDM-FPXRXMESSA-N	Human Metabolome Database
1	8320	58	0.54_821.5009m/z	0.535	821.501			✓		4.7767	[M+H-NH3]+	984			PD_C		(2-aminoethoxy)[(2R)-3-{[(5S,6S,8Z,11Z,14Z,17Z)-5,6-dihydroxyicosa-8,11,14,17-tetraenoyl]oxy}-2-{[9-(3,4-dimethyl-5-pentylfuran-2-yl)nonanoyl]oxy}propoxy]phosphinic acid	C45H76NO11P	837.516			HMDB0285141		PXRGIKMRTRSCSZ-FLJIWNSXSA-N	Human Metabolome Database
1	8320	59	0.54_821.5009m/z	0.535	821.501			✓		4.9049	[M-e]+	982			PD_C		(2S)-2-amino-3-({[(2R)-2-({7-[(1R,2R,3R,5S)-3,5-dihydroxy-2-[(1E,3S)-3-hydroxyoct-1-en-1-yl]cyclopentyl]heptanoyl}oxy)-3-(pentadecanoyloxy)propoxy](hydroxy)phosphoryl}oxy)propanoic acid	C41H76NO13P	821.505			HMDB0281102		USTADJXBAOLUFZ-ULTMKOAZSA-N	Human Metabolome Database
1	8320	60	0.54_821.5009m/z	0.535	821.501			✓		4.9049	[M-e]+	982			PD_C		(2S)-2-amino-3-({[(2R)-3-({7-[(1R,2R,3R,5S)-3,5-dihydroxy-2-[(1E,3S)-3-hydroxyoct-1-en-1-yl]cyclopentyl]heptanoyl}oxy)-2-(pentadecanoyloxy)propoxy](hydroxy)phosphoryl}oxy)propanoic acid	C41H76NO13P	821.505			HMDB0281103		IGKVZFPANTUGLQ-ULTMKOAZSA-N	Human Metabolome Database
1	8423	1	0.54_934.8128m/z	0.535	934.813			✓		1.3009	[M+H-NH3]+	935			PD_C		(2S)-2-(docosanoyloxy)-3-(pentadecanoyloxy)propyl (4Z,7Z,10Z,13Z,16Z)-docosa-4,7,10,13,16-pentaenoate	C62H110O6	950.83			HMDB0043126	131754254	FLCLBXQTTNOSIN-XTLZJFORSA-N	Human Metabolome Database
1	8423	2	0.54_934.8128m/z	0.535	934.813			✓		1.3009	[M+H-NH3]+	935			PD_C		(2S)-2-(docosanoyloxy)-3-(pentadecanoyloxy)propyl (7Z,10Z,13Z,16Z,19Z)-docosa-7,10,13,16,19-pentaenoate	C62H110O6	950.83			HMDB0043131	131754259	PEUGWZDZALJCDL-UBYMMWFRSA-N	Human Metabolome Database
1	8423	3	0.54_934.8128m/z	0.535	934.813			✓		1.3009	[M+H-NH3]+	935			PD_C		(2S)-1-[(5Z,8Z,11Z,14Z,17Z)-icosa-5,8,11,14,17-pentaenoyloxy]-3-(pentadecanoyloxy)propan-2-yl tetracosanoate	C62H110O6	950.83			HMDB0043159	131754287	ZWERSPYSEYZJKM-PUNPQBCGSA-N	Human Metabolome Database
1	8423	4	0.54_934.8128m/z	0.535	934.813			✓		1.3009	[M+H-NH3]+	935			PD_C		(2S)-2-[(13Z)-docos-13-enoyloxy]-3-(pentadecanoyloxy)propyl (7Z,10Z,13Z,16Z)-docosa-7,10,13,16-tetraenoate	C62H110O6	950.83			HMDB0043357	131754479	FHAYVQVCSLBFDG-JRMMAJIJSA-N	Human Metabolome Database
1	8423	5	0.54_934.8128m/z	0.535	934.813			✓		1.3009	[M+H-NH3]+	935			PD_C		(2S)-1-[(5Z,8Z,11Z,14Z)-icosa-5,8,11,14-tetraenoyloxy]-3-(pentadecanoyloxy)propan-2-yl (15Z)-tetracos-15-enoate	C62H110O6	950.83			HMDB0043384	131754506	LCMTVUYHCLFMHK-NKKYBAJHSA-N	Human Metabolome Database
1	8423	6	0.54_934.8128m/z	0.535	934.813			✓		1.3009	[M+H-NH3]+	935			PD_C		(2S)-1-[(8Z,11Z,14Z,17Z)-icosa-8,11,14,17-tetraenoyloxy]-3-(pentadecanoyloxy)propan-2-yl (15Z)-tetracos-15-enoate	C62H110O6	950.83			HMDB0043390	131754512	RPMRPXUKSYGOOU-KCZMIGCMSA-N	Human Metabolome Database
1	8423	7	0.54_934.8128m/z	0.535	934.813			✓		1.3009	[M+H-NH3]+	935			PD_C		(2S)-2-[(5Z,8Z,11Z,14Z)-icosa-5,8,11,14-tetraenoyloxy]-3-(pentadecanoyloxy)propyl (15Z)-tetracos-15-enoate	C62H110O6	950.83			HMDB0043524	131754644	CPXQGPVBVOURNE-FCUHVOOGSA-N	Human Metabolome Database
1	8423	8	0.54_934.8128m/z	0.535	934.813			✓		1.3009	[M+H-NH3]+	935			PD_C		(2S)-1-[(13Z)-docos-13-enoyloxy]-3-(pentadecanoyloxy)propan-2-yl (7Z,10Z,13Z,16Z)-docosa-7,10,13,16-tetraenoate	C62H110O6	950.83			HMDB0043581	131754701	AHJNLNVWZAYRSZ-BBURIIHKSA-N	Human Metabolome Database
1	8423	9	0.54_934.8128m/z	0.535	934.813			✓		1.3009	[M+H-NH3]+	935			PD_C		(2S)-1-(docosanoyloxy)-3-(pentadecanoyloxy)propan-2-yl (4Z,7Z,10Z,13Z,16Z)-docosa-4,7,10,13,16-pentaenoate	C62H110O6	950.83			HMDB0043602	131754722	QLQQWIVWIGPFKJ-GAKMFIPWSA-N	Human Metabolome Database
1	8423	10	0.54_934.8128m/z	0.535	934.813			✓		1.3009	[M+H-NH3]+	935			PD_C		(2S)-2-[(8Z,11Z,14Z,17Z)-icosa-8,11,14,17-tetraenoyloxy]-3-(pentadecanoyloxy)propyl (15Z)-tetracos-15-enoate	C62H110O6	950.83			HMDB0043698	131754818	WRXRADGFCQIVLC-LTYZZGQOSA-N	Human Metabolome Database
1	8423	11	0.54_934.8128m/z	0.535	934.813			✓		1.3009	[M+H-NH3]+	935			PD_C		(2S)-2-[(5Z,8Z,11Z,14Z,17Z)-icosa-5,8,11,14,17-pentaenoyloxy]-3-(pentadecanoyloxy)propyl tetracosanoate	C62H110O6	950.83			HMDB0043719	131754838	ZKHNPULRBMJJEP-ZNNZNIOKSA-N	Human Metabolome Database
1	8423	12	0.54_934.8128m/z	0.535	934.813			✓		1.3009	[M+H-NH3]+	935			PD_C		(2S)-1-(docosanoyloxy)-3-(pentadecanoyloxy)propan-2-yl (7Z,10Z,13Z,16Z,19Z)-docosa-7,10,13,16,19-pentaenoate	C62H110O6	950.83			HMDB0043747	131754866	ZNSLTIYWZVKGPS-BDMUGOPVSA-N	Human Metabolome Database
1	8423	13	0.54_934.8128m/z	0.535	934.813			✓		1.3009	[M+H-NH3]+	935			PD_C		3-(icosanoyloxy)-2-[(9Z,12Z)-nonadeca-9,12-dienoyloxy]propyl (8Z,11Z,14Z)-icosa-8,11,14-trienoate	C62H110O6	950.83			HMDB0045881	131756852	CYWJTKNGIUPQIZ-WZOCOYSYSA-N	Human Metabolome Database
1	8423	14	0.54_934.8128m/z	0.535	934.813			✓		1.3009	[M+H-NH3]+	935			PD_C		(2S)-3-(docosanoyloxy)-2-(pentadecanoyloxy)propyl (4Z,7Z,10Z,13Z,16Z)-docosa-4,7,10,13,16-pentaenoate	C62H110O6	950.83			HMDB0046298	131757245	MSAPKWCBALUMJB-CONCGEKQSA-N	Human Metabolome Database
1	8423	15	0.54_934.8128m/z	0.535	934.813			✓		1.3009	[M+H-NH3]+	935			PD_C		(2S)-3-(docosanoyloxy)-2-(pentadecanoyloxy)propyl (7Z,10Z,13Z,16Z,19Z)-docosa-7,10,13,16,19-pentaenoate	C62H110O6	950.83			HMDB0046303	131757250	SSWJXCAZONMACY-DTIXSQCTSA-N	Human Metabolome Database
1	8423	16	0.54_934.8128m/z	0.535	934.813			✓		1.3009	[M+H-NH3]+	935			PD_C		(2S)-3-[(5Z,8Z,11Z,14Z,17Z)-icosa-5,8,11,14,17-pentaenoyloxy]-2-(pentadecanoyloxy)propyl tetracosanoate	C62H110O6	950.83			HMDB0047049	131757893	UBELUORSMFAQIW-GPVUGRQESA-N	Human Metabolome Database
1	8423	17	0.54_934.8128m/z	0.535	934.813			✓		1.3009	[M+H-NH3]+	935			PD_C		(2S)-3-[(13Z)-docos-13-enoyloxy]-2-(pentadecanoyloxy)propyl (7Z,10Z,13Z,16Z)-docosa-7,10,13,16-tetraenoate	C62H110O6	950.83			HMDB0051433	131762164	YTUJDECLAQIFQH-PQRKSCCKSA-N	Human Metabolome Database
1	8423	18	0.54_934.8128m/z	0.535	934.813			✓		1.3009	[M+H-NH3]+	935			PD_C		(2S)-3-[(5Z,8Z,11Z,14Z)-icosa-5,8,11,14-tetraenoyloxy]-2-(pentadecanoyloxy)propyl (15Z)-tetracos-15-enoate	C62H110O6	950.83			HMDB0051938	131762630	NSJKSSWKBZDBIQ-POQWEALBSA-N	Human Metabolome Database
1	8423	19	0.54_934.8128m/z	0.535	934.813			✓		1.3009	[M+H-NH3]+	935			PD_C		(2S)-3-[(8Z,11Z,14Z,17Z)-icosa-8,11,14,17-tetraenoyloxy]-2-(pentadecanoyloxy)propyl (15Z)-tetracos-15-enoate	C62H110O6	950.83			HMDB0051944	131762636	NDKGEZUIPXOOGW-NCWWGVJBSA-N	Human Metabolome Database
1	8467	2	0.54_794.1815m/z	0.535	794.182					2.4072	[2M+NH4]+	1000			PD_C	DTXSID6025436	8-Hydroxyquinoline sulfate	C9H7NO	388.073					YYVFXSYQSOZCOQ-UHFFFAOYSA-N	ToxCast
1	8467	3	0.54_794.1815m/z	0.535	794.182					2.4098	[2M+NH4]+	975			PD_C	919850218	2-(7-Methoxy-2-oxo-2H-chromen-4-yl)-N-(4-sulfamoylphenyl)acetamide	C18H16N2O6S	388.073		919850218			VZBSCWDKCMOJCR-UHFFFAOYSA-N	HR_MSMS_NIST 2020 Pos (Part 11)
1	8476	1	0.54_998.3103m/z	0.535	998.31					0.4156	[M+CH3OH+H]+	915			PD_C		{[(2R,3S,4R,5R)-5-(6-amino-9H-purin-9-yl)-4-hydroxy-2-({[hydroxy({hydroxy[3-hydroxy-3-({2-[(2-{[(3S)-3-hydroxydodecanoyl]sulfanyl}ethyl)carbamoyl]ethyl}carbamoyl)-2,2-dimethylpropoxy]phosphoryl}oxy)phosphoryl]oxy}methyl)oxolan-3-yl]oxy}phosphonic acid	C33H58N7O18P3S	965.277		72059-49-5	HMDB0003936	440603	IJFLXRCJWPKGKJ-AGWWUHEJSA-N	Human Metabolome Database
1	8476	2	0.54_998.3103m/z	0.535	998.31					0.4177	[M+CH3OH+H]+	915			PD_C		(2R)-4-({[({[(2R,3R,5R)-5-(6-amino-9H-purin-9-yl)-4-hydroxy-3-(phosphonooxy)oxolan-2-yl]methoxy}(hydroxy)phosphoryl)oxy](hydroxy)phosphoryl}oxy)-2-hydroxy-N-{2-[(2-{[(3S)-3-hydroxydodecanoyl]sulfanyl}ethyl)-C-hydroxycarbonimidoyl]ethyl}-3,3-dimethylbutanimidic acid	C33H58N7O18P3S	965.277			HMDB0062260	16061157	IJFLXRCJWPKGKJ-BSHUTGDISA-N	Human Metabolome Database
1	8476	3	0.54_998.3103m/z	0.535	998.31					0.4177	[M+CH3OH+H]+	915			PD_C		{[5-(6-amino-9H-purin-9-yl)-4-hydroxy-2-({[hydroxy({[hydroxy(3-hydroxy-3-{[2-({2-[(12-hydroxydodecanoyl)sulfanyl]ethyl}carbamoyl)ethyl]carbamoyl}-2,2-dimethylpropoxy)phosphoryl]oxy})phosphoryl]oxy}methyl)oxolan-3-yl]oxy}phosphonic acid	C33H58N7O18P3S	965.277			HMDB0301003	155489708	ZCRRHZUCLLDPCW-UHFFFAOYSA-N	Human Metabolome Database
1	8476	4	0.54_998.3103m/z	0.535	998.31					0.4177	[M+CH3OH+H]+	915			PD_C		{[5-(6-amino-9H-purin-9-yl)-4-hydroxy-2-({[hydroxy({[hydroxy(3-hydroxy-3-{[2-({2-[(7-hydroxydodecanoyl)sulfanyl]ethyl}carbamoyl)ethyl]carbamoyl}-2,2-dimethylpropoxy)phosphoryl]oxy})phosphoryl]oxy}methyl)oxolan-3-yl]oxy}phosphonic acid	C33H58N7O18P3S	965.277			HMDB0301088		RXEDUSGPUQQZEW-UHFFFAOYSA-N	Human Metabolome Database
1	8476	5	0.54_998.3103m/z	0.535	998.31					0.4177	[M+CH3OH+H]+	915			PD_C		{[5-(6-amino-9H-purin-9-yl)-4-hydroxy-2-({[hydroxy({[hydroxy(3-hydroxy-3-{[2-({2-[(10-hydroxydodecanoyl)sulfanyl]ethyl}carbamoyl)ethyl]carbamoyl}-2,2-dimethylpropoxy)phosphoryl]oxy})phosphoryl]oxy}methyl)oxolan-3-yl]oxy}phosphonic acid	C33H58N7O18P3S	965.277			HMDB0301089		ZEAWQMBQLBLGLL-UHFFFAOYSA-N	Human Metabolome Database
1	8476	6	0.54_998.3103m/z	0.535	998.31					0.4177	[M+CH3OH+H]+	915			PD_C		{[5-(6-amino-9H-purin-9-yl)-4-hydroxy-2-({[hydroxy({[hydroxy(3-hydroxy-3-{[2-({2-[(6-hydroxydodecanoyl)sulfanyl]ethyl}carbamoyl)ethyl]carbamoyl}-2,2-dimethylpropoxy)phosphoryl]oxy})phosphoryl]oxy}methyl)oxolan-3-yl]oxy}phosphonic acid	C33H58N7O18P3S	965.277			HMDB0301090		WHCDTIFFMKBWBI-UHFFFAOYSA-N	Human Metabolome Database
1	8476	7	0.54_998.3103m/z	0.535	998.31					0.4177	[M+CH3OH+H]+	915			PD_C		{[5-(6-amino-9H-purin-9-yl)-4-hydroxy-2-({[hydroxy({[hydroxy(3-hydroxy-3-{[2-({2-[(11-hydroxydodecanoyl)sulfanyl]ethyl}carbamoyl)ethyl]carbamoyl}-2,2-dimethylpropoxy)phosphoryl]oxy})phosphoryl]oxy}methyl)oxolan-3-yl]oxy}phosphonic acid	C33H58N7O18P3S	965.277			HMDB0301091		LIXAVWPCNSUWJN-UHFFFAOYSA-N	Human Metabolome Database
1	8476	8	0.54_998.3103m/z	0.535	998.31					0.4177	[M+CH3OH+H]+	915			PD_C		{[5-(6-amino-9H-purin-9-yl)-4-hydroxy-2-({[hydroxy({[hydroxy(3-hydroxy-3-{[2-({2-[(5-hydroxydodecanoyl)sulfanyl]ethyl}carbamoyl)ethyl]carbamoyl}-2,2-dimethylpropoxy)phosphoryl]oxy})phosphoryl]oxy}methyl)oxolan-3-yl]oxy}phosphonic acid	C33H58N7O18P3S	965.277			HMDB0301092		GTBFIAMPWAVBDP-UHFFFAOYSA-N	Human Metabolome Database
1	8476	9	0.54_998.3103m/z	0.535	998.31					0.4177	[M+CH3OH+H]+	915			PD_C		{[5-(6-amino-9H-purin-9-yl)-4-hydroxy-2-({[hydroxy({[hydroxy(3-hydroxy-3-{[2-({2-[(8-hydroxydodecanoyl)sulfanyl]ethyl}carbamoyl)ethyl]carbamoyl}-2,2-dimethylpropoxy)phosphoryl]oxy})phosphoryl]oxy}methyl)oxolan-3-yl]oxy}phosphonic acid	C33H58N7O18P3S	965.277			HMDB0301093		BYLQVZQXCRQOAB-UHFFFAOYSA-N	Human Metabolome Database
1	8476	10	0.54_998.3103m/z	0.535	998.31					0.4177	[M+CH3OH+H]+	915			PD_C		{[5-(6-amino-9H-purin-9-yl)-4-hydroxy-2-({[hydroxy({[hydroxy(3-hydroxy-3-{[2-({2-[(4-hydroxydodecanoyl)sulfanyl]ethyl}carbamoyl)ethyl]carbamoyl}-2,2-dimethylpropoxy)phosphoryl]oxy})phosphoryl]oxy}methyl)oxolan-3-yl]oxy}phosphonic acid	C33H58N7O18P3S	965.277			HMDB0301094		GOCFHJOBMDBQKM-UHFFFAOYSA-N	Human Metabolome Database
1	8476	11	0.54_998.3103m/z	0.535	998.31					0.4177	[M+CH3OH+H]+	915			PD_C		{[5-(6-amino-9H-purin-9-yl)-4-hydroxy-2-({[hydroxy({[hydroxy(3-hydroxy-3-{[2-({2-[(9-hydroxydodecanoyl)sulfanyl]ethyl}carbamoyl)ethyl]carbamoyl}-2,2-dimethylpropoxy)phosphoryl]oxy})phosphoryl]oxy}methyl)oxolan-3-yl]oxy}phosphonic acid	C33H58N7O18P3S	965.277			HMDB0301095		ROBLHQIFUKETKO-UHFFFAOYSA-N	Human Metabolome Database
1	8496	1	0.54_158.9608m/z	0.535	158.961					0.7429	[M+H-H2O]+	1000			PD_C	1984152	Methylenediphosphonic acid	CH6O6P2	175.964		1984152			MBKDYNNUVRNNRF-UHFFFAOYSA-N	HR_MSMS_NIST 2020 Pos (Part 6)
1	8496	15	0.54_158.9608m/z	0.535	158.961					0.7486	[M+H-H2O]+	1000			PD_C		(phosphonomethyl)phosphonic acid	CH6O6P2	175.964			HMDB0254641	16124	MBKDYNNUVRNNRF-UHFFFAOYSA-N	Human Metabolome Database
1	8517	1	0.54_597.8729m/z	0.535	597.873			✓		2.413	[2M+NH4]+	999			PD_C		4-hydroxy-3-iodo-5-nitrobenzonitrile	C7H3IN2O3	289.919			HMDB0255669	15532	SGKGVABHDAQAJO-UHFFFAOYSA-N	Human Metabolome Database
1	8918	1	0.54_929.4881m/z	0.535	929.488			✓		1.3112	[2M+H]+	931			PD_C	1180252	4-Androsten-17.beta.-ol-3-one glucosiduronate	C25H36O8	464.241		1180252			NIKZPECGCSUSBV-HMAFJQTKSA-N	HR_MSMS_NIST 2020 Pos (Part 1)
1	8918	72	0.54_929.4881m/z	0.535	929.488			✓		1.3112	[2M+H]+	931			PD_C	361432771	5.beta.-Androst-1-en-17.beta.-ol-3-one glucuronide	C25H36O8	464.241		361432771			GZINRGWAIOLDPR-FJHZSEBYSA-N	HR_MSMS_NIST 2020 Pos (Part 3)
1	8935	3	0.54_1014.8136m/z	0.535	1014.81					2.2762	[M+NH4]+	986			PD_C		2-(3-{[2,3-bis(hexadecanoyloxy)propyl]sulfanyl}-2-hexadecanamidopropanamido)-3-hydroxypropanoic acid	C57H108N2O9S	996.778			HMDB0256066	76441699	DEXMLDCINRCPNE-UHFFFAOYSA-N	Human Metabolome Database
1	8946	1	0.54_963.8157m/z	0.535	963.816			✓		0.6455	[M+H-2H2O]+	954			PD_C		(2S)-3-[(13Z)-docos-13-enoyloxy]-2-[(10Z,13Z)-nonadeca-10,13-dienoyloxy]propyl (4Z,7Z,10Z,13Z,16Z,19Z)-docosa-4,7,10,13,16,19-hexaenoate	C66H110O6	998.83			HMDB0051712	131762421	VNPBOUSFGBJKQE-UHDDILLSSA-N	Human Metabolome Database
1	8946	2	0.54_963.8157m/z	0.535	963.816			✓		1.8433	[2M+Na]+	989			PD_C		(1S,2R,5S,10S,11S,14R,15R)-2,15-dimethyl-14-[(2R)-6-methylheptan-2-yl]tetracyclo[8.7.0.0²,⁷.0¹¹,¹⁵]heptadec-7-en-5-yl pentanoate	C32H54O2	470.412		7726-03-6	HMDB0003442	111329	RWTQCZGAMKTBRV-PTHRTHQKSA-N	Human Metabolome Database
1	8946	3	0.54_963.8157m/z	0.535	963.816			✓		1.6427	[M+K]+	962			PD_C		(2R)-1-(octadecanoyloxy)-3-(octadecyloxy)propan-2-yl (7Z,10Z,13Z,16Z)-docosa-7,10,13,16-tetraenoate	C61H112O5	924.851			HMDB0045261	131756265	HLHOFQHIUQLVAE-RHNCSCFFSA-N	Human Metabolome Database
1	8946	4	0.54_963.8157m/z	0.535	963.816			✓		1.6427	[M+K]+	962			PD_C		(2S)-3-(octadecanoyloxy)-2-(octadecyloxy)propyl (7Z,10Z,13Z,16Z)-docosa-7,10,13,16-tetraenoate	C61H112O5	924.851			HMDB0045469	131756470	FCSMYJQXGWBEFO-XNWOAGELSA-N	Human Metabolome Database
1	8946	5	0.54_963.8157m/z	0.535	963.816			✓		1.6427	[M+K]+	962			PD_C		(2R)-1-(icosanoyloxy)-3-(octadecyloxy)propan-2-yl (5Z,8Z,11Z,14Z)-icosa-5,8,11,14-tetraenoate	C61H112O5	924.851			HMDB0045996	131756958	XDOAVAFFHWQIBZ-RFGSMKNJSA-N	Human Metabolome Database
1	8946	6	0.54_963.8157m/z	0.535	963.816			✓		1.6427	[M+K]+	962			PD_C		(2R)-1-(icosanoyloxy)-3-(octadecyloxy)propan-2-yl (8Z,11Z,14Z,17Z)-icosa-8,11,14,17-tetraenoate	C61H112O5	924.851			HMDB0046152	131757101	VWISUFHDQBBLJZ-QHOGBMJCSA-N	Human Metabolome Database
1	8946	7	0.54_963.8157m/z	0.535	963.816			✓		1.6427	[M+K]+	962			PD_C		(2S)-3-(icosanoyloxy)-2-(octadecyloxy)propyl (5Z,8Z,11Z,14Z)-icosa-5,8,11,14-tetraenoate	C61H112O5	924.851			HMDB0046246	131757194	FHLGAKXGDKAPGG-KBFGIVFISA-N	Human Metabolome Database
1	8946	8	0.54_963.8157m/z	0.535	963.816			✓		1.6427	[M+K]+	962			PD_C		(2S)-3-(icosanoyloxy)-2-(octadecyloxy)propyl (8Z,11Z,14Z,17Z)-icosa-8,11,14,17-tetraenoate	C61H112O5	924.851			HMDB0046252	131757200	VVNNBLZFSZUXRC-PNXODHRNSA-N	Human Metabolome Database
1	8946	9	0.54_963.8157m/z	0.535	963.816			✓		1.6427	[M+K]+	962			PD_C		(2R)-2-[(6Z,9Z,12Z,15Z)-octadeca-6,9,12,15-tetraenoyloxy]-3-(octadecyloxy)propyl docosanoate	C61H112O5	924.851			HMDB0046880	131757736	GUBRCOQXLRVIHB-HWDANKEISA-N	Human Metabolome Database
1	8946	10	0.54_963.8157m/z	0.535	963.816			✓		1.6427	[M+K]+	962			PD_C		(2S)-3-[(6Z,9Z,12Z,15Z)-octadeca-6,9,12,15-tetraenoyloxy]-2-(octadecyloxy)propyl docosanoate	C61H112O5	924.851			HMDB0047000	131757844	KSLLVJBDFZEPTB-ZGKFSGSJSA-N	Human Metabolome Database
1	8946	11	0.54_963.8157m/z	0.535	963.816			✓		1.6427	[M+K]+	962			PD_C		(2R)-1-[(11Z)-icos-11-enoyloxy]-3-(octadecyloxy)propan-2-yl (5Z,8Z,11Z)-icosa-5,8,11-trienoate	C61H112O5	924.851			HMDB0050546	131761288	XGZIYXWMBQUNLC-ZIYYXOBBSA-N	Human Metabolome Database
1	8946	12	0.54_963.8157m/z	0.535	963.816			✓		1.6427	[M+K]+	962			PD_C		(2R)-1-[(11Z)-icos-11-enoyloxy]-3-(octadecyloxy)propan-2-yl (8Z,11Z,14Z)-icosa-8,11,14-trienoate	C61H112O5	924.851			HMDB0050660	131761399	HTFUIJABEMQZTB-AMCLOICQSA-N	Human Metabolome Database
1	8946	13	0.54_963.8157m/z	0.535	963.816			✓		1.6427	[M+K]+	962			PD_C		(2S)-3-[(11Z)-icos-11-enoyloxy]-2-(octadecyloxy)propyl (5Z,8Z,11Z)-icosa-5,8,11-trienoate	C61H112O5	924.851			HMDB0050852	131761583	BXABDUMCSIHFIE-DLQGIDGISA-N	Human Metabolome Database
1	8946	14	0.54_963.8157m/z	0.535	963.816			✓		1.6427	[M+K]+	962			PD_C		(2S)-3-[(11Z)-icos-11-enoyloxy]-2-(octadecyloxy)propyl (8Z,11Z,14Z)-icosa-8,11,14-trienoate	C61H112O5	924.851			HMDB0050858	131761589	NYZDQWXRUMWJEF-PJQDDADQSA-N	Human Metabolome Database
1	8946	15	0.54_963.8157m/z	0.535	963.816			✓		1.6427	[M+K]+	962			PD_C		(2R)-2-[(11Z)-icos-11-enoyloxy]-3-(octadecyloxy)propyl (5Z,8Z,11Z)-icosa-5,8,11-trienoate	C61H112O5	924.851			HMDB0051084	131761815	GCRBDMOHZRWTQB-DLQGIDGISA-N	Human Metabolome Database
1	8946	16	0.54_963.8157m/z	0.535	963.816			✓		1.6427	[M+K]+	962			PD_C		(2R)-2-[(6Z,9Z,12Z)-octadeca-6,9,12-trienoyloxy]-3-(octadecyloxy)propyl (13Z)-docos-13-enoate	C61H112O5	924.851			HMDB0051696	131762408	DKJQAINPSUNNDI-ZHZMXFNBSA-N	Human Metabolome Database
1	8946	17	0.54_963.8157m/z	0.535	963.816			✓		1.6427	[M+K]+	962			PD_C		(2R)-2-[(9Z,12Z,15Z)-octadeca-9,12,15-trienoyloxy]-3-(octadecyloxy)propyl (13Z)-docos-13-enoate	C61H112O5	924.851			HMDB0051815	131762513	FTYRINBVXMECCW-NUNGZDAFSA-N	Human Metabolome Database
1	8946	18	0.54_963.8157m/z	0.535	963.816			✓		1.6427	[M+K]+	962			PD_C		(2S)-3-[(6Z,9Z,12Z)-octadeca-6,9,12-trienoyloxy]-2-(octadecyloxy)propyl (13Z)-docos-13-enoate	C61H112O5	924.851			HMDB0051904	131762596	YBMSPSGALOVJLN-WEGMRAKCSA-N	Human Metabolome Database
1	8946	19	0.54_963.8157m/z	0.535	963.816			✓		1.6427	[M+K]+	962			PD_C		(2S)-3-[(9Z,12Z,15Z)-octadeca-9,12,15-trienoyloxy]-2-(octadecyloxy)propyl (13Z)-docos-13-enoate	C61H112O5	924.851			HMDB0051911	131762603	RYXWSTIICMYXLZ-NUNGZDAFSA-N	Human Metabolome Database
1	8946	20	0.54_963.8157m/z	0.535	963.816			✓		1.6427	[M+K]+	962			PD_C		(2R)-1-[(9Z,12Z)-octadeca-9,12-dienoyloxy]-3-(octadecyloxy)propan-2-yl (13Z,16Z)-docosa-13,16-dienoate	C61H112O5	924.851			HMDB0052710	131763363	NFFVNPZNLYTNDK-IFRPMBHZSA-N	Human Metabolome Database
1	8946	21	0.54_963.8157m/z	0.535	963.816			✓		1.6427	[M+K]+	962			PD_C		(2R)-3-[(9Z,12Z)-octadeca-9,12-dienoyloxy]-2-(octadecyloxy)propyl (13Z,16Z)-docosa-13,16-dienoate	C61H112O5	924.851			HMDB0052836	131763487	SCCCMTCYXQXNLK-KFPLGILTSA-N	Human Metabolome Database
1	8946	22	0.54_963.8157m/z	0.535	963.816			✓		1.6427	[M+K]+	962			PD_C		(2R)-1-[(6Z,9Z,12Z)-octadeca-6,9,12-trienoyloxy]-3-(octadecyloxy)propan-2-yl (13Z)-docos-13-enoate	C61H112O5	924.851			HMDB0053040	131763691	NVZVXKRDHFHVPS-WEGMRAKCSA-N	Human Metabolome Database
1	8946	23	0.54_963.8157m/z	0.535	963.816			✓		1.6427	[M+K]+	962			PD_C		(2R)-1-[(11Z,14Z)-icosa-11,14-dienoyloxy]-3-(octadecyloxy)propan-2-yl (11Z,14Z)-icosa-11,14-dienoate	C61H112O5	924.851			HMDB0053497	131764140	PFTGNQCYADESFM-FVCLJNECSA-N	Human Metabolome Database
1	8946	24	0.54_963.8157m/z	0.535	963.816			✓		1.6427	[M+K]+	962			PD_C		3-[(11Z,14Z)-icosa-11,14-dienoyloxy]-2-(octadecyloxy)propyl (11Z,14Z)-icosa-11,14-dienoate	C61H112O5	924.851			HMDB0053641	131764281	HMPAWVATDNDSKT-XEUHHCTMSA-N	Human Metabolome Database
1	8946	25	0.54_963.8157m/z	0.535	963.816			✓		1.6427	[M+K]+	962			PD_C		(2R)-2-[(11Z)-icos-11-enoyloxy]-3-(octadecyloxy)propyl (8Z,11Z,14Z)-icosa-8,11,14-trienoate	C61H112O5	924.851			HMDB0053796	131764432	XWCJBYCREBJYKA-PJQDDADQSA-N	Human Metabolome Database
1	8946	26	0.54_963.8157m/z	0.535	963.816			✓		1.6427	[M+K]+	962			PD_C		(2R)-2-(icosanoyloxy)-3-(octadecyloxy)propyl (5Z,8Z,11Z,14Z)-icosa-5,8,11,14-tetraenoate	C61H112O5	924.851			HMDB0054066	131764685	XROVXJWVFZVSEH-KBFGIVFISA-N	Human Metabolome Database
1	8946	27	0.54_963.8157m/z	0.535	963.816			✓		1.6427	[M+K]+	962			PD_C		(2R)-2-[(9Z,12Z)-octadeca-9,12-dienoyloxy]-3-(octadecyloxy)propyl (13Z,16Z)-docosa-13,16-dienoate	C61H112O5	924.851			HMDB0054500	131765088	TYXIHILEHYUILL-IFRPMBHZSA-N	Human Metabolome Database
1	8946	28	0.54_963.8157m/z	0.535	963.816			✓		1.6427	[M+K]+	962			PD_C		(2R)-2-(octadecanoyloxy)-3-(octadecyloxy)propyl (7Z,10Z,13Z,16Z)-docosa-7,10,13,16-tetraenoate	C61H112O5	924.851			HMDB0054675	131765247	DUQASBXYPRNVES-BSBVFOQZSA-N	Human Metabolome Database
1	8946	29	0.54_963.8157m/z	0.535	963.816			✓		1.6427	[M+K]+	962			PD_C		(2R)-1-[(9Z,12Z,15Z)-octadeca-9,12,15-trienoyloxy]-3-(octadecyloxy)propan-2-yl (13Z)-docos-13-enoate	C61H112O5	924.851			HMDB0055245	131765778	WVDRXDBKAJIUGG-NUNGZDAFSA-N	Human Metabolome Database
1	8946	30	0.54_963.8157m/z	0.535	963.816			✓		1.6427	[M+K]+	962			PD_C		(2R)-1-[(6Z,9Z,12Z,15Z)-octadeca-6,9,12,15-tetraenoyloxy]-3-(octadecyloxy)propan-2-yl docosanoate	C61H112O5	924.851			HMDB0055392	131765913	YOIYDGJMKJEXTG-ZGKFSGSJSA-N	Human Metabolome Database
1	8946	31	0.54_963.8157m/z	0.535	963.816			✓		1.6427	[M+K]+	962			PD_C		(2R)-2-(icosanoyloxy)-3-(octadecyloxy)propyl (8Z,11Z,14Z,17Z)-icosa-8,11,14,17-tetraenoate	C61H112O5	924.851			HMDB0055560	131766080	AHWAAIWRGKZIQL-PNXODHRNSA-N	Human Metabolome Database
1	9100	5	0.54_393.0823m/z	0.535	393.082			✓		2.3306	[M+Na]+	984			PD_C	541026	Decamethylcyclopentasiloxane	C10H30O5Si5	370.094		541026			XMSXQFUHVRWGNA-UHFFFAOYSA-N	HR_MSMS_NIST 2020 Pos (Part 1)
1	9100	6	0.54_393.0823m/z	0.535	393.082			✓		0.3985	[M+NH4]+	999			PD_C	919741289	[2-(2-Oxo-2-{[2-(trifluoromethyl)phenyl]amino}ethoxy)phenyl]phosphonic acid	C15H13F3NO5P	375.048		919741289			GAFDGQORYPFURN-UHFFFAOYSA-N	HR_MSMS_NIST 2020 Pos (Part 10)
1	9100	11	0.54_393.0823m/z	0.535	393.082			✓		0.0708	[M+NH4]+	962			PD_C		methyl 2-(4-{[3-chloro-5-(trifluoromethyl)pyridin-2-yl]oxy}phenoxy)propanoate	C16H13ClF3NO4	375.048			HMDB0253046	50896	MFSWTRQUCLNFOM-UHFFFAOYSA-N	Human Metabolome Database
1	9100	12	0.54_393.0823m/z	0.535	393.082			✓		0.0708	[M+NH4]+	962			PD_C	DTXSID6024123	Haloxyfop-methyl	C16H13ClF3NO4	375.048						ToxCast
1	9100	13	0.54_393.0823m/z	0.535	393.082			✓		0.0708	[M+NH4]+	962			PD_C	DTXSID8058249	Haloxyfop-P-methyl	C16H13ClF3NO4	375.048						ToxCast
1	9100	14	0.54_393.0823m/z	0.535	393.082			✓		0.0734	[M+NH4]+	962			PD_C	69806402	Haloxyfop-methyl	C16H13ClF3NO4	375.048		69806402			MFSWTRQUCLNFOM-UHFFFAOYSA-N	HR_MSMS_NIST 2020 Pos (Part 4)
1	9100	50	0.54_393.0823m/z	0.535	393.082			✓		0.2484	[M+2Na-H]+	992			PD_C		19-ethyl-19-hydroxy-17-oxa-3,13-diazapentacyclo[11.8.0.0²,¹¹.0⁴,⁹.0¹⁵,²⁰]henicosa-1(21),2(11),3,5,7,9,15(20)-heptaene-14,18-dione	C20H16N2O4	348.111			HMDB0245602	2538	VSJKWCGYPAHWDS-UHFFFAOYSA-N	Human Metabolome Database
1	9100	98	0.54_393.0823m/z	0.535	393.082			✓		0.3985	[M+NH4]+	999			PD_C	919728157	[2-(2-Oxo-2-{[3-(trifluoromethyl)phenyl]amino}ethoxy)phenyl]phosphonic acid	C15H13F3NO5P	375.048		919728157			DQWLOEBUOMVYPR-UHFFFAOYSA-N	HR_MSMS_NIST 2020 Pos (Part 11)
1	9132	1	0.54_930.3225m/z	0.535	930.322					2.1744	[2M+NH4]+	960			PD_C		2-ethoxy-1-{[2'-(5-oxo-2,5-dihydro-1,2,4-oxadiazol-3-yl)-[1,1'-biphenyl]-4-yl]methyl}-1H-1,3-benzodiazole-7-carboxylic acid	C25H20N4O5	456.143			HMDB0248802		KGSXMPPBFPAXLY-UHFFFAOYSA-N	Human Metabolome Database
1	9132	2	0.54_930.3225m/z	0.535	930.322					2.9313	[M+H-2H2O]+	917			PD_C		(2R,4S,5R,6R)-2-{[(2R,3S,4R,5R)-4-{[(2R,3R,4S,5S,6R)-4-{[(2S,4S,5R,6R)-2-carboxy-5-acetamido-4-hydroxy-6-[(1R,2R)-1,2,3-trihydroxypropyl]oxan-2-yl]oxy}-3,5-dihydroxy-6-(hydroxymethyl)oxan-2-yl]oxy}-5-acetamido-2,3-dihydroxy-6-oxohexyl]oxy}-5-acetamido-4-hydroxy-6-[(1R,2R)-1,2,3-trihydroxypropyl]oxane-2-carboxylic acid	C36H59N3O27	965.334		71764-07-3	HMDB0006588	126334	SKJCZIMWAATHMG-CZYIXMLQSA-N	Human Metabolome Database
1	9132	3	0.54_930.3225m/z	0.535	930.322					3.3799	[M+Na]+	912			PD_C	0	1-((1-Octanoyl-N'-biotinoyl-1,6-diaminohexane-2R-octanoyl)phosphatidyl)inositol-1-phosphate	C35H63N3O18P2S	907.33					ISABAHOXJQMRQU-KHOZVPRVSA-N	HR_MSMS_NIST 2020 Pos (Part 3)
1	9826	1	0.54_849.5417m/z	0.535	849.542					2.001	[M+H-NH3]+	989			PD_C		[2-(dimethylamino)ethoxy]({2-[(4Z,7Z,10Z,13Z,16Z,19Z)-docosa-4,7,10,13,16,19-hexaenoyloxy]-3-[(4Z,7Z,10Z,13Z,16Z)-docosa-4,7,10,13,16-pentaenoyloxy]propoxy})phosphinic acid	C51H80NO8P	865.562			HMDB0114546	131821653	FIHUSQPJLZPMRK-XJTOTAQUSA-N	Human Metabolome Database
1	9826	2	0.54_849.5417m/z	0.535	849.542					2.001	[M+H-NH3]+	989			PD_C		[2-(dimethylamino)ethoxy]({3-[(4Z,7Z,10Z,13Z,16Z,19Z)-docosa-4,7,10,13,16,19-hexaenoyloxy]-2-[(4Z,7Z,10Z,13Z,16Z)-docosa-4,7,10,13,16-pentaenoyloxy]propoxy})phosphinic acid	C51H80NO8P	865.562			HMDB0114599	131821706	YNKWRMQRVGEWQA-ACDJIMBRSA-N	Human Metabolome Database
1	9826	3	0.54_849.5417m/z	0.535	849.542					2.001	[M+H-NH3]+	989			PD_C		[2-(dimethylamino)ethoxy]({3-[(4Z,7Z,10Z,13Z,16Z,19Z)-docosa-4,7,10,13,16,19-hexaenoyloxy]-2-[(7Z,10Z,13Z,16Z,19Z)-docosa-7,10,13,16,19-pentaenoyloxy]propoxy})phosphinic acid	C51H80NO8P	865.562			HMDB0114600	131821707	HTJATRPPPBQQTN-LNJONJLYSA-N	Human Metabolome Database
1	9826	4	0.54_849.5417m/z	0.535	849.542					2.001	[M+H-NH3]+	989			PD_C		[2-(dimethylamino)ethoxy]({2-[(4Z,7Z,10Z,13Z,16Z,19Z)-docosa-4,7,10,13,16,19-hexaenoyloxy]-3-[(7Z,10Z,13Z,16Z,19Z)-docosa-7,10,13,16,19-pentaenoyloxy]propoxy})phosphinic acid	C51H80NO8P	865.562			HMDB0116721	131823350	FPHOJMWASLKCBW-ITXZAKTCSA-N	Human Metabolome Database
1	9826	5	0.54_849.5417m/z	0.535	849.542					3.4744	[M+NH4]+	993			PD_C		(2S)-2-amino-3-({[(2R)-2-[(4Z,7Z,10Z,13Z,16Z)-docosa-4,7,10,13,16-pentaenoyloxy]-3-[(6Z,9Z,12Z)-octadeca-6,9,12-trienoyloxy]propoxy](hydroxy)phosphoryl}oxy)propanoic acid	C46H74NO10P	831.505			HMDB0112464	131819782	XQOAESLYIIGKDT-OAHOCIBASA-N	Human Metabolome Database
1	9826	6	0.54_849.5417m/z	0.535	849.542					3.4744	[M+NH4]+	993			PD_C		(2S)-2-amino-3-({[(2R)-2-[(4Z,7Z,10Z,13Z,16Z)-docosa-4,7,10,13,16-pentaenoyloxy]-3-[(9Z,12Z,15Z)-octadeca-9,12,15-trienoyloxy]propoxy](hydroxy)phosphoryl}oxy)propanoic acid	C46H74NO10P	831.505			HMDB0112481	131819789	WBOMNKKUNRVMTG-SFUGSLSPSA-N	Human Metabolome Database
1	9826	7	0.54_849.5417m/z	0.535	849.542					3.4744	[M+NH4]+	993			PD_C		(2S)-2-amino-3-({[(2R)-2-[(7Z,10Z,13Z,16Z,19Z)-docosa-7,10,13,16,19-pentaenoyloxy]-3-[(9Z,12Z,15Z)-octadeca-9,12,15-trienoyloxy]propoxy](hydroxy)phosphoryl}oxy)propanoic acid	C46H74NO10P	831.505			HMDB0112482	131819790	QVBPGEQJHXYWPY-VQHZQNGVSA-N	Human Metabolome Database
1	9826	8	0.54_849.5417m/z	0.535	849.542					3.4744	[M+NH4]+	993			PD_C		(2S)-2-amino-3-({[(2R)-2-[(7Z,10Z,13Z,16Z)-docosa-7,10,13,16-tetraenoyloxy]-3-[(6Z,9Z,12Z,15Z)-octadeca-6,9,12,15-tetraenoyloxy]propoxy](hydroxy)phosphoryl}oxy)propanoic acid	C46H74NO10P	831.505			HMDB0112506	52925564	JMNUGZOCGHFAKL-QHQMBHQZSA-N	Human Metabolome Database
1	9826	9	0.54_849.5417m/z	0.535	849.542					3.4744	[M+NH4]+	993			PD_C		(2S)-2-amino-3-({hydroxy[(2R)-2-[(5Z,8Z,11Z,14Z,17Z)-icosa-5,8,11,14,17-pentaenoyloxy]-3-[(5Z,8Z,11Z)-icosa-5,8,11-trienoyloxy]propoxy]phosphoryl}oxy)propanoic acid	C46H74NO10P	831.505			HMDB0112612	131819841	SVAUWXMHVQFYPU-ADRZLAIQSA-N	Human Metabolome Database
1	9826	10	0.54_849.5417m/z	0.535	849.542					3.4744	[M+NH4]+	993			PD_C		(2S)-2-amino-3-({hydroxy[(2R)-3-[(5Z,8Z,11Z,14Z)-icosa-5,8,11,14-tetraenoyloxy]-2-[(8Z,11Z,14Z,17Z)-icosa-8,11,14,17-tetraenoyloxy]propoxy]phosphoryl}oxy)propanoic acid	C46H74NO10P	831.505			HMDB0112644	131819859	DEZJGMDFTNSPGN-XBHPRNNISA-N	Human Metabolome Database
1	9826	11	0.54_849.5417m/z	0.535	849.542					3.4744	[M+NH4]+	993			PD_C		(2S)-2-amino-3-({hydroxy[(2R)-2-[(5Z,8Z,11Z,14Z)-icosa-5,8,11,14-tetraenoyloxy]-3-[(8Z,11Z,14Z,17Z)-icosa-8,11,14,17-tetraenoyloxy]propoxy]phosphoryl}oxy)propanoic acid	C46H74NO10P	831.505			HMDB0112670	131819881	BGFMOTYPQQSYNO-SDONVVDLSA-N	Human Metabolome Database
1	9826	12	0.54_849.5417m/z	0.535	849.542					3.4744	[M+NH4]+	993			PD_C		(2S)-2-amino-3-({[(2R)-2,3-bis[(8Z,11Z,14Z,17Z)-icosa-8,11,14,17-tetraenoyloxy]propoxy](hydroxy)phosphoryl}oxy)propanoic acid	C46H74NO10P	831.505			HMDB0112671	131819882	PIDWUQSPJUEUOW-RKBFJRJHSA-N	Human Metabolome Database
1	9826	13	0.54_849.5417m/z	0.535	849.542					3.4744	[M+NH4]+	993			PD_C		(2S)-2-amino-3-({hydroxy[(2R)-3-[(5Z,8Z,11Z,14Z,17Z)-icosa-5,8,11,14,17-pentaenoyloxy]-2-[(5Z,8Z,11Z)-icosa-5,8,11-trienoyloxy]propoxy]phosphoryl}oxy)propanoic acid	C46H74NO10P	831.505			HMDB0112693	131819891	JEUUUCQEGQOQEW-UEDNIADPSA-N	Human Metabolome Database
1	9826	14	0.54_849.5417m/z	0.535	849.542					3.4744	[M+NH4]+	993			PD_C		(2S)-2-amino-3-({hydroxy[(2R)-3-[(5Z,8Z,11Z,14Z,17Z)-icosa-5,8,11,14,17-pentaenoyloxy]-2-[(8Z,11Z,14Z)-icosa-8,11,14-trienoyloxy]propoxy]phosphoryl}oxy)propanoic acid	C46H74NO10P	831.505			HMDB0112694	52925779	UTWKNLLNAXNHQZ-XRTWLMOFSA-N	Human Metabolome Database
1	9826	15	0.54_849.5417m/z	0.535	849.542					3.4744	[M+NH4]+	993			PD_C		(2S)-2-amino-3-({[(2R)-3-[(7Z,10Z,13Z,16Z)-docosa-7,10,13,16-tetraenoyloxy]-2-[(6Z,9Z,12Z,15Z)-octadeca-6,9,12,15-tetraenoyloxy]propoxy](hydroxy)phosphoryl}oxy)propanoic acid	C46H74NO10P	831.505			HMDB0112799		AZDQMSOBBOSMAG-CUZBFJQDSA-N	Human Metabolome Database
1	9826	16	0.54_849.5417m/z	0.535	849.542					3.4744	[M+NH4]+	993			PD_C		(2S)-2-amino-3-({[(2R)-3-[(4Z,7Z,10Z,13Z,16Z)-docosa-4,7,10,13,16-pentaenoyloxy]-2-[(6Z,9Z,12Z)-octadeca-6,9,12-trienoyloxy]propoxy](hydroxy)phosphoryl}oxy)propanoic acid	C46H74NO10P	831.505			HMDB0112823	131819954	PNHNIPXJQACHSN-MZZGFJHHSA-N	Human Metabolome Database
1	9826	17	0.54_849.5417m/z	0.535	849.542					3.4744	[M+NH4]+	993			PD_C		(2S)-2-amino-3-({[(2R)-3-[(4Z,7Z,10Z,13Z,16Z)-docosa-4,7,10,13,16-pentaenoyloxy]-2-[(9Z,12Z,15Z)-octadeca-9,12,15-trienoyloxy]propoxy](hydroxy)phosphoryl}oxy)propanoic acid	C46H74NO10P	831.505			HMDB0112824	131819955	SOGFXTCYBAVWOB-ABTIJFBUSA-N	Human Metabolome Database
1	9826	18	0.54_849.5417m/z	0.535	849.542					3.4744	[M+NH4]+	993			PD_C		(2S)-2-amino-3-({[(2R)-3-[(7Z,10Z,13Z,16Z,19Z)-docosa-7,10,13,16,19-pentaenoyloxy]-2-[(9Z,12Z,15Z)-octadeca-9,12,15-trienoyloxy]propoxy](hydroxy)phosphoryl}oxy)propanoic acid	C46H74NO10P	831.505			HMDB0112848	131819979	UMIUWUJPFLJDFK-OTSCBRHYSA-N	Human Metabolome Database
1	9826	19	0.54_849.5417m/z	0.535	849.542					3.4744	[M+NH4]+	993			PD_C		(2S)-2-amino-3-({[(2R)-2-[(7Z,10Z,13Z,16Z,19Z)-docosa-7,10,13,16,19-pentaenoyloxy]-3-[(6Z,9Z,12Z)-octadeca-6,9,12-trienoyloxy]propoxy](hydroxy)phosphoryl}oxy)propanoic acid	C46H74NO10P	831.505			HMDB0116756	131823380	ZPYXLJFFJHEWLG-FSFGXSIJSA-N	Human Metabolome Database
1	9826	20	0.54_849.5417m/z	0.535	849.542					3.4744	[M+NH4]+	993			PD_C		(2S)-2-amino-3-({hydroxy[(2R)-2-[(5Z,8Z,11Z,14Z,17Z)-icosa-5,8,11,14,17-pentaenoyloxy]-3-[(8Z,11Z,14Z)-icosa-8,11,14-trienoyloxy]propoxy]phosphoryl}oxy)propanoic acid	C46H74NO10P	831.505			HMDB0116767	52925723	BFRMPMXNCIRWLN-SNIDHGALSA-N	Human Metabolome Database
1	9826	21	0.54_849.5417m/z	0.535	849.542					3.4744	[M+NH4]+	993			PD_C		(2S)-2-amino-3-({[(2R)-3-[(7Z,10Z,13Z,16Z,19Z)-docosa-7,10,13,16,19-pentaenoyloxy]-2-[(6Z,9Z,12Z)-octadeca-6,9,12-trienoyloxy]propoxy](hydroxy)phosphoryl}oxy)propanoic acid	C46H74NO10P	831.505			HMDB0116788	131823399	KMAULVUANKGKJY-XVFOLITPSA-N	Human Metabolome Database
1	9826	22	0.54_849.5417m/z	0.535	849.542					3.4744	[M+NH4]+	993			PD_C		(2-{[(2R)-2-{[(5Z)-7-[(1S,5R)-5-[(1E,3S)-3-hydroxyoct-1-en-1-yl]-4-oxocyclopent-2-en-1-yl]hept-5-enoyl]oxy}-3-[(6Z,9Z,12Z,15Z)-octadeca-6,9,12,15-tetraenoyloxy]propyl phosphono]oxy}ethyl)trimethylazanium	C46H74NO10P	831.505			HMDB0286862		BHMHHDQELIPFDA-RVIHVPIZSA-N	Human Metabolome Database
1	9826	23	0.54_849.5417m/z	0.535	849.542					3.4744	[M+NH4]+	993			PD_C		(2-{[(2R)-3-{[(5Z)-7-[(1S,5R)-5-[(1E,3S)-3-hydroxyoct-1-en-1-yl]-4-oxocyclopent-2-en-1-yl]hept-5-enoyl]oxy}-2-[(6Z,9Z,12Z,15Z)-octadeca-6,9,12,15-tetraenoyloxy]propyl phosphono]oxy}ethyl)trimethylazanium	C46H74NO10P	831.505			HMDB0286863		ZESMVSOPKOSELQ-RVIHVPIZSA-N	Human Metabolome Database
1	9826	24	0.54_849.5417m/z	0.535	849.542					3.4756	[M+NH4]+	993			PD_C		(2S)-2-amino-3-({[(2R)-2-[(4Z,7Z,10Z,13Z,16Z,19Z)-docosa-4,7,10,13,16,19-hexaenoyloxy]-3-[(9Z,12Z)-octadeca-9,12-dienoyloxy]propoxy](hydroxy)phosphoryl}oxy)propanoic acid	C46H74NO10P	831.505			HMDB0012406	52926085	UKKRKBLKOFZCGO-NJNSWFATSA-N	Human Metabolome Database
1	9826	25	0.54_849.5417m/z	0.535	849.542					3.4756	[M+NH4]+	993			PD_C		(2S)-2-amino-3-({[(2R)-2,3-bis[(5Z,8Z,11Z,14Z)-icosa-5,8,11,14-tetraenoyloxy]propoxy](hydroxy)phosphoryl}oxy)propanoic acid	C46H74NO10P	831.505			HMDB0012438	46891810	UCOKPDJELMQSGF-LVOHFYTISA-N	Human Metabolome Database
1	9826	26	0.54_849.5417m/z	0.535	849.542					3.4756	[M+NH4]+	993			PD_C		(2S)-2-amino-3-({[(2R)-3-[(4Z,7Z,10Z,13Z,16Z,19Z)-docosa-4,7,10,13,16,19-hexaenoyloxy]-2-[(9Z,12Z)-octadeca-9,12-dienoyloxy]propoxy](hydroxy)phosphoryl}oxy)propanoic acid	C46H74NO10P	831.505			HMDB0012446	52925939	VVERZAZYIVOOPX-JCXXYJEVSA-N	Human Metabolome Database
1	9826	27	0.54_849.5417m/z	0.535	849.542					4.4956	[M+2Na-H]+	991			PD_C		[(2R)-3-[(5Z,8Z,11Z,14Z,17Z)-icosa-5,8,11,14,17-pentaenoyloxy]-2-[(15Z)-tetracos-15-enoyloxy]propoxy]phosphonic acid	C47H81O8P	804.567			HMDB0115223	131822053	YYGHZRDPRKSRSR-YAQCGFTGSA-N	Human Metabolome Database
1	9826	28	0.54_849.5417m/z	0.535	849.542					4.4956	[M+2Na-H]+	991			PD_C		[(2R)-2-[(4Z,7Z,10Z,13Z,16Z,19Z)-docosa-4,7,10,13,16,19-hexaenoyloxy]-3-(docosanoyloxy)propoxy]phosphonic acid	C47H81O8P	804.567			HMDB0115266	52928636	APVRUZYAJBXSFA-RWEKDQPZSA-N	Human Metabolome Database
1	9826	29	0.54_849.5417m/z	0.535	849.542					4.4956	[M+2Na-H]+	991			PD_C		[(2R)-3-[(13Z)-docos-13-enoyloxy]-2-[(4Z,7Z,10Z,13Z,16Z)-docosa-4,7,10,13,16-pentaenoyloxy]propoxy]phosphonic acid	C47H81O8P	804.567			HMDB0115291	131822085	NOKHYIVMOMMGMU-IEEAULETSA-N	Human Metabolome Database
1	9826	30	0.54_849.5417m/z	0.535	849.542					4.4956	[M+2Na-H]+	991			PD_C		[(2R)-3-[(13Z)-docos-13-enoyloxy]-2-[(7Z,10Z,13Z,16Z,19Z)-docosa-7,10,13,16,19-pentaenoyloxy]propoxy]phosphonic acid	C47H81O8P	804.567			HMDB0115292	131822086	BBHDWZLVJHSFEZ-POLLUISMSA-N	Human Metabolome Database
1	9826	31	0.54_849.5417m/z	0.535	849.542					4.4956	[M+2Na-H]+	991			PD_C		[(2R)-3-[(13Z,16Z)-docosa-13,16-dienoyloxy]-2-[(7Z,10Z,13Z,16Z)-docosa-7,10,13,16-tetraenoyloxy]propoxy]phosphonic acid	C47H81O8P	804.567			HMDB0115317	52929377	ONLJGKPEGHPWKT-YZRPUQOKSA-N	Human Metabolome Database
1	9826	32	0.54_849.5417m/z	0.535	849.542					4.4956	[M+2Na-H]+	991			PD_C		[(2R)-2-[(13Z,16Z)-docosa-13,16-dienoyloxy]-3-[(7Z,10Z,13Z,16Z)-docosa-7,10,13,16-tetraenoyloxy]propoxy]phosphonic acid	C47H81O8P	804.567			HMDB0115342	52929407	SJWUFSVOUDHLHF-XOKLAVJYSA-N	Human Metabolome Database
1	9826	33	0.54_849.5417m/z	0.535	849.542					4.4956	[M+2Na-H]+	991			PD_C		[(2R)-2-[(13Z)-docos-13-enoyloxy]-3-[(4Z,7Z,10Z,13Z,16Z)-docosa-4,7,10,13,16-pentaenoyloxy]propoxy]phosphonic acid	C47H81O8P	804.567			HMDB0115368	131822125	OGBVNEMIJXSQKJ-CNWUXYNKSA-N	Human Metabolome Database
1	9826	34	0.54_849.5417m/z	0.535	849.542					4.4956	[M+2Na-H]+	991			PD_C		[(2R)-2-[(13Z)-docos-13-enoyloxy]-3-[(7Z,10Z,13Z,16Z,19Z)-docosa-7,10,13,16,19-pentaenoyloxy]propoxy]phosphonic acid	C47H81O8P	804.567			HMDB0115393	131822150	DMNZVYHJOLYQHJ-CUWNWNETSA-N	Human Metabolome Database
1	9826	35	0.54_849.5417m/z	0.535	849.542					4.4956	[M+2Na-H]+	991			PD_C		[(2R)-3-[(4Z,7Z,10Z,13Z,16Z,19Z)-docosa-4,7,10,13,16,19-hexaenoyloxy]-2-(docosanoyloxy)propoxy]phosphonic acid	C47H81O8P	804.567			HMDB0115419	52929434	MOLMIQOPLCIYFZ-ZMJIKKQJSA-N	Human Metabolome Database
1	9826	36	0.54_849.5417m/z	0.535	849.542					4.4956	[M+2Na-H]+	991			PD_C		[(2R)-2-[(5Z,8Z,11Z,14Z,17Z)-icosa-5,8,11,14,17-pentaenoyloxy]-3-[(15Z)-tetracos-15-enoyloxy]propoxy]phosphonic acid	C47H81O8P	804.567			HMDB0115472	131822209	JTHZEIOBROERGC-KKECLNLYSA-N	Human Metabolome Database
1	10279	1	0.54_521.8975m/z	0.535	521.898					4.4364	[M+H-NH3]+	988			PD_C		2-{4-[4-hydroxy-3-(propan-2-yl)phenoxy]-3,5-diiodophenyl}acetic acid	C17H16I2O4	537.914			HMDB0246055	198621	KSZBMSJSJFZGRF-UHFFFAOYSA-N	Human Metabolome Database
1	10464	1	0.54_600.8818m/z	0.535	600.882			✓		2.0596	[M+H+Na]2+	996			PD_C		{[(2R,3R,5R)-5-(4-amino-2-oxo-1,2-dihydropyrimidin-1-yl)-3,4-dihydroxyoxolan-2-yl]methoxy}({[(2R)-2,3-bis[(22-methyltricosanoyl)oxy]propoxy](hydroxy)phosphoryl}oxy)phosphinic acid	C60H113N3O15P2	1177.76			HMDB0116365	131823021	ZYGRRLWMPSXTOQ-SDRJCHSQSA-N	Human Metabolome Database
1	10469	19	0.54_395.0381m/z	0.535	395.038			✓		1.5553	[M+K]+	992			PD_C		(2S,3S,4S,5R,6S)-6-{5-[(1E)-2-carboxyeth-1-en-1-yl]-2-hydroxyphenoxy}-3,4,5-trihydroxyoxane-2-carboxylic acid	C15H16O10	356.074			HMDB0041705	25171992	BSOMSDFTZKNUHY-ZYZFHZPYSA-N	Human Metabolome Database
1	10469	20	0.54_395.0381m/z	0.535	395.038			✓		1.5553	[M+K]+	992			PD_C		(2S,3S,4S,5R,6S)-6-{4-[(1E)-2-carboxyeth-1-en-1-yl]-2-hydroxyphenoxy}-3,4,5-trihydroxyoxane-2-carboxylic acid	C15H16O10	356.074			HMDB0041707	25171780	LTGOIJNQWZWJRF-ZYZFHZPYSA-N	Human Metabolome Database
1	10469	21	0.54_395.0381m/z	0.535	395.038			✓		1.5553	[M+K]+	992			PD_C		(2S,3S,4S,5R,6S)-6-{[(2E)-3-(3,4-dihydroxyphenyl)prop-2-enoyl]oxy}-3,4,5-trihydroxyoxane-2-carboxylic acid	C15H16O10	356.074			HMDB0041709	131753189	VMGJMCCDXJNCOK-ZYZFHZPYSA-N	Human Metabolome Database
1	10469	22	0.54_395.0381m/z	0.535	395.038			✓		1.5553	[M+K]+	992			PD_C		(2R,4R,6R)-6-{3-[(1E)-2-carboxyeth-1-en-1-yl]-5-hydroxyphenoxy}-3,4,5-trihydroxyoxane-2-carboxylic acid	C15H16O10	356.074			HMDB0240448		YIAFSKCUHLQEAH-MEPLRXLMSA-N	Human Metabolome Database
1	10469	23	0.54_395.0381m/z	0.535	395.038			✓		3.7378	[2M+H]+	997			PD_C	124043727	Benzofuran-2-sulfonamide	C8H7NO3S	197.015		124043727			PBECZJTWMSIKFE-UHFFFAOYSA-N	HR_MSMS_NIST 2020 Pos (Part 9)
1	10469	67	0.54_395.0381m/z	0.535	395.038			✓		3.7378	[2M+H]+	997			PD_C	DTXSID1027558	4-Methylbenzenesulfonyl isocyanate	C8H7NO3S	197.015						ToxCast
1	10469	68	0.54_395.0381m/z	0.535	395.038			✓		2.0664	[M+Na]+	988			PD_C		2-[(2Z)-3-hydroxy-5-oxo-4-(3,4,5-trihydroxyphenyl)-2,5-dihydrofuran-2-ylidene]-2-(4-hydroxyphenyl)acetic acid	C18H12O9	372.048		25328-77-2	HMDB0033542	131751453	XLCYRDAATIMMJG-SSZFMOIBSA-N	Human Metabolome Database
1	10469	69	0.54_395.0381m/z	0.535	395.038			✓		2.0664	[M+Na]+	988			PD_C		4-(3,5-dihydroxyphenoxy)oxanthrene-1,3,6,8-tetrol	C18H12O9	372.048			HMDB0251692	145937	PCZZRBGISTUIOA-UHFFFAOYSA-N	Human Metabolome Database
1	10671	1	0.54_861.5006m/z	0.535	861.501			✓		0.264	[2M+H]+	943			PD_C		(2S,3aR,7aS)-1-[(2S)-2-{[(2S)-1-ethoxy-1-oxo-4-phenylbutan-2-yl]amino}propanoyl]-octahydro-1H-indole-2-carboxylic acid	C24H34N2O5	430.247		87679-37-6	HMDB0014660	5484727	VXFJYXUZANRPDJ-WTNASJBWSA-N	Human Metabolome Database
1	10671	2	0.54_861.5006m/z	0.535	861.501			✓		0.264	[2M+H]+	943			PD_C		1-{2-[(1-ethoxy-1-oxo-4-phenylbutan-2-yl)amino]propanoyl}-octahydro-1H-indole-2-carboxylic acid	C24H34N2O5	430.247			HMDB0253467	5525	VXFJYXUZANRPDJ-UHFFFAOYSA-N	Human Metabolome Database
1	10671	3	0.54_861.5006m/z	0.535	861.501			✓		1.3523	[M+2Na-H]+	993			PD_C		[(2R)-3-[(13Z,16Z)-docosa-13,16-dienoyloxy]-2-{[(5Z,7Z,10Z,13Z,16Z,19Z)-4-hydroxydocosa-5,7,10,13,16,19-hexaenoyl]oxy}propoxy]phosphonic acid	C47H77O9P	816.53			HMDB0265834		ZEXAQKLJMPGQPU-DQEIULFYSA-N	Human Metabolome Database
1	10671	4	0.54_861.5006m/z	0.535	861.501			✓		1.3523	[M+2Na-H]+	993			PD_C		[(2R)-2-[(13Z,16Z)-docosa-13,16-dienoyloxy]-3-{[(5Z,7Z,10Z,13Z,16Z,19Z)-4-hydroxydocosa-5,7,10,13,16,19-hexaenoyl]oxy}propoxy]phosphonic acid	C47H77O9P	816.53			HMDB0265835		BZQRWVRMMYRNLF-DQEIULFYSA-N	Human Metabolome Database
1	10671	5	0.54_861.5006m/z	0.535	861.501			✓		1.3523	[M+2Na-H]+	993			PD_C		[(2R)-3-[(13Z,16Z)-docosa-13,16-dienoyloxy]-2-{[(4Z,8Z,10Z,13Z,16Z,19Z)-7-hydroxydocosa-4,8,10,13,16,19-hexaenoyl]oxy}propoxy]phosphonic acid	C47H77O9P	816.53			HMDB0265836		RAJWQYHRROQMJD-QDWHXDQQSA-N	Human Metabolome Database
1	10671	6	0.54_861.5006m/z	0.535	861.501			✓		1.3523	[M+2Na-H]+	993			PD_C		[(2R)-2-[(13Z,16Z)-docosa-13,16-dienoyloxy]-3-{[(4Z,8Z,10Z,13Z,16Z,19Z)-7-hydroxydocosa-4,8,10,13,16,19-hexaenoyl]oxy}propoxy]phosphonic acid	C47H77O9P	816.53			HMDB0265837		LTYXXJUIVYPTOP-QDWHXDQQSA-N	Human Metabolome Database
1	10671	7	0.54_861.5006m/z	0.535	861.501			✓		1.3523	[M+2Na-H]+	993			PD_C		[(2R)-3-[(13Z,16Z)-docosa-13,16-dienoyloxy]-2-{[(4Z,7Z,10Z,12E,16Z,19Z)-14-hydroxydocosa-4,7,10,12,16,19-hexaenoyl]oxy}propoxy]phosphonic acid	C47H77O9P	816.53			HMDB0265838		POJXRRLXEGCLBD-DEJMZBSYSA-N	Human Metabolome Database
1	10671	8	0.54_861.5006m/z	0.535	861.501			✓		1.3523	[M+2Na-H]+	993			PD_C		[(2R)-2-[(13Z,16Z)-docosa-13,16-dienoyloxy]-3-{[(4Z,7Z,10Z,12E,16Z,19Z)-14-hydroxydocosa-4,7,10,12,16,19-hexaenoyl]oxy}propoxy]phosphonic acid	C47H77O9P	816.53			HMDB0265839		DDJXNFNOHWHOQE-MXUSFRKGSA-N	Human Metabolome Database
1	10671	9	0.54_861.5006m/z	0.535	861.501			✓		1.3523	[M+2Na-H]+	993			PD_C		[(2R)-3-[(13Z,16Z)-docosa-13,16-dienoyloxy]-2-{[(4Z,7Z,10Z,13E,15E,19Z)-17-hydroxydocosa-4,7,10,13,15,19-hexaenoyl]oxy}propoxy]phosphonic acid	C47H77O9P	816.53			HMDB0265840		NKOJIYRHDMGRQJ-QLWKFHTOSA-N	Human Metabolome Database
1	10671	10	0.54_861.5006m/z	0.535	861.501			✓		1.3523	[M+2Na-H]+	993			PD_C		[(2R)-2-[(13Z,16Z)-docosa-13,16-dienoyloxy]-3-{[(4Z,7Z,10Z,13E,15E,19Z)-17-hydroxydocosa-4,7,10,13,15,19-hexaenoyl]oxy}propoxy]phosphonic acid	C47H77O9P	816.53			HMDB0265841		IIXZQQLEMYYOKU-FURLHMSKSA-N	Human Metabolome Database
1	10671	11	0.54_861.5006m/z	0.535	861.501			✓		1.3523	[M+2Na-H]+	993			PD_C		[(2R)-3-[(13Z,16Z)-docosa-13,16-dienoyloxy]-2-{[(4Z,7Z,10Z,13Z)-15-{3-[(2Z)-pent-2-en-1-yl]oxiran-2-yl}pentadeca-4,7,10,13-tetraenoyl]oxy}propoxy]phosphonic acid	C47H77O9P	816.53			HMDB0265844		LUYZKAULDMWFNL-OYDJXKDASA-N	Human Metabolome Database
1	10671	12	0.54_861.5006m/z	0.535	861.501			✓		1.3523	[M+2Na-H]+	993			PD_C		[(2R)-2-[(13Z,16Z)-docosa-13,16-dienoyloxy]-3-{[(4Z,7Z,10Z,13Z)-15-{3-[(2Z)-pent-2-en-1-yl]oxiran-2-yl}pentadeca-4,7,10,13-tetraenoyl]oxy}propoxy]phosphonic acid	C47H77O9P	816.53			HMDB0265845		RMSHCYRRJOVNTI-CHOVJQDESA-N	Human Metabolome Database
1	10671	13	0.54_861.5006m/z	0.535	861.501			✓		1.3032	[M+H-H2O]+	994			PD_C		[3-(acetyloxy)-6-[(5-{[5-(acetyloxy)-3,4-dihydroxyoxan-2-yl]oxy}-9-hydroxy-1,6,6,11,15-pentamethyl-14-(6-methylhept-5-en-2-yl)tetracyclo[8.7.0.0²,⁷.0¹¹,¹⁵]heptadec-7-en-13-yl)oxy]-4,5-dihydroxyoxan-2-yl]methyl acetate	C47H74O15	878.503		101365-10-0	HMDB0034598	73818331	CASUNJDNTPMYBY-UHFFFAOYSA-N	Human Metabolome Database
1	10671	14	0.54_861.5006m/z	0.535	861.501			✓		1.3032	[M+H-H2O]+	994			PD_C		{6-[(5-{[4,5-bis(acetyloxy)-3-hydroxyoxan-2-yl]oxy}-9-hydroxy-1,6,6,11,15-pentamethyl-14-(6-methylhept-5-en-2-yl)tetracyclo[8.7.0.0²,⁷.0¹¹,¹⁵]heptadec-7-en-13-yl)oxy]-3,4,5-trihydroxyoxan-2-yl}methyl acetate	C47H74O15	878.503		138995-53-6	HMDB0034604	131751590	HZVGDAABVDIGIT-UHFFFAOYSA-N	Human Metabolome Database
1	10671	15	0.54_861.5006m/z	0.535	861.501			✓		1.3171	[M+H-2H2O]+	994			PD_C	89412793	Raddeanin A	C47H76O16	896.513		89412793			VQQGPFFHGWNIGX-PPCHTBMASA-N	HR_MSMS_NIST 2020 Pos (Part 2)
1	10671	26	0.54_861.5006m/z	0.535	861.501			✓		1.3171	[M+H-2H2O]+	994			PD_C		10-[(3-{[4,5-dihydroxy-6-(hydroxymethyl)-3-[(3,4,5-trihydroxy-6-methyloxan-2-yl)oxy]oxan-2-yl]oxy}-4,5-dihydroxyoxan-2-yl)oxy]-2,2,6a,6b,9,9,12a-heptamethyl-1,2,3,4,4a,5,6,6a,6b,7,8,8a,9,10,11,12,12a,12b,13,14b-icosahydropicene-4a-carboxylic acid	C47H76O16	896.513			HMDB0257094	343425	VQQGPFFHGWNIGX-UHFFFAOYSA-N	Human Metabolome Database
1	10671	27	0.54_861.5006m/z	0.535	861.501			✓		3.7413	[2M+Na]+	950			PD_C	DTXSID1047283	CP-728663	C26H33N3O2	419.257						ToxCast
1	10671	28	0.54_861.5006m/z	0.535	861.501			✓		2.1722	[M+NH4]+	993			PD_C		(2S)-2-amino-3-({hydroxy[(2R)-2-{[(5Z,7Z,10Z,13Z,16Z,19Z)-4-hydroxydocosa-5,7,10,13,16,19-hexaenoyl]oxy}-3-[(6Z,9Z,12Z,15Z)-octadeca-6,9,12,15-tetraenoyloxy]propoxy]phosphoryl}oxy)propanoic acid	C46H70NO11P	843.469			HMDB0282017		BJIBGYIFZSLUQE-SLAFGNDRSA-N	Human Metabolome Database
1	10671	29	0.54_861.5006m/z	0.535	861.501			✓		2.1722	[M+NH4]+	993			PD_C		(2S)-2-amino-3-({hydroxy[(2R)-3-{[(5Z,7Z,10Z,13Z,16Z,19Z)-4-hydroxydocosa-5,7,10,13,16,19-hexaenoyl]oxy}-2-[(6Z,9Z,12Z,15Z)-octadeca-6,9,12,15-tetraenoyloxy]propoxy]phosphoryl}oxy)propanoic acid	C46H70NO11P	843.469			HMDB0282018		RPQQCPFRGWDPPR-SLAFGNDRSA-N	Human Metabolome Database
1	10671	30	0.54_861.5006m/z	0.535	861.501			✓		2.1722	[M+NH4]+	993			PD_C		(2S)-2-amino-3-({hydroxy[(2R)-2-{[(4Z,8Z,10Z,13Z,16Z,19Z)-7-hydroxydocosa-4,8,10,13,16,19-hexaenoyl]oxy}-3-[(6Z,9Z,12Z,15Z)-octadeca-6,9,12,15-tetraenoyloxy]propoxy]phosphoryl}oxy)propanoic acid	C46H70NO11P	843.469			HMDB0282019		QZTKZLBCBVNDEU-AJFDXBBOSA-N	Human Metabolome Database
1	10671	31	0.54_861.5006m/z	0.535	861.501			✓		2.1722	[M+NH4]+	993			PD_C		(2S)-2-amino-3-({hydroxy[(2R)-3-{[(4Z,8Z,10Z,13Z,16Z,19Z)-7-hydroxydocosa-4,8,10,13,16,19-hexaenoyl]oxy}-2-[(6Z,9Z,12Z,15Z)-octadeca-6,9,12,15-tetraenoyloxy]propoxy]phosphoryl}oxy)propanoic acid	C46H70NO11P	843.469			HMDB0282020		VAQPGUOOSPZNTK-AJFDXBBOSA-N	Human Metabolome Database
1	10671	32	0.54_861.5006m/z	0.535	861.501			✓		2.1722	[M+NH4]+	993			PD_C			C46H70NO11P	843.469			HMDB0282021		ZFIQOMBRVBCBAL-AUBLFJTCSA-N	Human Metabolome Database
1	10671	33	0.54_861.5006m/z	0.535	861.501			✓		2.1722	[M+NH4]+	993			PD_C		(2S)-2-amino-3-({hydroxy[(2R)-3-{[(4Z,7Z,10Z,12E,16Z,19Z)-14-hydroxydocosa-4,7,10,12,16,19-hexaenoyl]oxy}-2-[(6Z,9Z,12Z,15Z)-octadeca-6,9,12,15-tetraenoyloxy]propoxy]phosphoryl}oxy)propanoic acid	C46H70NO11P	843.469			HMDB0282022		KGCKTSFIHZSEIA-MLMYOISJSA-N	Human Metabolome Database
1	10671	34	0.54_861.5006m/z	0.535	861.501			✓		2.1722	[M+NH4]+	993			PD_C		(2S)-2-amino-3-({hydroxy[(2R)-2-{[(4Z,7Z,10Z,13E,15E,19Z)-17-hydroxydocosa-4,7,10,13,15,19-hexaenoyl]oxy}-3-[(6Z,9Z,12Z,15Z)-octadeca-6,9,12,15-tetraenoyloxy]propoxy]phosphoryl}oxy)propanoic acid	C46H70NO11P	843.469			HMDB0282023		HCBSZGJVNBTTJR-WGXCGUJYSA-N	Human Metabolome Database
1	10671	35	0.54_861.5006m/z	0.535	861.501			✓		2.1722	[M+NH4]+	993			PD_C		(2S)-2-amino-3-({hydroxy[(2R)-3-{[(4Z,7Z,10Z,13E,15E,19Z)-17-hydroxydocosa-4,7,10,13,15,19-hexaenoyl]oxy}-2-[(6Z,9Z,12Z,15Z)-octadeca-6,9,12,15-tetraenoyloxy]propoxy]phosphoryl}oxy)propanoic acid	C46H70NO11P	843.469			HMDB0282024		MYOJETDDSZNOJM-FTWTZGIWSA-N	Human Metabolome Database
1	10671	36	0.54_861.5006m/z	0.535	861.501			✓		2.1722	[M+NH4]+	993			PD_C		(2S)-2-amino-3-({hydroxy[(2R)-3-[(6Z,9Z,12Z,15Z)-octadeca-6,9,12,15-tetraenoyloxy]-2-{[(4Z,7Z,10Z,13Z)-15-{3-[(2Z)-pent-2-en-1-yl]oxiran-2-yl}pentadeca-4,7,10,13-tetraenoyl]oxy}propoxy]phosphoryl}oxy)propanoic acid	C46H70NO11P	843.469			HMDB0282027		HWOSPZDUXVUBMQ-WQMCUJKZSA-N	Human Metabolome Database
1	10671	37	0.54_861.5006m/z	0.535	861.501			✓		2.1722	[M+NH4]+	993			PD_C		(2S)-2-amino-3-({hydroxy[(2R)-2-[(6Z,9Z,12Z,15Z)-octadeca-6,9,12,15-tetraenoyloxy]-3-{[(4Z,7Z,10Z,13Z)-15-{3-[(2Z)-pent-2-en-1-yl]oxiran-2-yl}pentadeca-4,7,10,13-tetraenoyl]oxy}propoxy]phosphoryl}oxy)propanoic acid	C46H70NO11P	843.469			HMDB0282028		XRDJEPPZIPGZDO-MBSMDOHJSA-N	Human Metabolome Database
1	10671	38	0.54_861.5006m/z	0.535	861.501			✓		2.1722	[M+NH4]+	993			PD_C		(2S)-2-amino-3-({hydroxy[(2R)-3-[(5Z,8Z,11Z,14Z,17Z)-icosa-5,8,11,14,17-pentaenoyloxy]-2-{[(6E,8Z,11Z,14Z)-5-oxoicosa-6,8,11,14-tetraenoyl]oxy}propoxy]phosphoryl}oxy)propanoic acid	C46H70NO11P	843.469			HMDB0282819		RTVIQILMJVWZBZ-HVGOLSNGSA-N	Human Metabolome Database
1	10671	39	0.54_861.5006m/z	0.535	861.501			✓		2.1722	[M+NH4]+	993			PD_C		(2S)-2-amino-3-({hydroxy[(2R)-2-[(5Z,8Z,11Z,14Z,17Z)-icosa-5,8,11,14,17-pentaenoyloxy]-3-{[(6E,8Z,11Z,14Z)-5-oxoicosa-6,8,11,14-tetraenoyl]oxy}propoxy]phosphoryl}oxy)propanoic acid	C46H70NO11P	843.469			HMDB0282820		WFGBODMVLZWMFN-HVGOLSNGSA-N	Human Metabolome Database
1	10671	40	0.54_861.5006m/z	0.535	861.501			✓		2.1722	[M+NH4]+	993			PD_C		(2S)-2-amino-3-({hydroxy[(2R)-3-[(5Z,8Z,11Z,14Z,17Z)-icosa-5,8,11,14,17-pentaenoyloxy]-2-{[(5Z,8Z,11Z,13E)-15-oxoicosa-5,8,11,13-tetraenoyl]oxy}propoxy]phosphoryl}oxy)propanoic acid	C46H70NO11P	843.469			HMDB0282821		TZPYTJUNHQHYNO-CKOGPCBISA-N	Human Metabolome Database
1	10671	41	0.54_861.5006m/z	0.535	861.501			✓		2.1722	[M+NH4]+	993			PD_C		(2S)-2-amino-3-({hydroxy[(2R)-2-[(5Z,8Z,11Z,14Z,17Z)-icosa-5,8,11,14,17-pentaenoyloxy]-3-{[(5Z,8Z,11Z,13E)-15-oxoicosa-5,8,11,13-tetraenoyl]oxy}propoxy]phosphoryl}oxy)propanoic acid	C46H70NO11P	843.469			HMDB0282822		KAHVHNIMUWOORG-CKOGPCBISA-N	Human Metabolome Database
1	10671	42	0.54_861.5006m/z	0.535	861.501			✓		2.1722	[M+NH4]+	993			PD_C		(2S)-2-amino-3-({hydroxy[(2R)-2-{[(5Z,8Z,11Z,14Z,16E,18R)-18-hydroxyicosa-5,8,11,14,16-pentaenoyl]oxy}-3-[(5Z,8Z,11Z,14Z,17Z)-icosa-5,8,11,14,17-pentaenoyloxy]propoxy]phosphoryl}oxy)propanoic acid	C46H70NO11P	843.469			HMDB0282833		LZIGGBMEQLIIFD-JPCOTQNGSA-N	Human Metabolome Database
1	10671	43	0.54_861.5006m/z	0.535	861.501			✓		2.1722	[M+NH4]+	993			PD_C		(2S)-2-amino-3-({hydroxy[(2R)-3-{[(5Z,8Z,11Z,14Z,16E,18S)-18-hydroxyicosa-5,8,11,14,16-pentaenoyl]oxy}-2-[(5Z,8Z,11Z,14Z,17Z)-icosa-5,8,11,14,17-pentaenoyloxy]propoxy]phosphoryl}oxy)propanoic acid	C46H70NO11P	843.469			HMDB0282834		SRUQJVJZFWYTKH-JQKCZVHOSA-N	Human Metabolome Database
1	10671	44	0.54_861.5006m/z	0.535	861.501			✓		2.1722	[M+NH4]+	993			PD_C		(2S)-2-amino-3-({hydroxy[(2R)-2-{[(5Z,8Z,11Z,13E,17Z)-16-hydroxyicosa-5,8,11,13,17-pentaenoyl]oxy}-3-[(5Z,8Z,11Z,14Z,17Z)-icosa-5,8,11,14,17-pentaenoyloxy]propoxy]phosphoryl}oxy)propanoic acid	C46H70NO11P	843.469			HMDB0282835		QJLKBQJYNGESMW-IMMGZUGXSA-N	Human Metabolome Database
1	10671	45	0.54_861.5006m/z	0.535	861.501			✓		2.1722	[M+NH4]+	993			PD_C		(2S)-2-amino-3-({hydroxy[(2R)-3-{[(5Z,8Z,11Z,13E,17Z)-16-hydroxyicosa-5,8,11,13,17-pentaenoyl]oxy}-2-[(5Z,8Z,11Z,14Z,17Z)-icosa-5,8,11,14,17-pentaenoyloxy]propoxy]phosphoryl}oxy)propanoic acid	C46H70NO11P	843.469			HMDB0282836		ZRVOMSGISQOHOR-IMMGZUGXSA-N	Human Metabolome Database
1	10671	46	0.54_861.5006m/z	0.535	861.501			✓		2.1722	[M+NH4]+	993			PD_C			C46H70NO11P	843.469			HMDB0282837		BNJVAFVBOCJVSW-UGKOORSLSA-N	Human Metabolome Database
1	10671	47	0.54_861.5006m/z	0.535	861.501			✓		2.1722	[M+NH4]+	993			PD_C		(2S)-2-amino-3-({hydroxy[(2R)-3-{[(5Z,8Z,10E,14Z,17Z)-12-hydroxyicosa-5,8,10,14,17-pentaenoyl]oxy}-2-[(5Z,8Z,11Z,14Z,17Z)-icosa-5,8,11,14,17-pentaenoyloxy]propoxy]phosphoryl}oxy)propanoic acid	C46H70NO11P	843.469			HMDB0282838		SMZXQBGUKDALEW-HRWGDGTDSA-N	Human Metabolome Database
1	10671	48	0.54_861.5006m/z	0.535	861.501			✓		2.1722	[M+NH4]+	993			PD_C		(2S)-2-amino-3-({hydroxy[(2R)-2-{[(6E,8Z,11Z,14Z,17Z)-5-hydroxyicosa-6,8,11,14,17-pentaenoyl]oxy}-3-[(5Z,8Z,11Z,14Z,17Z)-icosa-5,8,11,14,17-pentaenoyloxy]propoxy]phosphoryl}oxy)propanoic acid	C46H70NO11P	843.469			HMDB0282839		BBKHVDGXSZQMQJ-JDZZRVKDSA-N	Human Metabolome Database
1	10671	49	0.54_861.5006m/z	0.535	861.501			✓		2.1722	[M+NH4]+	993			PD_C		(2S)-2-amino-3-({hydroxy[(2R)-3-{[(6E,8Z,11Z,14Z,17Z)-5-hydroxyicosa-6,8,11,14,17-pentaenoyl]oxy}-2-[(5Z,8Z,11Z,14Z,17Z)-icosa-5,8,11,14,17-pentaenoyloxy]propoxy]phosphoryl}oxy)propanoic acid	C46H70NO11P	843.469			HMDB0282840		VYVKIVMCKLEZDY-JDZZRVKDSA-N	Human Metabolome Database
1	10671	50	0.54_861.5006m/z	0.535	861.501			✓		4.5173	[2M+H]+	929			PD_C	170291062	Acetic acid, 2-[[(2Z)-4-[(1R,2R,3R,5R)-5-chloro-2-[(3R)-3-cyclohexyl-3-hydroxypropyl]-3-hydroxycyclopentyl]-2-buten-1-yl]oxy]-, 1-methylethyl ester	C23H39ClO5	430.249		170291062			GXLUEHGRKZQLOO-QMAHXAMHSA-N	HR_MSMS_NIST 2020 Pos (Part 3)
1	10671	61	0.54_861.5006m/z	0.535	861.501			✓		3.864	[M+H-2H2O]+	991			PD_C		[(2S)-2-hydroxy-3-({hydroxy[(2R)-2-{[(6E,8E,11E)-5-hydroxyicosa-6,8,11-trienoyl]oxy}-3-(octadecanoyloxy)propoxy]phosphoryl}oxy)propoxy]phosphonic acid	C44H82O14P2	896.518			HMDB0272598		OZAGYUUUOQCWFD-MKRSAKQPSA-N	Human Metabolome Database
1	10671	62	0.54_861.5006m/z	0.535	861.501			✓		3.864	[M+H-2H2O]+	991			PD_C		[(2S)-2-hydroxy-3-({hydroxy[(2R)-3-{[(6E,8E,11E)-5-hydroxyicosa-6,8,11-trienoyl]oxy}-2-(octadecanoyloxy)propoxy]phosphoryl}oxy)propoxy]phosphonic acid	C44H82O14P2	896.518			HMDB0272599		DUWKZOFLPYVYQF-MKRSAKQPSA-N	Human Metabolome Database
1	10671	63	0.54_861.5006m/z	0.535	861.501			✓		3.864	[M+H-2H2O]+	991			PD_C		[(2S)-2-hydroxy-3-({hydroxy[(2R)-3-[(11Z)-icos-11-enoyloxy]-2-[(8-{3-[(2Z)-oct-2-en-1-yl]oxiran-2-yl}octanoyl)oxy]propoxy]phosphoryl}oxy)propoxy]phosphonic acid	C44H82O14P2	896.518			HMDB0273283		GJQLYYWHTCEFGA-VDJQUENCSA-N	Human Metabolome Database
1	10671	64	0.54_861.5006m/z	0.535	861.501			✓		3.864	[M+H-2H2O]+	991			PD_C		[(2S)-2-hydroxy-3-({hydroxy[(2R)-2-[(11Z)-icos-11-enoyloxy]-3-[(8-{3-[(2Z)-oct-2-en-1-yl]oxiran-2-yl}octanoyl)oxy]propoxy]phosphoryl}oxy)propoxy]phosphonic acid	C44H82O14P2	896.518			HMDB0273284		HZBRATWFUCOVPO-VDJQUENCSA-N	Human Metabolome Database
1	10671	65	0.54_861.5006m/z	0.535	861.501			✓		3.864	[M+H-2H2O]+	991			PD_C		[(2S)-2-hydroxy-3-({hydroxy[(2R)-3-[(11Z)-icos-11-enoyloxy]-2-{[(9Z)-11-(3-pentyloxiran-2-yl)undec-9-enoyl]oxy}propoxy]phosphoryl}oxy)propoxy]phosphonic acid	C44H82O14P2	896.518			HMDB0273285		NMAVEFKXEPRBLD-KYQMSUDCSA-N	Human Metabolome Database
1	10671	66	0.54_861.5006m/z	0.535	861.501			✓		3.864	[M+H-2H2O]+	991			PD_C		[(2S)-2-hydroxy-3-({hydroxy[(2R)-2-[(11Z)-icos-11-enoyloxy]-3-{[(9Z)-11-(3-pentyloxiran-2-yl)undec-9-enoyl]oxy}propoxy]phosphoryl}oxy)propoxy]phosphonic acid	C44H82O14P2	896.518			HMDB0273286		WATAVFLXTARHQM-KYQMSUDCSA-N	Human Metabolome Database
1	10671	67	0.54_861.5006m/z	0.535	861.501			✓		3.864	[M+H-2H2O]+	991			PD_C		[(2S)-2-hydroxy-3-({hydroxy[(2R)-2-{[(6E,8E,11E)-5-hydroxyicosa-6,8,11-trienoyl]oxy}-3-[(16-methylheptadecanoyl)oxy]propoxy]phosphoryl}oxy)propoxy]phosphonic acid	C44H82O14P2	896.518			HMDB0275505		MIZLQZPOYIHTQL-ZYZPMQBYSA-N	Human Metabolome Database
1	10671	68	0.54_861.5006m/z	0.535	861.501			✓		3.864	[M+H-2H2O]+	991			PD_C		[(2S)-2-hydroxy-3-({hydroxy[(2R)-3-{[(6E,8E,11E)-5-hydroxyicosa-6,8,11-trienoyl]oxy}-2-[(16-methylheptadecanoyl)oxy]propoxy]phosphoryl}oxy)propoxy]phosphonic acid	C44H82O14P2	896.518			HMDB0275506		MSPXTKVUPCRGAQ-ZYZPMQBYSA-N	Human Metabolome Database
1	10671	69	0.54_861.5006m/z	0.535	861.501			✓		3.864	[M+H-2H2O]+	991			PD_C		[(2S)-2-hydroxy-3-({hydroxy[(2R)-3-[(18-methylnonadecanoyl)oxy]-2-{[(10E,12Z)-9-oxooctadeca-10,12-dienoyl]oxy}propoxy]phosphoryl}oxy)propoxy]phosphonic acid	C44H82O14P2	896.518			HMDB0275664		HNLKZSIKNLJBKF-LQEXXAQTSA-N	Human Metabolome Database
1	10671	70	0.54_861.5006m/z	0.535	861.501			✓		3.864	[M+H-2H2O]+	991			PD_C		[(2S)-2-hydroxy-3-({hydroxy[(2R)-2-[(18-methylnonadecanoyl)oxy]-3-{[(10E,12Z)-9-oxooctadeca-10,12-dienoyl]oxy}propoxy]phosphoryl}oxy)propoxy]phosphonic acid	C44H82O14P2	896.518			HMDB0275665		AGEFBIWFCGTEFI-LQEXXAQTSA-N	Human Metabolome Database
1	10671	71	0.54_861.5006m/z	0.535	861.501			✓		3.864	[M+H-2H2O]+	991			PD_C		[(2S)-2-hydroxy-3-({hydroxy[(2R)-3-[(18-methylnonadecanoyl)oxy]-2-{[(9Z,11E)-13-oxooctadeca-9,11-dienoyl]oxy}propoxy]phosphoryl}oxy)propoxy]phosphonic acid	C44H82O14P2	896.518			HMDB0275666		FMVRGLLVABMFOF-AVRZSEDTSA-N	Human Metabolome Database
1	10671	72	0.54_861.5006m/z	0.535	861.501			✓		3.864	[M+H-2H2O]+	991			PD_C		[(2S)-2-hydroxy-3-({hydroxy[(2R)-2-[(18-methylnonadecanoyl)oxy]-3-{[(9Z,11E)-13-oxooctadeca-9,11-dienoyl]oxy}propoxy]phosphoryl}oxy)propoxy]phosphonic acid	C44H82O14P2	896.518			HMDB0275667		KYXUDHIRPSOWEA-AVRZSEDTSA-N	Human Metabolome Database
1	10671	73	0.54_861.5006m/z	0.535	861.501			✓		3.864	[M+H-2H2O]+	991			PD_C		[(2S)-2-hydroxy-3-({hydroxy[(2R)-2-{[(10E,12E,15E)-9-hydroxyoctadeca-10,12,15-trienoyl]oxy}-3-[(18-methylnonadecanoyl)oxy]propoxy]phosphoryl}oxy)propoxy]phosphonic acid	C44H82O14P2	896.518			HMDB0275702		HCDPNRXVKRUNQE-NEJVPQRFSA-N	Human Metabolome Database
1	10671	74	0.54_861.5006m/z	0.535	861.501			✓		3.864	[M+H-2H2O]+	991			PD_C		[(2S)-2-hydroxy-3-({hydroxy[(2R)-3-{[(10E,12E,15E)-9-hydroxyoctadeca-10,12,15-trienoyl]oxy}-2-[(18-methylnonadecanoyl)oxy]propoxy]phosphoryl}oxy)propoxy]phosphonic acid	C44H82O14P2	896.518			HMDB0275703		NRIKOOVZQGOYLY-NEJVPQRFSA-N	Human Metabolome Database
1	10671	75	0.54_861.5006m/z	0.535	861.501			✓		3.864	[M+H-2H2O]+	991			PD_C		[(2S)-2-hydroxy-3-({hydroxy[(2R)-2-{[(9E,11E,15E)-13-hydroxyoctadeca-9,11,15-trienoyl]oxy}-3-[(18-methylnonadecanoyl)oxy]propoxy]phosphoryl}oxy)propoxy]phosphonic acid	C44H82O14P2	896.518			HMDB0275704		WBKSRXKSRCEUKJ-POERSERBSA-N	Human Metabolome Database
1	10671	76	0.54_861.5006m/z	0.535	861.501			✓		3.864	[M+H-2H2O]+	991			PD_C		[(2S)-2-hydroxy-3-({hydroxy[(2R)-3-{[(9E,11E,15E)-13-hydroxyoctadeca-9,11,15-trienoyl]oxy}-2-[(18-methylnonadecanoyl)oxy]propoxy]phosphoryl}oxy)propoxy]phosphonic acid	C44H82O14P2	896.518			HMDB0275705		KXVCSVMBGJBHMY-POERSERBSA-N	Human Metabolome Database
1	10671	77	0.54_861.5006m/z	0.535	861.501			✓		3.9831	[M+H-H2O]+	990			PD_C		[(2S)-3-({[(2R)-2-[(7Z,10Z,13Z,16Z)-docosa-7,10,13,16-tetraenoyloxy]-3-(hexadecanoyloxy)propoxy](hydroxy)phosphoryl}oxy)-2-hydroxypropoxy]phosphonic acid	C44H80O13P2	878.507			HMDB0013483	53481803	AFMJWGBKSCTQSX-YGUNRICGSA-N	Human Metabolome Database
1	10671	78	0.54_861.5006m/z	0.535	861.501			✓		3.9831	[M+H-H2O]+	990			PD_C		[(2S)-2-hydroxy-3-({hydroxy[(2R)-2-[(5Z,8Z,11Z,14Z)-icosa-5,8,11,14-tetraenoyloxy]-3-(octadecanoyloxy)propoxy]phosphoryl}oxy)propoxy]phosphonic acid	C44H80O13P2	878.507			HMDB0013512	53481830	RMHBMXNEPLYWBK-QPQYMHNXSA-N	Human Metabolome Database
1	10671	79	0.54_861.5006m/z	0.535	861.501			✓		3.9831	[M+H-H2O]+	990			PD_C		[(2S)-2-hydroxy-3-({hydroxy[(2R)-2-[(5Z,8Z,11Z)-icosa-5,8,11-trienoyloxy]-3-[(11Z)-octadec-11-enoyloxy]propoxy]phosphoryl}oxy)propoxy]phosphonic acid	C44H80O13P2	878.507			HMDB0013525	53481843	LFQJVKDJRLVVSG-XNROCPBCSA-N	Human Metabolome Database
1	10671	80	0.54_861.5006m/z	0.535	861.501			✓		3.9831	[M+H-H2O]+	990			PD_C		[(2S)-2-hydroxy-3-({hydroxy[(2R)-2-[(8Z,11Z,14Z)-icosa-8,11,14-trienoyloxy]-3-[(11Z)-octadec-11-enoyloxy]propoxy]phosphoryl}oxy)propoxy]phosphonic acid	C44H80O13P2	878.507			HMDB0013526	53481844	ZOPLIRKUEGCDRJ-ZYJQSYMOSA-N	Human Metabolome Database
1	10671	81	0.54_861.5006m/z	0.535	861.501			✓		3.9831	[M+H-H2O]+	990			PD_C		[(2S)-2-hydroxy-3-({hydroxy[(2R)-2-[(5Z,8Z,11Z)-icosa-5,8,11-trienoyloxy]-3-[(9Z)-octadec-9-enoyloxy]propoxy]phosphoryl}oxy)propoxy]phosphonic acid	C44H80O13P2	878.507			HMDB0013540	53481858	VBHLKIRCEHLSMA-BQYWGNFBSA-N	Human Metabolome Database
1	10671	82	0.54_861.5006m/z	0.535	861.501			✓		3.9831	[M+H-H2O]+	990			PD_C		[(2S)-2-hydroxy-3-({hydroxy[(2R)-2-[(8Z,11Z,14Z)-icosa-8,11,14-trienoyloxy]-3-[(9Z)-octadec-9-enoyloxy]propoxy]phosphoryl}oxy)propoxy]phosphonic acid	C44H80O13P2	878.507			HMDB0013541	53481859	LFCGFJLJGGGPTB-IAJJUIBGSA-N	Human Metabolome Database
1	10671	83	0.54_861.5006m/z	0.535	861.501			✓		3.9842	[M+H-H2O]+	990			PD_C		[(2S)-2-hydroxy-3-({hydroxy[(2R)-3-[(11Z,14Z)-icosa-11,14-dienoyloxy]-2-[(9Z,12Z)-octadeca-9,12-dienoyloxy]propoxy]phosphoryl}oxy)propoxy]phosphonic acid	C44H80O13P2	878.507			HMDB0116452	131823107	CHQILTNUPUREIX-QJECACJOSA-N	Human Metabolome Database
1	10671	84	0.54_861.5006m/z	0.535	861.501			✓		3.9842	[M+H-H2O]+	990			PD_C		[(2S)-2-hydroxy-3-({hydroxy[(2R)-3-[(5Z,8Z,11Z,14Z)-icosa-5,8,11,14-tetraenoyloxy]-2-(octadecanoyloxy)propoxy]phosphoryl}oxy)propoxy]phosphonic acid	C44H80O13P2	878.507			HMDB0116482	131823137	USCCLUIZNLQZCC-VKXIRHRZSA-N	Human Metabolome Database
1	10671	85	0.54_861.5006m/z	0.535	861.501			✓		4.4583	[M+K]+	991			PD_C	763078315	1-Stearoyl-2-docosahexaenoyl-sn-glycero-3-phospho-(1'-sn-glycerol)	C46H79O10P	822.541		763078315			CLQKBJHAUYGCOB-PYVXCRFVSA-N	HR_MSMS_NIST 2020 Pos (Part 1)
1	10861	1	0.54_889.4876m/z	0.535	889.488			✓		0.953	[M+H-NH3]+	979			PD_C		(2S)-2-amino-3-({[(2R)-3-[(7Z,10Z,13Z,16Z)-docosa-7,10,13,16-tetraenoyloxy]-2-{[(5R,6R,7Z,9Z,11E,13E,15S,17Z)-5,6,15-trihydroxyicosa-7,9,11,13,17-pentaenoyl]oxy}propoxy](hydroxy)phosphoryl}oxy)propanoic acid	C48H76NO13P	905.505			HMDB0283258		WQVHUPSQALTJBZ-OXXNQYMTSA-N	Human Metabolome Database
1	10861	2	0.54_889.4876m/z	0.535	889.488			✓		0.953	[M+H-NH3]+	979			PD_C		(2S)-2-amino-3-({[(2R)-2-[(7Z,10Z,13Z,16Z)-docosa-7,10,13,16-tetraenoyloxy]-3-{[(5S,6S,7Z,9Z,11E,13E,15R,17Z)-5,6,15-trihydroxyicosa-7,9,11,13,17-pentaenoyl]oxy}propoxy](hydroxy)phosphoryl}oxy)propanoic acid	C48H76NO13P	905.505			HMDB0283259		MJUFNMKWWXSHFA-FANFZCNCSA-N	Human Metabolome Database
1	10861	3	0.54_889.4876m/z	0.535	889.488			✓		0.953	[M+H-NH3]+	979			PD_C		(2S)-2-amino-3-({[(2R)-3-[(4Z,7Z,10Z,13Z,16Z)-docosa-4,7,10,13,16-pentaenoyloxy]-2-{[(5Z)-7-[(1R,2R,3R)-3-hydroxy-2-[(1E,3S)-3-hydroxyoct-1-en-1-yl]-5-oxocyclopentyl]hept-5-enoyl]oxy}propoxy](hydroxy)phosphoryl}oxy)propanoic acid	C48H76NO13P	905.505			HMDB0283316		CYJSVHSBWJWZNI-GUXUVGENSA-N	Human Metabolome Database
1	10861	4	0.54_889.4876m/z	0.535	889.488			✓		0.953	[M+H-NH3]+	979			PD_C		(2S)-2-amino-3-({[(2R)-2-[(4Z,7Z,10Z,13Z,16Z)-docosa-4,7,10,13,16-pentaenoyloxy]-3-{[(5Z)-7-[(1R,2R,3R)-3-hydroxy-2-[(1E,3S)-3-hydroxyoct-1-en-1-yl]-5-oxocyclopentyl]hept-5-enoyl]oxy}propoxy](hydroxy)phosphoryl}oxy)propanoic acid	C48H76NO13P	905.505			HMDB0283317		MTBBOUKIHXFOSX-GUXUVGENSA-N	Human Metabolome Database
1	10861	5	0.54_889.4876m/z	0.535	889.488			✓		0.953	[M+H-NH3]+	979			PD_C		(2S)-2-amino-3-({[(2R)-3-[(4Z,7Z,10Z,13Z,16Z)-docosa-4,7,10,13,16-pentaenoyloxy]-2-{[(5Z)-7-[(1R,2R,5S)-5-hydroxy-2-[(1E,3S)-3-hydroxyoct-1-en-1-yl]-3-oxocyclopentyl]hept-5-enoyl]oxy}propoxy](hydroxy)phosphoryl}oxy)propanoic acid	C48H76NO13P	905.505			HMDB0283318		BTIYHZPIVACUKO-MRRWUHFSSA-N	Human Metabolome Database
1	10861	6	0.54_889.4876m/z	0.535	889.488			✓		0.953	[M+H-NH3]+	979			PD_C		(2S)-2-amino-3-({[(2R)-2-[(4Z,7Z,10Z,13Z,16Z)-docosa-4,7,10,13,16-pentaenoyloxy]-3-{[(5Z)-7-[(1R,2R,5S)-5-hydroxy-2-[(1E,3S)-3-hydroxyoct-1-en-1-yl]-3-oxocyclopentyl]hept-5-enoyl]oxy}propoxy](hydroxy)phosphoryl}oxy)propanoic acid	C48H76NO13P	905.505			HMDB0283319		KRJCEIRNIKKMLW-MRRWUHFSSA-N	Human Metabolome Database
1	10861	7	0.54_889.4876m/z	0.535	889.488			✓		0.953	[M+H-NH3]+	979			PD_C		(2S)-2-amino-3-({[(2R)-3-[(4Z,7Z,10Z,13Z,16Z)-docosa-4,7,10,13,16-pentaenoyloxy]-2-{[(5S,6S,7E,9E,11Z,13E,15S)-5,6,15-trihydroxyicosa-7,9,11,13-tetraenoyl]oxy}propoxy](hydroxy)phosphoryl}oxy)propanoic acid	C48H76NO13P	905.505			HMDB0283332		LSULUYKNJYLCLY-XSSHPEMDSA-N	Human Metabolome Database
1	10861	8	0.54_889.4876m/z	0.535	889.488			✓		0.953	[M+H-NH3]+	979			PD_C		(2S)-2-amino-3-({[(2R)-2-[(4Z,7Z,10Z,13Z,16Z)-docosa-4,7,10,13,16-pentaenoyloxy]-3-{[(5R,6R,7E,9E,11Z,13E,15R)-5,6,15-trihydroxyicosa-7,9,11,13-tetraenoyl]oxy}propoxy](hydroxy)phosphoryl}oxy)propanoic acid	C48H76NO13P	905.505			HMDB0283333		JWTGCOHRLMAPFC-ZORRIQGLSA-N	Human Metabolome Database
1	10861	9	0.54_889.4876m/z	0.535	889.488			✓		0.953	[M+H-NH3]+	979			PD_C			C48H76NO13P	905.505			HMDB0283420		BGIIFMNBHRHIKU-YIQBVRKCSA-N	Human Metabolome Database
1	10861	10	0.54_889.4876m/z	0.535	889.488			✓		0.953	[M+H-NH3]+	979			PD_C		(2S)-2-amino-3-({[(2R)-2-[(7Z,10Z,13Z,16Z,19Z)-docosa-7,10,13,16,19-pentaenoyloxy]-3-{[(5Z)-7-[(1R,2R,3R)-3-hydroxy-2-[(1E,3S)-3-hydroxyoct-1-en-1-yl]-5-oxocyclopentyl]hept-5-enoyl]oxy}propoxy](hydroxy)phosphoryl}oxy)propanoic acid	C48H76NO13P	905.505			HMDB0283421		NVSYFJJLMAKKGT-YIQBVRKCSA-N	Human Metabolome Database
1	10861	11	0.54_889.4876m/z	0.535	889.488			✓		0.953	[M+H-NH3]+	979			PD_C		(2S)-2-amino-3-({[(2R)-3-[(7Z,10Z,13Z,16Z,19Z)-docosa-7,10,13,16,19-pentaenoyloxy]-2-{[(5Z)-7-[(1R,2R,5S)-5-hydroxy-2-[(1E,3S)-3-hydroxyoct-1-en-1-yl]-3-oxocyclopentyl]hept-5-enoyl]oxy}propoxy](hydroxy)phosphoryl}oxy)propanoic acid	C48H76NO13P	905.505			HMDB0283422		MFGKGJRHPBPDJA-BXXJWPPZSA-N	Human Metabolome Database
1	10861	12	0.54_889.4876m/z	0.535	889.488			✓		0.953	[M+H-NH3]+	979			PD_C		(2S)-2-amino-3-({[(2R)-2-[(7Z,10Z,13Z,16Z,19Z)-docosa-7,10,13,16,19-pentaenoyloxy]-3-{[(5Z)-7-[(1R,2R,5S)-5-hydroxy-2-[(1E,3S)-3-hydroxyoct-1-en-1-yl]-3-oxocyclopentyl]hept-5-enoyl]oxy}propoxy](hydroxy)phosphoryl}oxy)propanoic acid	C48H76NO13P	905.505			HMDB0283423		GYOLASZQYNITTC-BXXJWPPZSA-N	Human Metabolome Database
1	10861	13	0.54_889.4876m/z	0.535	889.488			✓		0.953	[M+H-NH3]+	979			PD_C		(2S)-2-amino-3-({[(2R)-3-[(7Z,10Z,13Z,16Z,19Z)-docosa-7,10,13,16,19-pentaenoyloxy]-2-{[(5S,6S,7E,9E,11Z,13E,15S)-5,6,15-trihydroxyicosa-7,9,11,13-tetraenoyl]oxy}propoxy](hydroxy)phosphoryl}oxy)propanoic acid	C48H76NO13P	905.505			HMDB0283436		MPVUHOCAQFBCMV-WSTNYOJESA-N	Human Metabolome Database
1	10861	14	0.54_889.4876m/z	0.535	889.488			✓		0.953	[M+H-NH3]+	979			PD_C		(2S)-2-amino-3-({[(2R)-2-[(7Z,10Z,13Z,16Z,19Z)-docosa-7,10,13,16,19-pentaenoyloxy]-3-{[(5R,6R,7E,9E,11Z,13E,15R)-5,6,15-trihydroxyicosa-7,9,11,13-tetraenoyl]oxy}propoxy](hydroxy)phosphoryl}oxy)propanoic acid	C48H76NO13P	905.505			HMDB0283437		MNNPAISGJBSXJF-BNPLCWLZSA-N	Human Metabolome Database
1	10861	15	0.54_889.4876m/z	0.535	889.488			✓		0.953	[M+H-NH3]+	979			PD_C		(2S)-2-amino-3-({[(2R)-2-{[(5E)-7-[(1R,2R,3R,5S)-3,5-dihydroxy-2-[(1E,3S)-3-hydroxyoct-1-en-1-yl]cyclopentyl]hept-5-enoyl]oxy}-3-[(4Z,7Z,10Z,13Z,16Z,19Z)-docosa-4,7,10,13,16,19-hexaenoyloxy]propoxy](hydroxy)phosphoryl}oxy)propanoic acid	C48H76NO13P	905.505			HMDB0283530		YTUXMZPYFQOQNL-LKPGAUGYSA-N	Human Metabolome Database
1	10861	16	0.54_889.4876m/z	0.535	889.488			✓		0.953	[M+H-NH3]+	979			PD_C		(2S)-2-amino-3-({[(2R)-3-{[(5E)-7-[(1R,2R,3R,5S)-3,5-dihydroxy-2-[(1E,3S)-3-hydroxyoct-1-en-1-yl]cyclopentyl]hept-5-enoyl]oxy}-2-[(4Z,7Z,10Z,13Z,16Z,19Z)-docosa-4,7,10,13,16,19-hexaenoyloxy]propoxy](hydroxy)phosphoryl}oxy)propanoic acid	C48H76NO13P	905.505			HMDB0283531		NBQYNVRHHKJFKW-LKPGAUGYSA-N	Human Metabolome Database
1	10861	17	0.54_889.4876m/z	0.535	889.488			✓		0.953	[M+H-NH3]+	979			PD_C		(2S)-2-amino-3-({[(2R)-3-[(4Z,7Z,10Z,13Z,16Z,19Z)-docosa-4,7,10,13,16,19-hexaenoyloxy]-2-({7-[(1R,2R,3R)-3-hydroxy-2-[(1E,3S)-3-hydroxyoct-1-en-1-yl]-5-oxocyclopentyl]heptanoyl}oxy)propoxy](hydroxy)phosphoryl}oxy)propanoic acid	C48H76NO13P	905.505			HMDB0283592		MDKGTUOTRCIZJF-OBTHAUSPSA-N	Human Metabolome Database
1	10861	18	0.54_889.4876m/z	0.535	889.488			✓		0.953	[M+H-NH3]+	979			PD_C		(2S)-2-amino-3-({[(2R)-2-[(4Z,7Z,10Z,13Z,16Z,19Z)-docosa-4,7,10,13,16,19-hexaenoyloxy]-3-({7-[(1R,2R,3R)-3-hydroxy-2-[(1E,3S)-3-hydroxyoct-1-en-1-yl]-5-oxocyclopentyl]heptanoyl}oxy)propoxy](hydroxy)phosphoryl}oxy)propanoic acid	C48H76NO13P	905.505			HMDB0283593		ANVCXZFBNGGNNB-OBTHAUSPSA-N	Human Metabolome Database
1	10861	19	0.54_889.4876m/z	0.535	889.488			✓		0.953	[M+H-NH3]+	979			PD_C		(2S)-2-amino-3-({[(2R)-3-[(4Z,7Z,10Z,13Z,16Z,19Z)-docosa-4,7,10,13,16,19-hexaenoyloxy]-2-({7-[(1R,2R,5S)-5-hydroxy-2-[(1E,3S)-3-hydroxyoct-1-en-1-yl]-3-oxocyclopentyl]heptanoyl}oxy)propoxy](hydroxy)phosphoryl}oxy)propanoic acid	C48H76NO13P	905.505			HMDB0283594		XCBUHNDILNPWNM-ZPFSGQQISA-N	Human Metabolome Database
1	10861	20	0.54_889.4876m/z	0.535	889.488			✓		0.953	[M+H-NH3]+	979			PD_C		(2S)-2-amino-3-({[(2R)-2-[(4Z,7Z,10Z,13Z,16Z,19Z)-docosa-4,7,10,13,16,19-hexaenoyloxy]-3-({7-[(1R,2R,5S)-5-hydroxy-2-[(1E,3S)-3-hydroxyoct-1-en-1-yl]-3-oxocyclopentyl]heptanoyl}oxy)propoxy](hydroxy)phosphoryl}oxy)propanoic acid	C48H76NO13P	905.505			HMDB0283595		XAOXYXKKRBYEGA-ZPFSGQQISA-N	Human Metabolome Database
1	10861	21	0.54_889.4876m/z	0.535	889.488			✓		1.5903	[M+H]+	980			PD_C		[(2S)-2,3-dihydroxypropoxy][(2R)-3-[(4Z,7Z,10Z,13Z,16Z,19Z)-docosa-4,7,10,13,16,19-hexaenoyloxy]-2-{[(5R,6R,7Z,9Z,11E,13E,15S,17Z)-5,6,15-trihydroxyicosa-7,9,11,13,17-pentaenoyl]oxy}propoxy]phosphinic acid	C48H73O13P	888.479			HMDB0270496		GMZFNSDHEYABNF-IGPKKIKGSA-N	Human Metabolome Database
1	10861	22	0.54_889.4876m/z	0.535	889.488			✓		1.5903	[M+H]+	980			PD_C		[(2S)-2,3-dihydroxypropoxy][(2R)-2-[(4Z,7Z,10Z,13Z,16Z,19Z)-docosa-4,7,10,13,16,19-hexaenoyloxy]-3-{[(5S,6S,7Z,9Z,11E,13E,15R,17Z)-5,6,15-trihydroxyicosa-7,9,11,13,17-pentaenoyl]oxy}propoxy]phosphinic acid	C48H73O13P	888.479			HMDB0270497		PKMQQHTYPLVDMR-BLAULPKJSA-N	Human Metabolome Database
1	10861	23	0.54_889.4876m/z	0.535	889.488			✓		4.7824	[2M+Na]+	997			PD_C	0	Lys-Met-Arg	C17H35N7O4S	433.247					URBJRJKWSUFCKS-UHFFFAOYSA-N	HR_MSMS_NIST 2020 Pos (Part 1)
1	10861	63	0.54_889.4876m/z	0.535	889.488			✓		2.7698	[M+H-NH3]+	982			PD_C		(5S,6R,7E,9E,11Z,14Z)-6-{[(2R)-2-amino-3-{[(2R)-1-({[(2S)-2,3-dihydroxypropoxy](hydroxy)phosphoryl}oxy)-3-(hexadecanoyloxy)propan-2-yl]oxy}-3-oxopropyl]sulfanyl}-5-hydroxyicosa-7,9,11,14-tetraenoic acid	C45H80NO13PS	905.509			HMDB0268589		KEMHODPSMADISE-XQOICVISSA-N	Human Metabolome Database
1	10861	64	0.54_889.4876m/z	0.535	889.488			✓		2.7698	[M+H-NH3]+	982			PD_C		(5S,6R,7E,9E,11Z,14Z)-6-{[(2R)-2-amino-3-[(2R)-3-({[(2S)-2,3-dihydroxypropoxy](hydroxy)phosphoryl}oxy)-2-(hexadecanoyloxy)propoxy]-3-oxopropyl]sulfanyl}-5-hydroxyicosa-7,9,11,14-tetraenoic acid	C45H80NO13PS	905.509			HMDB0268590		QXNNDUFWEFWMRL-XQOICVISSA-N	Human Metabolome Database
1	10861	65	0.54_889.4876m/z	0.535	889.488			✓		2.7698	[M+H-NH3]+	982			PD_C		(5S,6R,7E,9E,11Z,14Z)-6-{[(2R)-2-amino-3-{[(2R)-1-({[(2S)-2,3-dihydroxypropoxy](hydroxy)phosphoryl}oxy)-3-[(14-methylpentadecanoyl)oxy]propan-2-yl]oxy}-3-oxopropyl]sulfanyl}-5-hydroxyicosa-7,9,11,14-tetraenoic acid	C45H80NO13PS	905.509			HMDB0271498		BWECVEILDORHDD-DTDGPZNLSA-N	Human Metabolome Database
1	10861	66	0.54_889.4876m/z	0.535	889.488			✓		2.7698	[M+H-NH3]+	982			PD_C		(5S,6R,7E,9E,11Z,14Z)-6-{[(2R)-2-amino-3-[(2R)-3-({[(2S)-2,3-dihydroxypropoxy](hydroxy)phosphoryl}oxy)-2-[(14-methylpentadecanoyl)oxy]propoxy]-3-oxopropyl]sulfanyl}-5-hydroxyicosa-7,9,11,14-tetraenoic acid	C45H80NO13PS	905.509			HMDB0271499		QTUIVQFVYGCUNB-DTDGPZNLSA-N	Human Metabolome Database
1	10861	67	0.54_889.4876m/z	0.535	889.488			✓		4.2891	[M+K]+	989			PD_C		[(2R)-2-({7-[(1R,2R,3R,5S)-3,5-dihydroxy-2-[(1E,3S)-3-hydroxyoct-1-en-1-yl]cyclopentyl]-6-oxoheptanoyl}oxy)-3-[(14-methylhexadecanoyl)oxy]propoxy][(2S)-2,3-dihydroxypropoxy]phosphinic acid	C43H79O14P	850.521			HMDB0270766		UKXYAXYVMKPVJB-CEKLLUCQSA-N	Human Metabolome Database
1	10861	68	0.54_889.4876m/z	0.535	889.488			✓		4.2891	[M+K]+	989			PD_C		[(2R)-3-({7-[(1R,2R,3R,5S)-3,5-dihydroxy-2-[(1E,3S)-3-hydroxyoct-1-en-1-yl]cyclopentyl]-6-oxoheptanoyl}oxy)-2-[(14-methylhexadecanoyl)oxy]propoxy][(2S)-2,3-dihydroxypropoxy]phosphinic acid	C43H79O14P	850.521			HMDB0270767		KKAZVFFYOAFHJA-CEKLLUCQSA-N	Human Metabolome Database
1	10861	69	0.54_889.4876m/z	0.535	889.488			✓		4.2891	[M+K]+	989			PD_C		[(2R)-2-{[(5Z)-7-[(2R,3S,4S)-4,6-dihydroxy-2-[(1E,3S)-3-hydroxyoct-1-en-1-yl]oxan-3-yl]hept-5-enoyl]oxy}-3-[(14-methylhexadecanoyl)oxy]propoxy][(2S)-2,3-dihydroxypropoxy]phosphinic acid	C43H79O14P	850.521			HMDB0270776		QXSMWDNMYLFAME-IWTSAFFESA-N	Human Metabolome Database
1	10861	70	0.54_889.4876m/z	0.535	889.488			✓		4.2891	[M+K]+	989			PD_C			C43H79O14P	850.521			HMDB0270777		DOCBPVIXJHGSGJ-IWTSAFFESA-N	Human Metabolome Database
1	10861	71	0.54_889.4876m/z	0.535	889.488			✓		4.2891	[M+K]+	989			PD_C		[(2R)-2-({7-[(1R,2R,3R,5S)-3,5-dihydroxy-2-[(1E,3S)-3-hydroxyoct-1-en-1-yl]cyclopentyl]-6-oxoheptanoyl}oxy)-3-[(15-methylhexadecanoyl)oxy]propoxy][(2S)-2,3-dihydroxypropoxy]phosphinic acid	C43H79O14P	850.521			HMDB0271596		ICCFRNFQMALMEB-DXPZRXETSA-N	Human Metabolome Database
1	10861	72	0.54_889.4876m/z	0.535	889.488			✓		4.2891	[M+K]+	989			PD_C		[(2R)-3-({7-[(1R,2R,3R,5S)-3,5-dihydroxy-2-[(1E,3S)-3-hydroxyoct-1-en-1-yl]cyclopentyl]-6-oxoheptanoyl}oxy)-2-[(15-methylhexadecanoyl)oxy]propoxy][(2S)-2,3-dihydroxypropoxy]phosphinic acid	C43H79O14P	850.521			HMDB0271597		XSWUYQDIDHHHER-DXPZRXETSA-N	Human Metabolome Database
1	10861	73	0.54_889.4876m/z	0.535	889.488			✓		4.2891	[M+K]+	989			PD_C		[(2R)-2-{[(5Z)-7-[(2R,3S,4S)-4,6-dihydroxy-2-[(1E,3S)-3-hydroxyoct-1-en-1-yl]oxan-3-yl]hept-5-enoyl]oxy}-3-[(15-methylhexadecanoyl)oxy]propoxy][(2S)-2,3-dihydroxypropoxy]phosphinic acid	C43H79O14P	850.521			HMDB0271606		GQGGEYJVKUACGD-AVPOEGJHSA-N	Human Metabolome Database
1	10861	74	0.54_889.4876m/z	0.535	889.488			✓		4.2891	[M+K]+	989			PD_C		[(2R)-3-{[(5Z)-7-[(2R,3S,4S)-4,6-dihydroxy-2-[(1E,3S)-3-hydroxyoct-1-en-1-yl]oxan-3-yl]hept-5-enoyl]oxy}-2-[(15-methylhexadecanoyl)oxy]propoxy][(2S)-2,3-dihydroxypropoxy]phosphinic acid	C43H79O14P	850.521			HMDB0271607		SQPLTSNIKQQJDS-AVPOEGJHSA-N	Human Metabolome Database
1	10861	75	0.54_889.4876m/z	0.535	889.488			✓		4.2891	[M+K]+	989			PD_C		[(2R)-3-(hexadecanoyloxy)-2-[(8-{3-[(2Z)-oct-2-en-1-yl]oxiran-2-yl}octanoyl)oxy]propoxy]({[(1S,2R,3R,4S,5S,6R)-2,3,4,5,6-pentahydroxycyclohexyl]oxy})phosphinic acid	C43H79O14P	850.521			HMDB0276084		QNUHOKZIYIWNEF-KZKCLWBRSA-N	Human Metabolome Database
[truncated: 123,025 more rows]
