# Supplementary material for: Untargeted metabolomics reveal signatures of a healthy lifestyle
Source: Sci Rep. 2024 Jun 13;14:13630. doi: 10.1038/s41598-024-64561-z (PMC11176323; doi:10.1038/s41598-024-64561-z)
Supplement: Supplementary file 4 — Supplementary Table S3. [file 41598_2024_64561_MOESM4_ESM.xlsx]

## Sheet: Important
Table S3. Metabolite peaks that differentiated lifestyle (LIFE) group from control (CON) group.
Metabolite peaks that met VIP ≥ 1 or p < 0.10 or |fold change| ≥2 were considered important for the differentiation of the phenotypic groups in the metabolomics analysis.
Notes:
* Based on mean values
** t-test (assuming unequal variances, Satterthwaite)
*** Positive fold change: mean Lifestyle > Control
RT - Mass	Lifestyle Mean	Lifestyle Std	Control Mean	Control Std	VIP	p-value**	Higher (+) /Lower (-) Intensity*	Fold Change***
0.63_148.0602m/z	60536.2	34783.9	149256	84193.4	2.64961	1.29629e-09	-	-2.46557
0.81_188.0162n	1337.89	639.104	2485.19	1034.68	2.63877	1.35257e-09	-	-1.85755
18.90_746.6065m/z	234221	58563.6	164361	48272.8	2.7392	1.75163e-09	+	1.42504
16.29_543.3610n	21088.5	8300.39	12090.4	5049.28	2.87231	2.43726e-09	+	1.74423
0.81_213.9952n	1832.24	836.413	3391.25	1464.14	2.62538	2.92712e-09	-	-1.85088
16.29_595.3760n	17916.4	7971.01	9552.16	4606.82	2.83107	4.75213e-09	+	1.87564
18.93_392.7794m/z	29364.8	7684.84	20249	6852.02	2.61603	5.34186e-09	+	1.45018
14.24_365.2657m/z	1789.31	948.37	799.304	550.836	2.58956	5.65795e-09	+	2.23858
0.74_242.5612m/z	5648.46	3879.4	1831	1564.16	2.56619	8.37451e-09	+	3.08491
16.29_708.3443m/z	4361.72	2408.63	1866.82	1522.37	2.70678	1.14374e-08	+	2.33644
1.67_202.1183m/z	1210.78	1506.04	4727.89	3631.52	2.52891	1.35933e-08	-	-3.90482
0.72_426.0871n	70436.4	37301.8	34691.2	19337.2	2.4648	3.4794e-08	+	2.03038
16.16_549.3792n	12051.6	5578.16	6498.67	3791.87	2.64765	5.38513e-08	+	1.85447
0.63_203.0525m/z	438531	63967.2	520219	77100.8	2.44184	5.61227e-08	-	-1.18628
0.63_170.0420m/z	839.554	664.866	2322.42	1627.8	2.43385	6.2463e-08	-	-2.76626
19.09_405.7877m/z	13125.1	4387.56	8655.42	3431.36	2.53738	8.91698e-08	+	1.5164
16.29_549.3795n	328094	152909	187082	82326.4	2.64601	1.06138e-07	+	1.75375
11.05_565.2625m/z	3159.79	1656.86	6101.92	3278.82	2.35569	1.61821e-07	-	-1.93111
13.51_614.3671n	11367.1	6045.15	22011.8	11899.6	2.40962	1.77365e-07	-	-1.93646
16.14_273.6644m/z	7640.85	4381.06	3711.73	2376.1	2.32026	2.13621e-07	+	2.05857
12.14_330.2553n	314.661	405.409	1904.16	1911	2.39884	2.55194e-07	-	-6.05146
13.06_373.2733m/z	2446.78	1573.7	6457.15	4750.14	2.39039	2.61354e-07	-	-2.63904
0.68_157.0604m/z	8562.84	3748.37	5203.96	2241.56	2.16712	3.36916e-07	+	1.64545
16.29_302.6558m/z	2990.46	1636.85	1537.19	937.255	2.5979	3.40311e-07	+	1.94541
18.93_836.5747m/z	15870.5	11014.7	5482.21	8216.66	2.26709	3.98739e-07	+	2.89492
16.10_438.8024m/z	64841	31990.7	35952.4	20560.4	2.51973	4.12015e-07	+	1.80352
15.78_282.6503m/z	13537.5	2450.15	10953	2426.69	2.35429	4.28577e-07	+	1.23596
0.81_192.0323m/z	16285.4	15438	35225.8	20240.2	2.18279	5.65134e-07	-	-2.16303
17.10_605.4423n	5077.29	2714.62	2555.34	2049.91	2.45976	6.17817e-07	+	1.98693
13.06_589.2988m/z	6877.24	4170.29	17963.1	13846.1	2.27308	7.36624e-07	-	-2.61196
17.00_607.3968m/z	9375.59	6985.35	3639.85	3082.06	2.40356	8.04741e-07	+	2.57582
13.51_402.3129n	1272.41	929.628	2826.53	1871.52	2.28477	8.79994e-07	-	-2.2214
0.99_169.0105m/z	1242.45	488.588	2123.84	1085.19	2.20493	1.06608e-06	-	-1.7094
3.33_165.0657m/z	831.355	413.092	476.083	260.9	2.26456	1.11091e-06	+	1.74624
16.10_510.3833m/z	53193.4	20879.3	33376	18084	2.41404	1.18563e-06	+	1.59376
16.12_598.3447m/z	6063.71	6063.63	1370.57	1739.31	2.30815	1.40422e-06	+	4.42422
0.81_191.0125m/z	314.869	260.64	605.132	313.629	2.2055	1.43306e-06	-	-1.92185
17.26_568.4274m/z	39687.8	21315.7	21580.4	13600.3	2.18559	1.52351e-06	+	1.83906
0.63_360.1261n	405502	70948.3	518350	139338	2.29115	1.61256e-06	-	-1.27829
0.64_163.0597m/z	22486.4	3674.47	27869	6587.91	2.25359	1.8648e-06	-	-1.23937
0.81_100.0214m/z	569.145	135.542	753.271	221.047	2.12309	1.88484e-06	-	-1.32351
0.61_189.1339m/z	4356.42	2625.3	7166.96	3026.12	2.12173	1.91726e-06	-	-1.64515
10.90_197.0802m/z	1897.35	952.553	3145.32	1497.38	2.10487	2.23129e-06	-	-1.65775
19.21_772.6219m/z	123372	38545.3	88394.6	32243.7	2.40092	2.29573e-06	+	1.39569
16.75_579.3656m/z	10147	6853.96	4713.53	3404.44	2.32434	2.30502e-06	+	2.15274
15.76_551.3921m/z	1916.75	2080.68	4765.05	3476.67	2.21502	2.36969e-06	-	-2.486
0.68_309.1050n	12647.3	4441.64	25518.1	17166.7	2.07604	2.40893e-06	-	-2.01767
16.49_556.3731m/z	2680.22	2417.27	754.059	1336.95	2.14978	2.99555e-06	+	3.55439
17.92_601.4802m/z	6572.49	4345.64	3055.32	2657.88	2.28712	3.33894e-06	+	2.15116
18.42_817.5983n	192824	68055	136463	45755.3	2.18882	3.3949e-06	+	1.41301
10.90_551.2102m/z	8555.78	4621.11	14853.2	7875.02	2.09871	3.53349e-06	-	-1.73604
15.36_444.2867n	175370	85983.8	112475	21844.4	2.24761	3.79098e-06	+	1.55919
14.76_253.1791m/z	547.141	431.444	222.187	178.997	2.0342	4.00653e-06	+	2.46253
16.97_563.4313n	60422.5	33554.2	32639.2	23302.6	2.3728	4.0855e-06	+	1.85123
15.61_528.3195m/z	43062.4	13092.1	31269.8	11538.8	2.25201	4.11657e-06	+	1.37712
2.95_203.0789n	191.059	107.908	346.348	198.81	1.99112	4.13633e-06	-	-1.81278
17.62_855.5729n	38588.8	19994.7	22643.7	12075.4	2.21916	4.22164e-06	+	1.70417
1.05_188.1024m/z	1035.15	1048.64	3710	3675.06	2.05588	4.55389e-06	-	-3.58402
0.81_194.0279m/z	217.252	279.95	552.585	413.617	2.02195	5.34557e-06	-	-2.54352
18.62_863.5680m/z	37100.9	12304.7	49734.1	14428.4	2.16415	5.50187e-06	-	-1.34051
18.08_854.5668m/z	120006	39907.6	88791.5	24341.7	2.20178	6.39484e-06	+	1.35155
0.70_275.1114n	441370	98623.7	351665	94013.4	2.06377	6.75453e-06	+	1.25509
16.10_603.9413m/z	38488.4	26094.6	17772.6	17200.7	2.36991	6.95709e-06	+	2.1656
13.95_460.2825n	7486.37	10033.9	509.412	891.856	2.23821	7.07212e-06	+	14.6961
17.90_901.6379m/z	12461.6	9947.76	5092.83	4678.19	2.27591	7.28204e-06	+	2.44689
1.53_95.0491m/z	58679.8	7984.16	67756.5	11211.6	2.07879	7.29199e-06	-	-1.15468
11.22_563.2466m/z	3322.16	1703.34	5509.35	2838.16	2.06038	7.88229e-06	-	-1.65837
11.07_350.2109m/z	183.35	277.995	526.202	439.449	2.06243	7.90358e-06	-	-2.86993
2.63_249.0533m/z	692.127	537.219	1286.04	729.175	2.02398	7.95163e-06	-	-1.8581
18.93_770.5944m/z	27934.6	8707.05	20187.4	8082.46	2.27932	8.12917e-06	+	1.38376
1.53_181.0737n	3.78175e+06	783319	4.65554e+06	1.0809e+06	1.93688	8.29726e-06	-	-1.23105
14.42_539.3587n	6421.43	3044.56	3801.39	2633.25	2.02222	8.55065e-06	+	1.68923
16.65_295.6775m/z	1962.68	1063.73	1121.86	718.943	2.29326	8.57504e-06	+	1.74948
18.54_732.6148n	29801.9	18443.9	63635.7	47091	2.20002	8.596e-06	-	-2.13529
18.10_478.3286m/z	157542	19917.2	174846	17649.2	2.16606	8.66538e-06	-	-1.10983
8.02_286.2011m/z	145998	88200	242142	118285	2.01887	8.89309e-06	-	-1.65854
17.26_653.4542m/z	4878.09	4709.93	1510.35	1845.95	2.01623	9.37691e-06	+	3.22977
18.80_391.7717m/z	19009.5	5402.48	14335.3	4792.74	1.99509	9.44345e-06	+	1.32606
17.49_599.4282m/z	15706.8	7574.98	9501.51	5847.01	1.9692	9.56598e-06	+	1.65308
18.62_361.1664m/z	6922.87	2239.86	8907.84	2102.86	2.05034	9.66003e-06	-	-1.28673
14.60_534.2666m/z	294.988	479.339	1829.71	2225.75	2.0254	9.92201e-06	-	-6.20267
2.35_195.1124m/z	189.869	103.956	297.267	129.659	2.02447	1.00301e-05	-	-1.56564
1.55_182.0361m/z	7701.02	1572.9	9556.21	2390.24	1.93593	1.04887e-05	-	-1.2409
0.81_227.0227m/z	51.0032	84.6536	158.507	142.066	2.02371	1.06896e-05	-	-3.10779
4.90_278.1473n	9574.45	3638.16	14121.5	5984.03	2.00171	1.07734e-05	-	-1.47491
9.98_463.1841n	60350.4	70229.8	173638	157395	2.01691	1.07759e-05	-	-2.87717
16.16_294.6697m/z	606.565	431.463	276.686	269.337	2.08883	1.07952e-05	+	2.19226
13.95_437.2144m/z	1193.07	813.698	2279.08	1462.33	2.19746	1.1567e-05	-	-1.91027
1.53_164.0473n	604043	124242	740914	172851	1.90541	1.15896e-05	-	-1.22659
16.42_598.3458m/z	7075.21	3448.56	4337.55	2511.04	2.19673	1.19168e-05	+	1.63116
15.09_261.1818m/z	681.538	329.903	425.891	221.91	1.86873	1.20351e-05	+	1.60027
0.63_144.0421n	337414	52207.2	397419	77460.6	2.12827	1.2229e-05	-	-1.17784
16.58_536.4071m/z	73225.8	48172.4	38207.8	24225.7	2.23232	1.22651e-05	+	1.91651
16.42_666.3331m/z	1849.5	1329.41	786.49	994.637	2.11764	1.22693e-05	+	2.35158
0.90_119.0893m/z	248615	35123.6	288099	50563.6	2.0983	1.23741e-05	-	-1.15882
18.62_416.7876m/z	26503.1	7913.12	34299.6	9340.09	2.00038	1.28544e-05	-	-1.29417
0.90_118.0626m/z	12605.8	2141.74	14848.4	2786.87	2.11057	1.28974e-05	-	-1.1779
0.90_117.0787n	4.43607e+06	626773	5.12622e+06	880442	2.10459	1.31877e-05	-	-1.15558
16.03_596.3300m/z	6498.83	3741.03	3647.69	2417.97	2.19141	1.33831e-05	+	1.78163
15.73_468.3063n	17412.2	5979.11	25065.9	10314.7	1.95622	1.36355e-05	-	-1.43956
17.07_589.4472n	31124.8	13611	19384.4	12591.3	2.19776	1.40114e-05	+	1.60566
17.26_568.4279n	10229.4	9618.18	3581.93	3335.16	2.03935	1.41047e-05	+	2.85584
11.94_467.1524m/z	1348.45	1432.53	3124.6	2378.84	2.0309	1.41785e-05	-	-2.31719
0.63_85.0284m/z	176150	25107.1	204295	36406.3	2.1394	1.42641e-05	-	-1.15978
15.96_301.6478m/z	7771.1	3346.75	4926.91	3005.29	2.05145	1.44335e-05	+	1.57728
18.10_435.7689m/z	4815.96	2921.3	2714.76	1460.05	2.07494	1.45165e-05	+	1.77399
0.90_72.0808m/z	322298	46663.2	373579	65960.4	2.06672	1.47633e-05	-	-1.15911
18.05_343.1936m/z	4245.53	890.63	5102.17	1022.53	2.11806	1.47719e-05	-	-1.20178
19.44_786.6618n	23054.1	12326.8	43212.6	28655.3	2.05813	1.48569e-05	-	-1.8744
17.20_564.4381m/z	1026.31	881.193	346.78	607.892	1.99864	1.49359e-05	+	2.95955
0.63_162.1122m/z	1.28763e+06	184046	1.51644e+06	307956	2.08685	1.49866e-05	-	-1.1777
6.94_196.0940m/z	361.103	162.897	591.908	321.114	1.94702	1.53283e-05	-	-1.63917
0.63_97.0283m/z	153878	20785.7	177829	31504.2	2.10448	1.54024e-05	-	-1.15565
3.27_247.1281m/z	19037.9	4604.35	25203	8476.3	2.01533	1.54031e-05	-	-1.32383
0.66_115.0387m/z	4743.31	593.889	5574.9	1155.47	2.02786	1.55708e-05	-	-1.17532
17.28_565.4471n	24252.6	10417.6	15799.3	8466.29	2.21795	1.59677e-05	+	1.53504
15.61_1048.6156n	7198.77	3834.09	3949.83	3476.36	2.03404	1.63984e-05	+	1.82255
2.09_218.1388m/z	49791.5	21145.4	79067.6	40879.1	1.89757	1.72756e-05	-	-1.58797
15.61_775.9868m/z	27478.4	12133.3	17594	10093.9	2.04745	1.74634e-05	+	1.5618
0.90_390.1905m/z	3849.95	2032.99	6055	2871.6	1.92742	1.84371e-05	-	-1.57275
11.81_282.1493m/z	130.385	154.353	691.108	847.619	2.09272	1.85954e-05	-	-5.30051
11.20_542.2730n	7116.85	3287.02	11226.6	5638.17	2.00914	1.90063e-05	-	-1.57747
15.78_1595.9824n	168103	78291.7	105289	63614.1	2.24501	1.9466e-05	+	1.59659
1.71_86.0964m/z	404796	77282	504321	138266	2.06619	2.02806e-05	-	-1.24586
1.53_123.0439m/z	181188	34786.5	218263	48353.7	1.86097	2.06196e-05	-	-1.20462
16.63_437.3015m/z	24843.4	17185.8	12751	8543.28	2.05498	2.0854e-05	+	1.94835
16.58_503.3341m/z	3208.4	2083.32	1581.39	1588.37	2.21746	2.08632e-05	+	2.02885
1.53_135.0681n	465852	94477	566135	130716	1.8584	2.09384e-05	-	-1.21527
16.73_577.4107n	8085.17	4083.85	4730.63	3559.41	2.25261	2.10251e-05	+	1.70911
13.21_423.1986m/z	7748.48	2220.12	9934.09	2754.26	2.0192	2.23609e-05	-	-1.28207
0.70_116.0931m/z	12141.8	3422.85	15397.7	4020.25	2.04172	2.27303e-05	-	-1.26815
16.97_301.6956m/z	1724.05	1254.85	812.558	756.167	2.23583	2.28957e-05	+	2.12176
11.74_430.2950m/z	408.642	409.961	1316.62	1367.91	1.97654	2.35154e-05	-	-3.22195
4.92_298.0963m/z	5495.81	1660.6	7448.13	2677.63	1.85654	2.41077e-05	-	-1.35524
18.30_780.0771m/z	82544.9	26685.5	111735	39038.1	2.17529	2.43651e-05	-	-1.35363
18.54_386.2875m/z	1424.47	1251.85	3646.82	3307.17	2.08122	2.552e-05	-	-2.56013
1.51_227.0022m/z	2651.12	689.638	1964.58	881.752	1.89109	2.56252e-05	+	1.34946
16.44_288.6697m/z	1538.61	853.325	851.419	734.789	2.20896	2.70977e-05	+	1.80711
0.63_163.1155m/z	91042.8	14454.1	109020	25294.6	2.03609	2.71255e-05	-	-1.19746
1.53_136.0523n	90777.5	18190.1	109504	24614.8	1.83416	2.72821e-05	-	-1.20629
17.82_925.6376m/z	5246.37	3809.41	2291.94	2985.61	2.02048	2.77324e-05	+	2.28905
16.70_584.4052m/z	10457.9	5141.04	6291.02	4521.35	2.19585	2.8222e-05	+	1.66235
1.53_182.1255m/z	7742.8	1807.36	9565.48	2378.62	1.78139	2.82853e-05	-	-1.2354
11.10_489.2001n	12200	8647.84	24566.3	17997.4	1.95949	2.83467e-05	-	-2.01363
15.96_293.6617m/z	40690.3	14408.3	29195.3	12224.4	2.08739	2.86662e-05	+	1.39373
16.29_303.6560m/z	4925.12	1188.19	4010.43	917.13	2.0652	2.86849e-05	+	1.22808
13.51_414.2250n	30259.2	9303.06	39985.1	12974.4	2.06388	2.97378e-05	-	-1.32142
18.93_401.7659m/z	4141.04	1699.03	2682.11	1706.48	2.03528	3.00886e-05	+	1.54395
15.78_802.0029m/z	315534	138620	207871	111156	2.24337	3.11541e-05	+	1.51793
18.62_866.5770m/z	21815.4	7937.76	28980.5	8799.78	2.09336	3.14055e-05	-	-1.32844
0.66_155.0100m/z	4699.19	2488.19	2783.68	1955.48	2.08438	3.1926e-05	+	1.68812
18.62_833.0844m/z	307580	116463	412777	129529	1.96389	3.20124e-05	-	-1.34202
18.90_831.5906m/z	26535.1	13489.3	40382.3	18475.7	1.8992	3.28192e-05	-	-1.52184
17.33_682.4397m/z	3390.85	2405.29	1665.45	1522.88	2.27833	3.44413e-05	+	2.036
13.24_411.2502m/z	368.368	394.605	1037.77	1012.49	1.96632	3.46962e-05	-	-2.81722
15.96_593.3597n	29191.7	12403.1	19223.1	11022.1	2.14302	3.49998e-05	+	1.51857
15.78_280.6543m/z	1.07712e+06	165517	926764	187951	2.16204	3.54448e-05	+	1.16224
19.03_404.7795m/z	11513.2	3793.08	8332.34	3712.05	2.02782	3.60473e-05	+	1.38175
9.98_466.1974m/z	1126.26	1900.02	3804.82	3957.44	1.90875	3.61113e-05	-	-3.37829
1.71_87.0997m/z	22613	4405.84	28107.3	7912.02	2.01141	3.63604e-05	-	-1.24297
0.74_308.0903m/z	1953.03	1590.27	865.552	817.189	1.91746	3.65579e-05	+	2.25639
1.14_170.0385m/z	171782	26502.3	197779	34317	1.93446	3.75843e-05	-	-1.15133
17.05_579.4262n	14890	8418.38	8433.51	6734.99	2.11433	3.78428e-05	+	1.76557
17.44_607.4577n	18184.2	8348.39	11858.4	6493.23	2.06237	3.90041e-05	+	1.53345
18.80_743.5841n	395839	119872	301193	104082	2.07505	3.98884e-05	+	1.31423
16.16_573.3793n	5052.35	2709.04	2974.87	2186.51	2.00495	4.00105e-05	+	1.69834
1.97_174.1235m/z	919.743	884.584	2090.54	1722.07	1.81724	4.00715e-05	-	-2.27296
1.79_204.1339m/z	485.718	379.034	1217.09	1132.95	1.87347	4.10272e-05	-	-2.50575
14.29_351.2136m/z	7414.99	3897.48	12257.3	7042.44	2.01336	4.17792e-05	-	-1.65304
16.49_525.3479n	7441.79	5153	3932.37	2717.07	2.07874	4.19882e-05	+	1.89244
9.32_533.2399m/z	3586.28	2206.43	2029.86	1382.34	1.77514	4.32902e-05	+	1.76676
15.78_1564.0350n	679933	297941	455389	232519	2.201	4.34196e-05	+	1.49308
17.70_555.4384m/z	12929	7793.54	7263.18	5461.06	2.06264	4.37777e-05	+	1.78008
11.10_314.1745m/z	376.494	410.464	907.512	784	1.8926	4.48748e-05	-	-2.41043
11.22_347.2213m/z	498.626	345.348	941.991	654.297	1.9394	4.56087e-05	-	-1.88917
1.85_132.1292m/z	15560.3	2503.01	18417.2	4087.65	2.11844	4.58925e-05	-	-1.1836
16.65_642.3719m/z	3326.16	2166.57	1769.13	1474.83	2.15406	4.59168e-05	+	1.88011
15.78_288.1418m/z	22018.7	3998.46	18573.1	4250.7	2.17176	4.61654e-05	+	1.18551
17.77_852.5515m/z	69663	18302.2	54778.9	17350.1	2.07702	4.64266e-05	+	1.27171
2.93_203.0522m/z	492.184	181.692	659.093	216.496	1.82519	4.68915e-05	-	-1.33912
19.09_862.5911m/z	8221.16	6179.31	3838.27	4033.47	1.97834	4.69938e-05	+	2.14189
17.64_347.2915m/z	2381.93	2084.88	1009.65	926.031	1.93193	4.71599e-05	+	2.35916
19.24_430.7953m/z	12305.3	4281.13	8928.93	3800.17	1.93623	4.729e-05	+	1.37814
1.83_131.0944n	9.32102e+06	1.49108e+06	1.11267e+07	2.64127e+06	2.04567	4.88155e-05	-	-1.19372
1.14_168.0281n	3.68905e+06	585257	4.25906e+06	768419	1.90256	4.88275e-05	-	-1.15451
18.93_836.1042m/z	8985.82	6117.97	15532.5	9218.64	1.94705	4.95091e-05	-	-1.72856
17.02_582.3894n	32042.6	19898.7	18372.9	11594.4	2.17028	5.0287e-05	+	1.74402
16.10_446.7887m/z	6265.75	8100.46	1142.68	2447.54	2.04479	5.06007e-05	+	5.48336
1.03_116.9631m/z	3727.4	604.183	4271.64	702.715	1.94325	5.0992e-05	-	-1.14601
15.78_521.3480n	1.23647e+07	3.84126e+06	9.36962e+06	3.3567e+06	2.23643	5.10183e-05	+	1.31966
16.31_295.6773m/z	1150.17	1367.32	278.339	474.035	1.85965	5.17474e-05	+	4.13225
18.93_865.5838m/z	3100.65	3481.75	7571.38	6673.36	1.98661	5.27549e-05	-	-2.44187
19.03_769.5994n	299685	94746.4	223629	89431.6	2.08438	5.53537e-05	+	1.3401
1.14_141.0405m/z	3365.37	616.105	3944.47	776.3	1.90436	5.6365e-05	-	-1.17208
13.46_408.2498n	46647.6	56259.5	11762.2	13462.4	1.89236	5.74514e-05	+	3.96588
15.78_835.9967m/z	59626.1	20807.1	42724.4	20242	2.14653	5.75697e-05	+	1.3956
18.62_811.6029m/z	921067	207646	1.09423e+06	213190	1.92064	5.81346e-05	-	-1.18801
13.46_243.2100m/z	1978.03	2658.33	335.775	597.993	1.91087	5.87632e-05	+	5.89094
1.14_390.9827m/z	40521.6	7446.46	47451.8	9290.9	1.86389	5.97523e-05	-	-1.17103
12.80_386.2453n	9584.01	4900.44	18272.2	13736.3	1.9626	6.05813e-05	-	-1.90653
1.14_673.1209m/z	6362.79	2722.31	9209.31	4046.46	1.75117	6.09935e-05	-	-1.44737
19.06_890.5862m/z	6788.08	4230.59	3810.97	2851.69	2.10695	6.1177e-05	+	1.7812
10.22_464.1918m/z	1177.84	1968.45	3415.41	3276.52	1.84722	6.14276e-05	-	-2.89973
10.90_334.1773n	1953.14	600.254	2578.01	887.607	1.74432	6.1673e-05	-	-1.31993
16.29_302.1573m/z	257.222	287.626	70.9527	129.233	1.94405	6.19486e-05	+	3.62526
18.90_936.5804m/z	2645.29	2686.43	5911.86	4878.2	1.85023	6.2227e-05	-	-2.23486
1.14_252.0424n	23074.5	4430.55	27751	6691.45	1.95462	6.29904e-05	-	-1.20267
1.01_112.0269n	2428.62	1027.74	1698.52	720.419	1.94864	6.31554e-05	+	1.42985
18.90_1038.5606m/z	4179.66	3040.91	6964.53	3718.15	1.74802	6.3157e-05	-	-1.66629
6.09_475.2191m/z	1302.84	1078.03	572.201	631.522	1.81015	6.31724e-05	+	2.27689
13.98_651.3719m/z	16457.4	10738.9	30871.5	22019.4	1.96629	6.31776e-05	-	-1.87584
0.70_115.0631n	3.6112e+06	832738	4.38703e+06	1.05219e+06	1.96075	6.65269e-05	-	-1.21484
18.05_361.1662m/z	10021.4	2046.08	11802.3	2317.92	1.88295	6.87834e-05	-	-1.17771
15.78_1058.6610n	985121	291392	747858	292103	2.16897	6.98769e-05	+	1.31726
19.19_928.6018m/z	11652.3	6952.9	18184.2	8955.21	1.91088	7.06819e-05	-	-1.56056
16.42_289.6775m/z	418.303	361.552	174.112	219.331	1.78964	7.53241e-05	+	2.40249
15.96_276.6698m/z	2133.5	1206.34	1260.78	929.184	1.98716	7.67337e-05	+	1.69221
16.31_551.3954n	26602.5	24760.5	10827.4	10966.1	1.84206	7.68902e-05	+	2.45695
0.72_247.0918m/z	6086.73	4251.86	3257.96	2460.9	1.86166	8.03706e-05	+	1.86826
0.64_405.0500m/z	17961.2	4712.25	22613.5	6635.78	1.95822	8.21184e-05	-	-1.25902
16.27_556.3736m/z	26504.2	16960.9	15062.3	10496.1	2.0059	8.24519e-05	+	1.75963
15.78_289.1417m/z	67707.5	12984.4	57122.5	13359.9	2.1165	8.40802e-05	+	1.1853
15.78_524.3613m/z	432798	144058	324491	124948	2.1807	8.55873e-05	+	1.33378
14.32_460.2824n	11511.4	17841.7	954.659	1466.8	1.94445	8.88336e-05	+	12.0581
16.29_324.2767n	82199	50374.5	47416.9	34641.8	2.06924	8.92465e-05	+	1.73354
1.53_120.0573n	18782	3238.67	21951.1	4545.75	1.72906	9.07511e-05	-	-1.16873
1.83_132.0741m/z	15731.6	2405.52	18585.7	4371.39	2.02059	9.08004e-05	-	-1.18143
0.64_251.0997n	8459.26	5189.35	14308.6	8836.77	1.81	9.0949e-05	-	-1.69147
1.14_1009.1772m/z	6513.2	5642.71	12446.7	8771.65	1.71655	9.17615e-05	-	-1.911
0.63_184.0728m/z	7543.63	2825.86	5376.93	2593.77	1.74839	9.21954e-05	+	1.40296
14.19_451.2300m/z	110922	34661.4	142960	44776.6	1.95978	9.30762e-05	-	-1.28884
14.21_494.2315n	2027.71	3168.26	6300.2	6739.36	1.82907	9.35557e-05	-	-3.10704
16.03_272.6567m/z	12714.2	6814.59	8056.24	4575.19	2.09414	9.35564e-05	+	1.57818
1.83_262.1885n	42739.6	12871.1	59328.6	25975.7	1.95491	9.48189e-05	-	-1.38814
18.62_849.5853n	5.79731e+06	1.34383e+06	6.85514e+06	1.31162e+06	1.89593	9.56497e-05	-	-1.18247
14.81_444.2876n	53614.9	80411	6202.81	9201.67	1.89025	9.6085e-05	+	8.64364
18.93_835.6024m/z	797167	247882	1.04151e+06	353963	1.863	9.71226e-05	-	-1.30651
1.83_86.0964m/z	465207	69350.1	547406	126592	1.99739	9.71508e-05	-	-1.17669
13.98_398.3180n	1284.98	1354.02	3304.37	3245	1.92029	9.7167e-05	-	-2.57154
16.78_467.3860m/z	33.2986	144.735	408.39	629.697	1.78456	0.000100451	-	-12.2645
18.62_403.7532m/z	7048.74	3348.06	9979.23	4002.14	1.79419	0.000101954	-	-1.41575
15.78_289.6592m/z	72741.5	16378.3	59786.4	16309.5	2.09815	0.00010309	+	1.21669
10.90_284.0906m/z	163.532	192.888	337.974	243.589	1.70373	0.000103801	-	-2.06672
15.61_778.9954m/z	63708.5	23119.1	46677	19721.4	2.02465	0.000104698	+	1.36488
18.47_722.4851n	10243.6	5729.65	15753.3	7953.34	1.79934	0.000104982	-	-1.53787
13.24_471.3081m/z	1314.8	1927.28	180.3	323.666	1.9311	0.0001055	+	7.2923
15.78_1098.6158n	167925	54208.8	125761	52615.6	2.13833	0.000109768	+	1.33527
1.14_692.0944m/z	9281.52	3766.42	12635	4676.51	1.70795	0.000111704	-	-1.3613
0.81_213.0072m/z	28.3639	51.6656	81.2382	78.8542	1.69093	0.000112246	-	-2.86414
1.53_91.0542m/z	51185.6	8664.64	59494.9	12062.6	1.72356	0.000112516	-	-1.16234
1.01_129.0787n	7986.6	5485.19	4476.62	2967.32	1.9643	0.000115822	+	1.78407
14.65_598.3239n	7492.75	4318.72	4675.85	2561.86	2.11442	0.000116619	+	1.60243
19.44_413.3110m/z	1285.5	1214.31	2877.51	2544.64	1.79584	0.000116938	-	-2.23845
13.98_628.3738n	1468.5	1626.76	3598.88	3405.03	1.91338	0.000117183	-	-2.45072
18.54_487.7759m/z	1729.59	960.453	1062.88	713.1	1.87545	0.000117687	+	1.62727
18.77_905.6693m/z	15478.4	10671.5	8349.34	6987.66	2.09647	0.000118156	+	1.85385
16.31_409.2709m/z	7462.33	4168.55	4694.39	2671.15	1.88502	0.000118617	+	1.58963
10.00_2355.2247n	51379.5	23301.1	72337.4	29615.1	1.65215	0.000119367	-	-1.40791
16.95_545.3812m/z	5456.21	3783.71	2826.29	2831.75	2.15059	0.000120079	+	1.93052
18.62_424.7765m/z	383296	91834.1	453677	88089.7	1.8938	0.000125482	-	-1.18362
1.53_184.0871m/z	5044.2	1260.14	6330.29	1939.04	1.73271	0.000127241	-	-1.25496
18.62_838.5604m/z	21625.7	9225.62	29296.6	10403	1.82714	0.000131088	-	-1.35471
18.93_490.7643m/z	1167.08	759.797	1995.02	1279.59	1.8727	0.000131254	-	-1.70941
0.90_118.1092m/z	12873.3	2208.47	14896.5	2919.15	1.92221	0.000132006	-	-1.15716
0.61_89.0476n	66269.3	16783.5	81727.4	22411	1.68123	0.000134551	-	-1.23326
4.92_136.0616m/z	157.294	66.8994	229.824	112.268	1.62391	0.000135708	-	-1.46111
13.87_254.1189n	3020.85	1705.07	1917.34	1030.65	1.70861	0.000138814	+	1.57554
16.95_334.2837n	20455.3	14383.5	11754.5	5906.14	1.93257	0.000141204	+	1.74021
7.19_683.0051m/z	6892.98	3856.55	11473.9	7291.31	1.85669	0.000141313	-	-1.66458
0.70_115.7137m/z	3113.1	1805.19	4463.14	1675.76	1.81334	0.000143243	-	-1.43366
9.02_519.2240m/z	2899.73	2276.09	1418.27	1425.64	1.79868	0.000145	+	2.04455
17.33_315.7114m/z	3588.35	1892.37	2259.5	1514.32	2.16286	0.000146019	+	1.58811
17.13_579.4229m/z	2843.64	2056.68	1402	1642.68	2.05893	0.000148283	+	2.02828
12.55_441.2094m/z	3321.09	1922.13	5887.7	4208.62	1.71748	0.000152675	-	-1.77282
7.98_308.1826m/z	1227.73	1026.08	2138.83	1317.86	1.72054	0.000157941	-	-1.7421
19.06_627.4959m/z	2400.69	2152.57	6668.81	7324.67	1.78769	0.000159364	-	-2.77787
17.26_545.3811m/z	2061.62	2347.6	633.006	1080.28	1.90471	0.000159595	+	3.25688
0.70_70.0651m/z	27344.5	8515.69	34845.5	10819.5	1.81284	0.000160471	-	-1.27431
17.07_536.4077n	53227.2	42262.2	27300.3	20583	2.11583	0.000161017	+	1.94969
1.83_86.1109m/z	1004.37	249.805	1227.15	323.753	1.90187	0.000161168	-	-1.22182
1.83_87.0997m/z	25096.8	3809.36	29413	6874.3	1.93916	0.000161962	-	-1.17198
9.98_288.1587m/z	226.644	487.716	939.012	1190.02	1.75054	0.000162517	-	-4.14312
0.86_301.1500m/z	3687.21	2193.55	2216.97	1569.46	1.93824	0.000163427	+	1.66318
2.35_174.1236m/z	2414.25	1808.22	5273.25	4827.58	1.69051	0.000165036	-	-2.18422
0.74_174.0870m/z	722.431	981.497	1782.97	1673.62	1.72468	0.00016894	-	-2.46802
1.83_432.2375m/z	7561.52	2867.33	10367.5	4280.78	1.94019	0.000169159	-	-1.37109
3.27_168.0921m/z	12281.3	1844.53	13973.9	2512.72	1.73248	0.000171098	-	-1.13782
0.90_244.0921m/z	2191.4	1076.14	3295.95	1717.34	1.81878	0.000171497	-	-1.50404
16.42_530.3582m/z	105769	53938.9	68848.4	41547.2	2.03416	0.000172114	+	1.53626
18.90_433.2728m/z	1457.61	893.742	2240.66	1134.96	1.74567	0.000172172	-	-1.53721
1.05_233.9816m/z	43847.1	8687.05	51365.4	10831.7	1.76168	0.000174013	-	-1.17147
12.55_310.1407m/z	97.8163	158.946	584.435	856.676	1.695	0.00017593	-	-5.97483
16.21_104.1068m/z	157385	25038.1	139880	20522.5	2.0697	0.000176733	+	1.12514
0.61_270.1176m/z	35932.9	12248	51827.6	26285.5	1.84015	0.000178478	-	-1.44234
18.28_363.1820m/z	6636.81	2438.54	8730.5	3010.8	1.81362	0.000178582	-	-1.31547
0.64_290.0749m/z	10040.4	2791.26	13158.5	4999.96	1.8315	0.000181568	-	-1.31056
15.61_1016.6790n	84502.7	37987.3	57637.1	32243.6	2.08967	0.000182571	+	1.46612
16.75_517.3501m/z	4505.36	3264.72	2293.96	2480.18	2.12629	0.000186074	+	1.96401
16.70_300.6878m/z	880.556	602.412	461.095	493.455	2.01383	0.00018626	+	1.90971
13.59_874.7453m/z	7832.19	4645.35	4758.27	3301.55	1.74218	0.000189621	+	1.64602
15.87_259.6489m/z	45436.7	16348.6	33633.6	14699.8	1.91563	0.000192304	+	1.35093
1.62_191.0545m/z	943.692	334.613	1441.48	845.641	1.73318	0.000193209	-	-1.52749
17.46_371.2914m/z	2672.87	2433.21	1192.54	1227.65	1.67693	0.000195514	+	2.24133
1.67_170.0921m/z	197.102	215.757	685.491	858.109	1.64082	0.000195681	-	-3.47784
16.27_286.6725m/z	944.981	749.191	457.579	510.365	1.78552	0.000200669	+	2.06518
16.87_294.2552n	15874.7	6898.74	11323.7	4923.72	1.84696	0.000201402	+	1.4019
0.92_257.1463m/z	3530.19	1220.26	4702.55	1809.45	1.77485	0.000203874	-	-1.3321
1.05_324.0131m/z	19988	4742.54	23894.1	5556.39	1.73481	0.000204686	-	-1.19542
16.65_296.1793m/z	404.044	382.643	166.002	220.389	1.92933	0.000205639	+	2.43398
18.62_829.5741m/z	140439	54912	185078	62953.8	1.77424	0.000205803	-	-1.31785
15.17_414.3128n	8996.91	3542.14	6613.59	2696.28	1.77786	0.000205921	+	1.36037
18.90_804.6327m/z	9029.79	5634.69	5345.64	3929.46	1.59599	0.000206203	+	1.68919
19.34_760.6464n	26482.7	14640.3	48167.9	37140.5	1.81053	0.000214085	-	-1.81884
15.76_1096.6213n	238021	64913.9	189700	63449.5	2.05699	0.000214827	+	1.25472
1.85_281.0738m/z	1327.47	1677.07	3685.84	4013.93	1.78607	0.0002153	-	-2.7766
15.96_550.3770m/z	11732.6	4395.71	8377.05	4522.74	2.03503	0.000216428	+	1.40057
18.70_784.5504m/z	4458.36	3740.32	9128.29	7816.38	1.67438	0.000221567	-	-2.04746
16.65_551.3951n	84260.6	40064.9	56066.7	34865.2	2.06187	0.000225232	+	1.50286
18.62_897.5613m/z	11253.9	5770.57	15887.1	6557.33	1.90557	0.000227389	-	-1.41169
0.83_260.1125m/z	2110.93	970.154	3406.39	2198.65	1.71997	0.000227564	-	-1.61369
13.51_561.3424m/z	339.504	321.235	770.546	734.303	1.76999	0.000235402	-	-2.26962
18.93_789.6125n	1.13156e+06	278554	1.37773e+06	372672	1.71063	0.000242713	-	-1.21755
15.66_574.3792m/z	145.689	330.1	678.135	931.85	1.59743	0.000247395	-	-4.65466
14.63_621.3271m/z	1164.95	2007.98	65.296	188.949	1.85397	0.000251076	+	17.8411
1.14_352.0508n	17792	3353.28	20719.6	4421.09	1.65997	0.000251103	-	-1.16455
0.58_188.1520n	6465.63	4215.16	12059.8	9586.69	1.57789	0.000256583	-	-1.86522
15.87_564.2967m/z	11337.3	4802.9	8033.15	4068.31	1.9021	0.000262807	+	1.41131
16.93_455.1885m/z	1886.13	693.273	2385.17	653.506	1.6329	0.000267435	-	-1.26458
17.44_521.3812m/z	2795.67	2564.53	1238.58	1446.83	1.85082	0.000267463	+	2.25716
17.07_314.7035m/z	1565.93	923.853	916.125	827.551	1.96176	0.000267768	+	1.7093
0.99_155.0448m/z	3169.62	623.288	3785.62	991.131	1.73191	0.000275284	-	-1.19435
18.85_798.5871m/z	10303.7	5092.15	7030.63	3615	1.81687	0.000278813	+	1.46555
14.81_469.2835m/z	1039.53	1795.07	65.624	167.257	1.74722	0.000281986	+	15.8407
0.63_257.1025n	2.67244e+06	825992	2.06069e+06	832774	1.66887	0.000282574	+	1.29687
15.68_364.2607n	13901.6	8151.81	21177.2	11261.3	1.88377	0.000282842	-	-1.52336
1.77_343.1261n	18077.1	8863.96	27365.5	15271.2	1.6914	0.000283534	-	-1.51383
2.07_193.0676m/z	2004.63	617.416	2628.79	1015.07	1.77057	0.000283865	-	-1.31136
15.78_533.8410m/z	41195.6	13699.2	31163.2	13513.6	2.12845	0.000284035	+	1.32193
17.26_570.4342m/z	1069.35	1240.77	320.777	694.431	1.67851	0.000284183	+	3.33363
15.19_271.6575m/z	23828.2	7206.44	18615.2	6957.99	2.06368	0.000291162	+	1.28004
18.62_767.5466n	117158	50582.1	159885	64518.2	1.73663	0.000293029	-	-1.3647
9.05_181.0831m/z	6822.33	2429.22	9346.63	4153.68	1.64397	0.000293045	-	-1.37
18.15_877.6375m/z	18911.7	12705.9	10924.6	8553.9	1.97983	0.00030263	+	1.73111
17.87_438.3464m/z	3194.64	2420.43	5337.93	3331.61	1.70223	0.00030366	-	-1.6709
16.05_420.2567n	3828.21	1641.79	2700.83	1430.4	2.00763	0.000313857	+	1.41742
0.88_112.0504m/z	1179.54	484.239	1766.08	1008.65	1.74115	0.000316764	-	-1.49727
18.08_833.5882m/z	20152.4	10073.1	13736.4	7169.73	1.79382	0.000317295	+	1.46708
13.74_665.3513m/z	2093.39	2356.06	5343.84	5714.67	1.73936	0.000320394	-	-2.55272
15.89_593.3318n	15581.2	8069.25	10178	6666.82	1.96754	0.000328629	+	1.53087
15.19_599.2728n	33831.4	10399.6	26437.4	9892.13	1.98011	0.000332412	+	1.27968
15.78_287.6330n	297608	54121.8	256616	58365.8	1.99315	0.000334301	+	1.15974
10.22_288.1588m/z	157.916	381.505	533.922	616.784	1.64305	0.000334578	-	-3.38106
14.73_644.3177n	72722.7	116942	10144.5	14808.9	1.79047	0.000344865	+	7.16867
1.01_131.0894m/z	34359.8	18767	22432.2	13609.7	1.80807	0.000352316	+	1.53172
1.14_567.0197m/z	43395.5	10455	51889.8	12819.5	1.66074	0.000352453	-	-1.19574
18.42_428.7794m/z	5460.9	3204.39	3518.81	1972.46	1.72797	0.000354857	+	1.55191
1.21_282.1194m/z	23704.4	3979.73	27574.1	6363.31	1.80182	0.000357681	-	-1.16325
18.93_827.5731n	183842	51727.1	225325	62207.3	1.65166	0.000358049	-	-1.22564
3.59_158.1172m/z	61.3335	44.1655	30.5696	40.7104	1.74668	0.000358903	+	2.00636
16.46_581.4398m/z	4814.83	1918.1	6266.95	2090.49	1.70894	0.00036208	-	-1.30159
19.34_400.3032m/z	541.377	640.63	1456.31	1633.99	1.64055	0.000362579	-	-2.69001
2.50_293.1472n	143847	73732.1	240413	170433	1.81797	0.000362828	-	-1.67131
8.06_935.4421n	1576.56	1570.66	3547.88	3457.03	1.64821	0.000364512	-	-2.2504
0.83_279.1264m/z	366.101	282.485	684.497	547.051	1.62447	0.000366813	-	-1.86969
3.31_342.1557m/z	3035.44	1776.55	5399.05	4193.53	1.6568	0.000374301	-	-1.77868
14.73_623.3429m/z	31057.4	50124.7	4412.31	6709.04	1.78362	0.000376778	+	7.03881
7.83_205.0736n	37091.2	23269.5	23200.9	13718.3	1.71617	0.000376928	+	1.5987
17.95_531.4384m/z	14635.3	8786.3	8922.79	6910.03	1.80391	0.000377068	+	1.64021
16.49_453.8265m/z	2595.94	1933.18	1320.21	1582.93	1.83702	0.000378667	+	1.96631
15.39_702.2964m/z	11097.5	4800.05	15165.9	6353.52	1.93215	0.000381337	-	-1.36661
13.08_592.3266n	2455.96	4357.55	9659.9	13125.3	1.70928	0.000382773	-	-3.93324
16.56_549.3760m/z	1038.1	1094.79	334.989	835.047	1.78546	0.000383203	+	3.09892
15.68_509.2698m/z	8589.67	3979.75	11721.1	4689.92	1.78454	0.00039077	-	-1.36456
13.61_964.2673m/z	3872.78	2040.58	2472.27	1847.33	1.65421	0.00039082	+	1.56649
16.97_654.4082m/z	1695.53	1853.87	658.873	758.04	1.97226	0.000391091	+	2.57338
1.01_130.0862m/z	607731	293713	424268	207424	1.79905	0.00039429	+	1.43242
17.23_537.4032m/z	3776.57	2455.43	2232.84	1774.07	2.01279	0.000398079	+	1.69138
15.96_547.3636n	796732	285647	596620	272521	2.06785	0.000408655	+	1.33541
15.76_547.9868m/z	8621.22	4788.08	5676.63	3243	1.89091	0.000408999	+	1.51872
18.90_841.0785m/z	1891.84	2046.02	3872.57	3299.43	1.70727	0.000409354	-	-2.04698
17.90_455.2681m/z	6519.84	2105.94	8306.62	2816.21	1.84792	0.00040976	-	-1.27405
8.38_204.1051m/z	2854.18	1223.81	3949.72	1772.29	1.56102	0.0004121	-	-1.38384
16.03_280.6429m/z	1569.55	996.6	964.871	645.04	1.95006	0.000412502	+	1.62669
2.75_165.0518m/z	563.565	122.372	698.539	233.619	1.72287	0.000415411	-	-1.2395
13.46_215.1015m/z	809.201	688.091	411.937	362.146	1.54584	0.000423731	+	1.96438
15.96_285.6732m/z	1097.55	851.965	559.76	632.882	1.63735	0.000424578	+	1.96076
1.03_190.9824m/z	2948.53	725.068	3540.47	920.401	1.62069	0.000435536	-	-1.20076
16.08_516.3422m/z	21644.6	15201.5	12566.4	9443.55	1.77296	0.000439134	+	1.72243
16.34_599.3953n	4856.57	2734.36	3061.78	2276.22	1.81479	0.000439427	+	1.58619
3.00_120.0442m/z	6285.32	2938.74	8573.82	3457.45	1.49688	0.000439569	-	-1.3641
15.61_537.3069m/z	6489.91	4173.66	3759.18	3447.87	1.66801	0.000440459	+	1.72642
15.87_570.3138m/z	41780.5	19745.8	29075.9	15689.3	2.00431	0.000450679	+	1.43694
7.61_204.1226m/z	177.31	205.577	484.103	561.764	1.68362	0.000450858	-	-2.73027
0.99_246.0846n	15182	3281.38	18022	4573.83	1.68662	0.000451896	-	-1.18706
2.50_247.1414n	1296.04	801.103	2402.63	2010.69	1.77256	0.000457428	-	-1.85382
15.63_556.3371m/z	7683.24	4516.6	4969.64	2924.18	1.91453	0.000466133	+	1.54604
17.90_748.5644m/z	7316.39	4462.4	11448.7	6882.35	1.87203	0.00047214	-	-1.5648
15.78_485.2634m/z	102006	23010.5	85269.5	24221	2.06146	0.000473243	+	1.19627
17.46_640.4673m/z	2002.73	1450.99	1004.07	1371.23	1.81413	0.000481848	+	1.99461
15.68_461.2904n	4421.83	2397.63	2914.79	1812.66	1.85196	0.00048209	+	1.51703
17.82_575.4644m/z	22551.4	10618.3	15184.5	10223.1	1.69268	0.000486587	+	1.48516
1.03_251.9921m/z	4450.71	1017.22	5198.22	1097.03	1.62824	0.000489229	-	-1.16795
19.19_768.5515m/z	5207.85	4418.8	10633.3	9766.44	1.55837	0.000497747	-	-2.04177
8.06_919.4793n	32171.1	20872.5	58617.7	47880.6	1.60845	0.000500797	-	-1.82206
18.32_855.5751n	526783	136889	440361	105855	1.77888	0.000503527	+	1.19625
1.48_160.1078m/z	1063.55	929.478	2334.4	2329.06	1.48979	0.000507909	-	-2.19492
15.78_272.6653m/z	36489.4	6086.03	32071.6	6460.41	1.93369	0.000512277	+	1.13775
17.07_617.4387m/z	5196.68	4114.94	2681.02	2904.51	1.9835	0.000513081	+	1.93832
17.31_322.2866n	71085	62222.2	37438.7	23128.3	1.65531	0.000516556	+	1.8987
0.96_117.0428n	26344.7	19977.8	15028	10373.6	1.47562	0.000517362	+	1.75305
1.07_302.1202m/z	3013.01	1674.31	5529.84	4674.8	1.73448	0.000521448	-	-1.83532
18.54_814.5370m/z	12008.9	9211.35	20989.6	15430.3	1.69791	0.000532937	-	-1.74784
17.95_385.7533m/z	48638.7	20002.3	69245.9	36078.7	1.70584	0.000547317	-	-1.42368
17.23_589.4464n	9704.04	5066.97	6390.51	4393.72	1.77796	0.000564049	+	1.51851
1.01_226.0817m/z	2315.72	892.071	3548.68	2287.69	1.79119	0.000569649	-	-1.53243
15.80_311.2549m/z	147131	13727.5	157874	16869	1.77402	0.000570185	-	-1.07302
17.15_296.2706n	55010	39859.6	33438.3	16156.1	1.75839	0.000571404	+	1.64512
1.03_196.0281n	67383.2	12707.7	76894.9	14502	1.60161	0.000574111	-	-1.14116
16.03_664.3177m/z	2024.65	1576.88	1018.12	1294.75	1.77774	0.00057841	+	1.98862
15.85_418.2409n	17564.3	9042.49	12085.1	6410.08	1.85405	0.000580216	+	1.45339
8.90_392.1216n	3257.68	2801.93	1660.75	1576.18	1.73091	0.000582525	+	1.96158
0.58_580.6707m/z	1171.43	1369.52	2276.48	1774.55	1.6704	0.000589138	-	-1.94333
17.95_823.5287m/z	51212.9	16217.4	65210.9	23248.7	1.69561	0.000589623	-	-1.27333
0.76_163.0255m/z	30.6768	59.7355	84.5619	91.2583	1.54715	0.000595833	-	-2.75654
16.10_494.3601m/z	56213.4	39311.3	33058.8	25550.7	1.82166	0.000599504	+	1.70041
17.13_356.2404m/z	11093.8	4558.26	15459.4	7557.26	1.87696	0.000600115	-	-1.39352
15.43_240.1202m/z	1508.92	583.152	1973.72	743.752	1.58685	0.00060448	-	-1.30804
1.14_925.1630m/z	4311.76	3674.71	8246.01	7029.93	1.61465	0.000606102	-	-1.91244
17.28_280.2031n	40050.9	14084.8	31931.6	8487	1.8398	0.000613376	+	1.25427
15.91_393.2506m/z	37677.2	22338.4	24186.3	15905.3	1.75417	0.000613712	+	1.55779
16.49_600.3610m/z	6503.84	5153.01	3641.08	2616	1.79336	0.000619953	+	1.78624
15.78_545.3405m/z	3.23054e+06	751640	2.70408e+06	768299	2.05557	0.000620775	+	1.19469
1.64_113.0345m/z	44883.2	11013.3	37954.2	8850.23	1.57025	0.000622477	+	1.18256
1.03_157.0244m/z	4470.5	1242.97	5327.51	1233.09	1.5157	0.000625716	-	-1.1917
17.15_381.2311m/z	854.458	819.304	399.656	417.537	1.68639	0.000630834	+	2.13798
15.19_484.2515m/z	2359.1	995.269	1640.74	1080.09	1.95048	0.000633046	+	1.43783
16.87_317.2445m/z	2.14773e+06	900955	1.58722e+06	705610	1.76896	0.000634612	+	1.35314
17.82_849.6064m/z	33517.2	17167.6	21504.8	17590.5	1.69893	0.000637639	+	1.55859
18.93_434.7714m/z	17737.3	6862.27	23334.2	9134.22	1.66502	0.000637943	-	-1.31555
18.47_718.5382m/z	1212.68	2096.07	3000.93	2983.21	1.50048	0.000637984	-	-2.47464
18.62_343.1937m/z	2890.48	966.157	3528.89	879.434	1.7063	0.00064052	-	-1.22087
17.90_752.5762m/z	203166	62649.1	258998	94919.8	1.883	0.000640793	-	-1.27481
18.34_832.5450m/z	60859.8	18861.9	47484.1	19856.6	1.65066	0.000643088	+	1.28169
18.90_833.0959m/z	1457.19	1787.27	2936.98	2441.75	1.56517	0.000654724	-	-2.01551
15.09_553.3493m/z	2093.55	1698.34	3441.06	2174.52	1.67343	0.000656995	-	-1.64365
9.98_464.2177m/z	4579.26	3778.13	2325.93	2652.31	1.58955	0.000674846	+	1.96879
17.51_621.4701m/z	11886.5	5662.26	7661.79	6584.27	1.8434	0.000678474	+	1.5514
17.28_302.7034m/z	546.999	443.438	277.337	331.364	1.81379	0.000682405	+	1.97233
17.90_384.2717m/z	65306.2	17623.5	80789.2	26377.5	1.78524	0.000683817	-	-1.23708
3.03_270.0846n	2823.42	1285.8	3874.17	1734.87	1.61822	0.000692486	-	-1.37215
1.51_136.0471m/z	715.625	250.668	942.339	391.341	1.54281	0.000694817	-	-1.31681
1.85_132.5367m/z	4800.32	1357.56	6133.98	2365.65	1.65639	0.000696392	-	-1.27783
15.78_839.0052m/z	138418	35851.2	112926	38563.4	1.86895	0.000713594	+	1.22573
7.81_462.1503n	2198.01	1445.63	3498.34	2249.55	1.57058	0.000720199	-	-1.59159
18.85_784.6466n	1942.1	2476.95	5454.73	6711.8	1.74423	0.00074629	-	-2.80868
16.10_689.0222m/z	32521.3	14701.8	42401.2	14279.2	1.47195	0.000748587	-	-1.3038
16.44_560.3686m/z	58110.1	27231.6	42069.5	18914.5	2.0631	0.000750274	+	1.38129
15.19_573.3060m/z	17423	8159.66	12190.5	7156.28	1.93415	0.000752136	+	1.42923
12.68_368.1575m/z	1633.59	1884.57	2979.42	2063.95	1.55274	0.000760393	-	-1.82385
15.01_315.1837m/z	1017.19	565.245	673.354	434.375	1.42495	0.000761577	+	1.51064
16.93_569.3812m/z	3434.95	2291.07	2012.95	1863.94	1.95152	0.000770708	+	1.70643
4.70_144.0806m/z	1237.07	1068.83	627.502	668.056	1.69955	0.000772527	+	1.97141
14.68_563.3800m/z	864.428	1141.85	250.67	534.273	1.8821	0.000773645	+	3.44848
13.79_351.2136m/z	6071.47	1799.78	7553.38	2492.03	1.75455	0.000775111	-	-1.24408
18.30_774.0309m/z	12936	5829.39	17409.1	7243.61	1.59793	0.000778932	-	-1.34578
4.70_187.0630n	1374.01	631.369	977.189	532.334	1.68631	0.000784882	+	1.40608
1.05_290.0317n	39222.4	8967.9	45797.8	10343.4	1.54612	0.000786159	-	-1.16764
16.05_251.6333m/z	6184.14	3219.04	4324.74	2124.17	1.89207	0.000789801	+	1.42994
15.19_539.3131m/z	72103.3	35973.2	49224.7	31312.1	2.00417	0.000797102	+	1.46478
15.98_419.2290m/z	3887.14	1123.62	4707.95	1291.93	1.59687	0.000803389	-	-1.21116
15.19_291.6293m/z	548.828	365.258	329.335	275.03	1.54317	0.000806869	+	1.66647
15.19_603.2850n	46129.6	13256.4	37438.3	12400.1	1.9009	0.000810389	+	1.23215
1.64_213.0366m/z	858.726	293.547	1234.31	714.495	1.5206	0.000811226	-	-1.43738
18.90_824.1097m/z	16053.9	7727.81	22139.2	10066.9	1.66727	0.000814826	-	-1.37906
17.95_377.7647m/z	2647.73	1510.95	4350.21	3174.39	1.67993	0.000817716	-	-1.643
17.07_601.4075m/z	3392.36	2011.15	5071.05	2861.07	1.49166	0.000818627	-	-1.49484
15.19_547.2986m/z	29128.8	15855.6	19266.5	13161.3	1.97979	0.00082284	+	1.51189
16.87_314.2356m/z	8381.77	6882.12	4537.54	4044.03	1.73171	0.000822919	+	1.84721
5.79_333.1439m/z	5588.9	2849.8	3767.02	2532.08	1.63114	0.000830777	+	1.48364
18.93_857.6058n	335297	91131.4	403947	110999	1.58863	0.000835768	-	-1.20474
1.53_266.0328m/z	3563.84	1206.18	4475.52	1479.52	1.49214	0.000844769	-	-1.25581
15.68_430.3081n	3417.01	5863.41	508.682	868.383	1.68764	0.000844788	+	6.71737
1.64_343.9933m/z	1877.14	507.282	1549.79	462.121	1.53984	0.000846895	+	1.21122
14.06_952.1013m/z	3521.56	2692.8	1845.44	2258.26	1.57691	0.000855188	+	1.90825
13.08_498.2831n	6362.95	4386.99	14562.9	16242.2	1.62369	0.000857965	-	-2.2887
6.98_251.0220m/z	4545.26	2645.73	3039.17	1701.49	1.61663	0.000859421	+	1.49556
3.27_165.0787n	160035	24842.6	182129	38883.8	1.54689	0.000860271	-	-1.13805
18.62_432.2646m/z	3974.63	1365.02	4938.92	1494.9	1.63604	0.000860529	-	-1.24261
14.37_242.1878n	21170.9	15266.7	12684.9	8943.78	1.52957	0.000862705	+	1.66898
17.90_520.2472m/z	1443.66	813.567	2122.42	1164.53	1.70368	0.000863399	-	-1.47017
15.36_522.3454m/z	1.0174e+06	224155	853331	261445	1.96556	0.00086378	+	1.19227
16.93_451.3390m/z	3033.81	3173.34	7785.84	9267.16	1.5702	0.000866236	-	-2.56636
16.46_303.2172m/z	5856.38	1725.58	7017.81	1725.76	1.71751	0.000867268	-	-1.19832
16.82_493.3527n	8574.15	5105.54	5458.56	4083.56	1.86996	0.000868224	+	1.57077
19.19_438.7928m/z	8606.66	4386.44	11738	4906.24	1.66435	0.000873233	-	-1.36382
14.50_460.2826n	23007.9	41699.2	2541.41	2602.02	1.78121	0.000879768	+	9.0532
1.03_113.0208m/z	105469	20055.6	120973	25673.8	1.54009	0.0008851	-	-1.147
0.83_277.1025m/z	2001	843.364	3674.67	3336.19	1.51017	0.000885954	-	-1.83641
16.46_579.4334m/z	117895	35270.3	142503	37982.7	1.67985	0.000892936	-	-1.20873
3.27_148.0522n	6.26346e+06	779043	6.93285e+06	1.16824e+06	1.58956	0.000894724	-	-1.10687
1.03_187.9797n	6857.11	1730.36	8156.66	2119.72	1.55463	0.000899837	-	-1.18952
13.79_448.2666m/z	1859.27	1571.98	1012.05	810.326	1.63036	0.000903276	+	1.83713
2.93_234.0579n	5185.15	981.299	6038.4	1498.45	1.74674	0.000905966	-	-1.16456
18.70_748.5013n	54746.9	24373.9	78108.4	42398.9	1.49602	0.0009065	-	-1.42672
11.57_369.0993n	12349.5	2122.87	13910.2	2515.66	1.61938	0.000913507	-	-1.12637
17.10_591.4231m/z	1060.86	1282.8	374.379	640.014	1.7832	0.000915043	+	2.83366
0.99_244.0693n	98187.6	17063.3	112355	24444.9	1.63669	0.000917677	-	-1.14429
0.81_190.9858m/z	275.189	216.828	425.544	231.931	1.58398	0.000918326	-	-1.54637
16.42_490.3166m/z	2062.32	1315.62	1289.25	959.433	1.88202	0.000919579	+	1.59963
1.09_279.1316n	337946	143832	495567	296031	1.66898	0.000920082	-	-1.46641
15.87_311.2359m/z	4147.59	2708.79	2592.59	1834.55	1.84705	0.000921753	+	1.59979
0.66_86.0963m/z	5806.93	2475.86	4293.19	2019.8	1.73478	0.000925287	+	1.35259
0.70_162.0757m/z	11269.1	4516.81	16423.8	9767.45	1.60243	0.000929746	-	-1.45741
15.91_274.6541m/z	53510.7	19879	40945.9	17619.2	1.97837	0.000933402	+	1.30687
16.87_317.1421m/z	2426.72	1488.44	1543.08	1124.29	1.71576	0.000936779	+	1.57265
13.66_948.2718m/z	12840.8	6656.69	8839.47	5209.04	1.63991	0.000938733	+	1.45267
16.46_552.4339n	14584.3	4880.33	18262.5	6058.47	1.72076	0.000947784	-	-1.25221
18.70_788.0604m/z	3748.64	3136.9	6606.84	5134.27	1.52118	0.000949571	-	-1.76247
0.74_326.0821n	3050.92	2828.9	5024.23	3077.64	1.56789	0.000952517	-	-1.64679
15.55_466.3284m/z	795.295	915.559	244.118	722.961	1.56795	0.000958015	+	3.25783
13.61_961.9352m/z	6276.81	3702.93	4184.47	2408.26	1.52276	0.000966046	+	1.50002
7.79_206.0809m/z	3479.44	4056.06	1416.85	1436.73	1.54505	0.000980368	+	2.45575
0.58_183.9045n	126493	22181.4	141681	23430.7	1.71395	0.000981154	-	-1.12007
17.13_381.2757m/z	2438.72	1668.11	1470.68	1192.62	1.71689	0.000983396	+	1.65822
18.28_345.2091m/z	3699.15	1495.49	4747.06	1649.2	1.56058	0.000984366	-	-1.28328
2.42_303.1446m/z	844.963	577.6	1734.87	1764.28	1.67434	0.000994592	-	-2.05319
1.64_114.0377m/z	2409.41	517.598	2092.76	429.991	1.54184	0.00099517	+	1.15131
13.48_541.2983m/z	1202.88	903.89	693.786	586.846	1.797	0.000995837	+	1.73379
13.74_430.3076n	387.252	617.653	1258.15	1712.48	1.64178	0.000997733	-	-3.24892
14.21_414.2740n	1718.43	1565.76	3322.51	2997.62	1.57681	0.00100406	-	-1.93346
14.26_543.3141m/z	953.975	1737.59	2686.92	3217.99	1.41862	0.00100632	-	-2.81656
16.29_198.1325m/z	263.292	282.965	101.079	195.882	1.73996	0.00100676	+	2.60481
18.90_400.7661m/z	1175.37	900.205	663.742	606.289	1.67358	0.0010112	+	1.77082
18.60_504.3446m/z	8416.7	4578.75	5831.61	3015.38	1.74704	0.00101321	+	1.44329
4.70_246.1366n	296811	212673	171299	161567	1.67034	0.00102293	+	1.73271
1.14_445.0326m/z	20953.9	3546.55	23465.3	4012.12	1.55997	0.00102679	-	-1.11985
17.07_187.1345m/z	586.091	266.416	417.577	241.358	1.75185	0.00103042	+	1.40355
4.31_148.0389m/z	318.541	189.673	509.217	356.323	1.44426	0.00104502	-	-1.59859
7.33_372.1550m/z	1015.72	912.461	481.59	681.572	1.54698	0.00104891	+	2.1091
17.95_354.7767n	369482	144921	516927	276678	1.69157	0.00105626	-	-1.39906
13.03_517.2411m/z	2724.26	3094.9	1114.34	1409.89	1.63748	0.00106084	+	2.44472
8.92_374.0786n	1940.37	1447.95	1137.04	911.627	1.57769	0.0010725	+	1.70651
18.70_391.7533m/z	3501.35	2529.67	5756.92	4082.74	1.41108	0.00107328	-	-1.6442
17.90_819.5604m/z	53802.9	17106.8	67704	24258.7	1.80553	0.00107678	-	-1.25837
1.01_130.1131m/z	1171.16	690.657	767.044	519.981	1.68707	0.0010859	+	1.52685
15.22_304.6493m/z	697.191	588.902	375.027	353.19	1.49057	0.00109326	+	1.85904
1.07_247.1394m/z	968.453	589.238	1401.92	718.916	1.45586	0.00110123	-	-1.44759
14.11_367.2449m/z	13033.7	1904.34	14423.9	2295.32	1.48883	0.00110534	-	-1.10666
15.85_319.2236m/z	4766.57	2518	6510.05	2770.31	1.64884	0.00110664	-	-1.36577
1.71_176.0654m/z	6771.42	1396	8107.24	2481.62	1.76304	0.00111009	-	-1.19727
18.39_603.4958m/z	10470	5064.89	7004.88	5457.39	1.61915	0.00111368	+	1.49468
15.96_640.3169m/z	10023.7	6010.93	6389.35	4989.54	1.88129	0.00112816	+	1.56882
7.31_231.1464n	1408.96	773.204	2159.15	1401.99	1.54595	0.00113064	-	-1.53244
3.20_146.1173m/z	233.049	189.436	123.756	138.354	1.59055	0.00113129	+	1.88313
17.51_720.5785n	24923.5	7445.96	20072.3	7319.46	1.57783	0.00113212	+	1.24169
18.93_363.1822m/z	1622.91	925.434	2383.38	1344.35	1.61184	0.00114278	-	-1.46858
10.85_180.1015m/z	103.728	154.077	460.839	735.226	1.55469	0.00115268	-	-4.44275
15.61_184.0729m/z	17969.9	3327.17	15750.3	3440.95	2.00304	0.00115639	+	1.14093
6.70_347.1236m/z	1795.77	482.844	1495.37	431.571	1.49417	0.00115668	+	1.20089
15.91_394.2538m/z	7965.39	4814.6	5197.58	3500.77	1.69178	0.00115739	+	1.53252
17.51_380.2691m/z	1761.03	743.51	1249.73	814.2	1.55375	0.00115905	+	1.40913
1.51_118.0265n	21235.2	4778.6	17647.7	6072.76	1.64917	0.00116174	+	1.20329
17.97_649.5012m/z	2324.42	2162.3	1052.51	1686.2	1.74507	0.00117439	+	2.20845
4.88_217.0968m/z	4953.32	3241	3147.27	2146.72	1.73273	0.00118859	+	1.57385
16.21_353.2352m/z	12440.7	9050.01	7893.44	3413.36	1.55667	0.00118983	+	1.57608
16.00_400.3334n	16788.5	9641.54	11395.2	6473.8	1.57442	0.00119012	+	1.47329
16.87_319.2507m/z	26974.5	12639.7	19583.3	9736.99	1.70585	0.00119321	+	1.37742
12.22_329.1126m/z	1085.89	490.644	1440.03	587.274	1.57328	0.00119399	-	-1.32613
1.05_292.0269n	309781	77075.2	364480	89663	1.50002	0.00119457	-	-1.17658
14.13_392.2921n	40581	31383.3	71703.5	58898.4	1.54915	0.00119908	-	-1.76693
13.64_485.3484m/z	4337.78	2930.35	2705.45	1945.83	1.66082	0.00120256	+	1.60335
10.79_249.0786n	25579.7	47701.9	2731.75	6448.65	1.37301	0.00120407	+	9.36386
1.14_338.0604m/z	2492.13	1116.8	3259.43	1229.37	1.54996	0.00120769	-	-1.30789
1.03_244.9929m/z	17647.4	3800.18	20440.3	4696.06	1.55254	0.00121135	-	-1.15826
14.81_453.2973m/z	1194.49	1050.47	649.866	510.777	1.54056	0.00122737	+	1.83806
17.72_593.4783n	16713.8	7048.31	12099.6	7106.92	1.7409	0.00123229	+	1.38136
9.91_466.2073m/z	99	287.542	1013.99	1911.89	1.63354	0.0012351	-	-10.2424
14.94_511.3243m/z	6683.69	5063.39	10564.1	6706.17	1.53019	0.001238	-	-1.58058
13.59_874.8458m/z	9015.35	5474.66	5996.97	3544.17	1.6062	0.00124373	+	1.50332
16.10_359.2430m/z	58474.5	12694.3	66715.7	12611	1.47011	0.00124472	-	-1.14094
10.42_490.2074m/z	120.589	203.301	755.211	1328.99	1.59002	0.00126731	-	-6.26267
1.05_220.0058n	33223.4	4441.16	36517.3	5613.9	1.61168	0.00127691	-	-1.09914
18.54_415.7535m/z	1881.22	1550.08	3214.45	2436.21	1.64917	0.0012801	-	-1.70871
17.49_608.5019n	5524.78	3265.26	3531.88	2856.96	1.6606	0.00128773	+	1.56426
9.14_450.1759m/z	389.049	981.097	1306.91	1725.44	1.56331	0.0012912	-	-3.35923
5.10_179.0853m/z	175.231	60.5759	228.917	99.2681	1.51463	0.00129351	-	-1.30638
19.03_566.4911n	148862	62636.2	221307	142826	1.55124	0.00130685	-	-1.48666
1.03_98.0115n	4255.91	1006.96	5038.78	1375.43	1.46681	0.00131897	-	-1.18395
16.46_376.2117n	66590.8	13593.1	75090.9	12642.4	1.73493	0.00132651	-	-1.12765
15.96_572.3588m/z	16343.5	6762.71	11872.5	7045.39	1.8841	0.00132748	+	1.37658
14.24_392.2536n	3780.45	3175.98	2146.33	1547.25	1.40792	0.00133406	+	1.76135
18.32_775.5467m/z	18404.2	8296.31	13506.7	6743.53	1.56996	0.00133526	+	1.3626
0.54_684.9256m/z	8110.68	3617.67	10783.8	4577.83	1.57444	0.00133839	-	-1.32958
15.19_627.3124n	139160	40044.9	112889	41212.7	1.88703	0.0013473	+	1.23271
8.67_374.0786n	2534.81	1681.04	1585.85	1207.66	1.54656	0.00134765	+	1.59839
16.46_622.4086n	4715.96	2032.01	6099.86	2245.88	1.53108	0.00135836	-	-1.29345
15.19_519.8337n	18599.3	8889.91	13040.1	8312.45	1.96076	0.00136125	+	1.42632
17.72_855.5727m/z	1841.74	1390.67	1025.83	1117.8	1.5723	0.00136176	+	1.79536
18.28_813.5469m/z	4263.27	3414.26	7736.54	6713.94	1.48004	0.00136432	-	-1.8147
17.54_573.4124m/z	1393.43	1512.65	517.295	1175.8	1.66445	0.0013673	+	2.69369
16.21_445.7820m/z	40532.3	25110.5	27470	13196	1.6544	0.00137392	+	1.47551
15.87_521.3175n	6771.91	4103.63	4357.51	3330.65	1.7363	0.00137487	+	1.55408
17.28_522.3847m/z	774.523	874.987	313.789	488.624	1.79174	0.00137826	+	2.46829
18.83_840.5878m/z	43154.7	22745.1	31179	12777.5	1.50785	0.00139811	+	1.38409
17.95_755.5394m/z	228986	101245	336389	210267	1.67093	0.00140953	-	-1.46903
15.19_240.0988m/z	5295.92	1428.35	4381.84	1411.45	1.87286	0.00140969	+	1.20861
0.96_217.9743m/z	639.725	689.788	289.768	318.908	1.34086	0.00141313	+	2.20771
1.64_264.0497m/z	1751.76	868.328	1260.14	639.101	1.56665	0.00142112	+	1.39013
15.19_798.9795m/z	14351.4	10633.6	8169.33	8439.29	1.92502	0.00142508	+	1.75674
18.54_424.7664m/z	3145.32	2035.77	1967.81	1597.6	1.55601	0.00143898	+	1.59839
11.84_431.3033n	2975.79	4726.63	8310.67	10593.5	1.59287	0.00144356	-	-2.79276
11.10_491.1890m/z	1931.14	1966.52	4029.88	4129.1	1.53738	0.00145546	-	-2.08679
1.33_346.1240m/z	2593.07	613.18	3042.36	775.993	1.62884	0.00146253	-	-1.17327
11.94_453.1732m/z	248.307	378.105	795.402	1123.34	1.52874	0.00146816	-	-3.2033
4.17_146.1175m/z	11452.2	5412.13	15581.6	7305.58	1.56571	0.0014792	-	-1.36058
15.68_370.2711m/z	2854.01	1423.89	2083.39	916.747	1.90558	0.00148694	+	1.36989
12.37_356.2790m/z	10204	5025.55	7493.23	3197.24	1.38473	0.00148894	+	1.36176
0.72_115.0694m/z	118.488	67.412	80.7881	48.4852	1.57292	0.00149189	+	1.46666
1.07_231.0970m/z	1079.43	613.245	1665.95	1129.85	1.57282	0.00150051	-	-1.54337
13.90_567.3139m/z	3781.85	1682.83	2817.58	1304.58	1.80545	0.00151486	+	1.34223
15.96_260.6567m/z	28388.7	13787.2	20549.3	10483.9	1.81921	0.00152767	+	1.38149
11.48_266.1382m/z	73.5842	101.296	182.721	216.513	1.41212	0.00153885	-	-2.48316
15.83_293.6618m/z	2253.78	1020.65	1620.1	964.11	1.82193	0.00154246	+	1.39113
1.07_133.0075m/z	1885.11	394.003	2117.61	331.381	1.48265	0.00154399	-	-1.12334
17.75_434.7612m/z	2763.09	1293.52	2008.2	1059.02	1.67532	0.00155018	+	1.37591
2.30_187.0707m/z	454.042	364.52	240.176	302.729	1.64521	0.00155532	+	1.89045
0.63_279.1907m/z	47230.9	18003.7	36430.5	15799.7	1.41771	0.00156427	+	1.29646
17.95_891.5170m/z	9161.11	4072.82	12370.8	5815.41	1.56278	0.00156603	-	-1.35036
17.20_573.4126m/z	1091.14	1182.41	474.301	671.701	1.78234	0.0015771	+	2.30052
16.85_580.3735n	5899.46	4989.71	3156.57	3462.7	1.66701	0.00158542	+	1.86895
13.59_874.9454m/z	6270.65	3932.04	4048.8	2977.93	1.55617	0.00160536	+	1.54877
4.00_310.0917m/z	1230.14	856.938	1843.37	1059.23	1.39043	0.00160547	-	-1.4985
18.62_458.7708m/z	5888.14	1767.25	7038.32	1851.05	1.61626	0.00161082	-	-1.19534
15.87_448.2699n	10919	6552.23	7357.32	4406.91	1.79018	0.00161455	+	1.48411
18.62_1599.1244n	10899.2	6269.78	16158.6	9822.9	1.47484	0.00162052	-	-1.48256
13.93_441.2614m/z	98.3323	212.206	443.021	722.459	1.44684	0.00162879	-	-4.50535
16.46_386.2016n	89505.9	15897.1	99305.5	14957.4	1.65469	0.0016291	-	-1.10949
1.14_126.0295m/z	1937.09	389.855	2209.88	465.493	1.52519	0.00162964	-	-1.14083
15.87_499.3176m/z	5397.32	5012.95	2659.02	3439.11	1.8323	0.00163173	+	2.02982
4.34_186.0522m/z	1964.08	1271.12	3078.44	2117.61	1.40358	0.00164566	-	-1.56737
16.95_367.1330m/z	1037.92	1033.22	492.533	628.129	1.51842	0.00164701	+	2.1073
15.96_706.3279m/z	5949.55	4078.75	3536.04	3508.34	1.74373	0.00165072	+	1.68255
5.46_258.1694m/z	595.738	387.387	944.148	668.176	1.4604	0.00166081	-	-1.58484
19.01_842.6042m/z	112260	45031.4	87390.1	32208.4	1.63622	0.00166583	+	1.28459
7.52_303.0745m/z	4505.32	1275.76	3708.87	1239.35	1.85716	0.00167169	+	1.21474
3.00_166.0496m/z	3641.06	2459.4	5326.11	2847.53	1.32958	0.00167906	-	-1.46279
18.80_834.5605m/z	15288.6	8295.53	10404.6	7106.6	1.61327	0.00170822	+	1.46941
16.21_873.5719n	23400.3	17976.9	14240.7	9480.17	1.5212	0.00170987	+	1.6432
1.03_320.9745m/z	9131.6	1287.63	10040.7	1573.05	1.59448	0.00171196	-	-1.09956
15.96_268.6427m/z	3079.34	2112.11	1939.82	1412.14	1.7165	0.00171219	+	1.58744
5.82_170.0210m/z	4855.13	3751.6	8695.68	7639.3	1.38695	0.00171405	-	-1.79103
14.21_396.2119n	5801.47	2265.73	7408.81	2797.27	1.62734	0.00174139	-	-1.27706
11.07_302.1875n	8283.84	4293.16	5925.65	3064.44	1.57075	0.00174882	+	1.39796
16.87_356.2255n	13800	6262.37	10058.5	5588.96	1.62898	0.00175699	+	1.37198
7.53_372.1550m/z	800.33	774.776	367.851	581.228	1.47592	0.00175793	+	2.17569
15.87_404.2830n	41624.1	21164.3	30030.6	15053.8	1.7924	0.00177761	+	1.38605
17.05_330.2528n	5999.29	4157.43	3859.29	2346.14	1.79195	0.00177872	+	1.55451
5.31_228.0625m/z	997.37	1218.36	2680.12	3513.45	1.55903	0.00178114	-	-2.68718
17.90_955.5352m/z	5130.09	3310.18	7490.56	4137.95	1.71768	0.00178626	-	-1.46012
18.96_808.1094m/z	29908	16455.4	41082.6	18965.2	1.69314	0.00178887	-	-1.37364
4.31_274.0545m/z	763.403	483.055	1247.66	966.183	1.36318	0.00182335	-	-1.63434
16.00_589.3744n	9432.36	9289.76	4562.54	5728	1.57946	0.00183048	+	2.06735
0.58_185.9015n	79455.1	14446.8	88430.1	14161.2	1.64626	0.00183681	-	-1.11296
13.72_373.1980m/z	6977.03	4106.71	12403.7	11318.4	1.56105	0.00183844	-	-1.7778
13.98_439.3639m/z	10623.6	5729.63	7301.69	4818.2	1.86656	0.00184772	+	1.45495
13.66_966.1619m/z	10697.6	7014.29	7051.09	4202.74	1.57746	0.00185163	+	1.51715
0.63_284.1056m/z	18596.5	12486.5	11835.6	8677.33	1.55517	0.00185619	+	1.57123
17.62_753.5298n	269639	115973	359321	165171	1.55812	0.00186398	-	-1.3326
15.78_288.6781m/z	13623.4	2653.26	11840.2	3024.78	1.60207	0.00186476	+	1.1506
14.13_420.2119n	6854.62	5241.01	11313	8538.61	1.30758	0.00188233	-	-1.65042
18.93_947.5840n	56309.7	17884	68473.4	20850.8	1.46154	0.00188387	-	-1.21602
15.91_594.3078m/z	11763.1	5370.29	8688.69	4398.19	1.88685	0.00188737	+	1.35384
18.32_406.7479m/z	13506.7	5961.57	10290.6	4124.4	1.53034	0.0018986	+	1.31253
16.46_312.1969n	31718.1	5447.39	34958.8	4903.37	1.71133	0.00190545	-	-1.10217
16.21_351.2289m/z	712118	498002	471886	197742	1.52117	0.00190551	+	1.50909
1.03_226.0534n	21629.8	3893.6	24311.4	4647.3	1.51909	0.00190942	-	-1.12398
13.08_286.2290n	280.741	355.01	883.135	1288.78	1.54515	0.00191537	-	-3.14573
8.02_205.0735n	26674.2	14500.3	18611	11029.5	1.54551	0.00191743	+	1.43325
7.79_148.0523n	2701.65	3486.92	1041.31	1238.2	1.46303	0.00192671	+	2.59447
18.32_611.4643m/z	50977.9	22402.5	77042.2	53817.4	1.51662	0.00194015	-	-1.51129
1.05_182.9967m/z	1234.71	272.435	1442.13	381.939	1.47304	0.00195486	-	-1.168
17.23_565.4070m/z	3164.48	2805.06	1708.94	1706.38	1.61679	0.00195768	+	1.85172
13.46_454.2443n	4823.09	3621.83	2988.03	1988.9	1.63122	0.00196252	+	1.61414
4.70_249.1502m/z	881.094	793.4	449.546	569.832	1.57054	0.00196835	+	1.95997
18.90_527.7663m/z	1907.9	1173.67	2861.1	1806.51	1.56308	0.0019711	-	-1.49961
18.62_837.5607m/z	6027.07	4641.89	9230.18	5588.52	1.55142	0.00197208	-	-1.53145
1.03_200.0438m/z	9424.95	2599.57	11086.8	2735.96	1.38636	0.0019804	-	-1.17633
12.35_246.1515m/z	5460.46	2363.36	7047.22	2718.87	1.38782	0.00198406	-	-1.29059
15.80_277.2131m/z	6135.05	1834.09	7536.38	2597.5	1.80884	0.00202197	-	-1.22841
19.01_429.7875m/z	5505.78	2806.55	3934.94	2211.28	1.5152	0.00204019	+	1.3992
19.47_603.4959m/z	16162.4	6611.13	23595.7	15360.4	1.50703	0.0020414	-	-1.45991
9.37_376.1267n	33861.1	15776.4	25234.3	11665.8	1.48081	0.0020552	+	1.34187
4.34_149.0475n	5985.3	3311.85	9189.02	6438.48	1.37703	0.002061	-	-1.53526
6.55_346.1525n	57874	33041.6	39785.5	24537.8	1.51507	0.00206155	+	1.45465
18.28_806.1494m/z	2333.35	2091.39	3845.22	2734.65	1.26297	0.00207005	-	-1.64794
15.91_600.3248m/z	39506.2	16087	30087.3	14236.1	1.91368	0.00207309	+	1.31305
6.27_245.1854m/z	3718.76	2391.93	7300.34	7663.64	1.50762	0.00207666	-	-1.96311
18.54_416.7795m/z	81723.7	20728.3	69529.3	18555.9	1.55228	0.00207838	+	1.17538
19.32_818.6472m/z	1769.23	1978.78	747.706	1213.94	1.29534	0.00210242	+	2.36621
0.54_810.8497m/z	4361.51	2348.38	2797.02	2693.15	1.39032	0.00210464	+	1.55934
18.10_698.4885n	16736.9	6290.09	21265.7	8195.87	1.48074	0.00210657	-	-1.27058
15.89_428.7987m/z	845.607	1104.91	286.544	623.728	1.73692	0.00210827	+	2.95105
17.90_820.5637m/z	27010.8	9290.21	34186.4	13472.8	1.71071	0.00213339	-	-1.26566
17.87_906.5328m/z	7624.59	5323.13	4450.54	4942.77	1.84717	0.00213963	+	1.71318
15.36_548.2989m/z	195513	43116.9	167653	47037.7	1.67548	0.00215707	+	1.16618
16.51_492.3444m/z	2101.52	2015.86	990.894	1548.79	1.59542	0.00217628	+	2.12083
0.56_427.1504m/z	3269.32	1502.63	4606.68	2650.46	1.38107	0.00218595	-	-1.40906
18.34_719.5857n	2.39341e+06	640640	1.9893e+06	670577	1.7174	0.00219724	+	1.20314
18.25_903.6523m/z	1635.69	2664.91	385.929	931.84	1.67007	0.00219937	+	4.23831
8.67_318.1211n	95178.2	59313.6	64518.2	37349.3	1.52281	0.00221735	+	1.47522
15.41_365.1927m/z	14785	2725.22	16689.5	3417.61	1.8605	0.00222599	-	-1.12881
15.96_555.3648m/z	15579.9	11443.7	23059	12824.6	1.48503	0.00223261	-	-1.48005
0.72_244.1108m/z	1401.93	1306.71	721.523	847.465	1.31991	0.00223304	+	1.94301
12.39_287.1248m/z	1566.69	1761.83	763.342	409.45	1.63904	0.00223764	+	2.05241
6.98_189.0517m/z	14493.8	9117.05	9845.28	5462.77	1.48983	0.00223995	+	1.47215
15.78_548.8168m/z	15824.7	6374.2	12142.8	5571.06	1.83185	0.00224604	+	1.30322
12.85_349.1982m/z	1449.65	442.286	1760.35	560.154	1.47212	0.00224613	-	-1.21433
16.75_399.2591n	19643.9	14796.1	12321.3	7763.67	1.53088	0.00225338	+	1.5943
9.91_349.1389m/z	989.022	1193.6	382.519	710.734	1.37665	0.00228115	+	2.58555
17.87_475.7408m/z	2801.43	1354.8	2022.53	1179.4	1.68592	0.0023128	+	1.38511
17.23_550.3533n	1503.62	1602.38	697.293	921.611	1.84544	0.00231529	+	2.15637
18.34_390.7636m/z	56879.4	15954.5	46884.2	16671.4	1.74476	0.00232769	+	1.21319
8.67_389.1016m/z	4146.94	2430.91	2857.53	1703.19	1.51745	0.00232893	+	1.45123
18.96_884.5757m/z	15582.2	6270.09	11708.6	6378.55	1.48496	0.0023302	+	1.33084
14.88_323.2186m/z	15306.9	4854.31	19660.2	8726.56	1.57246	0.00234285	-	-1.2844
17.95_816.5061m/z	1407.01	1663.37	2886.86	2960.55	1.55527	0.0023469	-	-2.05178
16.46_707.5501m/z	4799.62	3447.14	7193.7	4319.08	1.48279	0.00235074	-	-1.49881
17.51_921.6074m/z	2837.44	4340.33	757.579	1936.53	1.46442	0.0023549	+	3.74541
5.31_296.0435m/z	1658.82	1560.18	900.649	760.638	1.51509	0.00235772	+	1.8418
0.58_564.6740m/z	8612.25	4715.11	11855.2	5819.48	1.55339	0.00236064	-	-1.37655
5.15_243.1099n	57365	16910.3	69838.3	23294.6	1.52311	0.00237345	-	-1.21744
16.03_481.3651m/z	511.421	636.57	1192.67	1422.81	1.45322	0.00238233	-	-2.33206
10.44_373.1982m/z	615.933	1184.42	86.2299	176.377	1.43287	0.0023865	+	7.14292
10.87_373.2346m/z	2527.16	2087.84	1444.96	1367.67	1.50105	0.00239691	+	1.74894
15.87_402.2762n	1.5107e+06	738770	1.10774e+06	567592	1.78684	0.00239787	+	1.36377
16.78_365.3707m/z	6251.87	5980.87	3313.63	3128.67	1.59535	0.00240347	+	1.88671
15.19_801.9883m/z	36009.9	27111.3	21134	21188.3	1.88364	0.00240391	+	1.70389
17.62_622.4733m/z	623.454	743.068	240.561	477.619	1.65908	0.00241076	+	2.59167
15.94_322.2616n	300096	164965	205249	145440	1.75917	0.00243531	+	1.46211
17.95_824.5299m/z	7527.03	4272.35	10678.3	5915.74	1.5905	0.00245381	-	-1.41866
15.66_413.2204m/z	4068.53	2125.94	6009.59	3937.77	1.73531	0.00247168	-	-1.47709
14.13_476.2451n	1311.75	1928.98	2914.38	3164.02	1.42772	0.00248603	-	-2.22175
1.09_233.1260n	4245.94	2112.89	6361.45	4391.06	1.55986	0.00250415	-	-1.49825
16.78_342.2554n	5.57581e+06	4.67673e+06	3.27609e+06	2.5163e+06	1.58384	0.00251223	+	1.70197
16.78_328.2392n	23092.2	25126	11170.5	11011.1	1.52653	0.00252221	+	2.06725
18.34_382.7749m/z	4003.09	1970.26	2855.59	1804.7	1.68593	0.00252981	+	1.40184
15.43_276.6326m/z	5576.94	1802.7	4491.45	1773.82	1.7599	0.00254039	+	1.24168
15.19_184.0730m/z	14425	4152.73	11922.2	4095.76	1.87772	0.00254663	+	1.20993
1.05_256.0167m/z	3520.93	552.832	3899.68	686.959	1.63412	0.00255023	-	-1.10757
2.93_233.9823n	3304.43	611.778	3760.21	864.987	1.5991	0.00255257	-	-1.13793
10.17_364.2246n	3997.46	1714.92	5628.07	3355.99	1.42841	0.00255686	-	-1.40791
18.12_811.5358m/z	145903	17215.4	157054	19475.4	1.42864	0.0025619	-	-1.07643
17.56_299.2936m/z	1363.91	1012.56	841.552	669.658	1.43284	0.0025729	+	1.62071
4.70_118.0649m/z	1022.9	788.754	613.319	533.481	1.57575	0.00257307	+	1.66781
16.16_432.3234n	3965.73	3541.31	7057.87	6232.34	1.67234	0.0025792	-	-1.77971
17.56_897.6063m/z	13259.1	9922.78	7449.51	9236.76	1.53135	0.0025808	+	1.77986
18.05_792.5506m/z	777898	135515	857864	128301	1.69525	0.00258176	-	-1.1028
5.15_249.0863m/z	3219.95	1404.83	2405.06	1281.61	1.47658	0.00258365	+	1.33883
0.83_176.9970m/z	178.37	130.341	259.695	137.98	1.44633	0.00258459	-	-1.45594
16.05_287.6619m/z	2486.98	938.676	1871.33	1091.2	1.82499	0.00263919	+	1.32899
1.05_202.0430n	10458.4	2008.7	11687.7	2058.46	1.47018	0.00264443	-	-1.11754
17.77_813.4828n	175017	43758	206097	57919.1	1.62579	0.00264653	-	-1.17758
3.08_258.0846n	3951.76	784.767	3517.7	643.431	1.58336	0.00264967	+	1.12339
16.46_301.2109m/z	750779	200720	871404	198634	1.62955	0.00265835	-	-1.16067
18.83_429.7875m/z	1620.43	1059.31	1022.35	914.744	1.3128	0.00266223	+	1.585
2.75_144.0653m/z	1096.26	498.359	1543.86	913.448	1.51968	0.00266728	-	-1.4083
16.21_328.2392n	152774	119819	97556.6	43303	1.47534	0.00266804	+	1.566
1.64_306.0395n	10043.3	2522.95	8530.08	2491.29	1.39728	0.00268132	+	1.17739
17.15_444.3209n	2789.64	2158.17	5368.06	5556.37	1.55596	0.00268675	-	-1.92428
18.05_798.5298m/z	31249.2	9289.07	37046.9	9931.73	1.45119	0.00270966	-	-1.18553
15.76_522.5720m/z	7732.35	4544.5	5331.98	3302.15	1.6841	0.00271027	+	1.45018
16.12_201.1321m/z	16976.3	2907.62	18893.4	3428.89	1.68703	0.00271881	-	-1.11293
18.15_585.4487m/z	506.586	670.505	1907.78	3149.54	1.41975	0.00272179	-	-3.76595
1.64_330.0545n	3305.23	979.607	2764.83	804.291	1.44835	0.00273007	+	1.19545
15.87_493.2532m/z	6428.99	4569.52	4115.92	2889.73	1.73339	0.0027353	+	1.56198
17.95_756.0411m/z	913.7	1346.98	2591.95	3643.43	1.50346	0.00273719	-	-2.83676
13.46_392.2921n	19689.2	14592	46139.5	59142.2	1.37516	0.00274289	-	-2.34339
8.27_285.1302m/z	1302.64	543.692	963.231	583.221	1.46741	0.00274941	+	1.35237
17.33_870.5921m/z	3578.24	2144.29	2325.9	2016.38	1.52543	0.00276178	+	1.53843
15.87_268.6541m/z	2394.31	1283.45	1649.4	1191.04	1.6538	0.00276532	+	1.45162
17.87_416.3642m/z	2935.62	2359.62	4299.51	2170.36	1.38062	0.00276669	-	-1.4646
11.96_446.1321m/z	21294.3	13882.8	13874.1	10513.8	1.46454	0.00276872	+	1.53483
17.18_377.2705m/z	588.447	656.032	274.213	325.424	1.49869	0.0027762	+	2.14594
13.38_967.2719m/z	18272	13345.9	11444.4	8821.28	1.42321	0.00277838	+	1.59659
16.87_537.3757m/z	6594.85	4206.88	4144.4	3940.24	1.75585	0.00278258	+	1.59127
19.19_836.1086m/z	6528.08	4035.06	9835.82	6611.88	1.56345	0.00279938	-	-1.50669
18.93_843.5912m/z	1215.84	1121.52	2312.47	2299.2	1.516	0.00280953	-	-1.90195
8.84_509.1634m/z	4727.56	3171.53	6461.63	2566.42	1.52582	0.0028143	-	-1.3668
15.91_442.2388n	1651.48	1450.86	877.786	1098.98	1.68784	0.00283073	+	1.88141
18.10_738.5044m/z	9377.49	5959.73	13234	6859.24	1.43315	0.00283681	-	-1.41125
1.14_524.0657m/z	6935.18	2002.21	8575.76	3286.92	1.29044	0.00284726	-	-1.23656
17.13_763.4977m/z	10438.1	5423.08	14662.7	8317.45	1.72224	0.00286482	-	-1.40474
15.66_237.2206m/z	1292.34	752.704	2025.1	1540.08	1.69774	0.00288265	-	-1.567
13.64_885.7459m/z	1119.97	1085.11	549.724	792.712	1.44545	0.00288919	+	2.03734
13.33_246.1826n	19071.3	3741.6	21436.2	4146.38	1.47705	0.00289313	-	-1.124
1.03_216.9982m/z	2659.83	705.054	3088.51	727.209	1.41612	0.00289987	-	-1.16117
15.94_181.1113m/z	1125.78	945.331	623.81	712.792	1.73879	0.0029015	+	1.80468
1.64_240.1467n	12289.6	3625.7	10415.8	2521.58	1.42019	0.00291292	+	1.17989
1.14_309.0300m/z	12990.7	1765.21	14136.8	2053.87	1.58295	0.00291591	-	-1.08823
13.46_339.2677m/z	448.964	534.693	1259.29	1805.67	1.36332	0.00292304	-	-2.80488
9.43_226.0512n	5735.15	1526.34	4928.9	1137.25	1.54124	0.00293121	+	1.16358
9.96_365.1338m/z	1326.2	1156.56	734.605	779.843	1.46858	0.0029368	+	1.80532
14.55_473.2875m/z	1114.4	876.435	1696.81	1063.44	1.48944	0.00296142	-	-1.52263
9.25_235.0270m/z	1272.97	1409.18	619.114	597.642	1.51197	0.00297163	+	2.05611
15.41_268.6071m/z	92.1183	211.398	239.034	275.916	1.30416	0.00298036	-	-2.59486
3.27_120.0566m/z	4362.62	676.259	4846.43	922.877	1.42883	0.00298352	-	-1.1109
19.19_860.6146m/z	167290	69723.8	210181	74022.8	1.57355	0.00299467	-	-1.25639
15.66_353.2561m/z	1267.02	866.529	1945.11	1346.45	1.50161	0.00299729	-	-1.53518
5.31_281.0206n	6275.44	4766.56	4030.53	2252.85	1.46331	0.00300426	+	1.55697
15.96_268.6810m/z	832.623	736.026	459.88	485.564	1.57111	0.00303592	+	1.81052
13.82_541.2983m/z	667.202	985.529	1802.35	2473.1	1.29913	0.00305071	-	-2.70135
15.11_403.2815m/z	677.599	681.628	342.243	403.964	1.37819	0.00305329	+	1.97988
17.90_393.2582m/z	4761.81	3178.52	7059.56	4423.13	1.52392	0.00305695	-	-1.48254
16.80_344.2611n	120569	109226	68373.3	56753.1	1.55793	0.00306902	+	1.7634
10.90_318.2035n	6913.11	2972.19	5268.68	2536.36	1.54425	0.00307056	+	1.31211
18.70_825.5926m/z	4702.98	3878.1	2573.74	3250.61	1.49303	0.00308015	+	1.82729
15.78_625.4537m/z	7118.72	4662.85	4402.64	4471.74	1.81699	0.003085	+	1.61692
8.67_302.1017m/z	7159.02	4613.9	4863.34	2875.01	1.4922	0.00309222	+	1.47204
6.79_284.1850m/z	1443.39	1158.25	2349.75	1809.3	1.34388	0.00310491	-	-1.62794
0.58_803.5699n	4462.36	3596.99	6851.58	4402.64	1.49119	0.00312204	-	-1.53542
14.13_437.2635m/z	943.056	710.861	1586.88	1347.02	1.31576	0.00314999	-	-1.6827
18.22_824.5658m/z	9285.66	7595.5	5450.62	5034.11	1.37245	0.00315861	+	1.7036
17.90_486.2536m/z	2174.93	1220.1	3016	1588.35	1.62775	0.00316262	-	-1.38671
16.46_558.4546m/z	10317.1	3646.01	12678.5	4293.93	1.54652	0.00318514	-	-1.22888
0.99_264.0496m/z	445.797	237.206	607.096	302.741	1.3746	0.00319351	-	-1.36182
17.51_679.4914m/z	2856.65	2900.6	1424.02	1781.48	1.44864	0.00319539	+	2.00604
14.88_380.2903m/z	1452.25	774.831	979.49	822.058	1.784	0.00321799	+	1.48266
16.70_449.2661m/z	1631.59	3644.8	66.3699	224.782	1.55394	0.00321988	+	24.5833
17.15_491.3706m/z	2183.4	1628.08	1296.42	1355.83	1.75137	0.00322854	+	1.68417
4.31_134.0599m/z	8351.26	5928.86	13983.1	11954.9	1.33347	0.00322913	-	-1.67437
15.76_287.6424m/z	6920.67	1882.47	5843.53	1759.04	1.72098	0.00324849	+	1.18433
6.26_279.0969m/z	7247.72	4105.26	5071	3191.12	1.46762	0.00324945	+	1.42925
10.08_304.1878n	12204.1	4963.56	9471.59	4248.04	1.75959	0.00325009	+	1.28849
18.54_794.6062m/z	516806	137071	440280	121288	1.59061	0.00325313	+	1.17381
0.76_206.1019m/z	217.319	164.927	345.182	256.188	1.27844	0.00325603	-	-1.58837
16.56_551.3614m/z	1070.11	1577.21	349.65	641.504	1.3784	0.00325745	+	3.06052
14.19_453.2355m/z	1157.32	613.256	1585.93	820.171	1.51939	0.00327073	-	-1.37034
0.72_214.1179m/z	937.447	773.611	547.623	516.027	1.41005	0.00327116	+	1.71185
8.92_318.1209n	115259	68264.8	80513	47134.7	1.43442	0.00328035	+	1.43156
1.19_258.1079m/z	1518.3	611.56	1921.61	746.942	1.40835	0.00329402	-	-1.26563
14.37_327.1473m/z	1490.01	1198.44	892.326	773.141	1.42647	0.00329588	+	1.6698
15.41_535.2991m/z	6114.05	3094.92	4219.27	3322.5	1.76615	0.00330464	+	1.44908
15.19_869.9758m/z	9087.75	6613.3	5344.42	6060.22	1.85515	0.00330486	+	1.70042
1.03_295.0597m/z	6280.61	1819.02	7350.08	1806.19	1.37704	0.0033072	-	-1.17028
5.82_233.1257n	9197.45	11081	4259.67	3593.76	1.38205	0.00330807	+	2.15919
16.12_411.2236m/z	42353.8	7801.13	47176.2	8533.03	1.69195	0.00332023	-	-1.11386
15.45_358.2686n	45497.7	11317.8	54180.3	17400.2	1.45982	0.00334788	-	-1.19084
13.01_269.1718m/z	2578.01	476.81	2906.3	626.465	1.40864	0.00337382	-	-1.12734
16.12_376.2693n	920282	110107	982039	99528.1	1.71378	0.00339614	-	-1.06711
8.92_389.1016m/z	4128.79	2572.27	2824.04	1780.79	1.43851	0.00340927	+	1.46201
11.79_299.1383m/z	7083.2	5147.82	4494.32	3464.84	1.34742	0.0034103	+	1.57603
16.25_495.3684n	32595.4	17685.6	21953	18505.5	1.79104	0.00341443	+	1.48478
5.31_247.0324n	3064.45	2792.94	1755.03	1396.31	1.44496	0.00341479	+	1.74609
9.43_464.1916m/z	754.895	1857.19	2865.42	4662.06	1.56312	0.00344922	-	-3.79578
0.58_724.6134n	5789.94	2763.49	7555.65	3236.28	1.38334	0.00349447	-	-1.30496
1.64_244.0694n	93836.9	28782.1	78565.7	22922.3	1.4024	0.00350411	+	1.19437
4.31_257.9802m/z	1917.15	1424.19	3158.61	2610.95	1.30228	0.00350657	-	-1.64756
18.30_777.0681m/z	49151.8	18452.1	61808.3	24298.7	1.74016	0.00353695	-	-1.2575
13.59_874.5443m/z	7745.64	4325.4	5350.63	3836.4	1.44098	0.00353743	+	1.44761
17.95_743.5445m/z	2153.88	2514.51	4740.46	5648.06	1.47709	0.00355126	-	-2.20089
5.31_282.0641m/z	1409.79	1360.14	785.976	612.406	1.45426	0.00355768	+	1.79367
16.46_342.2613n	23955.5	4288.58	26460.9	4274.65	1.61517	0.0035639	-	-1.10458
13.87_399.1773m/z	1631.3	1090.58	1076.28	776.298	1.27566	0.00357976	+	1.51568
15.89_451.7927m/z	8741.31	5964.46	5491.98	5108.66	1.92435	0.00358225	+	1.59165
14.81_529.2476m/z	477.433	1063.75	24.2125	132.084	1.4747	0.00359108	+	19.7185
16.78_404.2258n	46693.2	39686.4	27302.3	24614.2	1.54941	0.00360099	+	1.71023
8.72_416.3156m/z	3381.32	3413.95	6831.48	7529.1	1.35048	0.00361836	-	-2.02036
15.19_1016.6695n	8703.34	7217.18	5089.31	4896.16	1.76444	0.00361884	+	1.71012
16.23_367.1935m/z	53309.2	33193.9	38393.6	13033.2	1.45003	0.0036265	+	1.38849
12.12_330.1568m/z	2414.56	1063.97	1813.1	996.348	1.38562	0.00365617	+	1.33173
0.90_72.0697m/z	729.365	247.318	884.027	282.164	1.32785	0.0036995	-	-1.21205
1.14_397.9833n	13483.4	3019.36	15295.1	3208.25	1.4503	0.00376613	-	-1.13437
1.16_389.9749m/z	8845.41	2620.95	10401.1	2732.02	1.37089	0.00379057	-	-1.17588
15.71_383.2551m/z	4377.55	4658.84	2282.01	1929.19	1.32621	0.00380638	+	1.91829
13.59_971.7166m/z	61082.2	27569.1	46210	23443.8	1.54202	0.00380701	+	1.32184
17.05_641.4388m/z	2598.7	2023.43	1377.46	2178.4	1.56428	0.00380717	+	1.88659
16.00_466.3656n	299815	145247	389080	161769	1.54519	0.00382556	-	-1.29774
19.34_830.6878n	21472.2	7613.66	16610.4	9064.47	1.60544	0.00383127	+	1.29269
8.92_340.1031n	2012.41	1525.08	1250.58	1049.32	1.46041	0.0038405	+	1.60917
12.12_320.1131n	8966.41	6215.16	5840.99	4377.94	1.40707	0.00386302	+	1.53508
16.93_520.3892n	21331.9	17421.7	13066.6	9898.02	1.48971	0.00386752	+	1.63255
4.34_133.0519m/z	1139.15	538.177	1587.4	944.454	1.36112	0.00387647	-	-1.3935
16.78_433.2319m/z	49988.6	42013.6	29631.1	26113.2	1.54689	0.00389429	+	1.68703
0.83_143.0315m/z	8591.53	2511.54	12187.9	8272.25	1.30134	0.00392223	-	-1.4186
16.70_170.0551n	5943.03	895.198	6513.97	1068.98	1.50884	0.00393418	-	-1.09607
16.08_266.6565m/z	1009.69	825.556	586.988	618.012	1.54011	0.00393804	+	1.72012
1.03_236.0208n	80613.3	15196.9	89124	14206.5	1.43168	0.00394376	-	-1.10557
8.17_161.0706m/z	926.101	701.104	570.234	514.175	1.42181	0.00399622	+	1.62407
17.56_623.4640m/z	12864.8	5236.5	9590.2	6066.71	1.67311	0.0040001	+	1.34145
5.97_319.1646m/z	553.038	551.421	1338.2	1809.79	1.19981	0.00400227	-	-2.41972
17.62_396.7456m/z	9729.48	4967.63	13063.2	6462.07	1.38777	0.00400247	-	-1.34264
13.66_993.8361m/z	5196.16	3531.67	3465.15	2321.11	1.49962	0.00402594	+	1.49955
17.07_417.3333m/z	968.79	848.207	555.731	545.182	1.61848	0.00403308	+	1.74327
13.87_268.0979n	1202.99	905.205	782.225	478.135	1.35963	0.00403595	+	1.5379
15.55_490.3653n	4765.96	5168.95	7856.12	5536.05	1.53225	0.00403928	-	-1.64838
15.36_1016.6691n	749759	259175	590192	292910	1.82409	0.0040484	+	1.27037
11.66_424.1500m/z	3451.24	3398.51	1810.87	2118.59	1.41172	0.00405523	+	1.90585
1.26_186.0756m/z	140.645	76.4418	190.582	95.5077	1.44103	0.00405637	-	-1.35505
18.34_818.5073m/z	2809.61	2606.99	1503.63	1848.15	1.24606	0.00406605	+	1.86855
17.41_505.3863m/z	3037.4	2510.92	6285.82	7443.13	1.36931	0.00407889	-	-2.06948
14.13_417.2874m/z	316.083	420.575	680.812	783.628	1.36708	0.00410348	-	-2.1539
9.09_363.0922m/z	1013.73	613.004	675.338	562.133	1.32828	0.00414143	+	1.50107
14.57_483.2832m/z	10397.2	5014.89	8024.5	2914.75	1.83286	0.00414504	+	1.29568
2.93_232.0625n	322.28	165.321	440.934	239.4	1.37077	0.00415271	-	-1.36817
18.10_757.5622n	2.36899e+07	2.46286e+06	2.51308e+07	2.54931e+06	1.36584	0.00416752	-	-1.06082
18.62_432.7632m/z	16645.9	5479.06	19934	5951.02	1.45453	0.00417386	-	-1.19753
15.36_502.3285m/z	34770.6	8649.59	29855	8453.69	1.50301	0.00417412	+	1.16465
3.27_79.0542m/z	844.22	177.348	955.261	207.887	1.26744	0.00419977	-	-1.13153
5.64_333.1439m/z	4019.51	2301.09	2757.39	2089.18	1.4658	0.0042115	+	1.45772
1.14_608.0799m/z	5043.19	2184.8	6572.94	3062.68	1.36298	0.00424423	-	-1.30333
1.03_132.0254m/z	6357.59	1689.65	7343.87	1748.39	1.35972	0.00424484	-	-1.15513
15.36_798.9790m/z	384383	104950	318018	125382	1.64693	0.00424852	+	1.20868
19.19_838.6323m/z	54639.9	17363.2	65191.6	19366.8	1.49567	0.00425137	-	-1.19311
17.46_710.1939m/z	2010.74	1385.27	2911.48	1732.89	1.31177	0.00425164	-	-1.44796
0.54_650.9317m/z	10597.8	3628.63	12774.4	3956.79	1.32543	0.00426883	-	-1.20539
16.21_387.1619m/z	2039.03	1927.46	1170.66	886.994	1.36644	0.00427387	+	1.74178
18.93_561.7601m/z	1867.88	1292.42	2631.91	1372.11	1.26201	0.0042748	-	-1.40904
17.75_397.7536m/z	72303.5	19410.7	85235.3	25314.8	1.5578	0.00432399	-	-1.17886
5.56_184.0621m/z	492.847	334.712	776.064	609.232	1.26416	0.00432435	-	-1.57466
5.56_338.0786n	875.88	737.639	1605.86	1626.3	1.26113	0.00432731	-	-1.83342
17.33_364.2974n	13931	17714	6102.88	7214.23	1.48023	0.00434801	+	2.2827
13.08_180.1015m/z	19.6873	52.7125	107.7	207.328	1.36533	0.00437662	-	-5.47054
5.31_236.0222m/z	2671.88	2299.12	1623.99	1152.26	1.39667	0.00438116	+	1.64526
0.83_160.1332m/z	212479	82274.6	270853	118241	1.44391	0.00438312	-	-1.27473
19.47_443.8032m/z	6184.31	2946.37	4652.49	2382.36	1.53739	0.00440683	+	1.32925
16.03_491.3341m/z	3385.37	2801.44	2075.7	1598.19	1.4112	0.00442538	+	1.63095
16.73_309.2395m/z	1144.98	381.224	1363.2	383.458	1.29115	0.00443477	-	-1.19059
15.68_501.3141n	5371.32	2321.65	3980.07	2547.7	1.72161	0.00443738	+	1.34955
4.70_277.1265m/z	839.178	572.584	1191.83	659.897	1.28459	0.00444627	-	-1.42023
14.26_503.2979m/z	900.884	1068.49	1985.86	2438.02	1.19067	0.0044561	-	-2.20434
12.70_424.2090m/z	2749.13	3345.84	4667.65	3381.43	1.35852	0.00446015	-	-1.69787
15.39_298.6344m/z	939.164	871.412	1534	1186.39	1.46199	0.00446344	-	-1.63337
4.36_622.1961m/z	2205	2737.66	4732.11	5578.01	1.12593	0.00446523	-	-2.14608
4.19_126.0548m/z	6556.68	5284.02	4176.12	2512.56	1.29042	0.0044712	+	1.57004
0.58_672.6148n	4026.14	3615.31	6494.85	4929.84	1.42768	0.00449033	-	-1.61317
6.02_212.0890m/z	187.41	225.179	341.31	307.503	1.3303	0.00449321	-	-1.82119
11.48_346.2139n	9427.85	7789.06	5778.53	4525	1.38378	0.00450219	+	1.63153
17.90_376.2831m/z	3724.86	1247.91	4703.55	2073.92	1.57781	0.00455256	-	-1.26274
16.44_433.2287m/z	1810.62	682.594	2203.31	699.128	1.31955	0.0045964	-	-1.21688
5.31_267.0413n	7649.23	6660.34	4664.61	3146.43	1.41551	0.0046345	+	1.63984
15.78_296.6669m/z	14513.9	3068.55	12625.1	3564.26	1.57277	0.00464545	+	1.1496
10.56_246.1094m/z	1320.43	1005.12	2031.08	1451.62	1.35236	0.00464782	-	-1.53819
14.55_635.3767m/z	2154.58	2916.61	4062.26	3745.35	1.41778	0.00465197	-	-1.8854
16.16_453.3084m/z	1652.67	1317.08	995.204	973.179	1.53224	0.0047141	+	1.66063
5.56_177.0543m/z	3013.32	1998.14	4880.68	4165.66	1.24608	0.00472075	-	-1.6197
0.58_417.7800n	31516.9	14041.5	39759.8	15042	1.49193	0.00472991	-	-1.26154
19.32_871.6454n	8760.57	8586.71	4646.76	5572.39	1.51207	0.00474511	+	1.88531
5.56_349.0701m/z	2369.56	1470.78	3578.53	2616.73	1.25317	0.00475241	-	-1.5102
10.30_333.1439m/z	2238.76	2410.35	1127.85	1340.55	1.31407	0.00475629	+	1.98498
0.58_750.5759m/z	11195.5	6944.77	15333.5	7657.25	1.43607	0.00476347	-	-1.36961
1.77_131.0581n	38883.8	6540.9	43513.6	9504.09	1.42998	0.0047707	-	-1.11907
7.86_260.0887m/z	449.862	421.207	929.859	1107.45	1.33883	0.00477846	-	-2.06699
16.70_637.5016m/z	16158.9	12226.9	9645.34	10746.8	1.34474	0.00478557	+	1.67531
15.36_806.9650m/z	145192	47529.8	116386	54090.6	1.5678	0.00479456	+	1.2475
19.50_820.6198m/z	68389.8	25118.9	53609.1	27108.6	1.80628	0.00479553	+	1.27571
9.94_362.2089n	6431.05	2322.3	8307.53	4047.21	1.38897	0.00479881	-	-1.29178
1.03_163.0261n	2876.21	626.237	3260.39	728.523	1.42027	0.00481509	-	-1.13357
1.05_132.0537n	16937.7	1921.88	18083	2124.99	1.5045	0.00482354	-	-1.06761
17.33_146.9740m/z	7144.49	799.952	7602.02	819.978	1.5343	0.00484567	-	-1.06404
0.61_132.0652m/z	14786.9	8541.48	20210.2	10546.7	1.3958	0.00486409	-	-1.36676
9.09_302.1209m/z	1048.45	631.646	707.781	573.944	1.33916	0.00487815	+	1.48132
5.31_94.0413m/z	2426.63	2081.35	1530.27	765.86	1.38237	0.00489126	+	1.58575
1.03_112.0504m/z	311.111	147.338	452.209	317.91	1.50577	0.00489251	-	-1.45353
4.90_449.1755m/z	610.955	390.391	953.747	758.199	1.36333	0.00489255	-	-1.56108
1.03_156.9972m/z	5031.73	625.061	5419.91	745.07	1.53115	0.00489945	-	-1.07715
8.64_310.2006m/z	33958.6	23539.5	48226	26947.2	1.33541	0.0049294	-	-1.42014
16.44_372.2183n	25227.5	4311.34	27441.2	3494.99	1.6119	0.00494038	-	-1.08775
10.08_227.0586m/z	587.975	394.823	393.312	285.983	1.5346	0.00494516	+	1.49493
1.14_776.1084m/z	4149.61	2669.13	5975.6	3713.28	1.1715	0.00494931	-	-1.44004
1.01_160.0602m/z	1568.98	2264.73	598.23	808.578	1.41518	0.00495729	+	2.62271
6.14_251.0818m/z	1404.24	612.944	1735.68	562.718	1.13812	0.00496256	-	-1.23603
15.78_833.9902m/z	10623	6563.4	7249.71	5344.04	1.33067	0.00497082	+	1.4653
10.62_287.0574n	18132.4	5086.66	15367	4731.75	1.7508	0.00498882	+	1.17996
11.99_299.1384m/z	25960.3	18343.1	17294.8	11576.8	1.38701	0.00500518	+	1.50105
15.98_733.4867n	5713.58	4698.17	8614.06	5577.37	1.42687	0.00504528	-	-1.50765
16.05_418.3076n	7987.38	5239.9	10956.2	5324.19	1.56526	0.00505172	-	-1.37169
3.08_127.0500m/z	1670.48	366.211	1489.74	268.206	1.46588	0.0050588	+	1.12132
11.37_334.2139n	198473	364075	48605.9	65342.5	1.39131	0.00506459	+	4.08331
18.96_805.1011m/z	7431.93	4697.12	10341	5616.49	1.5221	0.00509243	-	-1.39143
18.37_398.7505m/z	1412.71	928.398	862.349	1029.1	1.39211	0.00509764	+	1.63821
11.84_574.2424m/z	560.291	1302.4	1714.74	2575.98	1.4586	0.00511325	-	-3.06045
18.60_815.6041n	13333.2	6811.12	9882.11	5396.41	1.43128	0.00513036	+	1.34923
9.30_350.1476n	514982	217948	406997	162514	1.32349	0.0051526	+	1.26532
17.90_392.7598m/z	603.578	553.252	1015.88	875.969	1.36174	0.00516806	-	-1.6831
12.04_300.1985m/z	7544.34	3571.08	5696.92	2992.32	1.23063	0.00517695	+	1.32428
7.79_103.0540m/z	401.631	382.349	231.21	189.22	1.3246	0.00517826	+	1.73708
17.77_789.0540m/z	7863.12	4156.34	5693.72	3564.39	1.51498	0.00520462	+	1.38102
5.31_105.0334m/z	57867	53612.5	34635.6	22186.1	1.39002	0.00520628	+	1.67074
1.03_286.0596n	381232	86722.6	428603	82395.7	1.3582	0.0052073	-	-1.12426
3.70_311.1234m/z	17865.4	7234.86	21979.8	7467.35	1.2554	0.00523759	-	-1.2303
18.32_844.6037n	28470.4	13025	21362.5	12383	1.33447	0.00526275	+	1.33273
15.55_513.3548m/z	30593.6	20656.7	42902.8	23271.5	1.5243	0.00526461	-	-1.40235
8.92_302.1017m/z	10513	7455.13	7119.22	4145.09	1.38392	0.00526693	+	1.47671
0.58_543.7262n	25609.6	8770.4	30937.4	10220.1	1.446	0.00527067	-	-1.20804
13.66_962.4979m/z	34077.7	12335.6	27308.3	11876.3	1.54577	0.00528065	+	1.24789
4.98_153.0655m/z	604.324	587.176	339.212	314.64	1.35798	0.0052828	+	1.78155
9.16_357.1052m/z	1212.28	760.146	811.909	669.098	1.38749	0.00529066	+	1.49313
11.17_510.2525m/z	436.784	472.641	998.088	1319.81	1.30726	0.00529744	-	-2.28508
7.52_218.1151n	135653	39766.7	114313	36528.5	1.7598	0.00529803	+	1.18669
14.42_346.2503n	583.823	773.49	2419.05	4487.97	1.28508	0.00529832	-	-4.14346
16.78_191.1082m/z	12190.8	10315.9	7232.28	7091.05	1.52712	0.00531549	+	1.68561
5.56_320.0679n	2744.02	1757.2	4397.74	3759.95	1.24344	0.00532972	-	-1.60266
14.78_501.3186m/z	2092.03	1905.08	3334.23	2498.34	1.49274	0.00534102	-	-1.59378
13.08_478.1976m/z	3643.64	2558.83	2341.16	2079.69	1.32962	0.00535545	+	1.55634
14.08_162.0678n	5579.7	587.929	5943.5	709.292	1.61879	0.00536207	-	-1.0652
0.72_126.0659m/z	1601.98	1117.2	1046.25	855.242	1.38885	0.00538339	+	1.53116
16.23_699.4328m/z	1606.85	2364.68	581.406	1015.97	1.2815	0.00539222	+	2.76373
17.72_876.5520m/z	15557	6998.56	11918.7	6006.73	1.48452	0.0053955	+	1.30526
0.54_327.0505m/z	44529.6	10467.1	51165.4	13158.8	1.445	0.0054027	-	-1.14902
13.64_985.7178m/z	1918.12	1947.98	1009.02	1217.2	1.3696	0.00541465	+	1.90097
15.01_501.3187m/z	9195.11	5042.37	12401.6	6375.37	1.45593	0.00542578	-	-1.34871
9.30_335.1501m/z	5106.66	2525.01	3904	1700.32	1.4206	0.00544429	+	1.30806
17.33_585.4124m/z	7986.66	3513.84	5916.82	3907.26	1.33734	0.00545167	+	1.34982
15.73_553.2682m/z	2417.91	1368.61	3497.07	2357.38	1.54788	0.00545345	-	-1.44632
0.68_263.1455m/z	11504.3	11102.9	17679.3	11077.3	1.36825	0.00545954	-	-1.53676
13.82_307.2624m/z	3205.07	2780.37	1866.99	1940.51	1.83986	0.00547079	+	1.7167
8.90_357.1051m/z	1443.92	981.556	959.866	737.431	1.39901	0.00547221	+	1.5043
15.76_522.1388m/z	7703.23	3318.2	5937.76	3017.48	1.63775	0.0054786	+	1.29733
1.43_223.0200m/z	2712.46	756.543	3156.17	835.833	1.41327	0.00548586	-	-1.16358
14.57_515.2148m/z	2552.13	1550.55	1844.81	889.486	1.75233	0.00548604	+	1.38341
18.83_811.5787n	16507.9	4750.7	13937.7	4483.46	1.49858	0.00549252	+	1.18441
13.77_163.1479m/z	593.331	313.927	432.339	262.545	1.31466	0.00552866	+	1.37237
19.19_392.7618m/z	471.227	590.701	1020.19	1252.17	1.26928	0.00553963	-	-2.16496
5.31_179.0581n	437537	440531	249878	168915	1.38681	0.00554503	+	1.751
0.74_197.0892m/z	479.93	346.734	307.557	267.844	1.42344	0.00555669	+	1.56046
7.52_257.0689m/z	1223	382.131	1009.34	388.108	1.67401	0.00562678	+	1.21168
15.19_695.3000n	65437	14267.8	57005.2	16070	1.60542	0.00563136	+	1.14791
16.37_397.2822m/z	3757.83	2174.4	2686.34	1647.7	1.61739	0.00564427	+	1.39887
15.87_267.6349m/z	4516.81	2105.98	3401.71	1910.19	1.52796	0.0056464	+	1.3278
13.08_594.3422n	1285.35	2389.85	8019.32	16662.9	1.3129	0.00564942	-	-6.239
17.95_549.4125m/z	688.41	1176.16	195.339	396.777	1.35039	0.00568272	+	3.52417
10.87_297.1413m/z	905.357	1266.09	328.43	737.325	1.06846	0.00569504	+	2.75662
5.56_118.0416n	659.263	511.191	1202.03	1271.3	1.216	0.00569844	-	-1.8233
16.70_209.0782m/z	5488.2	969.018	5996.27	861.921	1.51939	0.00570114	-	-1.09258
2.93_182.0669m/z	1206.43	470.646	1514.91	629.846	1.4138	0.00570146	-	-1.25569
14.57_503.2592m/z	17754.3	7580.89	14238.9	4737.23	1.81024	0.00570517	+	1.24688
15.66_328.2606n	176501	66160.4	230451	119901	1.60696	0.00571294	-	-1.30567
5.31_288.0339m/z	9573.09	8411.47	5888.49	4056.36	1.37713	0.00574641	+	1.62573
18.88_713.5118m/z	7079.64	5069.64	4235.92	5215.54	1.37871	0.00578297	+	1.67133
10.49_323.1613m/z	799.646	395.054	573.74	421.695	1.41714	0.00578905	+	1.39374
19.06_822.6374m/z	31921.4	16763.6	23987.7	11366.8	1.48004	0.00583168	+	1.33074
17.95_751.5287m/z	4831.82	4744.91	9748.63	11514.2	1.41247	0.00583355	-	-2.01759
15.19_607.3002m/z	7190.71	3462.34	5366.35	3135.28	1.73	0.00584006	+	1.33996
15.85_153.0574m/z	6287.36	767.663	6729.67	833.152	1.49445	0.00585473	-	-1.07035
18.54_425.7658m/z	18395.3	6395.36	15105.7	5481.92	1.62009	0.00585872	+	1.21777
5.31_286.0386m/z	1008.97	1168.97	500.637	548.141	1.37894	0.00586683	+	2.01538
15.57_1080.6441n	62893.2	27983.3	48732.6	23093.3	1.37123	0.00590103	+	1.29058
16.21_441.1982m/z	4762.34	3336.88	3232.65	2027.88	1.36824	0.00590358	+	1.4732
4.13_176.0681n	16826.9	5967.85	13886	4594.12	1.60045	0.00590774	+	1.21179
16.82_644.4895n	5162.45	4936.33	9803.91	10715.7	1.43415	0.00591805	-	-1.89908
3.13_162.0526n	9078.91	2889.97	7703.49	2007.98	1.66819	0.00592113	+	1.17855
16.03_386.2428n	6600.39	5013.6	4180.16	3642.46	1.56689	0.00593125	+	1.57898
17.46_472.2377m/z	7506.62	1688.8	8683.51	2492.73	1.58517	0.00593403	-	-1.15678
10.03_243.0620m/z	405.583	485.673	186.099	279.484	1.30459	0.00595195	+	2.17939
18.20_535.4332m/z	5047.87	3529.42	8805.49	8863.64	1.34839	0.00597091	-	-1.7444
15.94_193.1114m/z	1615.55	1153.66	1066.36	807.238	1.53728	0.0060158	+	1.51502
17.95_890.5134m/z	21161.2	6880.52	25836.8	9828.59	1.4885	0.00605623	-	-1.22095
13.38_967.0493m/z	20316.1	15432.1	13095.3	10229.7	1.38513	0.00605643	+	1.5514
10.59_587.3190m/z	4663.4	2815.82	3352.9	1832.88	1.58523	0.00606251	+	1.39086
1.21_171.0129m/z	136.617	81.0771	190.745	112.869	1.36475	0.0060678	-	-1.39621
17.54_643.4904m/z	4345.43	3239.68	2675.59	2824.04	1.68646	0.00610144	+	1.6241
16.95_557.3814m/z	6805.51	4266.16	4554.36	3924.43	1.78963	0.00611252	+	1.49429
0.74_204.0631n	322.314	314.694	634.886	732.446	1.49026	0.00613105	-	-1.96978
16.19_645.2611n	7871.57	2599.04	9541.85	3423	1.57544	0.00614622	-	-1.21219
16.46_327.2202m/z	226343	39706.9	248406	40718.3	1.50855	0.00616084	-	-1.09747
0.92_298.1310m/z	4709.67	1403.1	5596.57	1802.15	1.31843	0.00617261	-	-1.18832
0.96_98.0964m/z	2608.24	1978.91	1650.45	1471.11	1.19592	0.00618326	+	1.58031
16.46_312.1589n	19106.6	4226.01	21395.9	4123.73	1.56281	0.00618628	-	-1.11982
15.63_467.3372n	5337.25	3977.65	3384.29	3081.68	1.45714	0.00619957	+	1.57706
1.05_146.0320n	10015.8	2322.59	11276.6	2276.98	1.3763	0.00619996	-	-1.12587
4.17_100.1120m/z	3999.38	1065.78	4671.21	1366.07	1.42665	0.00624423	-	-1.16798
15.87_448.7872m/z	10880.9	6507.94	7409.75	6165.03	1.77282	0.00625444	+	1.46845
14.50_463.2458m/z	520.075	1186.49	45.8363	192.084	1.33893	0.0062704	+	11.3463
13.85_390.3361m/z	69507.1	50219.8	45502.8	36199	1.79539	0.00628731	+	1.52754
9.89_332.2427m/z	1411.5	1136.12	892.026	704.787	1.27373	0.0062882	+	1.58235
13.46_476.2450n	533.18	729.874	1981.92	3605.37	1.2425	0.00630562	-	-3.71717
13.66_571.3353m/z	5199.17	2314.84	4057.16	1832.6	1.64384	0.00636082	+	1.28148
16.78_445.1876m/z	11508.5	9795.06	7091.65	5797.99	1.49105	0.0063899	+	1.62282
1.71_132.0775m/z	1112.58	415.8	1394.77	598.717	1.28888	0.00639234	-	-1.25364
5.31_279.9896m/z	7390.63	5632.23	4958.48	2708.16	1.35408	0.00641159	+	1.4905
16.78_365.1179m/z	6517.3	6628.89	3588.59	3595.54	1.47148	0.00641861	+	1.81612
18.30_840.1435m/z	1113.83	1611.93	2364.69	2792.59	1.28669	0.00642379	-	-2.12302
4.98_158.1175m/z	22576.5	13883.9	16295.5	8392.74	1.3406	0.00648971	+	1.38544
0.74_365.1050m/z	9678.41	7403.02	18397.4	21073.8	1.28563	0.0064937	-	-1.90087
7.52_263.0860m/z	2531.88	773.561	2113.2	762.854	1.72234	0.00649377	+	1.19813
12.52_422.1913n	7128.36	2586.28	9012.5	4127.46	1.45515	0.00650547	-	-1.26432
17.46_441.2523m/z	16709.5	4003.65	18969	4287.18	1.64912	0.00652264	-	-1.13522
16.51_386.2736m/z	16802.2	5821.89	20312.1	7005.35	1.2044	0.00653596	-	-1.20889
15.39_628.2916m/z	16580.4	7990.32	21854.2	11093.2	1.67578	0.00655076	-	-1.31807
16.87_183.1215m/z	2155.5	1024.32	1637.63	871.136	1.46383	0.00655419	+	1.31623
1.14_356.0367m/z	13569.2	3392.08	15533	3810.03	1.32041	0.00656205	-	-1.14473
16.46_359.2464m/z	95150.6	17189.8	103813	14515.6	1.57972	0.00656845	-	-1.09104
9.77_272.1250m/z	655.17	381.269	473.551	276.606	1.36837	0.006571	+	1.38353
1.53_248.1484m/z	888.417	1734.49	2126.39	2696.06	1.40548	0.00657307	-	-2.39346
1.01_150.9691n	3658.75	754.368	4094.66	845.11	1.33448	0.0065847	-	-1.11914
16.05_306.1625m/z	163.238	184.99	71.7197	149.303	1.41433	0.00659497	+	2.27605
17.59_797.5284n	11623	6866.39	8336	5063.25	1.38672	0.00659927	+	1.39432
14.16_401.2658m/z	1732.72	2469.03	3053.37	2388.98	1.3456	0.00662573	-	-1.76218
7.33_173.1048n	226.01	346.21	79.7292	149.02	1.17224	0.00664213	+	2.83472
16.08_598.3859m/z	18609.2	15266.2	11180.8	11825.6	1.38963	0.00665508	+	1.66438
16.95_344.2709n	1.53631e+06	1.13236e+06	1.02278e+06	700776	1.41069	0.00667425	+	1.5021
14.65_316.1699n	3265.76	1897.5	2344.98	1460.51	1.24261	0.0066774	+	1.39266
15.43_549.3061m/z	8638.54	4631.63	6159.46	4500.94	1.51215	0.00670007	+	1.40248
16.39_389.2656m/z	8192.09	5099.66	5714.37	3946.29	1.46718	0.00671447	+	1.4336
1.14_558.0036m/z	5260.36	1565.8	6209.5	1914.22	1.35218	0.00675108	-	-1.18043
7.35_483.9252m/z	2954.88	3297.21	5441.59	5548.62	1.26089	0.00675582	-	-1.84156
13.06_479.2059n	5902.92	4107.94	3916.04	3146.79	1.32448	0.00675957	+	1.50737
1.03_115.0249m/z	154.327	89.3975	205.954	100.751	1.16829	0.00679262	-	-1.33453
0.83_182.0124n	4556.94	1098.45	5694.01	2722.51	1.34933	0.00679646	-	-1.24953
7.64_283.1146m/z	1123.32	436.473	914.686	324.05	1.53513	0.0068004	+	1.22809
17.00_486.3893n	3121.8	1878.42	2163.22	1652.88	1.7545	0.0068204	+	1.44313
4.83_268.1511m/z	653.899	647.416	1107.66	987.816	1.2825	0.00682873	-	-1.69393
16.87_589.4074m/z	4683.73	4075.61	2711.24	3143.06	1.7057	0.00685529	+	1.72752
15.07_283.2237m/z	34151.8	3525.11	36298.6	4356.77	1.72142	0.00685858	-	-1.06286
18.77_788.0796m/z	3555.32	2373.99	2375.58	1963.04	1.46748	0.00686096	+	1.49661
18.75_926.5865m/z	55447.6	20499.9	66522.9	20441.1	1.50047	0.00687833	-	-1.19974
13.38_981.2784m/z	8172.99	5215.39	5502.93	4636.49	1.15344	0.00688652	+	1.48521
9.43_203.1275m/z	9900.67	2951.81	8472.91	2277.4	1.48153	0.00689574	+	1.16851
16.87_385.2317m/z	5776.86	2774.64	4400.06	2290.03	1.5006	0.00690073	+	1.3129
15.11_245.6149m/z	290.549	318.448	536.147	554.116	1.50048	0.00692059	-	-1.84529
4.57_244.1537m/z	9387.2	4196.98	7151.74	4074.25	1.35628	0.00693498	+	1.31258
17.28_589.4015m/z	11114.5	9960.76	6928.63	4294.41	1.22532	0.00693947	+	1.60414
14.99_429.2995m/z	3639.93	3953.03	5619.04	3344.43	1.22871	0.00695931	-	-1.54372
0.58_720.5447n	12466.8	8093.85	17164	9254.3	1.3755	0.00696988	-	-1.37678
18.57_559.4695m/z	4181.64	3822.46	2399.74	2654.82	1.38102	0.00697124	+	1.74254
16.44_447.3076m/z	1288.67	1504.51	604.476	960.808	1.50036	0.00697752	+	2.13187
16.93_505.3500m/z	924.159	1019.75	462.736	640.508	1.58836	0.00700478	+	1.99716
14.13_481.3287m/z	636.549	1513.88	43.9235	160.018	1.39558	0.00701247	+	14.4922
2.25_206.1171m/z	221.595	157.571	327.653	228.079	1.21895	0.007017	-	-1.47861
9.25_256.0619n	2564.11	1306.82	2010.98	599.495	1.4951	0.00705318	+	1.27505
2.93_203.0395m/z	589.503	169.96	697.236	225.149	1.42451	0.00705797	-	-1.18275
14.91_403.2815m/z	10608	9101.26	6553.79	5401.88	1.28287	0.00706672	+	1.6186
19.03_860.5758m/z	9744.4	6039.68	6710.77	5179.99	1.4662	0.00709107	+	1.45205
14.24_289.1532m/z	22106.5	2879.21	23829.4	3482.24	1.5779	0.00709823	-	-1.07794
12.57_284.1957n	9423.49	2324.99	8191.37	2248.58	1.30744	0.00711353	+	1.15042
14.57_458.2879n	402576	174558	324302	106926	1.80718	0.00713875	+	1.24136
15.76_698.9469m/z	1555.07	2931.07	3751.9	4941.06	1.49395	0.00716371	-	-2.41268
5.56_350.0959n	4913.86	3427.34	7756.42	6582.23	1.18597	0.00718253	-	-1.57848
16.78_362.2356m/z	9553.96	16905.5	2746.13	5025.33	1.35334	0.00718257	+	3.47906
3.29_263.0742m/z	456.881	561.446	1098.17	1568.11	1.2282	0.00720349	-	-2.40363
16.03_264.6679m/z	353.31	353.211	196.015	211.826	1.5104	0.0072232	+	1.80247
16.10_676.5176n	869311	139938	942049	130447	1.34961	0.00722355	-	-1.08367
5.56_130.0498m/z	6097.12	4191.74	10367.5	10304.6	1.1753	0.00727198	-	-1.7004
17.92_750.0462m/z	2655.83	2113.52	4025.62	2913.55	1.50054	0.00727812	-	-1.51576
13.66_948.4943m/z	12791.3	6228.68	9722.26	5142.26	1.3826	0.00729654	+	1.31567
13.66_569.3295m/z	131788	49174.3	108344	37203	1.65877	0.00730539	+	1.21638
2.95_523.9839m/z	440.571	835.78	109.143	200.027	1.33309	0.00733823	+	4.03664
15.11_452.2769m/z	3930.13	2880.27	6155.83	5075.29	1.51664	0.00734612	-	-1.56632
11.37_412.2332n	8400.19	18022	1379.96	2239.31	1.34176	0.00737465	+	6.08728
16.37_372.2667n	84877.9	41717.9	64833.1	32470.4	1.70123	0.00744365	+	1.30918
17.62_844.5079m/z	10544	7385.26	15032	9253.8	1.34491	0.00744571	-	-1.42565
10.46_307.1511m/z	2133.85	790.868	2697.8	1256.92	1.21008	0.00750374	-	-1.26429
10.59_299.1384m/z	17860.2	12270.9	12067.2	9133.05	1.25412	0.00753888	+	1.48007
9.41_549.2309m/z	1239.45	2396.94	285.379	659.72	1.35298	0.00754725	+	4.34317
9.57_591.3183m/z	3539.54	6820.33	12236.4	21646.7	1.3048	0.00755452	-	-3.45705
6.96_103.0540m/z	313.65	103.532	257.493	106.594	1.44305	0.00756494	+	1.21809
9.09_310.2008m/z	60071.4	46158.8	83999.1	43375.4	1.44498	0.00759238	-	-1.39832
9.72_349.1388m/z	1994.7	2156.06	935.397	1792.58	1.22176	0.00762205	+	2.13247
15.63_1082.6603n	17926.6	10129.2	13124.4	7676.09	1.5244	0.00766064	+	1.3659
16.70_541.3499m/z	1993.09	1745.6	1143.15	1421.25	1.64812	0.00766383	+	1.74352
16.46_320.2030n	33261.2	6949.38	36818.5	6379.41	1.40458	0.00770013	-	-1.10695
7.76_743.3438m/z	28175.2	47925	9202.62	12668.1	1.34697	0.00772151	+	3.06165
13.08_591.3148m/z	8637.57	5394.71	16976.6	21106.9	1.26814	0.00773134	-	-1.96544
17.62_397.3071m/z	5836.45	4726.23	3599.63	3578.1	1.23658	0.00774084	+	1.62141
13.93_235.1084m/z	1227.83	576.725	945.662	477.65	1.7375	0.00777857	+	1.29838
15.91_551.3279n	4249.05	2221.56	3172.84	1794.95	1.7806	0.00778806	+	1.33919
3.27_165.0785n	11506	2280.64	13212.6	3893.47	1.21647	0.00780172	-	-1.14832
9.25_150.0677n	3889.4	4624.06	2019.21	1651.89	1.37669	0.0078182	+	1.9262
12.14_473.1947m/z	666.546	721.631	1171.15	1125.88	1.22935	0.00786288	-	-1.75704
1.07_190.9634m/z	36051.3	3775.55	38315.9	4685.86	1.48917	0.00786567	-	-1.06282
1.12_199.0457m/z	3103.01	699.535	3452.43	611.69	1.28826	0.0078821	-	-1.11261
16.39_411.2864m/z	4822.6	4532.53	2786.41	2933.25	1.38698	0.00788323	+	1.73076
15.43_269.6427m/z	1892.22	706.545	1501.07	763.95	1.57463	0.00788835	+	1.26058
11.37_437.1844m/z	566.267	1402.33	27.0273	111.237	1.32966	0.00789151	+	20.9516
0.58_810.5320m/z	25815.2	15011.6	34039.2	15947.8	1.38149	0.0079488	-	-1.31857
5.56_168.0491m/z	3500.76	1985.79	5135.24	3841.16	1.19691	0.00795054	-	-1.46689
16.21_276.6515m/z	1712.35	1025.2	2264.45	1054.58	1.27647	0.00796452	-	-1.32242
17.56_624.4673m/z	4314.72	2448.11	3040.47	2353.61	1.52406	0.00799079	+	1.4191
16.44_561.3722m/z	10363.7	6979.76	7056.73	5368.49	1.8432	0.00801514	+	1.46863
18.60_769.5986n	368432	119348	306448	114366	1.61198	0.00802929	+	1.20227
13.66_966.2730m/z	5752.97	3846.9	3940.61	2916.59	1.33666	0.00804553	+	1.45992
16.16_468.3058n	102081	47562.2	76544.7	48779.6	1.6655	0.00805565	+	1.33361
13.08_316.1432m/z	63.6929	185.808	283.211	547.887	1.346	0.0080794	-	-4.44651
18.34_399.7501m/z	13980.7	5213.06	11038.3	5872.49	1.65427	0.00808843	+	1.26657
12.62_289.1404m/z	9170.41	3267.42	7297.49	3782.51	1.23365	0.00809812	+	1.25665
14.73_436.3183n	6639.35	3089.37	8371.26	3439.78	1.59005	0.00810508	-	-1.26086
13.93_452.2384n	107605	48569.9	86121.8	30104.2	1.79144	0.00811224	+	1.24945
0.78_170.0941n	13665.2	7296.49	17533.2	7320.83	1.34622	0.0081511	-	-1.28306
17.97_741.0537m/z	1490.6	1943.67	3015.07	3553.95	1.5222	0.00816212	-	-2.02272
8.92_206.0574n	1212.67	1399.93	603.49	816.675	1.23122	0.00817981	+	2.00943
17.23_597.4127m/z	7575.17	4838.66	5197.71	4116.59	1.28948	0.00818156	+	1.45741
14.19_466.2928m/z	644.244	819.769	1411.5	1860.74	1.39535	0.00820173	-	-2.19094
16.46_575.3950n	14214.7	7183.69	10532.1	6739.5	1.727	0.0082168	+	1.34965
17.44_493.3863m/z	731.887	681.379	403.67	552.6	1.5496	0.00822052	+	1.81308
2.93_94.0651m/z	7045.84	1360.32	7801.8	1497.16	1.27008	0.0082474	-	-1.10729
8.69_305.1125m/z	12948.9	7697.51	9544.1	4815.2	1.34573	0.00825935	+	1.35675
13.61_885.1476m/z	1403.35	1133.73	819.325	1077.21	1.18063	0.00828355	+	1.71282
16.31_345.2390m/z	318.224	519.595	110.546	178.138	1.17621	0.00828694	+	2.87866
0.58_566.6710m/z	22454.3	12301	29471.3	14210.6	1.39519	0.00832327	-	-1.3125
1.03_221.0501m/z	7095.72	1200.7	7764.63	1330.8	1.33688	0.00833601	-	-1.09427
7.93_452.1481n	3020.97	3942.85	1313.73	2278.28	1.25102	0.00834594	+	2.29955
13.16_281.1719m/z	20816.4	18307.6	12388.2	13166.4	1.32225	0.00835605	+	1.68033
16.54_363.2287m/z	8559.19	7223.1	5454.17	4047.75	1.45684	0.00835885	+	1.56929
13.59_887.4510m/z	13952.5	7128.22	10455.4	6087.02	1.39832	0.00837108	+	1.33449
0.96_178.0859m/z	5858.57	2997.98	7625.03	3663.96	1.22331	0.0083826	-	-1.30152
19.19_839.6354m/z	32885.6	12667.7	39786.4	13510.9	1.46442	0.00842865	-	-1.20984
2.72_203.1388m/z	46.8109	44.6748	90.6694	107.699	1.33373	0.00844929	-	-1.93693
16.85_401.3408m/z	1127.59	1449.3	2478.82	3290.87	1.28717	0.00845928	-	-2.19833
4.98_159.1206m/z	917.979	675.883	626.305	389.078	1.28763	0.0085013	+	1.46571
5.56_266.1169n	711.28	710.143	1551.39	2113.21	1.13044	0.00850514	-	-2.18113
12.90_807.3172m/z	1468.65	2575.25	449.048	825.232	1.36822	0.00850604	+	3.27059
15.63_561.3142m/z	2474.76	2429.69	1428.68	1386.53	1.38856	0.00852053	+	1.7322
13.69_535.3274n	7565.53	5268.08	5150.88	3768.41	1.18132	0.0085208	+	1.46878
5.31_374.0810n	7229.71	13288.4	2068.05	3154.4	1.32576	0.00852778	+	3.4959
9.09_302.1017m/z	11152.6	5381.81	8350.9	5271.93	1.26483	0.00854525	+	1.3355
13.61_869.2442m/z	17005.4	9367.65	12467	7819.27	1.39785	0.00857724	+	1.36403
2.93_219.0172m/z	2231.33	571.161	2585.28	761.412	1.46152	0.00864656	-	-1.15863
14.45_313.2731m/z	2254.38	583.054	1997.98	365.483	1.13678	0.00866095	+	1.12833
0.58_621.6117m/z	1017.05	1507.17	2117.75	2540.34	1.21816	0.00870506	-	-2.08226
13.56_651.3716m/z	1424.08	1221.59	2266.36	1904.8	1.4969	0.00870733	-	-1.59146
15.80_988.6453m/z	3271.01	3401.24	1664.76	2672.55	1.30951	0.00871138	+	1.96485
1.01_82.0651m/z	44.6497	52.6996	22.118	29.5911	1.42571	0.0087302	+	2.0187
17.87_412.7578m/z	1797.17	945.25	1317.98	881.122	1.49494	0.00873567	+	1.36358
0.66_245.1348m/z	1424.08	1038.51	2055.04	1346.12	1.3191	0.00875965	-	-1.44306
1.01_199.0211m/z	283.7	962.053	867.73	1245.43	1.23625	0.00876024	-	-3.05862
15.66_575.3919m/z	3724.68	3730.18	5950.5	4700.17	1.4318	0.00877447	-	-1.59759
15.96_572.3297m/z	28063.1	14725	20798.5	12934.3	1.70946	0.00877908	+	1.34928
5.56_264.1108n	225427	150802	387403	405101	1.14734	0.00878297	-	-1.71853
16.46_373.2821m/z	892.739	890.743	476.41	683.297	1.55386	0.00881047	+	1.87389
11.03_357.2032m/z	1269.19	1676.02	554.535	937.264	1.29513	0.00884539	+	2.28875
10.62_203.1233m/z	44.9946	78.2828	11.9854	41.6271	1.25998	0.00887001	+	3.7541
10.10_299.1458m/z	1105.33	934.31	688.146	626.136	1.42443	0.00889624	+	1.60625
5.46_295.1284m/z	21235.1	6154.32	25797.5	10624.4	1.13161	0.00891102	-	-1.21486
17.07_574.3527n	2726.4	3056.97	1204.2	2755.97	1.30669	0.00891713	+	2.26409
16.95_369.2667m/z	27681.2	22279.9	18095.8	13014.4	1.36666	0.00892077	+	1.5297
16.61_381.4155m/z	4864.92	3515.64	6829.83	3983.32	1.20533	0.00892278	-	-1.4039
13.33_515.2828m/z	125.96	438.463	486.715	864.469	1.06025	0.00893818	-	-3.86405
16.95_435.2476m/z	10621	8766.39	6733.9	5750.84	1.37913	0.00894595	+	1.57724
13.66_948.3827m/z	14452.2	7567.8	10896.3	5924.95	1.34104	0.00895367	+	1.32634
15.87_443.2740m/z	2398.73	2011.25	1458.44	1553.88	1.48261	0.00896352	+	1.64473
19.32_778.5740m/z	2017.04	2317.22	1044.13	1218	1.28133	0.00899614	+	1.9318
15.91_668.3126m/z	14997.9	6096.88	11799.2	6154.95	1.72237	0.00901462	+	1.2711
15.91_414.2688m/z	5795.7	2851.17	7316.7	2974.26	1.34997	0.00902658	-	-1.26244
14.96_397.2344m/z	37726.4	35983.2	22328	20749.9	1.06921	0.00907174	+	1.68964
2.42_146.0688n	369.5	153.279	298.88	114.236	1.20172	0.00908424	+	1.23628
5.56_350.0554m/z	1106.51	775.158	1785.38	1654.15	1.16226	0.00911419	-	-1.61353
17.75_914.5110m/z	21502.3	7897.98	25857.9	8786.86	1.365	0.00913145	-	-1.20256
1.31_189.0744n	5566.69	1060.39	5017.15	1048.49	1.29702	0.00914301	+	1.10953
13.74_367.2086m/z	19135.3	9044.63	15118.6	6033.29	1.76798	0.0091654	+	1.26568
0.54_1042.8003m/z	73140.7	15515.4	81473.4	16459.1	1.34779	0.00916905	-	-1.11393
3.46_574.2526m/z	1592.44	3937.22	108.656	404.861	1.33153	0.00924922	+	14.6558
18.34_806.6299n	14135	9802.1	22962	21678.4	1.42262	0.00925847	-	-1.62448
17.95_394.2413m/z	945.939	745.927	1562.25	1487.37	1.30235	0.00926831	-	-1.65153
16.21_513.8108m/z	1159.05	1201.56	1927.86	1704.8	1.52946	0.00927268	-	-1.66331
16.16_471.2781m/z	406.197	559.15	861.105	1094.02	1.4638	0.00927413	-	-2.11992
15.36_520.5553m/z	19405.2	6425.22	16195.2	5907.8	1.65901	0.0092898	+	1.19821
16.27_383.1678m/z	28984.4	13692.3	23342.5	6680.4	1.38103	0.0093085	+	1.2417
17.15_316.2514m/z	935.502	1733.42	266.636	458.348	1.3309	0.00931145	+	3.50853
0.68_88.1093n	15245	12009.6	20868	9454.49	1.2324	0.00933029	-	-1.36884
17.82_430.2493m/z	607.203	421.673	401.413	368.398	1.26766	0.00934802	+	1.51267
15.17_536.2826m/z	2575.2	1525.79	3642.77	2461.41	1.28733	0.00937933	-	-1.41456
18.10_769.5591m/z	596633	96546.4	646705	96304.5	1.38388	0.00938821	-	-1.08392
16.14_185.1243m/z	590.409	503.734	365.627	345.374	1.6056	0.00940187	+	1.61478
9.43_188.1045n	15294.5	5203.84	12919.9	3829.47	1.46111	0.00944385	+	1.18379
19.06_731.4837m/z	10001.5	6722.09	6996.69	4647.8	1.52114	0.009462	+	1.42946
15.36_1054.6290n	1.00489e+06	209232	894272	218141	1.40273	0.00962029	+	1.1237
9.35_388.0943n	2061.37	1525.68	1367.38	1121.61	1.35782	0.00963746	+	1.50753
15.19_281.1507m/z	703.671	423.621	500.863	357.262	1.39056	0.00965499	+	1.40492
18.20_810.5667m/z	2511.05	3818.55	979.708	1630.55	1.18255	0.00972099	+	2.56305
16.93_493.3498m/z	15264.5	8635.85	10873.4	8358.91	1.84225	0.00973708	+	1.40384
0.58_748.5786n	4068.41	3525.74	6152.09	4477.39	1.32032	0.00975778	-	-1.51216
16.70_391.3087m/z	2044.14	1337.61	1352.62	1340.63	1.68178	0.00977516	+	1.51125
14.06_1015.5823m/z	18763	11005.5	13554	9062.74	1.37866	0.00978304	+	1.38431
0.96_145.1050m/z	3071.07	2479.53	1946.48	1818.76	1.14248	0.00978885	+	1.57776
16.87_317.3470m/z	2486.86	1313.96	1846.69	1162.22	1.36506	0.00983838	+	1.34666
6.56_415.1954m/z	425.65	937.745	1182.05	1834.25	1.19817	0.00984999	-	-2.77704
7.20_201.0631m/z	2118.61	1623.49	1420.59	1002.19	1.32647	0.00991113	+	1.49136
16.95_192.1160m/z	2366.3	2102.38	1469.56	1259.89	1.34943	0.00993843	+	1.61021
16.46_403.3565m/z	1977.33	2155.08	3460.03	3435.07	1.21226	0.00993888	-	-1.74985
18.32_796.5254m/z	88618.7	40840.6	70598.9	27677.7	1.29137	0.00994341	+	1.25524
16.46_649.4890m/z	1020	1849.15	1965.83	1823.32	1.36513	0.00995919	-	-1.92728
14.06_1015.9952m/z	15925.1	9161.05	11296.9	8806.89	1.29337	0.00996225	+	1.40969
16.27_423.3225m/z	3205.18	2421.62	2150.35	1573.63	1.29935	0.00998192	+	1.49054
5.24_293.1126m/z	16411.8	10009	11752.1	7955.97	1.32333	0.00998363	+	1.3965
0.58_264.8522m/z	61898.3	19825.5	72030.1	19529.8	1.39027	0.00998779	-	-1.16368
14.65_441.2609m/z	5046.84	1997.74	6340.2	2930.9	1.30471	0.0100589	-	-1.25627
10.62_221.1571m/z	284.615	331.662	143.597	197.905	1.58141	0.0100887	+	1.98204
9.35_354.1188n	88035.4	43771.4	68364.4	31672.8	1.32617	0.0101192	+	1.28774
1.51_231.1444m/z	2565.78	3332.25	4661.86	4693.72	1.117	0.0101237	-	-1.81694
13.59_971.6051m/z	63668.9	30094.5	49407.2	25157.3	1.42472	0.0101262	+	1.28866
5.31_381.0926m/z	614.596	1318.29	117.53	274.214	1.29	0.0101464	+	5.22926
13.11_259.1897m/z	2700.1	1092.99	2175.8	943.588	1.77334	0.0102095	+	1.24097
0.68_99.0423n	434558	298848	571366	229438	1.22641	0.0102712	-	-1.31482
14.94_439.3181m/z	2585.25	1837.23	1756.71	1351.75	1.22806	0.0102743	+	1.47164
16.70_367.3201m/z	1518.33	1055.67	991.019	1002.02	1.68885	0.0103494	+	1.53209
15.36_288.6325m/z	177883	26071.7	164267	27068.9	1.45343	0.0103504	+	1.08288
1.95_221.9815m/z	1577.66	490.935	1863.04	615.214	1.42102	0.0103569	-	-1.18088
15.73_491.2977m/z	322525	115056	405813	197961	1.55337	0.0103897	-	-1.25824
0.99_290.0621n	2690.69	647.462	3031.91	685.608	1.38905	0.0104424	-	-1.12681
13.43_661.3199m/z	1821.77	4590.57	120.742	505.995	1.34126	0.0104618	+	15.0882
2.90_159.0893n	2442.5	1670.59	1681.01	1277	1.15042	0.0104727	+	1.453
15.36_1557.9891n	701252	187707	598620	212895	1.46076	0.0105096	+	1.17145
5.10_479.1244m/z	760.795	431.345	1188.17	1089.07	1.38202	0.0105684	-	-1.56174
2.79_169.0470m/z	1518.9	1035.65	3511.4	5329.66	1.4207	0.0105966	-	-2.3118
0.68_132.0491m/z	884.819	734.433	1226.89	598.688	1.23446	0.0106676	-	-1.3866
17.75_389.7647m/z	3624.85	1692.74	4608.54	2134.61	1.38191	0.0106698	-	-1.27137
4.70_142.0649m/z	47.6073	88.1296	13.177	34.024	1.35528	0.0106709	+	3.61291
18.54_791.5442n	18281.6	7716.55	24150.4	14221.8	1.23805	0.0106768	-	-1.32102
0.61_364.9153m/z	4448.12	5075.28	2181.69	3689.35	1.29191	0.0107028	+	2.03884
15.78_281.6703m/z	5548.04	1515.91	4773.87	1520.74	1.45648	0.0107078	+	1.16217
4.31_287.9841m/z	428.77	363.63	668.412	554.417	1.18598	0.0107458	-	-1.55891
15.22_575.3134m/z	3963.28	3122.34	2491.32	2632.07	1.45209	0.0107694	+	1.59083
17.00_610.4204m/z	2633.38	1938.44	1637.78	1970.59	1.34879	0.0107858	+	1.60789
13.59_887.6511m/z	14858.3	7174.37	11353.4	6573.6	1.38728	0.0107936	+	1.3087
7.79_207.0841m/z	161.297	309.738	42.559	100.681	1.20593	0.0107969	+	3.78996
18.05_775.5439n	630955	82735.7	670686	73007.2	1.24463	0.0108285	-	-1.06297
16.46_550.4273n	191044	59126.2	221225	59453.4	1.46292	0.0108329	-	-1.15798
17.28_530.3892m/z	84.0731	268.763	508.046	1129.07	1.21368	0.0108501	-	-6.04291
8.80_402.3000m/z	553.714	810.097	1183.52	1541.11	1.26631	0.0109147	-	-2.13741
1.31_121.0394m/z	988.969	888.09	624.67	475.936	1.22859	0.010931	+	1.58319
16.75_373.2707m/z	1180.4	1069.51	719.69	699.191	1.27361	0.0109348	+	1.64015
13.59_887.7516m/z	12457	6179.83	9500.16	5424.67	1.34845	0.0109367	+	1.31124
4.98_112.1119m/z	1945.99	1335.33	1390.04	766.621	1.25474	0.01096	+	1.39995
11.59_330.2631m/z	8104.38	4333.11	5916.69	4284.08	1.17965	0.0110317	+	1.36975
17.87_580.7303m/z	2571.33	1403.2	1891.83	1269.87	1.38222	0.0110412	+	1.35918
18.83_886.5903m/z	8993.73	5756.14	6226.63	5123.82	1.54042	0.0110414	+	1.4444
15.19_282.1443m/z	720.369	354.998	540.369	354.463	1.51934	0.01108	+	1.3331
13.66_962.6111m/z	28720.2	11399.4	23411.6	9418	1.4017	0.0110861	+	1.22675
16.42_260.6273m/z	460.664	311.719	303.54	307.789	1.38746	0.0111085	+	1.51764
18.44_398.2873m/z	17570.5	4673.71	20790.3	7624.34	1.40596	0.0111095	-	-1.18325
13.72_415.2450m/z	12942.5	13089.4	7552.06	7240.35	1.04429	0.0111523	+	1.71376
5.56_146.0689n	578.412	430.281	1050.01	1227.51	1.11463	0.0111542	-	-1.81533
0.74_158.0243m/z	537.005	490.713	338.483	248.983	1.43664	0.0111582	+	1.58651
6.41_211.1303m/z	6107.28	8554.85	12574.3	15777.8	1.17172	0.0111817	-	-2.05891
15.36_1070.5997n	221958	45117	198748	46475.6	1.37511	0.0111851	+	1.11678
16.68_503.3342m/z	1141.53	980.436	652.724	948.77	1.4562	0.0111983	+	1.74886
8.67_323.0993m/z	693.859	592.628	439.108	389.415	1.24165	0.0112117	+	1.58015
16.03_281.6431m/z	486.841	392.864	299.889	343.493	1.52504	0.0112273	+	1.62341
14.03_225.1479m/z	1702.41	2448.17	784.136	635.595	1.30873	0.011271	+	2.17107
16.16_519.2905m/z	1675.28	1371.92	1054.18	1059.63	1.51185	0.0112849	+	1.58917
3.46_239.0941n	11453.9	6459.72	15759.5	10104.5	1.13388	0.0112903	-	-1.37591
15.22_658.3090m/z	6595.71	4829.63	4575.06	2881.09	1.39931	0.0112977	+	1.44167
0.58_266.8492m/z	59884.5	18922.9	69343.9	18478	1.35366	0.0113328	-	-1.15796
15.43_441.3182m/z	1629.32	1117.82	2117.36	778.588	1.14301	0.0113738	-	-1.29954
0.58_545.7231n	20470.3	6863.3	24106	7505.92	1.28665	0.0113871	-	-1.17761
16.42_281.6507m/z	359.741	333.349	211.815	244.167	1.48325	0.0113902	+	1.69837
16.12_433.2087m/z	130985	16772.9	139269	15996	1.40551	0.0113925	-	-1.06324
9.57_189.0784n	3358.63	1635.66	7623.01	11616.7	1.18368	0.0114065	-	-2.26968
15.36_289.1342m/z	42797.6	7144.02	39270.8	6813.57	1.45301	0.0114255	+	1.08981
12.68_285.1362n	381201	513511	634560	490033	1.24599	0.0114948	-	-1.66463
15.73_433.3307m/z	266.064	378.66	579.508	785.526	1.24016	0.0115056	-	-2.17808
16.23_362.2462m/z	477.459	680.723	198.962	374.373	1.37446	0.0115696	+	2.39975
9.09_389.1016m/z	3116.47	1527.94	2355.26	1491.95	1.22794	0.0116038	+	1.32319
16.31_508.3401m/z	2217.4	1491.96	1562.14	1068.18	1.41475	0.0116087	+	1.41946
12.55_382.2946m/z	716.488	885.238	377.135	322.154	1.23374	0.0116233	+	1.89982
14.42_336.2505n	5325.62	1990.33	4430.58	1526.93	1.63276	0.0116239	+	1.20201
0.74_157.0736n	85146.2	41170.6	64556.7	40538.4	1.32706	0.0116254	+	1.31894
16.58_553.3496m/z	3833.87	6292.75	1460.33	1934.66	1.30032	0.0117011	+	2.62534
14.50_251.1515n	14685.8	3021.82	16175.4	2894.24	1.50318	0.0117062	-	-1.10143
7.66_330.0942m/z	837.756	732.739	516.029	526.864	1.24268	0.0117445	+	1.62347
7.52_151.0750m/z	6636.73	2270.7	5565.96	1974.21	1.71971	0.0117641	+	1.19238
13.90_324.2890m/z	1423.95	973.166	962.281	860.026	1.73457	0.0118465	+	1.47977
15.71_484.3760n	35533.9	22816	47608.3	25178.6	1.4214	0.0118675	-	-1.3398
15.61_794.9668m/z	11622.1	6558.32	15033.7	7014.87	1.32765	0.0118807	-	-1.29355
5.86_211.1300m/z	946.866	524.031	1318.71	900.895	1.21465	0.0118901	-	-1.39271
10.49_339.1775m/z	1366.22	382.181	1146.82	484.507	1.45558	0.0118912	+	1.19132
9.55_343.1720m/z	1237.87	1091.96	758.868	787.371	1.30567	0.0118981	+	1.6312
5.31_214.0171n	826.953	587.326	2908.37	5729.38	1.17145	0.0119159	-	-3.51697
6.88_272.1850m/z	1299.44	1223.58	2721.63	3765.6	1.24286	0.0119553	-	-2.09446
0.58_793.5408n	5316.56	5053.42	8115.26	6047.98	1.31336	0.011958	-	-1.52641
5.31_179.0544n	312.032	414.733	150.322	179.152	1.27341	0.0119621	+	2.07576
5.31_435.0661m/z	2342.6	4978.9	518.368	929.046	1.25999	0.0120557	+	4.51918
18.30_791.5654m/z	81498.7	28063	68904.2	21729.3	1.32983	0.0120638	+	1.18278
12.12_273.1072m/z	973.5	258.602	1274.43	798.131	1.47238	0.0120714	-	-1.30913
15.34_678.2965m/z	59352	14291	66446.9	14032.1	1.14108	0.0121127	-	-1.11954
13.93_243.1584m/z	1086.32	491.3	878.826	315.861	1.69622	0.0121347	+	1.23611
5.10_473.1075m/z	1328.59	751.631	1943.92	1553.41	1.33336	0.0121518	-	-1.46314
18.05_789.5422m/z	142094	33902.6	157599	27684.3	1.4882	0.0121732	-	-1.10912
0.58_792.4710m/z	7005.78	6062.96	10164.5	6554.46	1.32028	0.0122332	-	-1.45087
13.16_273.2054m/z	827.612	1031.71	383.539	710.532	1.25845	0.0122466	+	2.15783
17.10_205.0831m/z	2597.63	791.361	3029.63	930.137	1.31363	0.0122696	-	-1.16631
0.64_118.1093m/z	2934.46	780.035	2558.81	721.147	1.29228	0.0122702	+	1.14681
18.30_562.5163m/z	8275.59	4638.81	10921.1	5864.16	1.19694	0.012293	-	-1.31968
17.85_772.5361m/z	3260.91	2591.57	4989.12	4128.88	1.42025	0.0123344	-	-1.52998
17.87_803.0477m/z	2184.66	1744.29	1388.48	1424.85	1.43799	0.0123483	+	1.57342
9.64_356.1225m/z	18.5258	31.8971	6.03404	14.6734	1.11267	0.0123921	+	3.07021
7.83_244.1204n	1078.22	1942.85	2170.99	2408.73	1.25491	0.0124479	-	-2.01349
15.96_566.3125m/z	7773.17	4633.14	5638.2	3887.94	1.60335	0.0124576	+	1.37866
10.36_189.1182n	3363.63	1211.4	2838.61	859.979	1.19856	0.0124786	+	1.18496
0.81_305.1449m/z	7786.18	2425.86	6407.2	3071.71	1.24319	0.0126576	+	1.21522
1.03_128.0228m/z	2185.63	615.529	2487.05	595.51	1.19669	0.0126675	-	-1.13791
15.36_520.1242m/z	19103.3	5984.29	15792.4	7256.36	1.44479	0.0127059	+	1.20965
0.58_685.5839m/z	8466.42	6440.35	11837	7096.31	1.31232	0.0127329	-	-1.39812
5.15_338.1341m/z	423.068	192.093	596.526	449.752	1.21802	0.0127397	-	-1.41
15.78_297.6835m/z	3490.61	1477.81	2798.23	1300.34	1.36026	0.0127401	+	1.24744
6.41_273.1003m/z	962.571	889.333	1763.51	2077.19	1.16037	0.0127877	-	-1.83209
9.35_301.1178m/z	38152.9	21020.6	29121.1	14697.2	1.32598	0.0128013	+	1.31015
8.85_651.3143m/z	166.246	509.984	1032.59	2375.19	1.39605	0.0128203	-	-6.2112
18.28_805.0636m/z	33855.1	13737.3	41140.9	15546.8	1.20515	0.0128758	-	-1.21521
15.85_379.2236m/z	5537.55	6247.04	3018.01	3457.89	1.06234	0.0128759	+	1.83484
11.71_535.2518m/z	1713.54	2837.08	647.722	987.88	1.29707	0.0129257	+	2.64548
15.91_496.8087m/z	2316.31	1990.76	1442.03	1493.26	1.66341	0.0129406	+	1.60629
16.12_431.2081m/z	143590	22675.4	155083	23644.4	1.44312	0.0129454	-	-1.08004
14.06_1015.5230m/z	13728.6	7937.05	10268.9	5829.6	1.44711	0.012959	+	1.33691
15.78_104.1069m/z	307586	38145	287919	41115	1.64131	0.0129892	+	1.06831
1.64_386.0850m/z	438.823	388.559	276.482	249.322	1.23132	0.0130109	+	1.58716
10.59_217.1386m/z	27.7482	54.5041	5.78924	30.2494	1.24088	0.0130197	+	4.79307
12.90_472.1808n	11772.7	9677.75	7753.63	6077.46	1.32704	0.0130212	+	1.51834
0.90_120.0924m/z	1470.09	370.079	1702.73	548.988	1.33887	0.0130235	-	-1.15825
17.56_238.1410m/z	467.214	311.563	333.753	217.514	1.14519	0.0130259	+	1.39988
10.97_271.2049m/z	540.337	415.819	794.721	593.246	1.19463	0.0130466	-	-1.47079
18.60_404.7799m/z	20210	5821.32	17253.6	6107.56	1.5473	0.0130541	+	1.17135
16.10_376.2816n	524842	73352.3	560692	71361.6	1.44228	0.0130731	-	-1.06831
12.98_299.1160m/z	969.193	787.643	610.135	655.704	1.2127	0.0131125	+	1.58849
8.13_330.0943m/z	1026.57	854.084	661.697	593.077	1.31586	0.0131129	+	1.55142
5.56_572.1856n	744.265	1224.46	2023.33	3400.77	1.08914	0.0131153	-	-2.71856
8.21_349.0623m/z	1852.42	2921.28	3565.95	3923.72	1.19585	0.0132055	-	-1.92503
0.58_299.8212n	29317.1	12013.1	35493.8	12941.5	1.34775	0.0132094	-	-1.21068
16.82_449.3234m/z	65.0282	287.62	1008.25	2635.58	1.23049	0.0132136	-	-15.5048
16.39_201.0883m/z	1935.98	439.799	2174.4	520.541	1.33932	0.0132258	-	-1.12315
10.24_326.1699n	3445.61	1030.18	2979.68	844.494	1.35703	0.0132675	+	1.15637
0.49_1174.3208n	5784.83	2968.9	4408.71	2584.53	1.16877	0.0132803	+	1.31214
16.87_236.1253m/z	994.204	664.731	711.502	458.865	1.24536	0.013349	+	1.39733
3.27_120.1044m/z	4325.93	628.229	4716.97	924.345	1.2201	0.013392	-	-1.0904
0.58_568.6680m/z	21173.4	11787.5	27171.1	12501.7	1.31212	0.013395	-	-1.28327
6.37_251.1020m/z	1493.81	990.012	2205.58	1771.73	1.10112	0.0134064	-	-1.47648
12.80_299.1385m/z	4300.2	3903.03	2679.45	2491.89	1.21139	0.0134292	+	1.60488
15.68_307.2237m/z	7353.28	1400.18	8159.73	1836.3	1.50784	0.0134571	-	-1.10967
5.31_412.0345m/z	889.193	1976.06	178.093	352.154	1.25857	0.0134666	+	4.99286
17.51_794.4925m/z	2128.42	2713.15	4440.87	5995.86	1.28634	0.0134906	-	-2.08646
0.96_189.1230m/z	18248.1	4211.34	21265	7512.98	1.21107	0.0135104	-	-1.16532
0.58_384.7630m/z	19283.4	9276.4	24027.6	9965.89	1.33419	0.0135562	-	-1.24602
18.03_509.7341m/z	918.243	743.816	1314.88	861.266	1.21463	0.0135586	-	-1.43195
18.34_760.5544m/z	29851	13240	23274.2	13459.2	1.54305	0.0135735	+	1.28258
11.00_269.1718m/z	2208.56	808.129	1872.66	521.655	1.66294	0.0136198	+	1.17937
16.58_784.6262m/z	3051.12	4612.34	6186.99	7704.17	1.22929	0.0137012	-	-2.02778
17.82_495.4019m/z	1675.74	1600.73	925.21	1446.21	1.40422	0.0137059	+	1.8112
4.31_301.9999m/z	886.106	606.091	1341.9	1153.47	1.19493	0.0137126	-	-1.51438
12.90_456.1263n	1903.5	2048.88	1070.52	1221.76	1.28348	0.013718	+	1.77811
12.90_370.1808n	60172.1	49475.7	40067.3	29466.3	1.31395	0.0137349	+	1.50178
13.59_974.0461m/z	27282.6	12123.4	21746.4	10321.2	1.4309	0.0137805	+	1.25458
13.61_954.0424m/z	36314.2	24525.9	25307.8	20002	1.29485	0.0137897	+	1.4349
5.31_402.0799n	3055.34	7192.5	488.646	1034.21	1.24896	0.0137935	+	6.25266
3.76_244.1285m/z	630.501	370.512	463.794	304.216	1.26508	0.0137948	+	1.35944
17.51_548.4053n	5312.91	4454.55	10701.4	14664	1.22299	0.0138395	-	-2.01423
1.48_217.9535m/z	1925.29	495.314	1649.55	619.645	1.26239	0.0138496	+	1.16716
14.08_1009.8152m/z	3995.33	3424.57	2529.29	2456.38	1.26836	0.0138672	+	1.57963
13.46_483.2691m/z	100.058	211.492	554.587	1271.49	1.09233	0.0139037	-	-5.54266
0.99_160.0258m/z	885.252	276.763	1023.92	288.398	1.307	0.0139575	-	-1.15664
17.95_785.5210m/z	493.422	858.974	2007.74	4216.62	1.24053	0.014013	-	-4.06901
18.83_613.4804m/z	111285	41283.8	141432	76096.6	1.29581	0.0140858	-	-1.2709
4.61_158.0809m/z	363.419	387.649	215.014	174.793	1.16883	0.0141113	+	1.69021
19.21_994.7161m/z	3659.37	3202.94	2211.31	2684.9	1.17977	0.0141198	+	1.65485
16.78_363.2570m/z	1910.23	2689.46	840.859	1487.64	1.27442	0.0141398	+	2.27176
14.86_551.1903m/z	58870.4	27776.5	45485.7	26891.8	1.31562	0.0141454	+	1.29426
18.20_515.3706m/z	3627.96	1507.27	4466.76	1894.39	1.44017	0.0141496	-	-1.2312
10.97_505.2411m/z	5616.79	3420.75	7424.64	3945.04	1.15176	0.0141704	-	-1.32186
15.78_748.2997m/z	22792.6	5081.98	25254.8	4979.96	1.41788	0.0141849	-	-1.10803
15.41_1030.6285n	29662.2	13413	22932	14091.2	1.77304	0.0142164	+	1.29349
5.56_248.0910m/z	497.766	418.822	932.711	1171.72	1.08447	0.0142265	-	-1.87379
13.03_324.1179n	6237.87	7295.69	3241.76	4622.82	1.11242	0.014256	+	1.92422
0.58_608.6375n	2653.65	2550.89	4079.53	3235.49	1.23082	0.0142669	-	-1.53733
15.19_641.2937m/z	1026.67	1075.75	580.045	709.225	1.40441	0.0142839	+	1.76999
13.59_874.6448m/z	7655.73	4333.39	5700.37	3633.05	1.32179	0.014307	+	1.34303
0.64_200.1006n	13211.1	5981.42	16799.5	8465.5	1.25829	0.0143331	-	-1.27161
10.30_403.2225m/z	1001.03	1003.99	541.56	871.929	1.3011	0.0143605	+	1.84841
1.14_272.0253n	24706.7	2703.67	26087.8	2946.27	1.48703	0.0143781	-	-1.0559
0.72_221.0896n	5469.29	1596.62	6399.75	2166.44	1.1581	0.0144146	-	-1.17012
13.93_431.2637m/z	5818.49	2672.71	4673.96	1953.87	1.77168	0.0144312	+	1.24487
16.14_383.2209m/z	1555.25	1328.77	964.853	1075.45	1.57056	0.0144414	+	1.61191
17.20_318.3125n	3406.14	1752.37	2609.73	1500.34	1.64099	0.0144493	+	1.30517
8.21_268.0377n	6399.95	9572.01	11804.1	12376.8	1.18649	0.014469	-	-1.8444
11.37_270.1977n	4985.07	11951.3	767.962	1294.69	1.23598	0.0144737	+	6.49131
10.52_510.2469n	6351.61	9520.41	2716.76	4336.21	1.22312	0.0145127	+	2.33793
15.43_302.2450n	2.76726e+06	904754	3.18069e+06	786099	1.39218	0.0145213	-	-1.1494
1.83_134.1080m/z	2721.11	598.305	3128.4	1012.89	1.42878	0.0145228	-	-1.14968
1.48_190.0704m/z	243.932	220.51	363.757	268.551	1.10432	0.0145799	-	-1.49123
10.38_649.2513m/z	2202.94	2221.36	1318.4	1263.16	1.20829	0.0145895	+	1.67092
5.56_152.0359m/z	253.905	195.645	419.74	435.719	1.10672	0.0145974	-	-1.65314
12.12_415.1524m/z	18976.1	15474.8	12485.9	10670.5	1.30846	0.0146052	+	1.5198
5.31_343.0994m/z	751.362	570.133	1072.67	737.186	1.08948	0.0146401	-	-1.42763
1.03_202.0325n	4822.23	908.228	5270.93	934.568	1.4024	0.0146655	-	-1.09305
13.61_873.2404m/z	2326.84	1464.62	1518.93	1831.17	1.18096	0.0146788	+	1.53189
0.68_146.1173m/z	198035	52586.7	171850	54990.2	1.08237	0.014716	+	1.15237
0.54_997.4755m/z	42296	7747.04	47396.5	12594.9	1.22444	0.0148275	-	-1.12059
14.55_390.2765n	9088.18	5977.37	13193.3	10283.7	1.18147	0.0148456	-	-1.4517
3.69_327.1315n	30246	14322.1	38944.7	20806.2	1.39064	0.0148572	-	-1.2876
18.62_969.0590m/z	1746.57	2022.62	2973.5	2933.69	1.44409	0.0148733	-	-1.70248
4.70_386.2044m/z	650.606	1057.83	234.315	578.292	1.29672	0.0148734	+	2.77663
17.07_240.1385m/z	119.097	134.159	62.3266	96.1574	1.17736	0.0149421	+	1.91085
16.21_509.1859m/z	3534.37	2789.42	2392.63	1793.07	1.23398	0.0149524	+	1.47719
18.15_836.5422m/z	22667.7	8054.7	26700.9	8554.2	1.3103	0.0149647	-	-1.17793
15.66_648.3852m/z	1487.02	1828.32	2463.87	2179.34	1.20575	0.0149734	-	-1.65692
1.14_440.0512m/z	13725	4211.96	16013.5	5164.73	1.22348	0.01499	-	-1.16674
14.08_966.6095m/z	4626.56	4010.12	2953.29	2756.55	1.16462	0.0150072	+	1.56658
15.39_634.3088m/z	97966.9	22881.7	111951	33631.3	1.48279	0.0150405	-	-1.14274
17.87_820.5253m/z	5043.27	2590.54	3736.23	2798.4	1.49586	0.0151163	+	1.34983
13.74_599.3401m/z	1880.61	1347.62	1258.79	1215.12	1.38419	0.015142	+	1.49399
15.96_269.6620m/z	767.382	792.389	434.549	559.215	1.33775	0.0151724	+	1.76593
12.68_596.3196m/z	3119.09	3297.49	4910.38	4055.48	1.2365	0.0151892	-	-1.5743
17.46_412.2323m/z	2626.86	943.817	3116.79	1076.33	1.25672	0.0152817	-	-1.18651
15.57_312.6399m/z	16221.8	6643.8	13289.5	5413.78	1.30152	0.0153489	+	1.22065
12.12_505.2144m/z	1901.03	1912.38	1137.75	1135.26	1.24731	0.0153629	+	1.67087
15.43_184.0730m/z	22039.3	5805.39	19137.7	6190.94	1.7893	0.015365	+	1.15161
14.08_289.1767m/z	7103.16	1022.85	7623.77	1128.62	1.27731	0.015398	-	-1.07329
0.58_759.5476n	22974.4	17641	32217.5	20497.5	1.27389	0.0154236	-	-1.40232
4.06_235.0795m/z	1611.43	2473.9	3164.74	3799.48	1.13299	0.0154279	-	-1.96393
2.75_129.0655m/z	158.81	118.196	110.881	74.7869	1.26871	0.0154394	+	1.43226
19.06_667.5081m/z	378.043	870.196	66.2727	233.592	1.12096	0.0154396	+	5.70435
17.95_450.7326m/z	427.435	480.928	703.997	650.949	1.29146	0.0155538	-	-1.64703
0.58_802.4999m/z	10231.1	7034.48	13992.3	8478.62	1.28986	0.0155547	-	-1.36763
15.36_1062.6532n	3.4003e+06	516652	3.12527e+06	618531	1.52425	0.0155943	+	1.088
17.49_859.5166m/z	41760	10414.8	46885.7	10851.8	1.6054	0.015684	-	-1.12274
13.77_262.1540n	13906.8	8519.35	9897.43	8115.3	1.1905	0.0156911	+	1.40509
10.90_478.2073m/z	1148.99	1655.47	2562.35	3770.16	1.10608	0.0157411	-	-2.2301
18.25_842.5669m/z	48624.5	30979.1	36672.9	16076.6	1.22733	0.0157633	+	1.3259
12.17_331.1146m/z	314.516	960.689	1373.13	2923.26	1.12794	0.0158389	-	-4.36585
15.01_438.2976m/z	994.64	621.966	1478.53	1268.88	1.2222	0.0158405	-	-1.48649
13.36_634.3566m/z	1606	3996.68	213.371	510.473	1.20593	0.0158691	+	7.52679
3.25_118.0648m/z	1676.88	328.491	1871.22	466.183	1.13934	0.0158757	-	-1.1159
13.51_567.3406n	2083.68	4740.49	4631.67	5795.23	1.22586	0.0158874	-	-2.22283
1.14_293.0192m/z	2155.96	614.002	2456.24	634.506	1.22709	0.0158918	-	-1.13928
5.78_297.1261m/z	1703.94	459.159	1457.81	559.22	1.20895	0.0159326	+	1.16883
12.39_345.1668m/z	719.953	414.725	936.028	481.659	1.37801	0.015967	-	-1.30012
3.43_290.1592m/z	1733.96	1029.37	2381.9	1600.59	1.32663	0.0160684	-	-1.37368
0.90_72.0918m/z	893.156	245.203	1025.54	303.084	1.36077	0.0161224	-	-1.14821
2.93_231.0734m/z	820.908	278.871	960.552	302.757	1.29518	0.0161516	-	-1.17011
4.29_333.1151m/z	2747.89	1249.97	3362.07	1309.89	1.23676	0.0161544	-	-1.22351
15.22_266.6022n	2939.36	1402.94	2244.64	1491.98	1.72273	0.0161559	+	1.3095
0.58_651.6118n	16142	13011.4	22916	15162.2	1.25601	0.0162452	-	-1.41965
19.37_194.9795m/z	51830	4299.41	54025.1	4848.95	1.58502	0.0163284	-	-1.04235
15.32_399.2721m/z	11196.5	3302.28	13134.7	4663.01	1.67465	0.0163483	-	-1.17311
16.90_521.4087m/z	9371.27	7613.86	6091.4	5981.44	1.24573	0.0163936	+	1.53844
18.96_416.7795m/z	18876.6	5542.35	16196.8	5656.21	1.08863	0.0164042	+	1.16545
12.60_284.1803n	22720.4	12082.7	17385	10122.1	1.10715	0.0164276	+	1.3069
5.56_307.0862m/z	365.703	356.25	664.565	801.339	1.0811	0.0164566	-	-1.81722
16.25_651.4335m/z	26122.7	10849.3	21632.4	7613.66	1.03896	0.016487	+	1.20757
9.46_241.0964m/z	762.475	581.688	515.277	441.741	1.31199	0.016517	+	1.47974
17.87_481.7575m/z	7188.2	2497.87	5947.91	2690.18	1.39799	0.0165797	+	1.20853
5.64_281.0986m/z	1113.22	330.058	1304.58	459.167	1.15873	0.0165799	-	-1.1719
7.00_219.0624m/z	2553.82	5430.85	670.866	806.769	1.21942	0.0166214	+	3.80674
14.08_267.1262m/z	2016.85	1112.41	1537.02	882.598	1.09058	0.0166471	+	1.31218
13.38_967.1609m/z	17320.1	12840.3	11797.9	10115.2	1.22932	0.0166749	+	1.46807
16.93_935.5651m/z	4183.46	3704.21	6447.55	5575.03	1.06224	0.0167118	-	-1.5412
16.46_346.1809n	25264.1	5370.81	27734.8	4977.4	1.50412	0.0167183	-	-1.0978
17.87_454.3369m/z	419.111	457.848	709.687	726.495	1.15511	0.0167371	-	-1.69332
19.44_167.1039m/z	1732.39	338.691	1928.37	470.89	1.15374	0.0167439	-	-1.11313
16.95_663.4550m/z	76096	55427.6	52039	44818.8	1.16568	0.0167607	+	1.46229
12.80_277.1404m/z	8480.92	1860.92	9468.58	2261.29	1.27066	0.016826	-	-1.11646
16.95_653.4286m/z	8131.35	9245.69	4445.18	5776.82	1.13318	0.0168295	+	1.82925
15.22_810.9792m/z	2305.49	3154.15	1076.54	1798.97	1.34773	0.0168436	+	2.14158
19.34_435.3244m/z	1737	1017.43	1224.07	1132.63	1.08645	0.0168924	+	1.41903
1.05_146.9963m/z	2077.85	480.429	2296.63	437.159	1.20858	0.0169178	-	-1.10529
11.86_209.1145m/z	15187.6	6577.94	18395.7	6898.61	1.0896	0.0169852	-	-1.21123
5.99_189.1115m/z	534.644	232.38	663.982	305.614	1.2933	0.0170048	-	-1.24191
0.58_647.6452n	21617.2	13028.7	27859.9	13211.3	1.23701	0.0170153	-	-1.28879
5.55_318.1905m/z	1989.83	1988.36	3186.98	2941.54	1.22472	0.0170317	-	-1.60164
0.54_718.9191m/z	10485	4083.68	12467	4249.48	1.22003	0.0170676	-	-1.18903
5.31_293.0493m/z	194.076	207.581	865.141	1953.44	1.11384	0.0171003	-	-4.45775
18.75_687.4961m/z	25236.7	15099	17378.8	17832.3	1.25424	0.0171122	+	1.45216
15.19_746.2838m/z	6480.22	2322.62	5356.27	2408.9	1.44807	0.0171985	+	1.20984
18.75_437.7849m/z	36382.6	12672.8	42444.2	12850.9	1.39581	0.0172074	-	-1.16661
14.57_271.1897m/z	2846	1386.13	2295.33	866.415	1.72153	0.0172227	+	1.23991
15.19_337.6880m/z	803.427	447.897	607.839	371.843	1.40388	0.0172242	+	1.32178
13.64_416.2768n	9990.92	5346.09	7788.66	3778.04	1.67761	0.0172264	+	1.28275
15.96_523.3334n	3224.54	2559.71	2128.11	2029.23	1.5535	0.0173618	+	1.51521
0.58_392.7949m/z	46583.4	12954.1	52875.9	13576.5	1.25388	0.0173808	-	-1.13508
9.74_234.0864n	1752.36	567.425	2163.71	1080.47	1.39537	0.017397	-	-1.23474
17.13_348.2517m/z	391.211	448.675	663.701	675.479	1.42455	0.0174201	-	-1.69653
16.37_495.3292m/z	18091.4	12068	13016.6	9117.68	1.55254	0.0174472	+	1.38987
1.01_157.1101n	26846.9	29212.8	16367.4	10276.2	1.00396	0.0174816	+	1.64027
6.37_279.0970m/z	14048.9	8562.79	10304.1	7180.31	1.28652	0.0175026	+	1.36343
12.68_288.1496m/z	1563.06	2367.09	2676.7	2335.08	1.1861	0.0175062	-	-1.71248
15.22_559.2994m/z	4766.01	2766.28	3516.09	2504.16	1.58266	0.0175087	+	1.35548
17.56_513.4002m/z	5552.74	3916.49	3875.61	3114.38	1.32156	0.0175192	+	1.43274
1.21_150.0771m/z	952.74	213.516	1067.62	268.178	1.30911	0.0175335	-	-1.12058
17.38_531.8161m/z	2801.72	1370.68	2103.75	1569.84	1.13016	0.0175428	+	1.33178
0.58_324.8075m/z	34913.5	14336	41888.7	15117.1	1.34017	0.0175537	-	-1.19978
13.61_873.5411m/z	1407	1263.79	845.201	1103.6	1.18968	0.0175684	+	1.6647
0.66_119.0336m/z	12691.3	5640.24	10120.4	5212.87	1.42234	0.0175773	+	1.25404
16.82_341.3592m/z	3935.53	2338.63	2856.17	2223.84	1.18248	0.0176655	+	1.3779
0.58_485.7674n	36580.1	10937.5	42251	12948.3	1.27936	0.017671	-	-1.15503
12.27_317.1352m/z	1261.19	353.716	1493.86	596.497	1.1043	0.017736	-	-1.18448
0.58_637.6221n	11033.7	8601	15430.1	9949.2	1.25627	0.0177563	-	-1.39845
15.98_435.3074m/z	9144.38	4774.57	11735.7	6107.45	1.32847	0.0178323	-	-1.28337
16.78_501.2197m/z	2865.82	3103.22	1580.98	2264.89	1.33717	0.0178382	+	1.81268
7.55_347.1597m/z	12557.9	6996.14	9514.03	5836.24	1.2576	0.0178419	+	1.31993
16.54_484.3463n	30340.4	13896.4	24343.2	11369.6	1.31581	0.01788	+	1.24636
14.78_479.3345m/z	1657.36	1100.3	2299.85	1574.85	1.21446	0.0178857	-	-1.38766
19.03_549.4876m/z	676.184	803.506	1390.13	1963.69	1.16776	0.0179181	-	-2.05584
15.85_322.2708m/z	5674.71	1364.81	6297.82	1275.17	1.13596	0.0179532	-	-1.10981
1.83_132.0994m/z	15727.2	4358.68	17955.7	5061.96	1.4615	0.0179838	-	-1.1417
12.93_312.1855m/z	1147.71	463.159	927.946	468.907	1.45592	0.0180003	+	1.23683
13.59_887.8515m/z	9061.71	4328.53	7096.07	4004.96	1.20872	0.0180499	+	1.277
1.62_150.0546m/z	54.4236	68.0274	90.1797	82.873	1.03652	0.0180525	-	-1.657
15.04_529.2083m/z	37896.7	18122.6	29447.3	17745.3	1.25315	0.0181057	+	1.28693
14.78_267.1925m/z	5746.95	3113.62	4553.18	1747.3	1.08185	0.0181927	+	1.26218
1.05_135.0026m/z	8865.49	1223.46	9469.32	1339.97	1.34513	0.0182373	-	-1.06811
17.51_371.7378m/z	2423.59	1704.73	3666.96	3303.4	1.33194	0.0182686	-	-1.51303
17.56_467.4113m/z	2736.1	4576.09	1079.02	1861.13	1.15701	0.0182745	+	2.53572
18.60_413.7660m/z	1509.61	1276.49	988.284	906.578	1.40271	0.0183562	+	1.52751
9.46_460.1715m/z	4133.49	3126.43	2803.8	2492.8	1.2265	0.0183956	+	1.47424
19.50_642.5151m/z	288116	148644	404136	313484	1.05128	0.0184113	-	-1.40268
15.91_205.1116m/z	334.456	384.632	182.108	247.61	1.27645	0.0184498	+	1.83658
1.33_192.1013m/z	231.854	154.445	319.006	211.691	1.14853	0.0184608	-	-1.37589
12.73_332.2346n	1066.3	1189.42	624.868	575.616	1.22246	0.0184969	+	1.70644
8.55_233.0778m/z	6820.21	9847	3326.28	3408.84	1.19322	0.0185129	+	2.05041
19.06_663.4963m/z	1.0941e+06	540693	872250	391655	1.31112	0.01857	+	1.25434
15.96_567.3440m/z	1656.49	1942.7	850.232	1458.79	1.37738	0.0186774	+	1.94829
16.42_556.4036n	37652.4	35162.4	24108.3	20513.4	1.23059	0.0186956	+	1.5618
15.36_535.2964n	3.28667e+06	1.05085e+06	2.86585e+06	708563	1.44813	0.0187408	+	1.14684
13.61_969.5994m/z	37366.4	17421.1	29461.7	16305	1.40635	0.0187452	+	1.2683
16.65_415.3085m/z	1896.41	1386.77	1306.43	1116.01	1.52551	0.018768	+	1.4516
9.39_300.2163m/z	820.776	1073.73	1928.06	3130.73	0.962749	0.0187748	-	-2.34907
19.19_720.5575m/z	3398.3	2390.97	2198.58	2723.15	1.30211	0.0188449	+	1.54568
13.51_547.2187m/z	8416.94	5549.86	5977.28	4850.95	1.3077	0.0188761	+	1.40816
18.30_731.6061m/z	386062	162205	466269	180131	1.62893	0.0188956	-	-1.20776
17.54_703.5157n	51977.8	36972.5	81007.9	78947.2	1.31772	0.0189061	-	-1.55851
15.98_507.9087m/z	2357.72	2954.98	3700.62	2785.45	1.27923	0.0189489	-	-1.56958
16.19_399.3249m/z	2314.35	1924.77	1520.65	1429.94	1.18161	0.0189877	+	1.52195
9.51_387.1397m/z	2268.23	1473.38	1647.19	1163.37	1.23085	0.0190002	+	1.37703
12.83_352.1175m/z	2017.06	1080.47	1564.97	837.12	1.21918	0.0190356	+	1.28888
15.19_597.2662n	6370.75	2178.86	5373.72	2087.62	1.48541	0.0190452	+	1.18554
17.97_791.5420m/z	110434	39379.5	130906	47822.9	1.46498	0.0190987	-	-1.18537
10.36_347.1597m/z	12407.4	11154.1	7856.95	8053.92	1.12656	0.0191093	+	1.57916
16.46_483.3054m/z	1149.45	1078.32	1703.17	1283.1	1.11371	0.0191109	-	-1.48173
0.58_740.5467m/z	5592.65	4595.33	7899.18	5258.81	1.22894	0.0191244	-	-1.41242
17.56_318.2670m/z	3929.76	3358.9	2578.14	2329.69	1.32529	0.0191881	+	1.52426
15.59_583.3001m/z	11634.6	7485.29	15025.6	7043.18	1.56493	0.0192219	-	-1.29145
5.10_330.0986n	4021.5	1542.03	5023.24	2604.06	1.27844	0.0192693	-	-1.2491
15.19_806.9657m/z	1965.13	2658.66	943.163	1569.82	1.42293	0.0192745	+	2.08355
18.10_739.5076m/z	2846.21	2253.04	4214.37	3470.89	1.23051	0.0192772	-	-1.48069
5.31_383.0812m/z	707.281	1647.12	144.505	352.046	1.19009	0.0193118	+	4.89449
17.31_578.4311n	22411.9	17313.7	30785.5	18595.2	1.28399	0.019351	-	-1.37362
16.25_629.3658m/z	4587.14	9195.09	1364.17	3033.1	1.08136	0.0193968	+	3.36258
18.28_829.0648m/z	3053.85	2937.02	1867.32	2074.27	1.27556	0.0194024	+	1.63542
16.42_550.2813m/z	1691.84	1275.73	1155.34	1010.4	1.45411	0.0194038	+	1.46437
17.72_717.5309n	5076.27	4320.19	7631.38	6426.25	1.43634	0.0194674	-	-1.50334
15.34_672.2791m/z	1489.17	1580.08	2263.56	1742.85	1.00059	0.019499	-	-1.52001
12.90_441.1617m/z	1404.77	1484.19	834.331	883.154	1.21404	0.0195154	+	1.6837
17.36_395.2915m/z	27377.8	22385	18289.4	16118.5	1.29588	0.0195651	+	1.49692
8.55_151.0749m/z	2008.21	2851.81	1000.28	1041.14	1.16715	0.0195851	+	2.00765
15.91_299.6535m/z	1056.61	706.705	742.902	640.394	1.5702	0.0195856	+	1.42227
15.22_457.2923m/z	8567.43	5766.38	11962.6	8538.07	1.44522	0.019619	-	-1.39629
18.90_595.7540m/z	1667.9	1185.15	2358.65	1729.85	1.03859	0.019644	-	-1.41414
8.60_449.1417m/z	1180.88	1262.88	2067.26	2368.78	1.11374	0.019707	-	-1.7506
16.10_353.2554m/z	12204.6	10846.4	18306.3	15043.8	1.27331	0.0197348	-	-1.49996
16.58_635.4858m/z	30160.9	22062.2	20184.1	20899	1.14079	0.0198045	+	1.49429
3.69_219.0794m/z	1289.93	700.866	1020.19	424.57	1.25266	0.019891	+	1.2644
0.56_868.8162m/z	2794.54	3325.92	4904.39	5480.64	1.1465	0.0199146	-	-1.75499
0.74_95.0603m/z	338.304	161.336	459.683	330.584	1.16355	0.019919	-	-1.35879
15.96_435.7790m/z	684.58	903.273	318.892	651.227	1.34237	0.0199551	+	2.14675
5.66_413.1413m/z	7842.26	2276.49	8985.88	2641.82	1.21013	0.0199757	-	-1.14583
13.77_325.1316m/z	1247.07	986.338	782.217	1018.76	1.15721	0.0199767	+	1.59428
6.57_170.0574n	4800.74	2235.57	3871.68	1737.53	1.26618	0.0199798	+	1.23996
15.14_401.2562n	7560.6	7318.02	4662.92	4923.61	0.980311	0.0199884	+	1.62143
18.00_754.5987n	9224.65	4893.55	12446.8	8480.56	1.45945	0.0199928	-	-1.3493
13.41_248.1984n	5744.61	2592.31	7286.27	3911.8	1.37534	0.0200121	-	-1.26837
18.65_799.5589m/z	3652.56	3473.26	5759.74	5390.6	1.12623	0.0200186	-	-1.5769
15.41_463.3025m/z	16427.4	1887.28	17885.9	4000.28	1.30194	0.0200545	-	-1.08878
13.29_417.2607m/z	436.982	814.782	916.474	1211.91	1.16144	0.0200575	-	-2.09728
15.87_625.9262m/z	3444.29	4936.55	1528.73	3101.24	1.53913	0.02006	+	2.25304
17.02_827.6368m/z	1399.48	1367.99	2095.52	1625.64	1.10278	0.0201124	-	-1.49735
14.83_475.3030m/z	6104.54	4094.82	8212.45	4963.88	1.36115	0.0201351	-	-1.3453
15.48_331.2236m/z	9631.92	6130.45	7251.09	3878.63	1.05131	0.0201919	+	1.32834
17.82_406.7400m/z	6024.31	3075.3	7633.96	3838.35	1.47362	0.0202703	-	-1.26719
16.42_465.3219n	179064	92352.8	139017	80397	1.59154	0.0202919	+	1.28808
1.92_162.0525n	4259.56	583.418	4808.68	1558.85	1.31004	0.0203039	-	-1.12892
5.80_619.2914m/z	61.1569	150.82	430.353	1102.81	1.1417	0.0203499	-	-7.03686
0.58_506.7151m/z	11962.5	5320.44	14598.4	6059.17	1.25566	0.020352	-	-1.22035
15.80_254.1345m/z	9341.55	3828	11696.3	6084.52	1.48704	0.020427	-	-1.25208
0.94_217.1291m/z	8565.49	5301.23	11228.4	6196.67	0.986987	0.0204978	-	-1.31089
0.58_659.6218m/z	5564.55	4564.52	7838.92	5261.75	1.20417	0.0205014	-	-1.40873
1.05_156.0260m/z	973.925	311.332	1129.06	358.997	1.13977	0.0205174	-	-1.15929
17.72_446.7616m/z	845.828	701.187	543.837	603.417	1.17897	0.0205293	+	1.5553
16.42_646.2684m/z	1490.14	1230.22	994.38	888.216	1.32992	0.0205756	+	1.49856
14.03_283.2624m/z	9936.5	6435.76	7204.62	5356.07	1.78673	0.0206156	+	1.37919
14.57_474.2516n	17723.6	8044.83	14536.6	5521.8	1.66486	0.0206714	+	1.21924
17.46_370.2563m/z	190119	35893	208073	41773.1	1.58011	0.0207018	-	-1.09444
18.96_802.0630m/z	1489.45	1801.09	2409.24	2171.66	1.14499	0.0207189	-	-1.61753
1.07_186.0597m/z	80.2806	102.597	132.125	121.611	1.11447	0.020769	-	-1.64579
16.21_269.6436m/z	447.324	434.826	690.399	605.175	1.13979	0.020782	-	-1.5434
12.90_473.1114m/z	2921.84	2511.13	1943.32	1636.51	1.23759	0.0207986	+	1.50353
12.75_596.2832m/z	3291.81	4774.84	5760.34	5883.06	1.07887	0.0208151	-	-1.7499
12.80_600.2588n	20358.8	18263.7	13075.4	12853.1	1.13519	0.0208298	+	1.55703
0.58_696.5743n	1703.07	2313.69	3118.37	3667.43	1.18078	0.020871	-	-1.83103
12.90_483.1401m/z	2740.83	2345.29	1822.17	1560.19	1.25349	0.0208982	+	1.50415
17.97_818.5190m/z	2591.75	2738.83	4283.03	4402.34	1.08917	0.0209605	-	-1.65256
18.65_774.5688m/z	7804.38	3990.53	5945.1	4094.25	1.27161	0.0209609	+	1.31274
17.49_860.5199m/z	16432.1	4248.64	18503.3	4745.95	1.41208	0.0210047	-	-1.12604
9.21_299.1384m/z	5342.45	3929.21	3638.3	3469.14	1.03276	0.0210197	+	1.46839
16.23_647.4345m/z	9315.14	4239.15	7193.25	4964.93	1.16374	0.021078	+	1.29498
13.98_417.2607m/z	1492.55	1774.18	839.956	921.728	0.929262	0.0211477	+	1.77694
15.19_542.5515m/z	968.813	772.895	640.603	651.9	1.29239	0.0212465	+	1.51235
18.03_845.5378n	9055.25	3362.14	10742.3	3967.34	1.16608	0.0213202	-	-1.1863
15.91_290.6671m/z	10205.5	2391.45	9232.43	1808.56	1.40707	0.0213568	+	1.1054
9.35_624.1282m/z	16823.5	10387	12183.3	9848.6	1.15977	0.0213616	+	1.38087
13.61_869.1439m/z	21878.9	12015.8	16826.7	9923.33	1.29841	0.021419	+	1.30025
16.90_198.1615n	7322.13	5884.37	4916.66	4515.04	1.20401	0.0214337	+	1.48925
14.19_555.3137m/z	814.823	862.075	466.052	643.075	1.32857	0.0214757	+	1.74835
0.58_614.6008m/z	6465.49	5604.44	9134.83	6043.51	1.21238	0.0214908	-	-1.41286
0.17_467.8741m/z	10933.1	1187.77	11512.9	1339.88	1.55484	0.0215254	-	-1.05303
13.66_337.1773m/z	3087.37	1426.27	2469.58	1268.46	1.15739	0.0215844	+	1.25016
17.13_364.2266m/z	1047.53	787.24	1580.05	1437.56	1.4613	0.0216457	-	-1.50837
1.09_181.0526m/z	195.99	172.269	123.488	143.324	1.21683	0.0216758	+	1.58712
11.40_337.1152m/z	5881.2	3941.53	4344.91	2636.05	1.192	0.0217196	+	1.35358
15.53_356.2321n	26955.2	18462.4	19969.1	11106.9	0.988646	0.0217672	+	1.34984
8.17_286.2008m/z	26935.3	16532.7	35541.1	20856.9	1.10852	0.0217866	-	-1.3195
19.06_666.5058m/z	9122.46	4887.11	7070.51	4051.09	1.30414	0.0217902	+	1.29021
18.44_847.5910m/z	9827.78	3616.25	12127.3	6100.9	1.25079	0.0217921	-	-1.23398
0.58_869.4884m/z	4261.88	4181.77	6373.32	5019.46	1.15123	0.0218112	-	-1.49542
18.10_1036.3914m/z	8150.03	5326.75	10302.8	3999.89	0.85801	0.0219076	-	-1.26414
0.58_781.5524m/z	3125.28	3034.46	4646.28	3605.73	1.10085	0.0219804	-	-1.48668
15.87_373.7532m/z	3220.93	2057.45	2346.8	1762.4	1.31525	0.0220015	+	1.37248
0.96_126.0911m/z	232.429	91.7023	283.437	128.591	1.04119	0.02205	-	-1.21946
15.19_435.2710m/z	1744.99	1101.02	2369.2	1588.79	1.24917	0.0220977	-	-1.35772
0.54_463.0255m/z	15956.3	4704.31	18076.8	4601.65	1.27495	0.022128	-	-1.1329
0.86_170.0422m/z	1837.27	648.5	2259.8	1133.75	1.06884	0.0221352	-	-1.22998
16.42_251.6338n	7049.87	3879.24	5411.53	3286.06	1.53438	0.0221731	+	1.30275
13.43_483.2564m/z	68095.3	20457.9	79124	27406.7	1.3735	0.0221933	-	-1.16196
1.64_341.0255m/z	959.871	308.514	829.581	261.436	1.06758	0.0221993	+	1.15706
15.48_403.2449m/z	3623.4	2639.12	5006.18	3381.96	1.27209	0.0222039	-	-1.38163
6.64_160.0734n	14757.8	4264.76	13048.3	3149.4	1.4075	0.0222204	+	1.13101
0.74_189.1229m/z	3042.11	2252.99	4805.68	4951.89	1.04032	0.0222223	-	-1.57972
10.59_295.2048m/z	390.968	452.419	653.621	676.719	1.07381	0.0222497	-	-1.6718
14.19_644.3404m/z	275.447	435.923	626.026	989.625	1.10055	0.0222578	-	-2.27277
13.59_971.8284m/z	55231.2	27096.5	43969	22097	1.32706	0.0222605	+	1.25614
15.78_1023.6378m/z	3835.95	4819.07	1978.51	3149.19	1.35479	0.0222837	+	1.93881
14.03_976.6636n	26848	17417.8	19946.5	12448.2	1.29161	0.0222852	+	1.346
17.28_455.3491m/z	5603.24	3976.78	7787.29	5488.67	1.13168	0.0223245	-	-1.38978
14.13_959.3845m/z	2011.86	2170.22	1202.56	1252.85	1.12597	0.0223407	+	1.67297
17.38_1046.6603m/z	6181.22	3079.87	4699.05	3425.45	1.12084	0.0223415	+	1.31542
16.37_482.2707n	5441.7	3304.87	6945.81	3307.41	1.19807	0.0223452	-	-1.27641
15.57_571.3541n	55600.6	24366.5	45330.3	20638.7	1.4303	0.0224286	+	1.22657
4.70_194.1053n	13194.4	8875.3	17652.7	10651.5	1.032	0.0224642	-	-1.3379
17.02_357.2735m/z	990.704	974.928	568.143	882.488	1.06918	0.0225122	+	1.74376
16.85_440.3258n	7178.84	7238.08	12235	13902.6	1.14628	0.0226496	-	-1.70431
17.77_828.0401m/z	20981.2	5583.85	18591.3	4926.44	1.0944	0.0226847	+	1.12855
17.02_565.4072m/z	8890.94	6601.25	6150.59	5414.39	1.55507	0.0227192	+	1.44554
16.44_607.3923m/z	24914.1	19929.5	16963.3	14688.9	1.16484	0.022749	+	1.46871
9.35_403.1173m/z	5759.44	3009.09	4549.38	2270.07	1.24268	0.0227715	+	1.26598
17.33_756.5598m/z	6002.5	2774.68	4640.19	3220.98	1.22974	0.0229032	+	1.29359
0.72_301.0389m/z	3647.67	2191.12	2774.42	1618.79	1.11042	0.0229917	+	1.31475
16.19_331.6242m/z	1191.93	745.808	1574.57	933.053	1.04867	0.0230052	-	-1.32102
16.90_631.3536m/z	2001.3	2412.42	1106.28	1392.42	1.22406	0.0230072	+	1.80903
1.03_217.9871m/z	1455.57	403.363	1646.56	439.631	1.04716	0.0230165	-	-1.13121
14.88_635.3771m/z	1339.69	1720.13	2477.74	3096.18	1.16068	0.023071	-	-1.84948
0.74_216.1226m/z	192.368	205.44	112.934	138.612	1.10521	0.0231132	+	1.70337
16.14_543.3653m/z	3821.63	4531.46	6025.01	5192.96	1.2126	0.0232085	-	-1.57655
5.10_316.0830n	2441.36	1026.55	3031.82	1532.67	1.23464	0.0233044	-	-1.24186
16.56_285.2204m/z	942.574	1719.77	354.48	609.293	1.08288	0.0233127	+	2.65904
4.06_197.0666m/z	1971.01	2035.53	3294.2	3589.77	1.04443	0.0233166	-	-1.67133
0.58_465.7597n	21805.9	6615.47	25013.5	7562.84	1.22957	0.0234046	-	-1.1471
9.21_241.1401m/z	1676.93	674.823	1408.66	500.026	1.31638	0.023467	+	1.19044
15.57_569.3476n	1.75852e+06	645485	1.47737e+06	600075	1.49188	0.0234756	+	1.1903
15.55_257.1398m/z	540.863	447.061	361.694	339.715	1.36312	0.0235721	+	1.49536
16.46_375.2190m/z	39680.6	8535.78	43349.4	7723.48	1.32026	0.0236072	-	-1.09246
18.12_950.5194m/z	1621.8	2134.65	2792.15	2981.68	1.35002	0.0236145	-	-1.72163
0.58_659.6436n	22490.1	11863.6	28039.9	12751.3	1.19366	0.023626	-	-1.24676
5.31_575.1198n	3513.01	9516.39	412.403	1219.03	1.14594	0.0236449	+	8.51839
14.99_608.3559n	2387.16	5262.75	603.916	1743.01	1.20705	0.023672	+	3.9528
5.92_378.1180m/z	903.866	754.764	590.992	628.28	1.21905	0.0237048	+	1.52941
10.59_234.1466n	212737	69408.6	182961	62635.4	1.69102	0.0237056	+	1.16274
7.33_318.1807m/z	4360.23	1434.94	3705.62	1472.06	1.09162	0.0237074	+	1.17665
5.56_566.1677n	1808.62	2315.29	5551.44	11371.5	1.00985	0.0237308	-	-3.06944
15.59_1014.1553m/z	357674	85680.8	317185	93955.8	1.52085	0.0237316	+	1.12765
14.91_472.3035n	27847.6	9746.46	23994.6	7145.72	1.76791	0.0237316	+	1.16058
4.74_134.0598m/z	108.374	190.821	246.603	387.403	1.13418	0.0237717	-	-2.27548
13.61_868.9435m/z	22122	13037.2	16662.5	11143.6	1.26603	0.0238031	+	1.32765
10.54_522.1799m/z	706.702	1226.9	1444.88	1962.02	1.17144	0.0238612	-	-2.04454
19.29_730.5522m/z	2250.55	2337.68	1357.65	1546.2	1.49222	0.0239618	+	1.65768
10.79_375.2138m/z	761.367	1141.24	361.612	508.332	1.17383	0.0239751	+	2.10548
16.49_283.2868n	3633.48	1024.46	4296.88	1809.15	0.988711	0.0239768	-	-1.18258
15.59_1047.6475m/z	3906.93	6396.55	7278.85	8450.26	1.24503	0.0239775	-	-1.86306
9.64_593.3340m/z	4646.85	7783.74	20542.6	48718.9	1.09884	0.023985	-	-4.42076
0.58_800.5031m/z	11367.2	8989.06	15740.8	10420.5	1.15128	0.0240203	-	-1.38476
12.90_291.0670m/z	88.0572	321.944	400.571	919.983	1.09389	0.0240377	-	-4.54898
18.57_411.2953m/z	7973.4	3062.21	9718.51	4547.3	1.41194	0.0240485	-	-1.21887
0.63_300.1277m/z	9276.4	3406.52	10974.3	4117.25	1.09943	0.0240774	-	-1.18304
0.61_119.0582n	146199	43400.6	166840	48421.8	1.10404	0.0241668	-	-1.14118
11.50_664.2389n	55817.3	44952.4	38309.5	31841.7	1.22518	0.0242003	+	1.45701
10.54_144.1380m/z	756.825	298.644	890.781	298.521	1.22863	0.0242236	-	-1.177
4.31_264.0892n	489.241	621.274	1437.18	2886.56	1.09693	0.0243171	-	-2.93756
15.45_501.3184m/z	4753.85	2901.25	6475.04	4571.8	1.25024	0.0243243	-	-1.36206
16.23_349.2109m/z	322731	83872.3	284992	84511.6	1.10552	0.0243469	+	1.13242
12.93_664.2389n	38641	33244.2	26017	21773	1.23428	0.0243701	+	1.48522
0.58_717.5353m/z	417.734	848.168	968.073	1508.86	1.17447	0.0244784	-	-2.31744
10.05_347.1596m/z	3334.93	2039.22	2524.92	1539.85	1.26841	0.0244872	+	1.32081
3.93_120.0441m/z	810.712	324.22	1013	548.438	1.08641	0.0245882	-	-1.24952
17.15_433.3077m/z	184.513	369.33	481.612	856.306	1.01923	0.0246222	-	-2.61018
14.39_360.2925m/z	765.919	610.077	520.383	479.232	1.17785	0.0246665	+	1.47184
11.61_389.2293m/z	2174.48	1057.56	2888.43	1983.92	1.12741	0.0247317	-	-1.32833
0.58_595.6501m/z	712.038	957.594	1223.14	1300.63	1.02691	0.0247549	-	-1.71781
12.22_804.6850m/z	5560.82	3106.39	4082.88	3494.69	0.987534	0.0247593	+	1.36198
0.58_578.6968m/z	22435	7894.57	26137	8656.06	1.16238	0.0247888	-	-1.16501
4.70_197.0667m/z	5330.41	7225.47	9085.46	9422.1	1.03923	0.0247991	-	-1.70446
16.73_607.4243m/z	1723.61	1970.33	891.047	1750.86	1.07108	0.0248598	+	1.93436
5.56_276.1023m/z	118.54	204.512	564.251	1377.43	1.00794	0.024909	-	-4.76
14.76_495.3444m/z	1455.62	3648.12	274.041	583.752	1.25358	0.0249917	+	5.31169
14.60_372.3740m/z	5111.29	3791.63	3556.23	3149.78	1.7671	0.0250737	+	1.43728
15.34_281.6425m/z	13736.5	2500.76	12584.9	2661.92	1.06219	0.0250882	+	1.09151
16.73_175.0394m/z	2632.29	458.179	2831.36	434.606	1.10511	0.0251235	-	-1.07562
2.45_86.0600m/z	1232.5	270.242	1414.03	505.833	1.14953	0.0251849	-	-1.14729
15.50_508.3690m/z	166.072	355.482	392.698	622.186	1.07587	0.0251971	-	-2.36462
1.01_147.0649m/z	24.8815	35.1983	74.306	150.992	1.15005	0.0252351	-	-2.98639
15.87_275.6618m/z	4648.26	2130.18	3714.37	2062.66	1.35881	0.0252394	+	1.25143
16.10_452.3123m/z	13769.7	11191.5	8800.71	11139.6	1.43672	0.0253602	+	1.56462
10.00_255.2101m/z	698.396	1038.88	1489.16	2271.05	0.956475	0.0253889	-	-2.13226
1.26_266.0877m/z	842.599	645.6	583.08	513.072	1.12891	0.0254599	+	1.44508
7.76_131.0726m/z	58.9871	50.6038	109.923	152.244	1.03876	0.0254647	-	-1.8635
9.51_441.1133m/z	2061.13	1433.68	1501.51	1050.31	1.22222	0.0254658	+	1.3727
10.59_348.2295n	4527.08	3304.72	6330.81	4677.16	1.15423	0.0254731	-	-1.39843
8.80_263.0884m/z	747.134	788.077	463.421	431.588	1.21501	0.0254919	+	1.61222
17.41_507.3654m/z	1005.81	1069.15	537.466	1037.46	1.30156	0.0255034	+	1.87139
15.17_693.2735m/z	5547.03	8590.87	9691.12	9994.13	1.26216	0.0255159	-	-1.74708
1.28_164.0736m/z	166.613	247.826	73.6404	160.171	1.21061	0.0255423	+	2.26252
17.31_1316.7205n	19548.6	6357.94	16623.4	6803.26	1.26827	0.0256185	+	1.17597
1.77_270.0324m/z	132.984	163.196	67.0294	131.901	0.926758	0.0256214	+	1.98397
11.07_328.2477m/z	15648.5	7813.41	12588.8	5797.53	0.944611	0.0256317	+	1.24305
11.07_371.2035m/z	3118.85	2221.85	2142.9	2173.67	1.38852	0.0256804	+	1.45544
15.27_298.2500n	35408.9	4852.89	38000.1	6661.65	1.01415	0.0256936	-	-1.07318
16.42_224.1773n	3165.19	2911.28	2056.98	1988.67	1.17492	0.025806	+	1.53876
16.03_297.2780m/z	9408.04	4307.95	7738.91	3109.42	1.35085	0.0258088	+	1.21568
14.68_448.2826n	23356.2	20801.3	33704.5	25577.8	1.14412	0.0258143	-	-1.44307
0.58_813.6401n	2309.74	3509.38	1024.41	2089.71	1.16401	0.0258422	+	2.25471
1.03_126.0253m/z	1055.03	319.632	1194.76	310.369	1.11488	0.0258431	-	-1.13244
18.32_629.4749m/z	4537.5	3990.15	7418.59	8222.05	1.11297	0.0259211	-	-1.63495
15.27_331.2238m/z	12162.8	1413.42	12936.7	2019.28	1.23886	0.0259233	-	-1.06363
15.85_337.2342m/z	23731.3	6480.21	26541.9	6200.86	1.05445	0.025965	-	-1.11844
0.11_153.9919m/z	816.093	130.854	879.97	156.24	1.29017	0.026002	-	-1.07827
13.33_214.1564n	61402.7	32271.8	49058	22502.4	1.10912	0.0260332	+	1.25163
0.76_246.1078m/z	4905.02	3888.84	3430.74	2639.22	1.14454	0.0261102	+	1.42973
13.43_439.2299m/z	51849.5	21391.3	43661.6	14982.1	1.64481	0.0261455	+	1.18753
15.87_449.7905m/z	779.123	1002.58	378.729	794.11	1.25189	0.026221	+	2.0572
16.23_435.1811m/z	1476.86	1762.27	857.345	880.657	1.08397	0.0262327	+	1.7226
18.62_823.0944m/z	8802.93	4587.28	10713.7	4034.1	1.24847	0.0262699	-	-1.21706
0.66_380.1067m/z	2290.64	2082.27	3378.67	2782.64	1.14867	0.0262784	-	-1.47499
0.61_85.0476m/z	262.704	118.986	325.687	162.236	1.14947	0.0263071	-	-1.23975
1.05_265.0226m/z	44568	7449.44	47622.8	6317.23	1.20851	0.0263082	-	-1.06854
9.51_255.1121m/z	1305.99	863.894	957.387	704.136	1.20483	0.0263226	+	1.36412
11.88_294.1108m/z	2885.01	2348.23	4086.86	3040.37	1.15325	0.0263444	-	-1.41658
18.54_408.7907m/z	6059.68	2309.46	5071.58	2159.44	1.25607	0.0263725	+	1.19483
13.61_965.0488m/z	4891.66	3091.38	3663.51	2422.1	1.22884	0.0263879	+	1.33524
10.42_299.1384m/z	17332.6	12725.4	12334.3	9666.49	0.98946	0.0263978	+	1.40523
16.10_688.5208m/z	45237.2	14906.2	52389.5	17363.7	1.09289	0.0263992	-	-1.15811
15.11_291.1924m/z	3297.92	1563.84	2688.08	1164.21	1.1306	0.0264045	+	1.22687
15.19_329.6086m/z	1984.39	791.294	1663.01	656.447	1.28053	0.0264048	+	1.19325
16.95_612.4665n	18648.3	19210.8	11197.2	14096.3	1.08186	0.0264684	+	1.66544
10.59_240.0667n	64447.1	17646.2	56629.1	17765.9	1.60879	0.0265036	+	1.13806
11.61_241.1288m/z	127.243	101.658	84.6202	91.1819	1.31076	0.0265749	+	1.50369
12.85_478.1974m/z	3087.32	2407.35	2121.84	1942.69	1.12062	0.0266527	+	1.45502
17.70_507.4021m/z	3285.23	4962.03	6369.63	8519.09	1.04389	0.026729	-	-1.93887
16.39_322.2502n	28328	5907.76	25737.5	5844.03	1.48056	0.0267316	+	1.10065
0.56_67.9873n	935497	105361	988368	132914	1.51541	0.0268501	-	-1.05652
17.46_830.5091n	12036.2	4213.37	13983.9	4619.04	1.43638	0.0268508	-	-1.16182
18.85_758.5697m/z	6924.48	3180.47	8333.77	3220.41	1.01672	0.026909	-	-1.20352
7.76_161.0837n	630.305	297.02	920.668	875.198	1.03429	0.026951	-	-1.46067
18.75_813.6275n	630750	216255	723182	203493	1.34312	0.0269566	-	-1.14654
18.15_803.6033m/z	2702.84	2489.89	4417.05	4881.28	1.32384	0.0269606	-	-1.63422
0.61_257.1023n	291952	95225.7	247003	108536	1.09072	0.0269751	+	1.18197
16.12_489.2403m/z	89347.6	16533.6	96540.4	16169.7	1.44894	0.0270718	-	-1.0805
9.57_332.1366n	514746	240215	417945	197705	1.14778	0.0270942	+	1.23161
16.10_672.5456m/z	14475.8	12838.6	20970	16466.5	1.11001	0.0271999	-	-1.44863
14.21_468.2648m/z	8294.9	3805.87	6806.01	2904.6	1.72774	0.0272419	+	1.21876
12.37_413.1364m/z	1158.65	1265.63	681.672	864.407	1.11723	0.0272703	+	1.69972
14.08_281.1054m/z	1387.75	886.639	1053.66	605.387	1.01649	0.0272811	+	1.31708
15.80_309.6305m/z	769.431	586.89	1041.69	651.136	1.22981	0.0273056	-	-1.35385
17.75_832.5776m/z	508.405	793.04	221.87	465.416	0.999833	0.027309	+	2.29146
18.32_561.4487m/z	72680.6	66365	158041	263631	1.04245	0.0273531	-	-2.17446
10.79_562.2395n	17914.4	7762.7	21583.6	8908.36	1.1004	0.027354	-	-1.20482
0.58_848.6496m/z	6814.65	8779.85	3434.11	6426.53	1.12423	0.0274301	+	1.9844
16.05_489.2522m/z	1616.84	1313.81	1114.55	944.471	1.20234	0.0275826	+	1.45067
15.61_1035.6527m/z	301.941	1241.38	1571.19	3861.07	1.07001	0.0275927	-	-5.20364
8.48_395.1444m/z	1206.27	971.836	832.961	709.444	1.20143	0.0276496	+	1.44817
1.41_132.0613n	398.156	267.713	558.425	440.958	1.30285	0.0277039	-	-1.40253
0.74_259.0801n	755.11	673.716	1126.43	989.234	0.868852	0.0277437	-	-1.49174
0.56_999.7853m/z	1278.44	2336.56	2539.01	3325.74	1.08125	0.0277522	-	-1.98602
18.54_538.7582m/z	1050.48	873.08	1511.61	1204.8	1.19451	0.027818	-	-1.43898
0.58_165.9165n	40400.5	8264.5	43914.2	7783.31	1.17248	0.0278201	-	-1.08697
7.28_538.7818m/z	390.592	631.889	782.992	1094.16	1.06961	0.0278447	-	-2.00463
11.96_272.1274m/z	1090.81	2524.89	2354.27	3205.33	1.18304	0.0278623	-	-2.15828
10.97_429.2272m/z	779.604	696.846	1141.46	937.625	1.03856	0.0278732	-	-1.46416
13.82_417.3364m/z	995.061	498.367	1368.66	1091.69	1.1457	0.0278742	-	-1.37545
18.34_900.5321m/z	7310.8	4094.88	5464.69	4343.33	1.11917	0.0279359	+	1.33782
16.68_442.4023n	43000.5	29877.3	30126.3	28992.2	1.08112	0.0279439	+	1.42734
17.26_419.3491m/z	1493.84	1278.36	987.371	1022.15	1.089	0.0279538	+	1.51295
18.44_407.2737m/z	755.318	769.76	1172.62	1105.75	1.15572	0.0279644	-	-1.55249
11.96_271.1661m/z	443.917	288.243	588.861	369.317	1.33115	0.0279993	-	-1.32651
15.55_423.2033m/z	859.223	943.878	1299.53	1066.62	1.29616	0.0280213	-	-1.51245
16.82_343.2510m/z	55988.5	28544.7	43667.8	27838.4	1.21628	0.0280588	+	1.28215
9.51_388.0946n	10374	5724.53	8078.1	4731.12	1.20763	0.0280636	+	1.28422
16.51_344.3139m/z	8.86691	63.9402	108.108	310.8	0.942207	0.0280886	-	-12.1923
17.64_733.5470m/z	2421.04	1411.76	3209.57	2119.94	1.09448	0.0280984	-	-1.3257
14.29_303.1468m/z	6169.82	1107.74	6665.88	1163.16	1.38679	0.0281508	-	-1.0804
13.61_2856.1299n	64253.7	27681.3	52181.5	27614.2	1.283	0.0281833	+	1.23135
18.96_816.5883m/z	325201	94654.2	284992	89446.9	1.23143	0.0281922	+	1.14109
0.56_826.8787m/z	2205.28	2206.85	3314.17	2829.92	1.07149	0.0281935	-	-1.50284
15.91_255.2556n	7374.9	1498.18	9263.99	5863.99	0.875169	0.0282311	-	-1.25615
9.39_430.3314m/z	521.889	753.464	985.518	1293.38	1.04837	0.0282349	-	-1.88837
16.19_567.3465m/z	3240.43	2048.66	2341.34	2072.81	1.17549	0.028309	+	1.38401
15.83_320.2319n	21122.9	11414.7	17200.7	5444.86	1.01176	0.0283787	+	1.22802
16.16_250.1501m/z	456.382	374.584	302.779	328.612	1.32952	0.028469	+	1.50731
17.95_393.2412m/z	639.878	490.157	921.282	767.711	1.23124	0.0284799	-	-1.43978
7.76_243.0375n	1336.9	612.973	1949.97	1874.28	0.986291	0.0285693	-	-1.45858
16.03_280.1443m/z	139.777	186.595	69.5518	130.557	1.12309	0.0286388	+	2.00969
5.31_280.1537m/z	50.3671	177.76	315.254	831.432	1.03804	0.0286506	-	-6.25912
5.44_190.0495m/z	5876.29	2763.85	7836.17	5697.52	1.08282	0.0286666	-	-1.33352
14.63_659.3670n	3378.77	8566.54	637.581	2040.19	1.11771	0.0287022	+	5.29936
16.05_571.1458m/z	1240.65	960.237	1651.39	927.211	1.25615	0.0287075	-	-1.33108
2.45_160.0756m/z	5641.18	8252.28	2677.24	4910.02	1.1718	0.0287359	+	2.10709
16.95_673.5145m/z	2977.17	4557.18	1411.69	2204.44	1.1117	0.0287993	+	2.10894
0.58_685.6115n	4953.57	4507.86	7044.95	5094.58	1.10565	0.0288783	-	-1.4222
16.58_260.1981n	2637.12	3374.61	1329.92	2581.84	1.09179	0.0288908	+	1.98292
15.45_471.2714m/z	7871.72	6082.42	5491.92	4789.23	1.19481	0.0289863	+	1.43333
16.14_563.4278m/z	6688.55	7323.7	3962.77	4986.11	1.14456	0.029037	+	1.68785
0.54_531.0133m/z	28051.5	7502.54	31512.2	8409.11	1.24596	0.0290565	-	-1.12337
13.11_355.2627m/z	2141.49	2602.55	3183.76	2177.95	1.21533	0.0290753	-	-1.4867
19.14_773.6189n	361956	78205	325898	87647.8	1.28923	0.0291162	+	1.11064
15.29_228.1190m/z	431.893	303.174	632.059	574.183	1.36731	0.0291335	-	-1.46346
17.23_865.6017m/z	21104.4	11290	16066.9	11918.4	1.5225	0.0291507	+	1.31354
11.25_447.1161m/z	745.194	671.647	479.836	544.432	1.19584	0.0292073	+	1.55302
15.19_568.2913m/z	1230.58	991.483	825.028	874.42	1.37488	0.0292188	+	1.49156
16.46_606.4470n	7149.09	5662.97	4978.66	4234.06	1.01338	0.0292713	+	1.43595
13.61_868.8432m/z	7924.85	4986.44	5877.95	4442.2	1.22247	0.0293527	+	1.34823
4.55_474.1735m/z	2377.77	1474.45	1713.9	1588.31	1.19358	0.0294284	+	1.38734
15.59_796.9723m/z	87844.7	18244.9	96051.3	19624.7	1.24825	0.029459	-	-1.09342
13.72_513.2932m/z	5759.37	3432.46	4435.78	2620.27	1.58447	0.0294783	+	1.29839
18.32_774.5426m/z	33387.9	12835.1	28382.4	10105.3	1.0184	0.029496	+	1.17636
6.95_86.0964m/z	351.855	99.0392	398.766	116.892	1.15795	0.0295463	-	-1.13332
1.53_182.0772m/z	3111.99	1836.16	3951.59	2037.41	0.943409	0.0295469	-	-1.2698
14.39_661.3407m/z	119.445	608.794	817.589	2173.66	1.16216	0.0295501	-	-6.84488
15.41_536.2997m/z	2942.15	2407.35	1985.5	1992.4	1.53465	0.0295917	+	1.48182
0.64_117.0788n	1.29312e+06	250320	1.18619e+06	244067	1.13559	0.0296537	+	1.09015
17.62_633.5069m/z	697.162	1086.57	1789.89	3368.89	1.06189	0.0296837	-	-2.5674
15.78_609.3151m/z	22825.1	6395.44	20067.9	6366.24	1.02793	0.0298218	+	1.13739
16.95_429.2307m/z	4871.26	4510.68	3188.38	3145.72	1.23478	0.0298451	+	1.52782
16.78_366.2664n	11173.4	13036.7	6666.2	6760.95	1.22706	0.0298625	+	1.67613
17.62_593.4749m/z	1641.33	1700.3	2612.9	2678.77	1.16897	0.0298832	-	-1.59194
0.58_694.6143m/z	16685.7	9178.74	20724.5	9521.15	1.18141	0.0299033	-	-1.24206
17.87_337.1665m/z	2936.28	1289.52	2355.04	1399.76	1.54417	0.0299113	+	1.24681
17.56_185.1371m/z	507.392	289.32	385.527	274.978	1.13576	0.0299495	+	1.3161
5.31_208.0440m/z	318.753	606.728	113.624	279.304	1.02774	0.029966	+	2.80533
0.68_104.0514m/z	82.0691	78.5422	125.689	119.003	1.2346	0.0299755	-	-1.53151
17.46_574.2189m/z	3227.73	1260.24	3867.13	1672.21	1.15961	0.0300915	-	-1.1981
15.29_444.3236n	1498.1	1951.08	811.474	1106.44	1.08245	0.0301175	+	1.84615
18.20_504.3446m/z	27924.6	7879.54	24711.3	6994.95	1.47552	0.0301549	+	1.13004
15.87_520.3237m/z	2530.2	2657.94	1491.45	2127.55	1.55583	0.0301629	+	1.69647
15.98_427.8225n	10707.7	5321.84	8310.76	5786.93	1.59705	0.0301866	+	1.28842
9.51_376.1266n	25738.9	13414.8	20474.8	10859.5	1.15374	0.0302093	+	1.2571
10.59_248.1849m/z	1331.44	430.85	1143.27	442.344	1.28768	0.030255	+	1.16459
18.54_424.2678m/z	778.072	677.8	531.267	439.911	1.10324	0.0302567	+	1.46456
15.19_343.1873m/z	871.275	684.326	1182.79	759.581	1.23495	0.0302939	-	-1.35754
17.56_425.3384m/z	10093.4	7875.61	6808.79	7365.99	1.02859	0.0303339	+	1.4824
16.21_536.3199m/z	2098.52	1895.13	2975.73	2168.15	1.11259	0.0303493	-	-1.41801
17.38_459.2298m/z	4809.89	1670.41	5569.28	1850.97	1.36827	0.0303569	-	-1.15788
1.33_131.0581n	24135.2	13231.3	36487.1	37976.9	0.942926	0.0303853	-	-1.51178
10.10_333.1438m/z	2404.5	2242.63	1557.56	1642.83	1.06778	0.0304997	+	1.54376
17.02_427.3539m/z	3627.12	1510.24	4335.61	1774.38	1.17905	0.0306643	-	-1.19533
11.91_251.1249m/z	38658.3	13917	33047.9	12119.3	1.52103	0.0306744	+	1.16977
5.56_491.1998m/z	799.733	1147.37	1567.46	2238.5	0.98293	0.0307777	-	-1.95998
11.79_195.1739m/z	417.896	185.145	508.318	233.013	1.20165	0.0308518	-	-1.21638
16.90_518.3947n	393376	239193	297544	205874	1.14323	0.0308746	+	1.32208
14.68_331.2626m/z	970.189	1195.31	2053.6	3331.79	1.00055	0.0309031	-	-2.1167
10.46_301.1314n	1485	3158.9	3028.05	3979.58	1.11226	0.0309217	-	-2.0391
14.19_390.1802n	4497.55	7646.31	10566.7	18340.7	1.08782	0.0310128	-	-2.34944
19.03_780.5896m/z	3477.88	2334.72	2509.57	2178.38	1.33048	0.0310578	+	1.38585
16.08_620.3685m/z	5187.21	5302.13	3318.6	3100.52	1.1315	0.0310705	+	1.56307
0.94_219.0971m/z	21408	6623.95	25542.2	11858.6	1.13248	0.03108	-	-1.19311
16.85_415.3175m/z	12949.3	7018.99	9974.65	6855.99	1.52008	0.0310873	+	1.29822
0.78_249.1076m/z	9204.81	3552.7	10905.4	4338.14	1.0943	0.0311194	-	-1.18475
17.87_502.3291m/z	14206.6	4822.71	12178.3	4640.56	1.47924	0.0311552	+	1.16655
14.19_323.1998m/z	971.838	1739.59	2360.56	4205.07	1.08858	0.0311673	-	-2.42896
13.90_512.3345m/z	536.809	442.866	789.933	705.652	0.941921	0.0311676	-	-1.47153
16.70_169.0831m/z	4105.97	633.197	4381.17	651.089	1.28596	0.031176	-	-1.06702
0.92_118.4537m/z	2471.92	1176.99	3037.11	1445.9	1.10466	0.0311923	-	-1.22865
12.90_272.2134n	6476.66	5437.65	4545.19	3292.74	1.20457	0.0312219	+	1.42495
14.03_366.0985n	2640.68	1695.23	3575.42	2570.36	1.05131	0.0312236	-	-1.35398
14.21_635.3765m/z	1744.25	1448.89	2441.45	1786.66	1.19659	0.0312294	-	-1.39972
1.14_323.0094m/z	5162.85	1183.66	5665.08	1161.94	0.947964	0.0312934	-	-1.09728
17.87_873.5428m/z	145902	38371.5	129625	37665.5	1.43086	0.0313291	+	1.12557
3.93_195.0760m/z	1443.66	603.193	1796.7	994.451	1.03411	0.0313827	-	-1.24455
0.54_820.9004m/z	10165.1	4735.35	12173.8	4654.05	1.02776	0.0314311	-	-1.19761
15.78_544.5674m/z	7638.12	3900.83	6128.58	3105.88	1.29564	0.0314396	+	1.24631
5.99_327.0211m/z	316.885	286.507	448.201	326.07	0.890742	0.0314758	-	-1.4144
18.32_844.5823m/z	46950.4	23608.4	38551.4	14494.5	1.12529	0.0315552	+	1.21786
5.83_137.0474n	1878.9	520.409	2120.27	605.205	0.928528	0.0315579	-	-1.12847
16.25_379.3991m/z	117.884	294.275	314.502	576.727	1.19793	0.0316107	-	-2.66789
18.90_459.7788m/z	1007.08	695.754	1365.56	959.043	1.14209	0.0316473	-	-1.35596
15.78_575.3216m/z	10387.2	4597.97	8536.57	4044.54	1.02256	0.0316508	+	1.21679
14.13_463.2731m/z	191.249	614.209	562.106	1058.56	1.06179	0.0317373	-	-2.93913
14.19_407.1529m/z	125.484	386.363	405.245	836.115	1.076	0.0317518	-	-3.22946
0.58_753.5994n	9044.35	6144.38	11829.1	6876.29	1.17106	0.03177	-	-1.30789
2.93_135.0682n	8016.42	2146.2	8982.48	2373.32	1.08799	0.0318009	-	-1.12051
[truncated: 3,372 more rows]
