# Supplementary material for: Untargeted metabolomics reveal signatures of a healthy lifestyle
Source: Sci Rep. 2024 Jun 13;14:13630. doi: 10.1038/s41598-024-64561-z (PMC11176323; doi:10.1038/s41598-024-64561-z)
Supplement: Supplementary file 5 — Supplementary Table S4. [file 41598_2024_64561_MOESM5_ESM.xlsx]

## Sheet: Table S4
Table S4. Metabolite peaks matched to inhouse library that differentiated lifestyle (LIFE) group from control (CON) group.
Important metabolite peaks (VIP≥1 or p<0.10, or absolute value of fold difference ≥2) matched to metabolites in the in-house physical standards library using ADAP-KDB.
Ontology Level	Compound Standard Used	Retention Time-Mass	VIP	p-value**	Higher (+) /Lower (-) Intensity*	Fold Change***
OL_1	L-Glutamic acid	0.63_148.0602m/z	2.64961	1.29629e-09	-	-2.46557
OL_1	L-threo-3-Methylaspartate	0.63_148.0602m/z	2.64961	1.29629e-09	-	-2.46557
OL_1	N-Acetylserine	0.63_148.0602m/z	2.64961	1.29629e-09	-	-2.46557
OL_1	DL-Glyceraldehyde	0.63_203.0525m/z	2.44184	5.61227e-08	-	-1.18628
OL_1	Galactose	0.63_203.0525m/z	2.44184	5.61227e-08	-	-1.18628
OL_1	Mannose	0.63_203.0525m/z	2.44184	5.61227e-08	-	-1.18628
OL_1	b-Muricholic acid	13.06_373.2733m/z	2.39039	2.61354e-07	-	-2.63904
OL_1	a-Muricholic acid	13.06_373.2733m/z	2.39039	2.61354e-07	-	-2.63904
OL_1	L-Formiminoglutamic acid	0.68_157.0604m/z	2.16712	3.36916e-07	+	1.64545
OL_1	a-Ketoglutarate	0.99_169.0105m/z	2.20493	1.06608e-06	-	-1.7094
OL_1	L-Tyrosine	1.53_181.0737n	1.93688	8.29726e-06	-	-1.23105
OL_1	L-Carnitine	0.63_162.1122m/z	2.08685	1.49866e-05	-	-1.1777
OL_1	L-Cartinine	0.63_162.1122m/z	2.08685	1.49866e-05	-	-1.1777
OL_1	Hexanoyl Glycine	6.94_196.0940m/z	1.94702	1.53283e-05	-	-1.63917
OL_1	N-Acetylleucine	6.94_196.0940m/z	1.94702	1.53283e-05	-	-1.63917
OL_1	Xylose	0.66_115.0387m/z	2.02786	1.55708e-05	-	-1.17532
OL_1	Propionyl-L-carnitine	2.09_218.1388m/z	1.89757	1.72756e-05	-	-1.58797
OL_1	Propanoylcarnitine	2.09_218.1388m/z	1.89757	1.72756e-05	-	-1.58797
OL_1	Methylthioadenosine	4.92_298.0963m/z	1.85654	2.41077e-05	-	-1.35524
OL_1	L-Glutathione reduced	0.74_308.0903m/z	1.91746	3.65579e-05	+	2.25639
OL_1	Corticosterone	11.22_347.2213m/z	1.9394	4.56087e-05	-	-1.88917
OL_1	Cortexolone	11.22_347.2213m/z	1.9394	4.56087e-05	-	-1.88917
OL_1	DL-Leucine	1.83_131.0944n	2.04567	4.88155e-05	-	-1.19372
OL_1	Norleucine	1.83_131.0944n	2.04567	4.88155e-05	-	-1.19372
OL_1	L-Isoleucine	1.83_131.0944n	2.04567	4.88155e-05	-	-1.19372
OL_1	Uric acid	1.14_168.0281n	1.90256	4.88275e-05	-	-1.15451
OL_1	Uracil	1.01_112.0269n	1.94864	6.31554e-05	+	1.42985
OL_1	L-Proline	0.70_115.0631n	1.96075	6.65269e-05	-	-1.21484
OL_1	Phosphorylcholine	0.63_184.0728m/z	1.74839	9.21954e-05	+	1.40296
OL_1	Pipecolic acid	1.01_129.0787n	1.9643	0.000115822	+	1.78407
OL_1	b-Alanine	0.61_89.0476n	1.68123	0.000134551	-	-1.23326
OL_1	Sarcosine	0.61_89.0476n	1.68123	0.000134551	-	-1.23326
OL_1	D-Alanine	0.61_89.0476n	1.68123	0.000134551	-	-1.23326
OL_1	L-Alanine	0.61_89.0476n	1.68123	0.000134551	-	-1.23326
OL_1	N,N,N-Trimethyllysine	0.58_188.1520n	1.57789	0.000256583	-	-1.86522
OL_1	Cytosine	0.88_112.0504m/z	1.74115	0.000316764	-	-1.49727
OL_1	Cinnamoylglycine-trans	7.83_205.0736n	1.71617	0.000376928	+	1.5987
OL_1	Pipecolic acid	1.01_130.0862m/z	1.79905	0.00039429	+	1.43242
OL_1	Pipecolate	1.01_130.0862m/z	1.79905	0.00039429	+	1.43242
OL_1	4-Aminobenzoic acid	3.00_120.0442m/z	1.49688	0.000439569	-	-1.3641
OL_1	N-Acetylglycine	0.96_117.0428n	1.47562	0.000517362	+	1.75305
OL_1	Tryptamine	4.70_144.0806m/z	1.69955	0.000772527	+	1.97141
OL_1	L-Phenylalanine	3.27_165.0787n	1.54689	0.000860271	-	-1.13805
OL_1	Pseudouridine	0.99_244.0693n	1.63669	0.000917677	-	-1.14429
OL_1	Docosahexaenoic acid	15.87_311.2359m/z	1.84705	0.000921753	+	1.59979
OL_1	DL-2-Aminoadipic acid	0.70_162.0757m/z	1.60243	0.000929746	-	-1.45741
OL_1	N-Methyl-L-glutamic acid	0.70_162.0757m/z	1.60243	0.000929746	-	-1.45741
OL_1	Cinnamoylglycine-trans	7.79_206.0809m/z	1.54505	0.000980368	+	2.45575
OL_1	Succinic acid	1.51_118.0265n	1.64917	0.00116174	+	1.20329
OL_1	Methylmalonic acid	1.51_118.0265n	1.64917	0.00116174	+	1.20329
OL_1	Calcifediol	16.00_400.3334n	1.57442	0.00119012	+	1.47329
OL_1	Ursodeoxycholate	14.13_392.2921n	1.54915	0.00119908	-	-1.76693
OL_1	O-Arachidonoyl ethanolamine	15.68_370.2711m/z	1.90558	0.00148694	+	1.36989
OL_1	Arachidonoyl ethanolamide	15.68_370.2711m/z	1.90558	0.00148694	+	1.36989
OL_1	4-Pyridoxic acid	3.00_166.0496m/z	1.32958	0.00167906	-	-1.46279
OL_1	Docosahexaenoic acid	16.21_351.2289m/z	1.52117	0.00190551	+	1.50909
OL_1	Cinnamoylglycine-trans	8.02_205.0735n	1.54551	0.00191743	+	1.43325
OL_1	Phenyllactic acid	6.98_189.0517m/z	1.48983	0.00223995	+	1.47215
OL_1	3-(2-Hydroxyphenyl)propanoate	6.98_189.0517m/z	1.48983	0.00223995	+	1.47215
OL_1	Docosahexaenoic acid	16.21_328.2392n	1.47534	0.00266804	+	1.566
OL_1	Ursodeoxycholate	13.46_392.2921n	1.37516	0.00274289	-	-2.34339
OL_1	Murideoxycholic acid	13.46_392.2921n	1.37516	0.00274289	-	-2.34339
OL_1	Uridine	1.64_244.0694n	1.4024	0.00350411	+	1.19437
OL_1	Corticosterone	11.48_346.2139n	1.38378	0.00450219	+	1.63153
OL_1	Cortexolone	11.48_346.2139n	1.38378	0.00450219	+	1.63153
OL_1	Propionyl glycine	1.77_131.0581n	1.42998	0.0047707	-	-1.11907
OL_1	N-Acetylalanine	1.77_131.0581n	1.42998	0.0047707	-	-1.11907
OL_1	trans-4-Hydroxy-L-proline	0.61_132.0652m/z	1.3958	0.00486409	-	-1.36676
OL_1	trans-4-Hydroxy-L-proline	0.61_132.0652m/z	1.3958	0.00486409	-	-1.36676
OL_1	cis-4-Hydroxy-D-proline	0.61_132.0652m/z	1.3958	0.00486409	-	-1.36676
OL_1	5-Aminolevulinic acid	0.61_132.0652m/z	1.3958	0.00486409	-	-1.36676
OL_1	4-Hydroxybenzaldehyde	5.31_105.0334m/z	1.39002	0.00520628	+	1.67074
OL_1	3-Hydroxydecanedioic acid	7.52_218.1151n	1.7598	0.00529803	+	1.18669
OL_1	Hippuric acid	5.31_179.0581n	1.38681	0.00554503	+	1.751
OL_1	Hippuric acid	5.31_179.0581n	1.38681	0.00554503	+	1.751
OL_1	Sucrose	0.74_365.1050m/z	1.28563	0.0064937	-	-1.90087
OL_1	D-(+)-Trehalose dihydrate	0.74_365.1050m/z	1.28563	0.0064937	-	-1.90087
OL_1	Lactose	0.74_365.1050m/z	1.28563	0.0064937	-	-1.90087
OL_1	Hydroxybutyrylcarnitine	1.53_248.1484m/z	1.40548	0.00657307	-	-2.39346
OL_1	Nordeoxycholic acid	14.16_401.2658m/z	1.3456	0.00662573	-	-1.76218
OL_1	Hexanoyl glycine	7.33_173.1048n	1.17224	0.00664213	+	2.83472
OL_1	2-Methylbutyroylcarnitine	4.83_268.1511m/z	1.2825	0.00682873	-	-1.69393
OL_1	Valeryl-L-carnitine	4.83_268.1511m/z	1.2825	0.00682873	-	-1.69393
OL_1	Isovaleryl-L-carnitine	4.83_268.1511m/z	1.2825	0.00682873	-	-1.69393
OL_1	Tiglylcarnitine	4.57_244.1537m/z	1.35628	0.00693498	+	1.31258
OL_1	Hydrocinnamic acid	9.25_150.0677n	1.37669	0.0078182	+	1.9262
OL_1	7α-Hydroxy-4-cholesten-3-one	16.85_401.3408m/z	1.28717	0.00845928	-	-2.19833
OL_1	7-Ketocholesterol	16.85_401.3408m/z	1.28717	0.00845928	-	-2.19833
OL_1	17-Octadecynoic acid	14.45_313.2731m/z	1.13678	0.00866095	+	1.12833
OL_1	Ascorbic acid	1.01_199.0211m/z	1.23625	0.00876024	-	-3.05862
OL_1	D-(+)-Glucuronic acid ?-lactone	1.01_199.0211m/z	1.23625	0.00876024	-	-3.05862
OL_1	1,7-Dicarboxyheptane	9.43_188.1045n	1.46111	0.00944385	+	1.18379
OL_1	Calcitriol	14.94_439.3181m/z	1.22806	0.0102743	+	1.47164
OL_1	Dodec-2-enedioic acid	12.12_273.1072m/z	1.47238	0.0120714	-	-1.30913
OL_1	N-a-Acetyllysine	0.96_189.1230m/z	1.21107	0.0135104	-	-1.16532
OL_1	N-Acetylglucosamine	0.72_221.0896n	1.1581	0.0144146	-	-1.17012
OL_1	N-Acetyl-D-galactosamine	0.72_221.0896n	1.1581	0.0144146	-	-1.17012
OL_1	N-Acetyl-D-glucosamine	0.72_221.0896n	1.1581	0.0144146	-	-1.17012
OL_1	N-Acetyl-D-mannosamine	0.72_221.0896n	1.1581	0.0144146	-	-1.17012
OL_1	Glycerol-myristate	15.43_302.2450n	1.39218	0.0145213	-	-1.1494
OL_1	N-Acetylglutamate	1.48_190.0704m/z	1.10432	0.0145799	-	-1.49123
OL_1	Deoxycarnitine	0.68_146.1173m/z	1.08237	0.014716	+	1.15237
OL_1	Acetylcholine	0.68_146.1173m/z	1.08237	0.014716	+	1.15237
OL_1	Adipoyl-L-carnitine	3.43_290.1592m/z	1.32663	0.0160684	-	-1.37368
OL_1	Methylglutaryl-L-carnitine	3.43_290.1592m/z	1.32663	0.0160684	-	-1.37368
OL_1	Kynurenine	2.93_231.0734m/z	1.29518	0.0161516	-	-1.17011
OL_1	D-Threonic acid	0.66_119.0336m/z	1.42234	0.0175773	+	1.25404
OL_1	Erythronate	0.66_119.0336m/z	1.42234	0.0175773	+	1.25404
OL_1	2-hydroxytetradecanoic acid	14.78_267.1925m/z	1.08185	0.0181927	+	1.26218
OL_1	3,4-Dimethoxyphenylpropanoic acid	8.55_233.0778m/z	1.19322	0.0185129	+	2.05041
OL_1	3-Hydroxy-3-methylglutaric acid	1.92_162.0525n	1.31004	0.0203039	-	-1.12892
OL_1	2-Hydroxyadipic acid	1.92_162.0525n	1.31004	0.0203039	-	-1.12892
OL_1	3-Hydroxyadipic acid	1.92_162.0525n	1.31004	0.0203039	-	-1.12892
OL_1	L-threo-3-Methylaspartate	0.86_170.0422m/z	1.06884	0.0221352	-	-1.22998
OL_1	N-Acetylserine	0.86_170.0422m/z	1.06884	0.0221352	-	-1.22998
OL_1	L-Glutamic acid	0.86_170.0422m/z	1.06884	0.0221352	-	-1.22998
OL_1	N-a-Acetyllysine	0.74_189.1229m/z	1.04032	0.0222223	-	-1.57972
OL_1	13-cis-Retinal	16.56_285.2204m/z	1.08288	0.0233127	+	2.65904
OL_1	1,3-dimethyluric acid	4.06_197.0666m/z	1.04443	0.0233166	-	-1.67133
OL_1	Allothreonine	0.61_119.0582n	1.10404	0.0241668	-	-1.14118
OL_1	Threonine	0.61_119.0582n	1.10404	0.0241668	-	-1.14118
OL_1	L-Homoserine	0.61_119.0582n	1.10404	0.0241668	-	-1.14118
OL_1	4-aminobenzoic acid	3.93_120.0441m/z	1.08641	0.0245882	-	-1.24952
OL_1	12-hydroxy-9-cis-octadecenoic acid	15.27_298.2500n	1.01415	0.0256936	-	-1.07318
OL_1	Kynurenate	5.44_190.0495m/z	1.08282	0.0286666	-	-1.33352
OL_1	Serotonin	2.45_160.0756m/z	1.1718	0.0287359	+	2.10709
OL_1	N-Acetylalanine	1.33_131.0581n	0.942926	0.0303853	-	-1.51178
OL_1	Propionyl glycine	1.33_131.0581n	0.942926	0.0303853	-	-1.51178
OL_1	Anthranilate	5.83_137.0474n	0.928528	0.0315579	-	-1.12847
OL_1	Salicylamide	5.83_137.0474n	0.928528	0.0315579	-	-1.12847
OL_1	Indole-3-acetate	7.76_175.0633n	0.970187	0.038953	-	-1.33862
OL_1	Propionyl glycine	1.41_131.0581n	0.923822	0.0396725	-	-1.52478
OL_1	N-Acetylalanine	1.41_131.0581n	0.923822	0.0396725	-	-1.52478
OL_1	Indolelactic acid	7.13_205.0738n	1.08277	0.0406261	+	1.19423
OL_1	Suberate	7.58_174.0889n	1.26377	0.0451667	-	-1.13744
OL_1	5-carboxy-2-ethylpentyl phthalate	11.42_331.1147m/z	0.912304	0.047643	+	1.4585
OL_1	Coprocholic Acid	14.94_415.3202m/z	0.885479	0.0502855	-	-1.28613
OL_1	Creatinine	0.64_113.0588n	1.25393	0.05233	-	-1.09234
OL_1	4-Acetamidobutanoic acid	2.45_145.0736n	1.0828	0.0538166	-	-1.1568
OL_1	Biliverdin	12.88_583.2555m/z	1.00271	0.0551748	+	1.75445
OL_1	a-Tocotrienol	17.36_447.3231m/z	0.792119	0.0564373	-	-2.79711
OL_1	3-(3-Hydroxyphenyl)-3-hydroxypropanoic acid	4.58_182.0577n	1.04784	0.0578871	+	1.20775
OL_1	4-Hydroxyphenyllactate	4.58_182.0577n	1.04784	0.0578871	+	1.20775
OL_1	Indole-3-aldehyde	7.31_145.0525n	1.0482	0.0602848	+	1.14859
OL_1	Trigonelline	0.68_138.0547m/z	1.04912	0.0627104	+	1.52404
OL_1	Palmitoleic acid	14.60_255.2312m/z	0.871519	0.0657873	+	1.1459
OL_1	7-Ketochenodeoxycholate	13.87_391.2837m/z	1.04839	0.066748	-	-1.83215
OL_1	g-Muricholic acid	13.87_391.2837m/z	1.04839	0.066748	-	-1.83215
OL_1	Cholic acid	13.87_391.2837m/z	1.04839	0.066748	-	-1.83215
OL_1	Allocholic acid	13.87_391.2837m/z	1.04839	0.066748	-	-1.83215
OL_1	Arachidonic acid	16.23_304.2393n	1.02663	0.0706318	+	1.09543
OL_1	4-Methoxycinnamic acid	9.22_178.0624n	0.841263	0.0731491	+	4.89206
OL_1	N-Acetylalanine	1.64_132.0656m/z	0.882222	0.0733547	+	1.24497
OL_1	L-Thyroxine	11.74_777.6954m/z	1.03567	0.0757839	-	-1.08861
OL_1	Prostaglandin E2	11.96_375.2138m/z	0.777518	0.0789151	+	8.37667
OL_1	1,3-Dimethylxanthine	4.99_180.0646n	0.829937	0.0803657	-	-1.28976
OL_1	1,7-Dimethylxanthine	4.99_180.0646n	0.829937	0.0803657	-	-1.28976
OL_1	Methyl 4-aminobutyrate	1.33_86.0600m/z	0.778407	0.0829004	-	-1.30933
OL_1	Nicotinamide	0.83_123.0550m/z	0.864197	0.0830946	-	-7.03232
OL_1	Thymine	2.40_127.0501m/z	0.856115	0.0837866	+	5.62972
OL_1	4-Hydroxyhippuric acid	4.24_195.0529n	0.904484	0.0838645	+	2.20006
OL_1	3-Hydroxyhippuric acid	4.24_195.0529n	0.904484	0.0838645	+	2.20006
OL_1	Caffeine	5.94_194.0803n	0.822205	0.0876046	-	-1.47366
OL_1	Glycerol-myristate	15.29_627.4807m/z	1.20761	0.0888451	-	-1.37376
OL_1	Beta-Muricholic acid	12.88_373.2734m/z	0.895948	0.0900425	-	-1.63154
OL_1	Alpha-Muricholic acid	12.88_373.2734m/z	0.895948	0.0900425	-	-1.63154
OL_1	Aconitic acid	1.09_139.0025m/z	0.941536	0.0907644	+	1.16244
OL_1	a-Ketoglutarate	1.09_146.0214n	0.944838	0.0912992	+	1.15693
OL_1	Indole-3-butyric acid	9.84_203.0943n	0.985938	0.0928467	-	-1.438
OL_1	3-(2-Hydroxyphenyl)propanoate	7.41_189.0517m/z	0.791508	0.0946325	-	-1.82261
OL_1	3,4-Dimethoxybenzaldehyde	7.41_189.0517m/z	0.791508	0.0946325	-	-1.82261
OL_1	Histidine	0.96_155.0693n	0.76239	0.0956119	+	2.31171
OL_1	Butyrylglycine	3.62_145.0738n	0.758121	0.0970735	-	-1.82855
OL_1	Oxybenzone	12.96_229.0854m/z	0.94609	0.0991096	+	1.83545
OL_1	Acetyl-DL-carnitine	0.94_203.1156n	1.0353	0.0992068	-	-1.13906
OL_1	Xanthosine	3.41_284.0748n	0.87048	0.100007	-	-125.62
OL_1	phenyl glucuronide	4.88_293.0625m/z	0.907687	0.102842	-	-8.14185
OL_1	Alpha-Muricholic acid	12.60_431.2766m/z	0.600184	0.105679	+	2.05596
OL_1	Taurochenodesoxycholic acid	15.29_499.2970n	0.646982	0.107098	-	-2.1784
OL_1	Taurodeoxycholic acid	15.29_499.2970n	0.646982	0.107098	-	-2.1784
OL_1	Xanthine	1.75_152.0332n	0.817029	0.119373	-	-472.874
OL_1	Cotinine	2.09_199.0839m/z	0.866019	0.124513	-	-2.31754
OL_1	Methyl Galactoside	0.94_217.0679m/z	0.860812	0.125377	+	2.45251
OL_1	Biotin	6.21_245.0947m/z	0.90923	0.145191	-	-5.46012
OL_1	trans-2,3-Dimethoxycinnamic acid	14.29_180.0420n	1.14929	0.149676	-	-1.04239
OL_1	Acetaminophen	3.90_151.0632n	0.92985	0.15737	-	-7.20232
OL_1	Glycylcholic acid	13.29_465.3087n	0.575645	0.160998	-	-2.24169
OL_1	Glycocholate	13.29_465.3087n	0.575645	0.160998	-	-2.24169
OL_1	2-Hydroxyfluorene	10.90_165.0696m/z	0.560002	0.161035	-	-7.42643
OL_1	Butanoylcarnitine	3.69_254.1357m/z	0.904497	0.162078	-	-2.3772
OL_1	Isobutyryl-L-carnitine	3.69_254.1357m/z	0.904497	0.162078	-	-2.3772
OL_1	Inosine	2.88_268.0802n	0.739804	0.16694	-	-602.062
OL_1	1-Aminocyclopropanecarboxylic acid	1.05_102.0549m/z	1.01822	0.175017	-	-1.05577
OL_1	Allothreonine	1.05_102.0549m/z	1.01822	0.175017	-	-1.05577
OL_1	Threonine	1.05_102.0549m/z	1.01822	0.175017	-	-1.05577
OL_1	L-Homoserine	1.05_102.0549m/z	1.01822	0.175017	-	-1.05577
OL_1	Glycylcholic acid	13.29_488.2982m/z	0.554983	0.178	-	-2.01088
OL_1	Glycocholate	13.29_488.2982m/z	0.554983	0.178	-	-2.01088
OL_1	4-Acetamidobutanoic acid	2.15_168.0628m/z	1.01464	0.180755	-	-1.37174
OL_1	Acetaminophen	3.43_151.0631n	0.923787	0.187233	-	-5.66505
OL_1	Prostaglandin E2	11.76_375.2138m/z	0.52301	0.192094	+	3.8153
OL_1	Dehydrolithocholic acid	15.94_375.2887m/z	1.05259	0.206107	-	-1.18674
OL_1	1,2,3-Propanetricarboxylic acid	1.75_159.0285m/z	0.63411	0.220379	-	-5.12772
OL_1	Trans-3'-hydroxycotinine	1.12_193.0969m/z	0.686914	0.235313	-	-63.4456
OL_1	Cotinine	2.09_177.1022m/z	0.676028	0.254647	-	-2.40216
OL_1	Serotonin	2.09_177.1022m/z	0.676028	0.254647	-	-2.40216
OL_1	3,4-Dimethoxyphenylacetic acid	7.31_219.0624m/z	0.757336	0.264399	+	4.5752
OL_1	(1'R,2'S)-Nicotine 1'-Oxide	1.95_179.1176m/z	0.63822	0.273311	-	-660.712
OL_1	(1'S,2'S)-Nicotine 1'-Oxide	1.95_179.1176m/z	0.63822	0.273311	-	-660.712
OL_1	dihomo-g-Linolenic acid	16.12_289.2517m/z	1.08539	0.279948	+	1.26045
OL_1	3-Hydroxydecanedioic acid	7.98_218.1152n	1.24801	0.295275	+	1.04447
OL_1	2-Methylbutyrylglycine	4.63_160.0963m/z	0.536202	0.306026	-	-9.47899
OL_1	Ursodeoxycholate	13.85_392.2919n	0.635223	0.309066	+	2.4555
OL_1	Flonicamid	5.27_230.0531m/z	0.583645	0.319308	-	-1269.36
OL_1	2,4-dimethoxybenzoic acid	7.46_205.0471m/z	0.618488	0.319711	-	-280.175
OL_1	Succinylacetone	3.72_158.0576n	1.25635	0.320333	+	1.05954
OL_1	(3-Hydroxy-4-methoxyphenyl)ethanone	7.25_166.0627n	0.617513	0.320711	-	-59.4515
OL_1	3-amino-4-hydroxybenzoic acid	0.94_154.0496m/z	0.50292	0.324403	-	-91.7637
OL_1	3-Amino-5-hydroxybenzoate	0.94_154.0496m/z	0.50292	0.324403	-	-91.7637
OL_1	Calcitriol	15.39_399.3248m/z	0.657762	0.334571	-	-39.1751
OL_1	Glipizide	11.35_445.1787n	0.508048	0.344805	-	-21.6176
OL_1	Glycoursodeoxycholic acid	12.77_414.2999m/z	0.600616	0.351348	+	7.49918
OL_1	Glycohyodeoxcholic acid	12.77_414.2999m/z	0.600616	0.351348	+	7.49918
OL_1	Theanine	1.01_175.1075m/z	0.38825	0.357494	+	3.79225
OL_1	Prostaglandin F2α	11.86_377.2293m/z	0.615605	0.368554	-	-6.86899
OL_1	Succinylacetone	3.72_181.0472m/z	1.10236	0.384737	+	1.04782
OL_1	NONANOATE	14.16_339.2500m/z	0.995828	0.443383	-	-1.03069
OL_1	1,7-Dicarboxyheptane	9.00_188.1046n	1.29699	0.467776	-	-1.05111
OL_1	Valerylcarnitine	4.67_246.1695m/z	0.238623	0.489529	+	2.20952
OL_1	2-Methylbutyroylcarnitine	4.67_246.1695m/z	0.238623	0.489529	+	2.20952
OL_1	Isovaleryl-L-carnitine	4.67_246.1695m/z	0.238623	0.489529	+	2.20952
OL_1	Valeryl-L-carnitine	4.67_246.1695m/z	0.238623	0.489529	+	2.20952
OL_1	3-Hydroxydecanedioic acid	7.70_218.1153n	0.983861	0.49719	+	1.03565
OL_1	dihomo-g-Linolenic acid	16.46_306.2554n	1.00217	0.586838	-	-1.04021
OL_1	Oleic acid	15.80_282.2552n	1.31584	0.638497	+	1.03521
OL_1	Sebacate	9.98_203.1275m/z	1.3837	0.657274	-	-1.029
OL_1	3-Hydroxysuberic acid	5.36_190.0837n	1.16671	0.846103	-	-1.01424
OL_1	12-Hydroxy-9-cis-octadecenoic acid	15.41_263.2363m/z	1.21264	0.970059	-	-1.00332
OL_2a	N-Methyl-D-aspartic acid	0.63_148.0602m/z	2.64961	1.29629e-09	-	-2.46557
OL_2a	O-Acetylserine	0.63_148.0602m/z	2.64961	1.29629e-09	-	-2.46557
OL_2a	Fructose	0.63_203.0525m/z	2.44184	5.61227e-08	-	-1.18628
OL_2a	L-Glutamic acid	0.63_170.0420m/z	2.43385	6.2463e-08	-	-2.76626
OL_2a	N-Methyl-D-aspartic acid	0.63_170.0420m/z	2.43385	6.2463e-08	-	-2.76626
OL_2a	O-Acetylserine	0.63_170.0420m/z	2.43385	6.2463e-08	-	-2.76626
OL_2a	N-Acetylserine	0.63_170.0420m/z	2.43385	6.2463e-08	-	-2.76626
OL_2a	L-threo-3-Methylaspartate	0.63_170.0420m/z	2.43385	6.2463e-08	-	-2.76626
OL_2a	N-Acetylasparagine	0.68_157.0604m/z	2.16712	3.36916e-07	+	1.64545
OL_2a	Lutein	17.26_568.4274m/z	2.18559	1.52351e-06	+	1.83906
OL_2a	Mannose	0.64_163.0597m/z	2.25359	1.8648e-06	-	-1.23937
OL_2a	Galactose	0.64_163.0597m/z	2.25359	1.8648e-06	-	-1.23937
OL_2a	Fructose	0.64_163.0597m/z	2.25359	1.8648e-06	-	-1.23937
OL_2a	D-(+)-Glucosamine	0.64_163.0597m/z	2.25359	1.8648e-06	-	-1.23937
OL_2a	D-Mannosamine	0.64_163.0597m/z	2.25359	1.8648e-06	-	-1.23937
OL_2a	Galactosamine	0.64_163.0597m/z	2.25359	1.8648e-06	-	-1.23937
OL_2a	Homocysteine thiolactone	0.81_100.0214m/z	2.12309	1.88484e-06	-	-1.32351
OL_2a	DL-Homocysteine	0.81_100.0214m/z	2.12309	1.88484e-06	-	-1.32351
OL_2a	5-Aminopentanoate	0.90_117.0787n	2.10459	1.31877e-05	-	-1.15558
OL_2a	Betaine	0.90_117.0787n	2.10459	1.31877e-05	-	-1.15558
OL_2a	Lutein	17.26_568.4279n	2.03935	1.41047e-05	+	2.85584
OL_2a	Pipecolinic acid	0.63_162.1122m/z	2.08685	1.49866e-05	-	-1.1777
OL_2a	Nornicotine	0.63_162.1122m/z	2.08685	1.49866e-05	-	-1.1777
OL_2a	Pipecolate	0.63_162.1122m/z	2.08685	1.49866e-05	-	-1.1777
OL_2a	trans-4-Hydroxy-L-proline	0.66_115.0387m/z	2.02786	1.55708e-05	-	-1.17532
OL_2a	5-AMINOLEVULINATE	0.66_115.0387m/z	2.02786	1.55708e-05	-	-1.17532
OL_2a	trans-4-Hydroxyproline	0.66_115.0387m/z	2.02786	1.55708e-05	-	-1.17532
OL_2a	cis-4-Hydroxy-D-proline	0.66_115.0387m/z	2.02786	1.55708e-05	-	-1.17532
OL_2a	Arabinose	0.66_115.0387m/z	2.02786	1.55708e-05	-	-1.17532
OL_2a	Diosgenin	16.63_437.3015m/z	2.05498	2.0854e-05	+	1.94835
OL_2a	Allantoin	1.14_141.0405m/z	1.90436	5.6365e-05	-	-1.17208
OL_2a	Deoxycarnitine	0.63_184.0728m/z	1.74839	9.21954e-05	+	1.40296
OL_2a	Pipecolate	1.01_129.0787n	1.9643	0.000115822	+	1.78407
OL_2a	L-Tryptophanamide	3.27_168.0921m/z	1.73248	0.000171098	-	-1.13782
OL_2a	Betaine	0.92_257.1463m/z	1.77485	0.000203874	-	-1.3321
OL_2a	5-Aminopentanoate	0.92_257.1463m/z	1.77485	0.000203874	-	-1.3321
OL_2a	S-Adenosylhomocysteine	2.07_193.0676m/z	1.77057	0.000283865	-	-1.31136
OL_2a	a-Tocotrienol	17.87_438.3464m/z	1.70223	0.00030366	-	-1.6709
OL_2a	Cytidine	1.01_226.0817m/z	1.79119	0.000569649	-	-1.53243
OL_2a	Uracil 5-carboxylate	1.03_157.0244m/z	1.5157	0.000625716	-	-1.1917
OL_2a	Orotate	1.03_157.0244m/z	1.5157	0.000625716	-	-1.1917
OL_2a	Docosapentaenoic acid	16.87_314.2356m/z	1.73171	0.000822919	+	1.84721
OL_2a	Docosapentaenoic acid	16.87_314.2356m/z	1.73171	0.000822919	+	1.84721
OL_2a	Mannose	1.03_113.0208m/z	1.54009	0.0008851	-	-1.147
OL_2a	Fructose	1.03_113.0208m/z	1.54009	0.0008851	-	-1.147
OL_2a	Galactose	1.03_113.0208m/z	1.54009	0.0008851	-	-1.147
OL_2a	Dl-Glyceraldehyde	1.03_113.0208m/z	1.54009	0.0008851	-	-1.147
OL_2a	pseudouridine	0.83_277.1025m/z	1.51017	0.000885954	-	-1.83641
OL_2a	2-Amino-2-thiazoline-4-carboxylic acid	0.81_190.9858m/z	1.58398	0.000918326	-	-1.54637
OL_2a	D-(+)-Glucosamine	0.70_162.0757m/z	1.60243	0.000929746	-	-1.45741
OL_2a	D-Mannosamine	0.70_162.0757m/z	1.60243	0.000929746	-	-1.45741
OL_2a	Galactosamine	0.70_162.0757m/z	1.60243	0.000929746	-	-1.45741
OL_2a	Dioxacarb	7.79_206.0809m/z	1.54505	0.000980368	+	2.45575
OL_2a	Propham	10.85_180.1015m/z	1.55469	0.00115268	-	-4.44275
OL_2a	7α-Hydroxy-3-oxo-4-cholestenoic acid	14.81_453.2973m/z	1.54056	0.00122737	+	1.83806
OL_2a	Monocyclohexyl phthalate	11.48_266.1382m/z	1.41212	0.00153885	-	-2.48316
OL_2a	trans-4-Hydroxy-L-proline	5.82_170.0210m/z	1.38695	0.00171405	-	-1.79103
OL_2a	Oleoylcarnitine	13.98_439.3639m/z	1.86656	0.00184772	+	1.45495
OL_2a	(3-Hydroxy-4-methoxyphenyl)ethanone	6.98_189.0517m/z	1.48983	0.00223995	+	1.47215
OL_2a	N-Heptylparaben	14.55_473.2875m/z	1.48944	0.00296142	-	-1.52263
OL_2a	Ursodeoxycholate	14.13_437.2635m/z	1.31576	0.00314999	-	-1.6827
OL_2a	Acetaminophen	4.31_134.0599m/z	1.33347	0.00322913	-	-1.67437
OL_2a	trans-3'-Hydroxycotinine	0.76_206.1019m/z	1.27844	0.00325603	-	-1.58837
OL_2a	3-(3-Methoxy-4hydroxy)phenyllactate	5.56_177.0543m/z	1.24608	0.00472075	-	-1.6197
OL_2a	3-Hydroxycarbofuran	7.86_260.0887m/z	1.33883	0.00477846	-	-2.06699
OL_2a	Cytosine	1.03_112.0504m/z	1.50577	0.00489251	-	-1.45353
OL_2a	Glucosaminate	1.01_160.0602m/z	1.41518	0.00495729	+	2.62271
OL_2a	1-Methylnicotinamide	1.01_160.0602m/z	1.41518	0.00495729	+	2.62271
OL_2a	4-Hydroxybenzaldehyde	5.31_105.0334m/z	1.39002	0.00520628	+	1.67074
OL_2a	5-Methylcytosine hydrochloride	0.72_126.0659m/z	1.38885	0.00538339	+	1.53116
OL_2a	Creatine	0.68_263.1455m/z	1.36825	0.00545954	-	-1.53676
OL_2a	Theanine	0.74_197.0892m/z	1.42344	0.00555669	+	1.56046
OL_2a	Oleoylcarnitine	13.85_390.3361m/z	1.79539	0.00628731	+	1.52754
OL_2a	Palatinose	0.74_365.1050m/z	1.28563	0.0064937	-	-1.90087
OL_2a	3-Hydroxydecanedioic acid	7.52_263.0860m/z	1.72234	0.00649377	+	1.19813
OL_2a	Pirimicarb	7.64_283.1146m/z	1.53513	0.0068004	+	1.22809
OL_2a	Valerylcarnitine	4.83_268.1511m/z	1.2825	0.00682873	-	-1.69393
OL_2a	L-Phenylalanine	3.27_165.0785n	1.21647	0.00780172	-	-1.14832
OL_2a	5-Aminopentanoate	1.01_82.0651m/z	1.42571	0.0087302	+	2.0187
OL_2a	Betaine	1.01_82.0651m/z	1.42571	0.0087302	+	2.0187
OL_2a	Nicotine	1.01_82.0651m/z	1.42571	0.0087302	+	2.0187
OL_2a	Adrenic acid	17.15_316.2514m/z	1.3309	0.00931145	+	3.50853
OL_2a	27-Hydroxycholesterol	16.46_403.3565m/z	1.21226	0.00993888	-	-1.74985
OL_2a	25-Hydroxycholesterol	16.46_403.3565m/z	1.21226	0.00993888	-	-1.74985
OL_2a	24-Hydroxychloesterol	16.46_403.3565m/z	1.21226	0.00993888	-	-1.74985
OL_2a	Calcifediol	16.27_423.3225m/z	1.29935	0.00998192	+	1.49054
OL_2a	4-Imidazoleacrylic acid	1.31_121.0394m/z	1.22859	0.010931	+	1.58319
OL_2a	DL-Homocysteine	0.74_158.0243m/z	1.43664	0.0111582	+	1.58651
OL_2a	Indole-3-methyl acetate	9.57_189.0784n	1.18368	0.0114065	-	-2.26968
OL_2a	Coprocholic acid	15.73_433.3307m/z	1.24016	0.0115056	-	-2.17808
OL_2a	(3,5-Dimethoxyphenyl)methanol	7.52_151.0750m/z	1.71971	0.0117641	+	1.19238
OL_2a	3-Methylcrotonylglycine	4.61_158.0809m/z	1.16883	0.0141113	+	1.69021
OL_2a	Tiglylglycine	4.61_158.0809m/z	1.16883	0.0141113	+	1.69021
OL_2a	3-Dehydroshikimic acid	1.48_190.0704m/z	1.10432	0.0145799	-	-1.49123
OL_2a	Hexadecanoylcarnitine	15.01_438.2976m/z	1.2222	0.0158405	-	-1.48649
OL_2a	Kynurenine	2.93_231.0734m/z	1.29518	0.0161516	-	-1.17011
OL_2a	Threonate	0.66_119.0336m/z	1.42234	0.0175773	+	1.25404
OL_2a	(3,4-Dimethoxyphenyl)methanol	8.55_151.0749m/z	1.16715	0.0195851	+	2.00765
OL_2a	Baycor	13.66_337.1773m/z	1.15739	0.0215844	+	1.25016
OL_2a	L-Carnitine	0.96_126.0911m/z	1.04119	0.02205	-	-1.21946
OL_2a	L-Cartinine	0.96_126.0911m/z	1.04119	0.02205	-	-1.21946
OL_2a	O-Acetylserine	0.86_170.0422m/z	1.06884	0.0221352	-	-1.22998
OL_2a	N-Methyl-D-aspartic acid	0.86_170.0422m/z	1.06884	0.0221352	-	-1.22998
OL_2a	Epinephrine	0.74_216.1226m/z	1.10521	0.0231132	+	1.70337
OL_2a	Caffeate	5.92_378.1180m/z	1.21905	0.0237048	+	1.52941
OL_2a	Caffeic acid	5.92_378.1180m/z	1.21905	0.0237048	+	1.52941
OL_2a	Arachidonic acid	16.23_349.2109m/z	1.10552	0.0243469	+	1.13242
OL_2a	Fucose	1.01_147.0649m/z	1.15005	0.0252351	-	-2.98639
OL_2a	Sorbitol	1.01_147.0649m/z	1.15005	0.0252351	-	-2.98639
OL_2a	Galactitol	1.01_147.0649m/z	1.15005	0.0252351	-	-2.98639
OL_2a	3-(3,4,5-Trimethoxyphenyl)propanoic acid	8.80_263.0884m/z	1.21501	0.0254919	+	1.61222
OL_2a	Indole-3-ethanol	7.76_161.0837n	1.03429	0.026951	-	-1.46067
OL_2a	AB-Fubinaca	12.37_413.1364m/z	1.11723	0.0272703	+	1.69972
OL_2a	Cotinine	2.45_160.0756m/z	1.1718	0.0287359	+	2.10709
OL_2a	5-Aminopentanoate	0.64_117.0788n	1.13559	0.0296537	+	1.09015
OL_2a	Betaine	0.64_117.0788n	1.13559	0.0296537	+	1.09015
OL_2a	Cholesterol 5α,6α-epoxide	17.56_425.3384m/z	1.02859	0.0303339	+	1.4824
OL_2a	Dodec-2-enedioic acid	11.91_251.1249m/z	1.52103	0.0306744	+	1.16977
OL_2a	Folinic acid	5.56_491.1998m/z	0.98293	0.0307777	-	-1.95998
OL_2a	Creatinine	0.78_249.1076m/z	1.0943	0.0311194	-	-1.18475
OL_2a	Linoleyl carnitine	13.56_437.3483m/z	1.58305	0.0321747	+	1.29347
OL_2a	N-Formylglycine	0.72_104.0340m/z	1.20811	0.0325383	+	1.44298
OL_2a	N-Acetyl leukotriene E4	14.19_252.6229m/z	1.30078	0.0333693	-	-2.21608
OL_2a	Nicotinic acid	1.57_141.0655m/z	0.934178	0.034361	-	-2.62463
OL_2a	4-hydroxyphenylacetic acid	5.31_175.0363m/z	0.999488	0.0344311	-	-4.17411
OL_2a	L-Proline	1.07_138.0524m/z	0.99552	0.0350886	-	-3.69205
OL_2a	Deoxyribose	1.03_179.0290m/z	0.975668	0.0406759	-	-1.15271
OL_2a	2-Octenedioic acid	6.91_195.0623m/z	1.25114	0.0425049	-	-1.11345
OL_2a	4-Hydroxyphenylacetic acid	5.70_175.0361m/z	1.03444	0.04261	+	3.89217
OL_2a	2-Hydroxyphenylacetic acid	5.70_175.0361m/z	1.03444	0.04261	+	3.89217
OL_2a	Cannabichromene	16.00_347.2572m/z	1.19847	0.0428142	+	1.3281
OL_2a	(−)-Δ8-THC	16.00_347.2572m/z	1.19847	0.0428142	+	1.3281
OL_2a	Monoethylhexyl phthalic acid	14.29_279.1585m/z	1.363	0.0463665	-	-1.05527
OL_2a	Mono-(2-ethylhexyl) terephtalate	14.29_279.1585m/z	1.363	0.0463665	-	-1.05527
OL_2a	Mono-n-octyl phthalate	14.29_279.1585m/z	1.363	0.0463665	-	-1.05527
OL_2a	Sebacate	10.59_202.1204n	1.60745	0.0474841	+	1.12609
OL_2a	Mono-7-carboxyheptyl phthalate	11.42_331.1147m/z	0.912304	0.047643	+	1.4585
OL_2a	Prolyl-glycine	0.99_155.0813m/z	0.879669	0.0505376	-	-3.39502
OL_2a	Nicotinamide	0.99_155.0813m/z	0.879669	0.0505376	-	-3.39502
OL_2a	1-methyl-3-pyridiniumcarboxylic acid	0.99_155.0813m/z	0.879669	0.0505376	-	-3.39502
OL_2a	2,6-Diaminopimelic acid	0.99_155.0813m/z	0.879669	0.0505376	-	-3.39502
OL_2a	L-Homoserine	0.81_103.0389m/z	0.926195	0.0506903	-	-1.30874
OL_2a	Threonine	0.81_103.0389m/z	0.926195	0.0506903	-	-1.30874
OL_2a	Allothreonine	0.81_103.0389m/z	0.926195	0.0506903	-	-1.30874
OL_2a	5-Hydroxylysine	0.68_104.0392m/z	0.832009	0.0513194	+	1.43731
OL_2a	Dodec-2-enedioic acid	11.81_229.1428m/z	1.42225	0.0521514	+	1.16644
OL_2a	(R)-Pantoic acid	3.22_171.0626m/z	0.775298	0.0536892	-	-2.41317
OL_2a	Indole-3-aldehyde	7.41_159.0650m/z	1.06165	0.0554965	-	-1.08818
OL_2a	N-a-Acetyllysine	1.09_172.0965m/z	1.04287	0.0556771	-	-1.37158
OL_2a	9-Hydroxyfluorene	11.76_165.0698m/z	0.879822	0.0584227	-	-3.66437
OL_2a	Prolyl-glycine	1.16_190.1181m/z	0.799086	0.0590761	-	-2.55834
OL_2a	Suberate	7.58_197.0784m/z	1.06281	0.0601024	-	-1.09392
OL_2a	Acetylcholine	0.83_160.1301m/z	0.978559	0.0621625	-	-1.39767
OL_2a	trans-Cinnamic acid	9.86_181.0852m/z	0.935922	0.0640193	-	-1.21845
OL_2a	Phenylethanolamine	7.33_120.0805m/z	1.05246	0.0673042	-	-1.15719
OL_2a	2,6-di-tert-Butyl-4-hydroxy-4-methylcyclohexa-2,5-dien-1-one	13.72_495.3445m/z	1.06984	0.0711142	+	4.43494
OL_2a	(3-Hydroxy-4-methoxyphenyl)ethanone	6.91_149.0594m/z	0.938577	0.0720837	+	1.54866
OL_2a	Phenyllactic acid	6.91_149.0594m/z	0.938577	0.0720837	+	1.54866
OL_2a	Propionyl glycine	1.64_132.0656m/z	0.882222	0.0733547	+	1.24497
OL_2a	3,4,5-Trimethoxybenzaldehyde	8.41_179.0699m/z	0.985841	0.0735731	+	2.30084
OL_2a	Biliverdin	12.88_605.2373m/z	0.921763	0.0789156	+	2.12092
OL_2a	3,4-Dimethoxyphenylpropanoic acid	8.41_193.0854m/z	0.955679	0.0801457	+	2.02823
OL_2a	Prolyl-glycine	0.83_109.0317m/z	0.896777	0.0814433	-	-1.29943
OL_2a	5-Methylcytosine hydrochloride	1.07_273.1077m/z	0.860041	0.0840459	-	-5.97335
OL_2a	Ophthalmate	1.07_273.1077m/z	0.860041	0.0840459	-	-5.97335
OL_2a	linoleic acid	15.45_313.2727m/z	1.36883	0.0858055	+	1.18321
OL_2a	N-Acetylalanine	1.33_285.1050m/z	0.781532	0.0881753	-	-8.35598
OL_2a	Propionyl glycine	1.33_285.1050m/z	0.781532	0.0881753	-	-8.35598
OL_2a	4-hydroxy-3-methoxycinnamaldehyde	8.00_201.0517m/z	0.996184	0.0886984	+	1.12908
OL_2a	Iprovalicarb	12.75_334.2218m/z	1.10357	0.0911315	+	1.12943
OL_2a	Murideoxycholic acid	13.08_357.2783m/z	0.880716	0.0914599	-	-1.72778
OL_2a	Ursocholic acid	12.24_431.2763m/z	0.904055	0.0931797	-	-36.4563
OL_2a	3,4-Dihydroxybenzaldehyde	4.24_121.0282m/z	0.894788	0.0937726	+	1.77509
OL_2a	(3-Hydroxy-4-methoxyphenyl)ethanone	7.41_189.0517m/z	0.791508	0.0946325	-	-1.82261
OL_2a	Phenyllactic acid	7.41_189.0517m/z	0.791508	0.0946325	-	-1.82261
OL_2a	4-guanidinobutanoic acid	0.96_110.0712m/z	0.735808	0.103546	+	2.36273
OL_2a	L-Tyrosine	1.07_199.1073m/z	0.975538	0.104416	+	1.48821
OL_2a	Ursocholic acid	12.60_431.2766m/z	0.600184	0.105679	+	2.05596
OL_2a	Monocyclohexyl phthalate	11.71_271.0936m/z	0.864285	0.112259	-	-18.0483
OL_2a	Sodium taurolithocholate	15.41_506.2891m/z	1.20983	0.1129	+	1.34501
OL_2a	3-Hydroxyisobutyrate	1.92_104.0473n	1.11966	0.113618	-	-1.14733
OL_2a	3-hydroxyisobutyrate	1.59_231.0836m/z	0.732719	0.11461	-	-10.7725
OL_2a	Tryptamine	4.79_174.1121m/z	0.850426	0.119417	-	-2.01439
OL_2a	Serotonin	2.09_199.0839m/z	0.866019	0.124513	-	-2.31754
OL_2a	Xanthine	1.75_136.0140m/z	0.785859	0.132658	-	0
OL_2a	Coprocholic acid	15.50_473.3236m/z	1.02447	0.142099	-	-1.31248
OL_2a	4-(Methoxycarbonyl)-benzoic acid	14.29_180.0420n	1.14929	0.149676	-	-1.04239
OL_2a	3-(4-Hydroxyphenyl)pyruvate	14.29_180.0420n	1.14929	0.149676	-	-1.04239
OL_2a	benzyl 4-hydroxybenzoate	11.76_228.0782n	0.705287	0.158606	-	-14.4981
OL_2a	(3,5-Dimethoxyphenyl)methanol	7.39_151.0749m/z	1.08912	0.162896	-	-1.09109
OL_2a	2-Hydroxynicotinic acid	2.53_157.0607m/z	0.623138	0.177384	+	2.8357
OL_2a	6-Hydroxypyridine-3-carboxylic acid	2.53_157.0607m/z	0.623138	0.177384	+	2.8357
OL_2a	3-Hydroxyisobutyrate	2.15_105.0545m/z	1.09539	0.180278	-	-1.17516
OL_2a	Deoxyuridine	2.15_228.0748m/z	1.02702	0.182391	-	-1.42544
OL_2a	Quinaldic acid	5.15_206.0808m/z	0.748567	0.190562	+	2.48984
OL_2a	N-Acetyl-tyrosine	5.15_206.0808m/z	0.748567	0.190562	+	2.48984
OL_2a	Butyrylglycine	3.10_110.0600m/z	0.917265	0.193329	-	-4.26716
OL_2a	3-Hydroxyisobutyrate	2.42_231.0834m/z	0.72812	0.207627	-	-3.37844
OL_2a	Mono-2-ethyl-5-oxohexyl phthalate	11.30_315.1197m/z	0.552383	0.213309	+	4.48293
OL_2a	Mhnch	13.31_353.1716m/z	0.614247	0.233114	+	2.87218
OL_2a	2-Methylpent-4-enoic acid	6.29_79.0542m/z	1.12885	0.235494	-	-1.10773
OL_2a	Monoethylhexyl phthalic acid	14.29_278.1511n	0.99154	0.2467	-	-1.06413
OL_2a	Mono-n-octyl phthalate	14.29_278.1511n	0.99154	0.2467	-	-1.06413
OL_2a	Mono-(2-ethylhexyl)-terephtalate	14.29_278.1511n	0.99154	0.2467	-	-1.06413
OL_2a	Arginine	0.90_219.0834m/z	0.50642	0.258274	-	-8.58
OL_2a	Spirotetramat	12.96_373.1893m/z	1.48413	0.262541	+	1.07324
OL_2a	Homoveratric acid	7.31_219.0624m/z	0.757336	0.264399	+	4.5752
OL_2a	Dehydrolithocholic acid	15.55_397.2709m/z	0.550486	0.271186	-	-2.2201
OL_2a	L-Tryptophan	4.70_426.2120m/z	0.551565	0.274835	-	-649.738
OL_2a	Tryptophan	4.70_426.2120m/z	0.551565	0.274835	-	-649.738
OL_2a	Anserine	0.66_273.1550m/z	0.551037	0.282896	-	-2.63153
OL_2a	N-Acetylserotonin	4.86_251.1386m/z	0.749023	0.285543	+	11.477
OL_2a	Cannabidiolic acid	15.14_381.2029m/z	0.539687	0.293148	-	-4.36964
OL_2a	N-Isovalerylglycine	4.63_160.0963m/z	0.536202	0.306026	-	-9.47899
OL_2a	Methyl galactoside	0.94_411.1468m/z	0.574842	0.315899	+	35.0483
OL_2a	2-Isopropyl-6-methyl-pyrimidinol	5.40_197.0669m/z	0.48257	0.318674	-	-995.153
OL_2a	3,4-Dimethoxybenzoic acid	7.46_205.0471m/z	0.618488	0.319711	-	-280.175
OL_2a	3-(2-Hydroxyphenyl)propanoate	7.25_166.0627n	0.617513	0.320711	-	-59.4515
OL_2a	Phenyllactic acid	7.25_166.0627n	0.617513	0.320711	-	-59.4515
OL_2a	3,4-Dimethoxybenzaldehyde	7.25_166.0627n	0.617513	0.320711	-	-59.4515
OL_2a	4-hydroxyphenylacetic acid	5.05_185.0806m/z	0.617369	0.321165	-	-19.8107
OL_2a	9-Hydroxyfluorene	12.47_165.0696m/z	0.521684	0.321879	-	-493.726
OL_2a	Sterigmatocystin	12.90_324.0628m/z	0.560606	0.322032	-	0
OL_2a	Hippuric acid	4.81_212.0915m/z	0.616825	0.322032	-	0
OL_2a	Syringic acid	6.02_221.0416m/z	0.616825	0.322032	-	0
OL_2a	2-Phenylpropionate	12.47_115.0538m/z	0.520568	0.327378	-	-11.8769
OL_2a	3-phenylpropanoic acid	12.47_115.0538m/z	0.520568	0.327378	-	-11.8769
OL_2a	3-(3-Hydroxyphenyl-3-hydroxy)propanoic acid	4.63_183.0647m/z	0.615818	0.330874	-	-1.97126
OL_2a	Hydroxyphenyllactate	4.63_183.0647m/z	0.615818	0.330874	-	-1.97126
OL_2a	5-Hydroxylysine	1.01_207.0709m/z	0.993839	0.33356	-	-1.12372
OL_2a	glutamyl-valine	1.14_247.1285m/z	0.452162	0.335717	-	-1.97772
OL_2a	5-(3',4'-Dihydroxyphenyl)-gamma-valerolactone	5.89_434.1810m/z	0.450281	0.347623	-	-2.01069
OL_2a	Buprenorphine-3-beta-D-glucuronide	8.61_322.6760m/z	0.604697	0.352903	-	-6.18714
OL_2a	Octadecanoylcarnitine	14.39_441.3797m/z	1.24401	0.3537	+	1.13433
OL_2a	Fluometuron	10.56_465.1732m/z	0.663316	0.359244	-	-4.28807
OL_2a	Glycochenodeoxycholic acid	14.24_921.6179m/z	0.387333	0.360506	-	-6.75548
OL_2a	Glycodeoxycholic acid	14.24_921.6179m/z	0.387333	0.360506	-	-6.75548
OL_2a	Hydrocinnamic acid	9.59_151.0751m/z	0.414533	0.36741	-	-7.37806
OL_2a	Fucose	1.07_187.0571m/z	0.405297	0.370541	+	2.10331
OL_2a	Phenyllactic acid	7.03_199.0959m/z	1.19342	0.382846	+	1.04605
OL_2a	3-(2-Hydroxyphenyl)propanoate	7.03_199.0959m/z	1.19342	0.382846	+	1.04605
OL_2a	(3-Hydroxy-4-methoxyphenyl)ethanone	7.03_199.0959m/z	1.19342	0.382846	+	1.04605
OL_2a	Monohexyl Phthalate	13.16_215.1064m/z	0.870264	0.400284	+	2.1152
OL_2a	JWH-073 4-Butanoic acid	12.96_357.1353m/z	1.44925	0.434972	+	1.05013
OL_2a	trans-3-Hydroxycinnamate	7.28_187.0360m/z	1.02715	0.469904	+	1.06828
OL_2a	Azelate	9.00_399.1982m/z	1.24703	0.500671	-	-1.09035
OL_2a	Mevinphos	7.98_257.0779m/z	1.01102	0.513493	+	1.05539
OL_2a	3-Hydroxydecanedioic acid	7.98_257.0779m/z	1.01102	0.513493	+	1.05539
OL_2a	Hexadecanoylcarnitine	13.79_413.3481m/z	1.26373	0.521308	+	1.08566
OL_2a	Petroselinate	15.80_282.2552n	1.31584	0.638497	+	1.03521
OL_2a	Elaidate	15.80_282.2552n	1.31584	0.638497	+	1.03521
OL_2a	N-Arachidonoyl dopamine	16.03_453.3208m/z	1.03344	0.722286	+	1.06158
OL_2a	Biotin	5.66_289.0588m/z	1.12342	0.723837	+	1.02052
OL_2a	3-hydroxyoctanoic acid	9.98_125.0958m/z	1.04188	0.859307	-	-1.00676
OL_2b	Docosapentaenoic acid	12.14_330.2553n	2.39884	2.55194e-07	-	-6.05146
OL_2b	Docosapentaenoic Acid	12.14_330.2553n	2.39884	2.55194e-07	-	-6.05146
OL_2b	Gamma-Muricholic acid	13.06_373.2733m/z	2.39039	2.61354e-07	-	-2.63904
OL_2b	Ursocholic acid	13.06_373.2733m/z	2.39039	2.61354e-07	-	-2.63904
OL_2b	7-Ketochenodeoxycholate	13.06_373.2733m/z	2.39039	2.61354e-07	-	-2.63904
OL_2b	Cholic acid	13.06_373.2733m/z	2.39039	2.61354e-07	-	-2.63904
OL_2b	Allocholic acid	13.06_373.2733m/z	2.39039	2.61354e-07	-	-2.63904
OL_2b	N-Acetylneuraminic acid	0.68_309.1050n	2.07604	2.40893e-06	-	-2.01767
OL_2b	Sorbate	1.53_95.0491m/z	2.07879	7.29199e-06	-	-1.15468
OL_2b	Octenoyl-L-carnitine	8.02_286.2011m/z	2.01887	8.89309e-06	-	-1.65854
OL_2b	trans-3-Hydroxycinnamic acid	1.53_164.0473n	1.90541	1.15896e-05	-	-1.22659
OL_2b	4-Hydroxycinnamic acid	1.53_164.0473n	1.90541	1.15896e-05	-	-1.22659
OL_2b	3-Hydroxyadipic 3,6 lactone	0.63_144.0421n	2.12827	1.2229e-05	-	-1.17784
OL_2b	Glutarate	0.66_115.0387m/z	2.02786	1.55708e-05	-	-1.17532
OL_2b	4-Hydroxybenzaldehyde	1.53_123.0439m/z	1.86097	2.06196e-05	-	-1.20462
OL_2b	Glycylcholic acid	11.74_430.2950m/z	1.97654	2.35154e-05	-	-3.22195
OL_2b	g-Linolenic acid	13.46_243.2100m/z	1.91087	5.87632e-05	+	5.89094
OL_2b	3-(2-Hydroxyethyl)indole	0.63_184.0728m/z	1.74839	9.21954e-05	+	1.40296
OL_2b	Benzylamine	1.53_91.0542m/z	1.72356	0.000112516	-	-1.16234
OL_2b	HU-211	16.31_409.2709m/z	1.88502	0.000118617	+	1.58963
OL_2b	HU-210	16.31_409.2709m/z	1.88502	0.000118617	+	1.58963
OL_2b	Octenoyl-L-carnitine	7.98_308.1826m/z	1.72054	0.000157941	-	-1.7421
OL_2b	Dihydromorphine	9.98_288.1587m/z	1.75054	0.000162517	-	-4.14312
OL_2b	Diosgenin	15.17_414.3128n	1.77786	0.000205921	+	1.36037
OL_2b	Propamocarb free base	0.58_188.1520n	1.57789	0.000256583	-	-1.86522
OL_2b	Dihydromorphine	10.22_288.1588m/z	1.64305	0.000334578	-	-3.38106
OL_2b	1-Methyladenosine	1.21_282.1194m/z	1.80182	0.000357681	-	-1.16325
OL_2b	Indolelactic acid	7.83_205.0736n	1.71617	0.000376928	+	1.5987
OL_2b	Anthranilate	3.00_120.0442m/z	1.49688	0.000439569	-	-1.3641
OL_2b	Hydroxybutyrylcarnitine	2.50_247.1414n	1.77256	0.000457428	-	-1.85382
OL_2b	Uracil	1.64_113.0345m/z	1.57025	0.000622477	+	1.18256
OL_2b	3-(2-Hydroxyethyl)indole	4.70_144.0806m/z	1.69955	0.000772527	+	1.97141
OL_2b	Indoleacrylic acid	4.70_187.0630n	1.68631	0.000784882	+	1.40608
OL_2b	7α-Hydroxy-3-oxo-4-cholestenoic acid	15.68_430.3081n	1.68764	0.000844788	+	6.71737
OL_2b	trans-Cinnamic acid	3.27_148.0522n	1.58956	0.000894724	-	-1.10687
OL_2b	Uridine	0.99_244.0693n	1.63669	0.000917677	-	-1.14429
OL_2b	7α-Hydroxy-3-oxo-4-cholestenoic acid	13.74_430.3076n	1.64178	0.000997733	-	-3.24892
OL_2b	4-Pyridoxic acid	4.31_148.0389m/z	1.44426	0.00104502	-	-1.59859
OL_2b	Salsolinol	10.85_180.1015m/z	1.55469	0.00115268	-	-4.44275
OL_2b	Phosphorylcholine	15.61_184.0729m/z	2.00304	0.00115639	+	1.14093
OL_2b	3-(2-Hydroxyethyl)indole	15.61_184.0729m/z	2.00304	0.00115639	+	1.14093
OL_2b	7α-Hydroxy-4-cholesten-3-one	16.00_400.3334n	1.57442	0.00119012	+	1.47329
OL_2b	7-Ketocholesterol	16.00_400.3334n	1.57442	0.00119012	+	1.47329
OL_2b	Sodium deoxycholate	14.13_392.2921n	1.54915	0.00119908	-	-1.76693
OL_2b	Chenodeoxycholic acid	14.13_392.2921n	1.54915	0.00119908	-	-1.76693
OL_2b	Murideoxycholic acid	14.13_392.2921n	1.54915	0.00119908	-	-1.76693
OL_2b	Pyracarbolid	15.19_240.0988m/z	1.87286	0.00140969	+	1.20861
OL_2b	Cinnamoylglycine-trans	5.31_228.0625m/z	1.55903	0.00178114	-	-2.68718
OL_2b	Indolelactic acid	5.31_228.0625m/z	1.55903	0.00178114	-	-2.68718
OL_2b	Indolelactic acid	8.02_205.0735n	1.54551	0.00191743	+	1.43325
OL_2b	trans-Cinnamic acid	7.79_148.0523n	1.46303	0.00192671	+	2.59447
OL_2b	3,4-Dimethoxybenzaldehyde	6.98_189.0517m/z	1.48983	0.00223995	+	1.47215
OL_2b	4-Methoxyphenylacetic acid	6.98_189.0517m/z	1.48983	0.00223995	+	1.47215
OL_2b	Docosahexaenoic acid	16.78_328.2392n	1.52653	0.00252221	+	2.06725
OL_2b	Phosphorylcholine	15.19_184.0730m/z	1.87772	0.00254663	+	1.20993
OL_2b	3-(2-Hydroxyethyl)indole	15.19_184.0730m/z	1.87772	0.00254663	+	1.20993
OL_2b	1,24,25-Trihydroxyvitamin D3	16.16_432.3234n	1.67234	0.0025792	-	-1.77971
OL_2b	N-Methyl-L-glutamic acid	2.75_144.0653m/z	1.51968	0.00266728	-	-1.4083
OL_2b	DL-2-Aminoadipic acid	2.75_144.0653m/z	1.51968	0.00266728	-	-1.4083
OL_2b	Deoxycholic acid	13.46_392.2921n	1.37516	0.00274289	-	-2.34339
OL_2b	Chenodeoxycholic acid	13.46_392.2921n	1.37516	0.00274289	-	-2.34339
OL_2b	Palmitoleic acid	15.66_237.2206m/z	1.69774	0.00288265	-	-1.567
OL_2b	Dehydrolithocholic acid	13.46_339.2677m/z	1.36332	0.00292304	-	-2.80488
OL_2b	Deoxycholic acid	14.13_437.2635m/z	1.31576	0.00314999	-	-1.6827
OL_2b	Norepinephrine	4.31_134.0599m/z	1.33347	0.00322913	-	-1.67437
OL_2b	Pseudouridine	1.64_244.0694n	1.4024	0.00350411	+	1.19437
OL_2b	Glycolithocholic acid	8.72_416.3156m/z	1.35048	0.00361836	-	-2.02036
OL_2b	trans-4-Hydroxy-L-proline	1.77_131.0581n	1.42998	0.0047707	-	-1.11907
OL_2b	trans-4-Hydroxy-L-proline	1.77_131.0581n	1.42998	0.0047707	-	-1.11907
OL_2b	CORTISOL	9.94_362.2089n	1.38897	0.00479881	-	-1.29178
OL_2b	Thymine	3.08_127.0500m/z	1.46588	0.0050588	+	1.12132
OL_2b	4-Imidazoleacetic acid	3.08_127.0500m/z	1.46588	0.0050588	+	1.12132
OL_2b	Prostaglandin B2	11.37_334.2139n	1.39131	0.00506459	+	4.08331
OL_2b	Benzoate	5.31_105.0334m/z	1.39002	0.00520628	+	1.67074
OL_2b	Dihomo-g-linolenic acid	13.82_307.2624m/z	1.83986	0.00547079	+	1.7167
OL_2b	2-Isopropylmalate	4.13_176.0681n	1.60045	0.00590774	+	1.21179
OL_2b	3-Hydroxy-3-methylglutaric acid	3.13_162.0526n	1.66819	0.00592113	+	1.17855
OL_2b	3-Hydroxyadipic acid	3.13_162.0526n	1.66819	0.00592113	+	1.17855
OL_2b	2-Hydroxyadipic acid	3.13_162.0526n	1.66819	0.00592113	+	1.17855
OL_2b	Prometon	1.53_248.1484m/z	1.40548	0.00657307	-	-2.39346
OL_2b	N-Acetylleucine	7.33_173.1048n	1.17224	0.00664213	+	2.83472
OL_2b	5-Oxoproline	5.56_130.0498m/z	1.1753	0.00727198	-	-1.7004
OL_2b	Oxoproline	5.56_130.0498m/z	1.1753	0.00727198	-	-1.7004
OL_2b	Glutamine	5.56_130.0498m/z	1.1753	0.00727198	-	-1.7004
OL_2b	L-Glutamic acid	5.56_130.0498m/z	1.1753	0.00727198	-	-1.7004
OL_2b	Calcifediol	16.85_401.3408m/z	1.28717	0.00845928	-	-2.19833
OL_2b	Prostaglandin B2	11.03_357.2032m/z	1.29513	0.00884539	+	2.28875
OL_2b	2-Methylbutyrylglycine	2.90_159.0893n	1.15042	0.0104727	+	1.453
OL_2b	N-Isovalerylglycine	2.90_159.0893n	1.15042	0.0104727	+	1.453
OL_2b	Glutamine	5.56_146.0689n	1.11463	0.0111542	-	-1.81533
OL_2b	Indole-3-propionic acid	9.57_189.0784n	1.18368	0.0114065	-	-2.26968
OL_2b	Morphine	12.68_285.1362n	1.24599	0.0114948	-	-1.66463
OL_2b	Hydromorphone	12.68_285.1362n	1.24599	0.0114948	-	-1.66463
OL_2b	2-Phenylpropionate	7.52_151.0750m/z	1.71971	0.0117641	+	1.19238
OL_2b	3-Phenylpropanoic acid	7.52_151.0750m/z	1.71971	0.0117641	+	1.19238
OL_2b	N-Acetylproline	4.61_158.0809m/z	1.16883	0.0141113	+	1.69021
OL_2b	7-Ketochenodeoxycholate	14.55_390.2765n	1.18147	0.0148456	-	-1.4517
OL_2b	Phosphorylcholine	15.43_184.0730m/z	1.7893	0.015365	+	1.15161
OL_2b	3-(2-hydroxyethyl)indole	15.43_184.0730m/z	1.7893	0.015365	+	1.15161
OL_2b	5-Carboxy-2-ethylpentyl phthalate	12.17_331.1146m/z	1.12794	0.0158389	-	-4.36585
OL_2b	3,4-Dimethoxyphenylacetic acid	7.00_219.0624m/z	1.21942	0.0166214	+	3.80674
OL_2b	3,3',5,5'-Tetra-tert-butyl-4,4'-stilbenequinone	19.34_435.3244m/z	1.08645	0.0168924	+	1.41903
OL_2b	3-Methyladenine	1.21_150.0771m/z	1.30911	0.0175335	-	-1.12058
OL_2b	3-Phenylpropanoic acid	8.55_151.0749m/z	1.16715	0.0195851	+	2.00765
OL_2b	2-Phenylpropionate	8.55_151.0749m/z	1.16715	0.0195851	+	2.00765
OL_2b	Oleic acid	14.03_283.2624m/z	1.78673	0.0206156	+	1.37919
OL_2b	Octenoyl-L-carnitine	8.17_286.2008m/z	1.10852	0.0217866	-	-1.3195
OL_2b	6-Carboxyhexanoate	6.64_160.0734n	1.4075	0.0222204	+	1.13101
OL_2b	3-Methyladipic acid	6.64_160.0734n	1.4075	0.0222204	+	1.13101
OL_2b	3,3-Dimethylpentanedioic acid	6.64_160.0734n	1.4075	0.0222204	+	1.13101
OL_2b	Buprenorphine-3-beta-D-glucuronide	14.19_644.3404m/z	1.10055	0.0222578	-	-2.27277
OL_2b	Eicosapentaenoic acid	16.56_285.2204m/z	1.08288	0.0233127	+	2.65904
OL_2b	Norepinephrine	4.74_134.0598m/z	1.13418	0.0237717	-	-2.27548
OL_2b	Prostaglandin E2	10.79_375.2138m/z	1.17383	0.0239751	+	2.10548
OL_2b	Anthranilate	3.93_120.0441m/z	1.08641	0.0245882	-	-1.24952
OL_2b	1,3-Dimethyluric acid	4.70_197.0667m/z	1.03923	0.0247991	-	-1.70446
OL_2b	Methyl 4-aminobutyrate	2.45_86.0600m/z	1.14953	0.0251849	-	-1.14729
OL_2b	AMINOISOBUTANOATE	2.45_86.0600m/z	1.14953	0.0251849	-	-1.14729
OL_2b	CMPF	8.80_263.0884m/z	1.21501	0.0254919	+	1.61222
OL_2b	N-Octanoylglycine	0.76_246.1078m/z	1.14454	0.0261102	+	1.42973
OL_2b	Calcitriol	13.82_417.3364m/z	1.1457	0.0278742	-	-1.37545
OL_2b	Indoleacetaldehyde	2.45_160.0756m/z	1.1718	0.0287359	+	2.10709
OL_2b	7-Ketochenodeoxycholate	13.11_355.2627m/z	1.21533	0.0290753	-	-1.4867
OL_2b	24-Hydroxychloesterol	17.56_425.3384m/z	1.02859	0.0303339	+	1.4824
OL_2b	27-Hydroxycholesterol	17.56_425.3384m/z	1.02859	0.0303339	+	1.4824
OL_2b	25-Hydroxycholesterol	17.56_425.3384m/z	1.02859	0.0303339	+	1.4824
OL_2b	5-Aminolevulinate	1.33_131.0581n	0.942926	0.0303853	-	-1.51178
OL_2b	trans-4-Hydroxy-L-proline	1.33_131.0581n	0.942926	0.0303853	-	-1.51178
OL_2b	trans-4-Hydroxy-L-proline	1.33_131.0581n	0.942926	0.0303853	-	-1.51178
OL_2b	Docosapentaenoic acid	14.68_331.2626m/z	1.00055	0.0309031	-	-2.1167
OL_2b	Morphine-N-oxide	10.46_301.1314n	1.11226	0.0309217	-	-2.0391
OL_2b	Furalaxyl	10.46_301.1314n	1.11226	0.0309217	-	-2.0391
OL_2b	10-Hydroxymorphine	10.46_301.1314n	1.11226	0.0309217	-	-2.0391
OL_2b	Oxymorphone	10.46_301.1314n	1.11226	0.0309217	-	-2.0391
OL_2b	Fenoxycarb	10.46_301.1314n	1.11226	0.0309217	-	-2.0391
OL_2b	4-Aminobenzoic acid	5.83_137.0474n	0.928528	0.0315579	-	-1.12847
OL_2b	Suberate	6.64_175.0961m/z	1.3713	0.0335183	+	1.1165
OL_2b	(±)-CP 47, 497	16.82_318.2552n	1.19111	0.0344837	+	1.24529
OL_2b	9-Hydroxyfluorene	9.79_183.0800m/z	1.04945	0.0347393	-	-2.18908
OL_2b	Cholic acid	15.27_431.2765m/z	1.32969	0.0359305	-	-1.31993
OL_2b	Allocholic acid	15.27_431.2765m/z	1.32969	0.0359305	-	-1.31993
OL_2b	b-Muricholic acid	15.27_431.2765m/z	1.32969	0.0359305	-	-1.31993
OL_2b	a-Muricholic acid	15.27_431.2765m/z	1.32969	0.0359305	-	-1.31993
OL_2b	Cis-4-Hydroxy-D-proline	1.41_131.0581n	0.923822	0.0396725	-	-1.52478
OL_2b	trans-4-Hydroxyproline	1.41_131.0581n	0.923822	0.0396725	-	-1.52478
OL_2b	5-Aminolevulinate	1.41_131.0581n	0.923822	0.0396725	-	-1.52478
OL_2b	Glutarate	3.80_132.0422n	1.15271	0.0405561	+	1.16356
OL_2b	Cinnamoylglycine-trans	7.13_205.0738n	1.08277	0.0406261	+	1.19423
OL_2b	Cannabigerol	16.56_339.2291m/z	1.00017	0.0444161	+	1.57868
OL_2b	1,7-Dicarboxyheptane	7.58_188.1043n	1.20827	0.0455614	-	-1.1691
OL_2b	Diosgenin	14.94_415.3202m/z	0.885479	0.0502855	-	-1.28613
OL_2b	1,24,25-Trihydroxyvitamin D3	14.94_415.3202m/z	0.885479	0.0502855	-	-1.28613
OL_2b	Acetoacetic acid	0.81_103.0389m/z	0.926195	0.0506903	-	-1.30874
OL_2b	Butyrylglycine	2.45_145.0736n	1.0828	0.0538166	-	-1.1568
OL_2b	5-Hydroxypipecolic acid	2.45_145.0736n	1.0828	0.0538166	-	-1.1568
OL_2b	5-Hydroxyindoleacetate	2.93_191.0581n	1.03009	0.0542492	-	-1.09473
OL_2b	Succinylacetone	7.41_159.0650m/z	1.06165	0.0554965	-	-1.08818
OL_2b	2,6-Dimethoxyphenol	1.09_172.0965m/z	1.04287	0.0556771	-	-1.37158
OL_2b	Homovanillic acid	4.58_182.0577n	1.04784	0.0578871	+	1.20775
OL_2b	3,4-Dimethoxybenzoic acid	4.58_182.0577n	1.04784	0.0578871	+	1.20775
OL_2b	3-(3,4-Dihydroxyphenyl)propanoic acid	4.58_182.0577n	1.04784	0.0578871	+	1.20775
OL_2b	3-(2,4-Dihydroxyphenyl)propanoic acid	4.58_182.0577n	1.04784	0.0578871	+	1.20775
OL_2b	4-Hydroxy-3,5-dimethoxybenzaldehyde	4.58_182.0577n	1.04784	0.0578871	+	1.20775
OL_2b	2,6-Dimethoxybenzoic acid	4.58_182.0577n	1.04784	0.0578871	+	1.20775
OL_2b	2,4-Dimethoxybenzoic acid	4.58_182.0577n	1.04784	0.0578871	+	1.20775
OL_2b	2-Hydroxyfluorene	11.76_165.0698m/z	0.879822	0.0584227	-	-3.66437
OL_2b	Diosgenin	14.88_397.3096m/z	1.06314	0.0585894	-	-1.305
OL_2b	1,24,25-Trihydroxyvitamin D3	14.88_397.3096m/z	1.06314	0.0585894	-	-1.305
OL_2b	Corticosterone	13.21_347.2210m/z	0.986629	0.0605049	+	1.97758
OL_2b	Cortexolone	13.21_347.2210m/z	0.986629	0.0605049	+	1.97758
OL_2b	Biliverdin	11.00_583.2556m/z	1.13336	0.0609719	+	1.38954
OL_2b	Prostaglandin B2	13.41_334.2137n	1.13238	0.0618312	+	3.32461
OL_2b	Salicylamide	0.68_138.0547m/z	1.04912	0.0627104	+	1.52404
OL_2b	4-Aminobenzoic acid	0.68_138.0547m/z	1.04912	0.0627104	+	1.52404
OL_2b	trans-4-Hydroxy-L-proline	2.37_154.0473m/z	0.885087	0.0655416	+	1.2522
OL_2b	N-Acetylalanine	2.37_154.0473m/z	0.885087	0.0655416	+	1.2522
OL_2b	trans-4-Hydroxy-L-proline	2.37_154.0473m/z	0.885087	0.0655416	+	1.2522
OL_2b	Propionyl Glycine	2.37_154.0473m/z	0.885087	0.0655416	+	1.2522
OL_2b	2-Methylbutyrylglycine	3.78_159.0893n	1.01724	0.0657228	-	-1.49026
OL_2b	N-Isovalerylglycine	3.78_159.0893n	1.01724	0.0657228	-	-1.49026
OL_2b	Ursocholic acid	13.87_391.2837m/z	1.04839	0.066748	-	-1.83215
OL_2b	a-Muricholic acid	13.87_391.2837m/z	1.04839	0.066748	-	-1.83215
OL_2b	b-Muricholic acid	13.87_391.2837m/z	1.04839	0.066748	-	-1.83215
OL_2b	(R)-Pantoic acid	3.89_193.0443m/z	0.725755	0.0692522	-	-4.46651
OL_2b	Monohexyl Phthalate	10.69_273.1091m/z	1.04874	0.0725836	-	-1.12438
OL_2b	4-Hydroxy-3-methoxycinnamaldehyde	8.41_179.0699m/z	0.985841	0.0735731	+	2.30084
OL_2b	4-Methoxycinnamic acid	8.41_179.0699m/z	0.985841	0.0735731	+	2.30084
OL_2b	2-(7-Carboxy-4-methylheptoxycarbonyl)cyclohexane-1-carboxylic acid	7.74_346.2220m/z	0.913818	0.0763039	-	-2.02617
OL_2b	Indoleacetaldehyde	7.13_160.0754m/z	0.948797	0.077034	+	1.17224
OL_2b	3,7-Dimethylxanthine	4.99_180.0646n	0.829937	0.0803657	-	-1.28976
OL_2b	3-Hydroxy-3-methylglutaric acid	3.38_185.0415m/z	0.917079	0.0824781	-	-1.23618
OL_2b	2-Hydroxyadipic acid	3.38_185.0415m/z	0.917079	0.0824781	-	-1.23618
OL_2b	3-Hydroxyadipic acid	3.38_185.0415m/z	0.917079	0.0824781	-	-1.23618
OL_2b	2-Hydroxytetradecanoic acid	14.39_267.1925m/z	1.56911	0.082631	+	1.09705
OL_2b	Aminoisobutanoate	1.33_86.0600m/z	0.778407	0.0829004	-	-1.30933
OL_2b	4-Imidazoleacetate	2.40_127.0501m/z	0.856115	0.0837866	+	5.62972
OL_2b	Codeine-6-beta-D-glucuronide	10.20_476.1916m/z	0.789932	0.0839198	-	-1.59921
OL_2b	Dodec-2-enedioic acid	1.07_273.1077m/z	0.860041	0.0840459	-	-5.97335
OL_2b	Fenobucarb	3.89_207.1256n	0.783032	0.0848563	+	1.93608
OL_2b	Salsolinol	3.00_180.1016m/z	0.746573	0.0859456	-	-1.79437
OL_2b	(R)-Pantoic acid	3.89_148.0732n	0.687487	0.0861381	-	-2.46967
OL_2b	Aconitic acid	7.51_139.0025m/z	0.905608	0.0863488	-	-6.96121
OL_2b	CMPF	9.89_263.0884m/z	0.997101	0.0885581	-	-1.30339
OL_2b	4-Methoxycinnamic acid	8.00_201.0517m/z	0.996184	0.0886984	+	1.12908
OL_2b	g-Muricholic acid	12.88_373.2734m/z	0.895948	0.0900425	-	-1.63154
OL_2b	7-Ketochenodeoxycholate	12.88_373.2734m/z	0.895948	0.0900425	-	-1.63154
OL_2b	Cholic acid	12.88_373.2734m/z	0.895948	0.0900425	-	-1.63154
OL_2b	Ursocholic acid	12.88_373.2734m/z	0.895948	0.0900425	-	-1.63154
OL_2b	Allocholic acid	12.88_373.2734m/z	0.895948	0.0900425	-	-1.63154
OL_2b	Deoxycholate	13.08_357.2783m/z	0.880716	0.0914599	-	-1.72778
OL_2b	Dehydrolithocholic acid	13.08_357.2783m/z	0.880716	0.0914599	-	-1.72778
OL_2b	Cytosine	2.12_112.0503m/z	1.05549	0.0931113	+	1.07837
OL_2b	Cholic acid	12.24_431.2763m/z	0.904055	0.0931797	-	-36.4563
OL_2b	Allocholic acid	12.24_431.2763m/z	0.904055	0.0931797	-	-36.4563
OL_2b	b-Muricholic acid	12.24_431.2763m/z	0.904055	0.0931797	-	-36.4563
OL_2b	a-Muricholic acid	12.24_431.2763m/z	0.904055	0.0931797	-	-36.4563
OL_2b	4-Methoxyphenylacetic acid	7.41_189.0517m/z	0.791508	0.0946325	-	-1.82261
OL_2b	4-Acetamidobutanoic acid	3.62_145.0738n	0.758121	0.0970735	-	-1.82855
OL_2b	Cholic acid	12.60_431.2766m/z	0.600184	0.105679	+	2.05596
OL_2b	Allocholic acid	12.60_431.2766m/z	0.600184	0.105679	+	2.05596
OL_2b	b-Muricholic acid	12.60_431.2766m/z	0.600184	0.105679	+	2.05596
OL_2b	Tauroursodeoxycholic acid	15.29_499.2970n	0.646982	0.107098	-	-2.1784
OL_2b	N-Acetylleucine	4.79_174.1121m/z	0.850426	0.119417	-	-2.01439
OL_2b	Prostaglandin E2	10.72_335.2211m/z	0.751153	0.127405	+	6.9226
OL_2b	Prostaglandin B2	10.72_335.2211m/z	0.751153	0.127405	+	6.9226
OL_2b	Carbofuran	8.87_221.1047n	0.725925	0.127662	+	89.8148
OL_2b	Nordeoxycholic acid	15.87_378.2760n	1.37355	0.138161	+	1.12851
OL_2b	2-Aminophenol	3.93_110.0600m/z	0.94559	0.141146	-	-5.78289
OL_2b	2-Phenylpropionate	7.39_151.0749m/z	1.08912	0.162896	-	-1.09109
OL_2b	3-Phenylpropanoic acid	7.39_151.0749m/z	1.08912	0.162896	-	-1.09109
OL_2b	Methylglutaryl-L-carnitine	4.29_290.1593m/z	0.752113	0.165771	-	-7.6953
OL_2b	Adipoyl-L-carnitine	4.29_290.1593m/z	0.752113	0.165771	-	-7.6953
OL_2b	Cannabidivarin	12.45_287.1998m/z	0.776238	0.175075	+	2.37182
OL_2b	PHOSPHORYLCHOLINE	17.56_184.0730m/z	1.04062	0.178523	-	-1.02852
OL_2b	3-(2-Hydroxyethyl)indole	17.56_184.0730m/z	1.04062	0.178523	-	-1.02852
OL_2b	Butyrylglycine	2.15_168.0628m/z	1.01464	0.180755	-	-1.37174
OL_2b	Tebuconazole	4.55_307.1448n	0.735848	0.181326	-	0
OL_2b	Suberate	8.09_174.0892n	1.20586	0.184057	+	1.08287
OL_2b	Diethofencarb	5.30_267.1467n	0.769752	0.184547	-	-96.5246
OL_2b	D-(+)-Glucuronic acid ?-lactone	8.43_159.0285m/z	0.70399	0.185688	-	-9.85676
OL_2b	Hypoxanthine	8.43_159.0285m/z	0.70399	0.185688	-	-9.85676
OL_2b	1,2,3-Propanetricarboxylic	8.43_159.0285m/z	0.70399	0.185688	-	-9.85676
OL_2b	Indolelactic acid	5.15_206.0808m/z	0.748567	0.190562	+	2.48984
OL_2b	2-Aminophenol	3.10_110.0600m/z	0.917265	0.193329	-	-4.26716
OL_2b	Codeine	8.11_300.1589m/z	0.706871	0.20457	-	-10.5224
OL_2b	Hydrocodone	8.11_300.1589m/z	0.706871	0.20457	-	-10.5224
OL_2b	Deoxycholate	15.94_375.2887m/z	1.05259	0.206107	-	-1.18674
OL_2b	Ursodeoxycholate	15.94_375.2887m/z	1.05259	0.206107	-	-1.18674
OL_2b	Acetaminophen	3.10_152.0704m/z	0.905352	0.207387	-	-4.80502
OL_2b	Norepinephrine	3.10_152.0704m/z	0.905352	0.207387	-	-4.80502
OL_2b	Pyridoxine	3.10_152.0704m/z	0.905352	0.207387	-	-4.80502
OL_2b	Monohexyl Phthalate	11.35_250.1201n	0.760135	0.212521	-	-2.54756
OL_2b	Codeine	7.91_300.1589m/z	0.687363	0.216791	-	-254.077
OL_2b	Hydrocodone	7.91_300.1589m/z	0.687363	0.216791	-	-254.077
OL_2b	Hypoxanthine	1.75_159.0285m/z	0.63411	0.220379	-	-5.12772
OL_2b	D-(+)-Glucuronic acid ?-lactone	1.75_159.0285m/z	0.63411	0.220379	-	-5.12772
OL_2b	AM2201 4-Hydroxypentyl	9.07_376.1698m/z	0.709116	0.23137	-	-33.0942
OL_2b	4-Hydroxy-3-methoxyphenylglycol	5.80_207.0626m/z	0.703468	0.244994	-	-2.43428
OL_2b	3-Hydroxyhippuric acid	6.39_195.0530n	0.666758	0.245641	-	-3.1846
OL_2b	4-Hydroxyhippuric acid	6.39_195.0530n	0.666758	0.245641	-	-3.1846
OL_2b	4-Hydroxy-3-methoxyphenylglycol	5.56_207.0624m/z	1.29014	0.249762	-	-1.09414
OL_2b	Hypoxanthine	1.95_137.0457m/z	0.650051	0.251743	-	-102.041
OL_2b	Hypoxanthine	1.95_137.0457m/z	0.650051	0.251743	-	-102.041
OL_2b	Mono-n-pentyl phthalate	10.20_259.0937m/z	0.700396	0.253045	-	-2.54294
OL_2b	Iprovalicarb	12.29_359.1735m/z	1.50584	0.255473	+	1.06846
OL_2b	7-Ketochenodeoxycholate	13.31_390.2765n	0.674384	0.263071	+	3.44375
OL_2b	Normetanephrine	4.26_183.0893n	0.528653	0.301847	-	-9.54992
OL_2b	Epinephrine	4.26_183.0893n	0.528653	0.301847	-	-9.54992
OL_2b	3-Amino-4-hydroxybenzoic acid	2.53_153.0425n	0.550654	0.302105	-	-2.15007
OL_2b	3-Hydroxyanthranilate	2.53_153.0425n	0.550654	0.302105	-	-2.15007
OL_2b	3-Amino-5-hydroxybenzoate	2.53_153.0425n	0.550654	0.302105	-	-2.15007
OL_2b	Phenethylamine	5.66_105.0697m/z	1.05775	0.302202	+	1.03915
OL_2b	1,7-Dicarboxyheptane	10.74_188.1044n	1.40064	0.305165	+	1.09066
OL_2b	2-Isopropylmalate	3.08_176.0681n	1.38047	0.308751	+	1.05934
OL_2b	Deoxycholic acid	13.85_392.2919n	0.635223	0.309066	+	2.4555
OL_2b	12-Hydroxydodecanoic acid	2.37_261.1441m/z	0.489526	0.311456	-	-10.956
OL_2b	3-Hydroxyhippuric acid	5.41_195.0530n	0.509649	0.31744	-	-385.737
OL_2b	1,3-Dimethyluric acid	5.40_197.0669m/z	0.48257	0.318674	-	-995.153
OL_2b	4-Hydroxyphenyllactate	7.46_205.0471m/z	0.618488	0.319711	-	-280.175
OL_2b	3-(2,4-Dihydroxyphenyl)propanoic acid	7.46_205.0471m/z	0.618488	0.319711	-	-280.175
OL_2b	3-(3,4-Dihydroxyphenyl)propanoic acid	7.46_205.0471m/z	0.618488	0.319711	-	-280.175
OL_2b	Homovanillic acid	7.46_205.0471m/z	0.618488	0.319711	-	-280.175
OL_2b	4-Hydroxy-3,5-dimethoxybenzaldehyde	7.46_205.0471m/z	0.618488	0.319711	-	-280.175
OL_2b	2,6-Dimethoxybenzoic acid	7.46_205.0471m/z	0.618488	0.319711	-	-280.175
OL_2b	2-(4-Hydroxy-3,5-dimethoxyphenyl)acetic acid	7.25_235.0572m/z	0.618056	0.320381	-	-3750.49
OL_2b	3-Methoxybenzoic acid methyl ester	7.25_166.0627n	0.617513	0.320711	-	-59.4515
OL_2b	Ethylparaben	7.25_166.0627n	0.617513	0.320711	-	-59.4515
OL_2b	Normetanephrine	3.13_184.0965m/z	0.507174	0.320842	-	0
OL_2b	Epinephrine	3.13_184.0965m/z	0.507174	0.320842	-	0
OL_2b	Phenyllactic acid	3.13_184.0965m/z	0.507174	0.320842	-	0
OL_2b	Pioglitazone	12.98_379.1088m/z	0.645486	0.321785	+	13584
OL_2b	3-(3-Methoxy-4hydroxyphenyl)lactate	7.25_212.0681n	0.617047	0.321846	-	-264.676
OL_2b	2-(4-Hydroxy-3,5-dimethoxyphenyl)acetic acid	7.25_212.0681n	0.617047	0.321846	-	-264.676
OL_2b	2-Hydroxyfluorene	12.47_165.0696m/z	0.521684	0.321879	-	-493.726
OL_2b	Normetanephrine	2.98_184.0964m/z	0.506251	0.322024	-	0
OL_2b	Epinephrine	2.98_184.0964m/z	0.506251	0.322024	-	0
OL_2b	Phenyllactic acid	2.98_184.0964m/z	0.506251	0.322024	-	0
OL_2b	trans-Cinnamic acid	12.65_131.0490m/z	0.518606	0.322032	-	0
OL_2b	3-Methoxytyrosine	4.81_212.0915m/z	0.616825	0.322032	-	0
OL_2b	2-Amino-3-(4-hydroxy-3-methoxyphenyl)propanoic acid	4.81_212.0915m/z	0.616825	0.322032	-	0
OL_2b	Mefenacet	8.43_321.0663m/z	0.774994	0.322032	-	0
OL_2b	Normetanephrine	3.41_183.0893n	0.506237	0.322048	-	-28847.9
OL_2b	Epinephrine	3.41_183.0893n	0.506237	0.322048	-	-28847.9
OL_2b	Mefenacet	8.25_298.0771n	0.774795	0.322056	-	-418.075
OL_2b	JWH-018 5-Pentanoic acid	7.79_372.1585m/z	0.581262	0.322281	-	-1457.13
OL_2b	3-Hydroxyanthranilate	0.94_154.0496m/z	0.50292	0.324403	-	-91.7637
OL_2b	Trigonelline	9.36_138.0549m/z	0.492682	0.326213	-	-57.2252
OL_2b	Salicylamide	9.36_138.0549m/z	0.492682	0.326213	-	-57.2252
OL_2b	Dodec-2-enedioic acid	12.65_229.1428m/z	0.963916	0.329153	+	1.14172
OL_2b	Calcitriol	15.85_399.3246m/z	0.666012	0.332411	-	-47.1343
OL_2b	Normetanephrine	1.90_184.0964m/z	0.49338	0.336086	-	-25.2713
OL_2b	Epinephrine	1.90_184.0964m/z	0.49338	0.336086	-	-25.2713
OL_2b	Phenyllactic acid	1.90_184.0964m/z	0.49338	0.336086	-	-25.2713
OL_2b	Glycochenodeoxycholic acid	12.77_414.2999m/z	0.600616	0.351348	+	7.49918
OL_2b	Glycodeoxycholic acid	12.77_414.2999m/z	0.600616	0.351348	+	7.49918
OL_2b	3,4-Dimethoxyphenylpropanoic acid	9.59_210.0890n	0.414367	0.366458	-	-6.1272
OL_2b	3-Phenylpropanoic acid	9.59_151.0751m/z	0.414533	0.36741	-	-7.37806
OL_2b	2-Phenylpropionate	9.59_151.0751m/z	0.414533	0.36741	-	-7.37806
OL_2b	Suberate	5.99_175.0961m/z	0.97753	0.367472	-	-1.07226
OL_2b	Phosphorylcholine	17.77_184.0730m/z	1.13063	0.379317	-	-1.02109
OL_2b	3-(2-Hydroxyethyl)indole	17.77_184.0730m/z	1.13063	0.379317	-	-1.02109
OL_2b	Terfenadine	17.49_472.3203m/z	0.429735	0.389572	+	3.32354
OL_2b	Prostaglandin E2	14.73_375.2138m/z	0.485329	0.461336	+	2.16101
OL_2b	4-Hydroxycinnamic acid	7.28_187.0360m/z	1.02715	0.469904	+	1.06828
OL_2b	Naltrexone	14.70_342.1689m/z	1.09638	0.540713	+	1.16815
OL_2b	Mhnch	14.08_315.2158m/z	1.39602	0.543467	+	1.05894
OL_2b	N-Octanoylglycine	7.74_201.1361n	1.23703	0.563861	+	1.03782
OL_2b	2-Octenedioic acid	4.96_172.0733n	1.0745	0.638311	+	1.02765
OL_2b	Glutarate	7.98_115.0388m/z	1.06099	0.649637	+	1.0203
OL_2b	Xylose	7.98_115.0388m/z	1.06099	0.649637	+	1.0203
OL_2b	3-Hydroxysuberic acid	4.36_213.0727m/z	1.18916	0.744607	-	-1.02317
OL_2b	3-Hydroxydecanedioic acid	7.00_218.1151n	1.26482	0.794099	+	1.01775
OL_2b	10-Hydroxy-2-decenoic acid	8.38_187.1323m/z	1.17645	0.808353	+	1.01227
OL_2b	1,7-Dicarboxyheptane	10.00_189.1115m/z	1.19105	0.825801	-	-1.01609
OL_2b	3-Hydroxysuberic acid	5.51_190.0836n	1.23846	0.843093	+	1.01368
OL_2b	Tiglylcarnitine	5.80_208.1328m/z	1.12289	0.95298	+	1.00551
OL_2b	2-Hydroxytetradecanoic acid	14.13_244.2032n	1.24574	0.9693	-	-1.00288
OL_2b	Linoleic acid	15.41_263.2363m/z	1.21264	0.970059	-	-1.00332
OL_2b	10-Hydroxy-2-decenoic acid	12.88_187.1324m/z	1.27226	0.974391	-	-1.00179
OL_2b	3-Hydroxydecanedioic acid	6.76_218.1149n	1.3144	0.994691	-	-1.00043
