# Supplementary material for: Untargeted metabolomics reveal signatures of a healthy lifestyle
Source: Sci Rep. 2024 Jun 13;14:13630. doi: 10.1038/s41598-024-64561-z (PMC11176323; doi:10.1038/s41598-024-64561-z)
Supplement: Supplementary file 6 — Supplementary Table S5. [file 41598_2024_64561_MOESM6_ESM.xlsx]

## Sheet: Common_peaks_Lasso_Met_Cleaned_
												Table S5. Common metabolite peaks and annotated metabolites identified in the two analysis methods.
File Index	Numerical Signal ID assigned by ADAP-KDB	Retention time (min)	Precursor m/z	Adduct	Neutral Mass (Da)	With Fragmentation Spectrum or not	Retention Time Error (min)	Precursor Mass Error (ppm)	Matching Adduct	Isotopic Similarity	Fragmentation Score by matching with Experimental spectra	Ontology Level	Compound Name	Compound Standard Used	Retention Time-Mass	VIP	p-value**	Higher (+) /Lower (-) Intensity*	Fold Change***	coefficient
														Unknown	0.54_997.4755m/z	1.22444	0.0148275	-	-1.12059	1.91928e-05
1	2086	0.627	148.06			✓	0.013	0.7971	[M+H]+	999	935	OL_1	33032 (L-Glutamic acid)	L-Glutamic acid	0.63_148.0602m/z	2.64961	1.29629e-09	-	-2.46557	3.00535e-06
1	2086	0.627	148.06			✓	0.043	1.8715	[M+H]+	999	474	OL_1	440064 (L-threo-3-Methylaspartate)	L-threo-3-Methylaspartate	0.63_148.0602m/z	2.64961	1.29629e-09	-	-2.46557	3.00535e-06
1	2086	0.627	148.06			✓	0.243	0.7971	[M+H]+	999	308	OL_1	65249 (N-ACETYLSERINE)	N-Acetylserine	0.63_148.0602m/z	2.64961	1.29629e-09	-	-2.46557	3.00535e-06
1	2086	0.627	148.06			✓	0.023	0.7971	[M+H]+	999		OL_2a	22880 (N-Methyl-D-aspartic acid)	N-Methyl-D-aspartic acid	0.63_148.0602m/z	2.64961	1.29629e-09	-	-2.46557	3.00535e-06
1	2086	0.627	148.06			✓	0.083	0.7971	[M+H]+	999		OL_2a	99478 (O-ACETYLSERINE)	O-Acetylserine	0.63_148.0602m/z	2.64961	1.29629e-09	-	-2.46557	3.00535e-06
1	6770	0.627	162.112			✓	0.003	0.4657	[M+H]+	997	987	OL_1	10917 (L-CARNITINE)	L-Carnitine	0.63_162.1122m/z	2.08685	1.49866e-05	-	-1.1777	1.71342e-07
1	6770	0.627	162.112			✓	0.017	1.6636	[M+H]+	997	986	OL_1	2724480 (L-Cartinine)	L-Cartinine	0.63_162.1122m/z	2.08685	1.49866e-05	-	-1.1777	1.71342e-07
1	6770	0.627	162.112			✓	0.313	2.1306	[M+CH3OH+H]+	998		OL_2a	849 (Pipecolinic acid)	Pipecolinic acid	0.63_162.1122m/z	2.08685	1.49866e-05	-	-1.1777	1.71342e-07
1	6770	0.627	162.112			✓	0.473	4.5576	[2M+3H2O+2H]2+	1000		OL_2a	91462 (Nornicotine)	Nornicotine	0.63_162.1122m/z	2.08685	1.49866e-05	-	-1.1777	1.71342e-07
1	6770	0.627	162.112			✓	0.323	2.1306	[M+CH3OH+H]+	998		OL_2a	439227 (PIPECOLATE)	Pipecolate	0.63_162.1122m/z	2.08685	1.49866e-05	-	-1.1777	1.71342e-07
														Unknown	0.63_163.1155m/z	2.03609	2.71255e-05	-	-1.19746	1.19135e-05
1	879	0.661	115.039			✓	0.009	2.6425	[M+H-2H2O]+	998	650	OL_1	135191 (XYLOSE)	Xylose	0.66_115.0387m/z	2.02786	1.55708e-05	-	-1.17532	5.00291e-05
1	879	0.661	115.039			✓	0.061	4.5515	[M+H-NH3]+	998		OL_2a	69248 (trans-4-Hydroxy-L-proline)	trans-4-Hydroxy-L-proline	0.66_115.0387m/z	2.02786	1.55708e-05	-	-1.17532	5.00291e-05
1	879	0.661	115.039			✓	0.031	4.5515	[M+H-NH3]+	998		OL_2a	137 (5-AMINOLEVULINATE)	5-Aminolevulinate	0.66_115.0387m/z	2.02786	1.55708e-05	-	-1.17532	5.00291e-05
1	879	0.661	115.039			✓	0.061	4.5515	[M+H-NH3]+	998		OL_2a	5810 (trans-4-Hydroxyproline)	trans-4-Hydroxyproline	0.66_115.0387m/z	2.02786	1.55708e-05	-	-1.17532	5.00291e-05
1	879	0.661	115.039			✓	0.071	4.5515	[M+H-NH3]+	998		OL_2a	440014 (CIS-4-HYDROXY-D-PROLINE)	cis-4-Hydroxy-D-Proline	0.66_115.0387m/z	2.02786	1.55708e-05	-	-1.17532	5.00291e-05
1	879	0.661	115.039			✓	0.021	2.6425	[M+H-2H2O]+	998		OL_2a	439195 (ARABINOSE)	Arabinose	0.66_115.0387m/z	2.02786	1.55708e-05	-	-1.17532	5.00291e-05
1	879	0.661	115.039			✓		0.0264	[M+H-H2O]+	998	503	OL_2b	743 (GLUTARATE)	Glutarate	0.66_115.0387m/z	2.02786	1.55708e-05	-	-1.17532	5.00291e-05
														Unknown	0.68_104.0514m/z	1.2346	0.0299755	-	-1.53151	0.000915768
1	11391	0.682	157.06			✓	0.002	1.9086	[M+H-H2O]+	999	418	OL_1	439233 (L-Formiminoglutamic Acid)	L-Formiminoglutamic acid	0.68_157.0604m/z	2.16712	3.36916e-07	+	1.64545	-0.000232013
1	11391	0.682	157.06			✓	0.128	1.5811	[M+H-H2O]+	999		OL_2a	99715 (N-ACETYLASPARAGINE)	N-Acetylasparagine	0.68_157.0604m/z	2.16712	3.36916e-07	+	1.64545	-0.000232013
														Unknown	0.74_242.5612m/z	2.56619	8.37451e-09	+	3.08491	-0.00030128
														Unknown	0.81_213.9952n	2.62538	2.92712e-09	-	-1.85088	0.000353048
														Unknown	0.99_155.0448m/z	1.73191	0.000275284	-	-1.19435	9.56396e-05
1	7986	1.009	113.0342, 130.0590	[M+H]+, [M+NH4]+	112.027	✓	0.009	0.6507	[M+H]+, [M+NH4]+	999	971	OL_1	1174 (Uracil)	Uracil	1.01_112.0269n	1.94864	6.31554e-05	+	1.42985	-0.000154138
														Unknown	1.05_182.9967m/z	1.47304	0.00195486	-	-1.168	0.00142025
														Unknown	1.14_673.1209m/z	1.75117	6.09935e-05	-	-1.44737	0.000163136
														Unknown	1.64_240.1467n	1.42019	0.00291292	+	1.17989	-0.000135391
														Unknown	1.64_343.9933m/z	1.53984	0.000846895	+	1.21122	-9.71844e-05
														Unknown	1.77_276.9846m/z	0.854506	0.069112	+	1.15699	-0.000128983
														Unknown	2.35_195.1124m/z	2.02447	1.00301e-05	-	-1.56564	0.00366189
														Unknown	3.33_165.0657m/z	2.26456	1.11091e-06	+	1.74624	-0.00113115
														Unknown	4.34_178.0625n	1.03072	0.0403214	-	-4.46606	2.12471e-05
														Unknown	6.98_251.0220m/z	1.61663	0.000859421	+	1.49556	-7.96055e-05
														Unknown	8.06_935.4421n	1.64821	0.000364512	-	-2.2504	4.14242e-06
														Unknown	8.27_285.1302m/z	1.46741	0.00274941	+	1.35237	-9.3609e-05
														Unknown	9.05_181.0831m/z	1.64397	0.000293045	-	-1.37	3.31384e-06
														Unknown	10.22_464.1918m/z	1.84722	6.14276e-05	-	-2.89973	3.49654e-07
														Unknown	10.24_326.1699n	1.35703	0.0132675	+	1.15637	-0.000114769
														Unknown	10.79_249.0786n	1.37301	0.00120407	+	9.36386	-1.12172e-05
														Unknown	11.05_565.2625m/z	2.35569	1.61821e-07	-	-1.93111	6.63835e-05
														Unknown	12.22_329.1126m/z	1.57328	0.00119399	-	-1.32613	0.000977652
														Unknown	13.51_614.3671n	2.40962	1.77365e-07	-	-1.93646	1.15603e-05
														Unknown	13.61_961.9352m/z	1.52276	0.000966046	+	1.50002	-0.000133142
														Unknown	13.79_448.2666m/z	1.63036	0.000903276	+	1.83713	-0.000147831
														Unknown	14.24_365.2657m/z	2.58956	5.65795e-09	+	2.23858	-0.000563271
														Unknown	14.42_539.3587n	2.02222	8.55065e-06	+	1.68923	-3.48194e-05
														Unknown	14.60_534.2666m/z	2.0254	9.92201e-06	-	-6.20267	0.000205722
														Unknown	14.76_253.1791m/z	2.0342	4.00653e-06	+	2.46253	-6.28249e-05
														Unknown	15.09_261.1818m/z	1.86873	1.20351e-05	+	1.60027	-0.00095793
														Unknown	15.36_444.2867n	2.24761	3.79098e-06	+	1.55919	-1.87217e-06
														Unknown	15.55_466.3284m/z	1.56795	0.000958015	+	3.25783	-0.000124751
														Unknown	15.66_574.3792m/z	1.59743	0.000247395	-	-4.65466	0.000343163
														Unknown	16.14_273.6644m/z	2.32026	2.13621e-07	+	2.05857	-8.17147e-05
														Unknown	16.25_651.4335m/z	1.03896	0.016487	+	1.20757	-3.0276e-05
														Unknown	16.46_581.4398m/z	1.70894	0.00036208	-	-1.30159	0.000255965
														Unknown	17.20_564.4381m/z	1.99864	1.49359e-05	+	2.95955	-0.000702013
														Unknown	17.28_736.5342m/z	0.945321	0.0887536	-	-1.31363	3.38195e-06
														Unknown	17.31_565.3863m/z	0.780628	0.0638132	-	-52.8058	2.09027e-07
														Unknown	17.49_599.4282m/z	1.9692	9.56598e-06	+	1.65308	-3.62382e-05
														Unknown	17.59_567.4018m/z	0.798378	0.0550375	-	-115.897	6.40604e-06
														Unknown	17.90_455.2681m/z	1.84792	0.00040976	-	-1.27405	2.31945e-05
														Unknown	18.05_1047.3998m/z	1.13781	0.0411955	+	2.83933	-0.000132596
														Unknown	18.10_435.7689m/z	2.07494	1.45165e-05	+	1.77399	-0.000157664
														Unknown	18.10_1036.3914m/z	0.85801	0.0219076	-	-1.26414	3.14395e-06
														Unknown	18.28_806.1494m/z	1.26297	0.00207005	-	-1.64794	4.89415e-05
														Unknown	18.30_780.0771m/z	2.17529	2.43651e-05	-	-1.35363	5.65914e-06
														Unknown	18.90_1038.5606m/z	1.74802	6.3157e-05	-	-1.66629	2.73549e-05
														Unknown	19.09_405.7877m/z	2.53738	8.91698e-08	+	1.5164	-1.75083e-06
