# Supplementary material for: Untargeted metabolomics reveal signatures of a healthy lifestyle
Source: Sci Rep. 2024 Jun 13;14:13630. doi: 10.1038/s41598-024-64561-z (PMC11176323; doi:10.1038/s41598-024-64561-z)
Supplement: Supplementary file 7 — Supplementary Table S6. [file 41598_2024_64561_MOESM7_ESM.xlsx]

## Sheet: Pathway analysis
Table S6. Pathways enriched (in the Mummichog Pathway Analysis) in differentiating lifestyle (LIFE) group from control (CON) group.
See footnotes foe definitions of column titles
Pathway Number	Pathway	aPathway total	bHits.total	cHits.sig	Expected	dFET	eEASE	fGamma	Emp.Hits	Empirical	EC.Hits
P1	Bile acid biosynthesis	82	50	42	19.471	0.00044541	0.0012811	0.055874	0	0	EC000459;EC000460;EC000526;EC000518;EC000519;EC000520;EC000521;EC000495;EC000814;EC000353;EC000354;EC000355;EC000387;EC000524;EC000522;EC000372;EC000373;EC000362;EC000363;EC000268;EC000269;EC000270;EC000271;EC000740;EC000742;EC000743;EC000744;EC000745;EC000414
P2	Histidine metabolism	33	12	11	8.3448	0.0027289	0.010914	0.056104	2	0.02	EC00011;EC00013;EC00015;EC000462;EC000463;EC000191;EC000192;EC000284;EC00019;EC00024;EC000262;EC000597;EC00069;EC000100
P3	Lysine metabolism	52	15	15	11.126	0.0050119	0.015197	0.056336	7	0.07	EC00011;EC00013;EC00015;EC000149;EC000197;EC000548;EC000546;EC000547;EC000439;EC000145;EC00022;EC000317;EC000318;EC000169;EC00020;EC00021;EC000472
P4	Heparan sulfate degradation	34	3	3	2.7816	0.0062256	0.055619	0.05646	2	0.02	EC00070;EC00071;EC00016;EC00017;EC00064;EC00065
P5	Phytanic acid peroxisomal oxidation	34	5	5	2.7816	0.0062256	0.055619	0.05646	0	0	EC00015;EC000748;EC00025;EC000369;EC00020;EC00021
P6	Glycosphingolipid metabolism	67	15	13	7.4176	0.0093305	0.032533	0.056778	0	0	EC000235;EC00016;EC00017;EC000146;EC000147;EC000132;EC000613;EC000614;EC00018;EC00071;EC000298;EC000668
P7	Pyrimidine metabolism	70	19	16	13.444	0.011134	0.027551	0.056964	1	0.01	EC00051;EC00052;EC00028;EC00029;EC00011;EC00013;EC000307;EC000155;EC00019;EC00057;EC00058;EC000100;EC000137;EC000138;EC000139;EC000201;EC000187;EC000162;EC00081
P8	Chondroitin sulfate degradation	37	3	3	2.318	0.014573	0.11092	0.05732	5	0.05	EC00016;EC00017;EC00071;EC00064;EC00065
P9	N-Glycan Degradation	16	6	6	4.636	0.019771	0.078763	0.057862	0	0	EC00016;EC00017;EC00018;EC000244;EC00070;EC00071;EC000132;EC000328
P10	Aminosugars metabolism	69	8	8	5.5632	0.025213	0.084669	0.058436	1	0.01	EC00011;EC00013;EC000152;EC00070;EC00071;EC00028;EC00029;EC000132;EC000244
P11	Beta-Alanine metabolism	20	8	8	5.5632	0.025213	0.084669	0.058436	5	0.05	EC00011;EC00013;EC000593;EC000155;EC00019;EC00069;EC00015;EC000232;EC000106
P12	Vitamin D3 (cholecalciferol) metabolism	16	13	10	7.4176	0.033258	0.090661	0.059297	1	0.01	EC000362;EC000363;EC000372;EC000373;EC000743;EC000744;EC000745;EC000779;EC000777;EC000740;EC000742
P13	Glycosphingolipid biosynthesis - ganglioseries	62	4	4	1.8544	0.034057	0.21419	0.059383	2	0.02	EC00016;EC00017;EC000614;EC00071
P14	Glycosphingolipid biosynthesis - globoseries	16	2	2	1.8544	0.034057	0.21419	0.059383	2	0.02	EC00016;EC00017;EC00018;EC00071
P15	Butanoate metabolism	34	17	14	14.835	0.043525	0.086196	0.060416	28	0.28	EC00011;EC00013;EC00015;EC00057;EC00058;EC000549;EC000615;EC000105;EC000443;EC000444;EC000446;EC000608;EC000609;EC000155;EC000428;EC00020;EC00021;EC000303;EC000304
P16	Tyrosine metabolism	160	63	48	57.023	0.04672	0.065415	0.060769	47	0.47	EC00015;EC000754;EC000756;EC000757;EC000287;EC00011;EC00013;EC000295;EC000256;EC000465;EC000466;EC000330;EC000407;EC000409;EC000410;EC000476;EC000142;EC000143;EC000554;EC000555;EC00037;EC00038;EC00031;EC000467;EC000469;EC000558;EC000559;EC00041;EC00042;EC000811;EC00096;EC00028;EC00029;EC000551;EC000572;EC000573;EC000157;EC000654;EC000655;EC000656;EC000657;EC000658;EC000235;EC000364;EC000589;EC000…
P17	Saturated fatty acids beta-oxidation	36	5	5	2.7816	0.056309	0.22153	0.061842	2	0.02	EC000441;EC000145;EC000513;EC000514;EC000437
P18	Pentose phosphate pathway	37	6	5	2.7816	0.056309	0.22153	0.061842	10	0.1	EC00064;EC00065;EC00016;EC00017;EC00018
P19	Glycolysis and Gluconeogenesis	49	6	5	3.7088	0.070605	0.22145	0.063482	6	0.06	EC000303;EC000304;EC00016;EC00017;EC00018;EC000106
P20	Keratan sulfate degradation	68	4	4	3.7088	0.070605	0.22145	0.063482	5	0.05	EC00016;EC00017;EC00070;EC00071;EC000132;EC000328
P21	Fructose and mannose metabolism	33	7	7	3.7088	0.070605	0.22145	0.063482	8	0.08	EC000106;EC000328;EC00016;EC00017;EC00018;EC000292
P22	Fatty acid oxidation, peroxisome	28	2	2	1.3908	0.079467	0.39471	0.064524	10	0.1	EC00015;EC00020;EC00021
P23	Hexose phosphorylation	20	11	9	4.636	0.079923	0.21825	0.064578	9	0.09	EC00016;EC00017;EC00018;EC000152;EC00044;EC00096;EC000292
P24	Arginine and Proline Metabolism	45	23	17	15.299	0.11938	0.20117	0.06946	23	0.23	EC00011;EC00013;EC00078;EC00015;EC000439;EC000458;EC00098;EC000232;EC00077;EC00025;EC000384;EC000385;EC000188;EC00020;EC00021;EC00028;EC00029;EC000169
P25	Galactose metabolism	41	21	17	6.954	0.14169	0.28656	0.072404	2	0.02	EC00016;EC00017;EC00070;EC00071;EC00044;EC000106;EC00018;EC000292;EC000244
P26	Valine, leucine and isoleucine degradation	65	22	18	14.835	0.16099	0.25975	0.075067	12	0.12	EC00011;EC00013;EC00015;EC00057;EC00058;EC00074;EC00066;EC00067;EC00068;EC000105;EC00020;EC00021;EC000116;EC000766;EC000802;EC000155;EC000833
P27	Glyoxylate and Dicarboxylate Metabolism	12	1	1	0.9272	0.18513	0.67473	0.078558	51	0.51	EC00064;EC00065
P28	Mono-unsaturated fatty acid beta-oxidation	19	2	2	0.9272	0.18513	0.67473	0.078558	6	0.06	EC000437;EC000748
P29	Pentose and Glucuronate Interconversions	15	4	4	0.9272	0.18513	0.67473	0.078558	51	0.51	EC00064;EC00065
P30	Glutamate metabolism	15	9	8	10.199	0.1879	0.32063	0.07897	21	0.21	EC00011;EC00013;EC00015;EC00019;EC000155;EC00028;EC00029;EC00020;EC00021;EC00024;EC00057;EC00058
P31	Sialic acid metabolism	107	17	13	7.4176	0.2052	0.37072	0.081602	9	0.09	EC00070;EC00071;EC000432;EC00016;EC00017;EC00018;EC00044;EC00095;EC000132
P32	Phosphatidylinositol phosphate metabolism	59	10	5	4.636	0.22057	0.44189	0.084026	12	0.12	EC00016;EC00017;EC000173;EC00018;EC00044;EC00095
P33	Starch and Sucrose Metabolism	33	10	7	2.7816	0.22337	0.51668	0.084475	18	0.18	EC00044;EC00016;EC00017;EC00018
P34	Propanoate metabolism	31	9	6	3.7088	0.22356	0.47479	0.084506	4	0.04	EC00057;EC00058;EC000607;EC000593;EC000106
P35	Nitrogen metabolism	6	3	3	3.7088	0.22356	0.47479	0.084506	37	0.37	EC00011;EC00013;EC00081;EC00028;EC00029
P36	Glycerophospholipid metabolism	156	27	17	18.544	0.22752	0.33065	0.085148	13	0.13	EC000481;EC000613;EC000497;EC000488;EC000146;EC000147;EC00048;EC000432;EC00095;EC000235;EC00016;EC00017;EC000106;EC000298;EC000365;EC000108;EC000109;EC000111;EC00018;EC000173
P37	Glycine, serine, alanine and threonine metabolism	88	24	16	13.908	0.27486	0.40548	0.093279	30	0.3	EC00011;EC00013;EC00015;EC000155;EC00083;EC000764;EC000105;EC000106;EC000194;EC000188;EC00057;EC00058;EC000107;EC00024;EC00019
P38	Vitamin B6 (pyridoxine) metabolism	11	5	3	5.0996	0.31702	0.54839	0.1013	37	0.37	EC000124;EC000125;EC000142;EC000143;EC000299;EC000300
P39	Alkaloid biosynthesis II	10	4	4	4.1724	0.33278	0.59057	0.1045	21	0.21	EC000357;EC000616;EC000672;EC000102;EC000103
P40	Tryptophan metabolism	94	49	29	34.307	0.34253	0.42769	0.10654	58	0.58	EC00011;EC00013;EC00015;EC000151;EC000587;EC000283;EC000589;EC000590;EC000591;EC000592;EC00036;EC000476;EC000348;EC00053;EC00054;EC000754;EC000756;EC000757;EC000771;EC000376;EC000838;EC000249;EC000768;EC000149;EC00024;EC00025;EC00016;EC00017;EC000580;EC000315;EC000584;EC000251;EC000253;EC00019
P41	Omega-6 fatty acid metabolism	55	3	2	3.2452	0.35058	0.6431	0.10827	11	0.11	EC000793;EC000108;EC000109;EC000111
P42	N-Glycan biosynthesis	48	4	2	2.318	0.37125	0.71263	0.11284	25	0.25	EC00016;EC00017;EC00018
P43	Hyaluronan Metabolism	8	2	1	1.3908	0.39645	0.81474	0.11875	15	0.15	EC00070;EC00071
P44	Di-unsaturated fatty acid beta-oxidation	26	2	2	1.3908	0.39645	0.81474	0.11875	53	0.53	EC000437;EC000365
P45	Vitamin B1 (thiamin) metabolism	20	3	2	1.3908	0.39645	0.81474	0.11875	58	0.58	EC000149;EC00015
P46	Vitamin B3 (nicotinate and nicotinamide) metabolism	28	7	5	5.5632	0.41797	0.64393	0.12408	52	0.52	EC00011;EC00013;EC00028;EC00029;EC000599;EC00082
P47	Aspartate and asparagine metabolism	114	43	28	24.571	0.42089	0.52722	0.12483	83	0.83	EC00011;EC00013;EC00015;EC00078;EC000189;EC000190;EC000188;EC00057;EC00058;EC00081;EC000384;EC000385;EC000762;EC000464;EC000232;EC000155;EC000169;EC00028;EC00029;EC000335;EC000439;EC00024;EC00025;EC00022
P48	Prostaglandin formation from arachidonate	78	33	22	17.153	0.42101	0.54951	0.12486	41	0.41	EC000821;EC000822;EC000823;EC000184;EC000604;EC000605;EC000606;EC000677;EC000679;EC000795;EC00024;EC000108;EC000109;EC000111;EC00031;EC000662;EC000825
P49	Glycosylphosphatidylinositol(GPI)-anchor biosynthesis	6	1	1	0.4636	0.4306	1	0.12735	21	0.21	EC00095
P50	Benzoate degradation via CoA ligation	4	1	1	0.4636	0.4306	1	0.12735	24	0.24	EC00075
P51	Putative anti-Inflammatory metabolites formation from EPA	27	4	3	4.636	0.44498	0.68969	0.13121	14	0.14	EC00011;EC00013;EC000489;EC000491;EC00024
P52	Purine metabolism	80	18	12	15.299	0.45564	0.59199	0.13415	26	0.26	EC000158;EC00011;EC00013;EC00064;EC00065;EC00077;EC000350;EC000119;EC000212;EC000136;EC000360;EC000164;EC00028;EC00029;EC00031
P53	Vitamin A (retinol) metabolism	67	28	13	7.8812	0.46031	0.64971	0.13547	51	0.51	EC000703;EC000704;EC000394;EC000787;EC000199;EC000200;EC000497;EC000173
P54	Urea cycle/amino group metabolism	85	24	15	18.544	0.46139	0.58486	0.13578	96	0.96	EC00011;EC00013;EC00078;EC000364;EC000291;EC000439;EC000189;EC000190;EC000232;EC00019;EC000155;EC00098;EC00015;EC000188;EC000287;EC000142;EC000143;EC000169
P55	Alanine and Aspartate Metabolism	30	12	7	6.954	0.48665	0.6857	0.14321	67	0.67	EC00011;EC00013;EC00015;EC00028;EC00029;EC00019;EC00081
P56	Selenoamino acid metabolism	35	4	2	2.7816	0.51913	0.81061	0.15354	26	0.26	EC00057;EC00058;EC00019
P57	Lipoate metabolism	8	3	2	1.8544	0.57721	0.89458	0.17451	51	0.51	EC000769;EC00022
P58	Carnitine shuttle	72	23	10	9.7356	0.59165	0.7487	0.1803	30	0.3	EC000862;EC000863;EC00010;EC000441;EC000857;EC000860;EC000864;EC000145;EC000861
P59	Drug metabolism - cytochrome P450	53	19	11	13.444	0.64384	0.7706	0.20348	69	0.69	EC000646;EC000729;EC000730;EC000580;EC000727;EC000728;EC000359;EC000644;EC000725;EC000726;EC000735;EC000509
P60	Xenobiotics metabolism	110	23	14	13.444	0.64384	0.7706	0.20348	17	0.17	EC000601;EC00024;EC000698;EC000692;EC000251;EC000253;EC000634;EC000618;EC000700;EC000701;EC000376;EC000699
P61	Biopterin metabolism	22	7	3	5.5632	0.64709	0.83369	0.20506	72	0.72	EC00025;EC00037;EC00038;EC00041;EC00042
P62	Glutathione Metabolism	19	7	5	7.8812	0.65343	0.81255	0.20818	55	0.55	EC000384;EC000385;EC00011;EC00013;EC000464;EC00019;EC00024
P63	Vitamin E metabolism	54	18	13	10.199	0.66101	0.80121	0.21199	50	0.5	EC000830;EC000799;EC000817;EC000406;EC000240;EC000243;EC000844;EC000760;EC000761
P64	De novo fatty acid biosynthesis	106	11	7	12.517	0.66887	0.79499	0.21606	44	0.44	EC000273;EC000369;EC000630;EC000631;EC000394;EC000448;EC000449;EC000108;EC000109;EC000111;EC000365
P65	Methionine and cysteine metabolism	94	20	10	12.517	0.66887	0.79499	0.21606	28	0.28	EC00011;EC00013;EC00015;EC000162;EC000119;EC00083;EC00057;EC00058;EC000208;EC00098;EC00024
P66	C5-Branched dibasic acid metabolism	10	2	2	0.9272	0.67608	1	0.21988	71	0.71	EC000206
P67	Vitamin B9 (folate) metabolism	33	11	5	6.0268	0.7286	0.88169	0.25092	47	0.47	EC00011;EC00013;EC000262;EC00025;EC000119
P68	Fatty Acid Metabolism	63	10	6	7.4176	0.75812	0.88822	0.27128	45	0.45	EC000369;EC000145;EC000437;EC000514;EC00025;EC000365
P69	Ascorbate (Vitamin C) and Aldarate Metabolism	29	13	8	11.126	0.77701	0.88081	0.28569	61	0.61	EC000406;EC00024;EC000240;EC000243;EC000392;EC00031;EC000370;EC000371;EC000391
P70	Fatty acid activation	74	15	9	10.199	0.80437	0.90253	0.30882	51	0.51	EC000793;EC000369;EC000273;EC000623;EC000365;EC000792;EC000448;EC000449
P71	Pyruvate Metabolism	20	7	3	2.7816	0.81222	0.96595	0.31603	47	0.47	EC000106;EC00024
P72	Omega-3 fatty acid metabolism	39	4	3	2.7816	0.81222	0.96595	0.31603	64	0.64	EC000498;EC000792
P73	Electron transport chain	7	2	1	1.3908	0.81589	1	0.3195	70	0.7	EC000166
P74	Vitamin H (biotin) metabolism	5	3	1	1.3908	0.81589	1	0.3195	93	0.93	EC00022
P75	TCA cycle	31	9	3	6.0268	0.8834	0.96374	0.39789	89	0.89	EC00015;EC000166;EC00020;EC00021
P76	Porphyrin metabolism	43	8	4	7.4176	0.89003	0.96105	0.40761	76	0.76	EC000188;EC00031;EC000594;EC000595;EC000215
P77	Drug metabolism - other enzymes	31	4	1	1.8544	0.89545	1	0.41592	57	0.57	EC000723
P78	C21-steroid hormone biosynthesis and metabolism	112	72	50	32.916	0.89873	0.93431	0.42112	75	0.75	EC000459;EC000460;EC000543;EC000227;EC000483;EC000537;EC000397;EC000527;EC000519;EC000520;EC000751;EC000276;EC000223;EC000532;EC000533;EC000538;EC000539;EC000540;EC000389;EC000416;EC000518;EC000521;EC000522;EC000403;EC00025;EC000508
P79	Leukotriene metabolism	92	12	5	10.199	0.90446	0.96055	0.43053	67	0.67	EC000108;EC000109;EC000111;EC00011;EC000184;EC000812;EC00024
P80	Caffeine metabolism	11	10	2	3.7088	0.92309	0.98905	0.46474	91	0.91	EC000718;EC000719
P81	Squalene and cholesterol biosynthesis	55	13	3	7.8812	0.97434	0.99387	0.61375	67	0.67	EC000179;EC00025;EC00057;EC00058
P82	Linoleate metabolism	46	17	11	14.835	0.97488	0.99023	0.61623	98	0.98	EC000481;EC000763;EC000647;EC000649;EC00024;EC00031;EC000685;EC000498;EC000365
P83	D4&E4-neuroprostanes formation	37	17	1	3.7088	0.98923	1	0.70389	98	0.98	EC00031
P84	Arachidonic acid metabolism	95	41	21	14.835	0.99057	0.99688	0.71582	92	0.92	EC00011;EC00013;EC000184;EC000497;EC00024;EC000108;EC000109;EC000111
P85	Androgen and estrogen biosynthesis and metabolism	95	36	24	15.299	0.9934	0.99789	0.74542	90	0.9	EC000227;EC000416;EC000508;EC000223;EC000515;EC000389;EC00024;EC000483
P86	Ubiquinone Biosynthesis	10	4	2	6.954	0.99753	0.9998	0.81235	99	0.99	EC00086;EC00096
aPathway total indicates the overall number of metabolites that are included in a specific pathway.
bHits.total indicates the number of measured signals that are matched (m/z error < 3 ppm) with the metabolites included in the pathway.
cHits.sig indicates the number of matched signals that were significantly changed between phenotypic groups.
dFET is the right-tail p-value determined by the Fisher Exact Test for pathway enrichment.
eEASE is an adjusted Fisher’s p-value.
fGamma is an adjusted Fisher’s p-value (null distribution) calculated after permutations to determine the significance of the enriched pathway in Mummichog/ Metaboanalyst (24, 25).
