# Supplementary material for: Untargeted metabolomics reveal signatures of a healthy lifestyle
Source: Sci Rep. 2024 Jun 13;14:13630. doi: 10.1038/s41598-024-64561-z (PMC11176323; doi:10.1038/s41598-024-64561-z)
Supplement: Supplementary file 8 — Supplementary Table S7. [file 41598_2024_64561_MOESM8_ESM.xlsx]

## Sheet: Table S 7
Table S 7. Significantly enriched metabolic pathways (Table 3 and Figure 4) between LIFE and CON groups with annotated/ identified metabolites (using in-house physical standards library) that can be assigned to these pathways. Increased=Level of metabolite is increased in LIFE group compared to CON group. The ontology level and p-value of the annotated peak is depicted in parentheses.
Rank = Pathway rank based on p-value
Pathway Name (Rank)	Metabolites
Bile acid biosynthesis (P1)	Decreased:
	Hydroxychloesterol (OL_2a, p = 9.9E-03), a/b-Muricholic acid (OL_1, p = 2.6E-07), g-muricholic acid/ursocholic acid/ 7-ketochenodeoxycholate/cholic acid/allocholic acid (OL_2b, p = 2.6E-07), murideoxycholic acid (OL_1, p = 2.7E-03/ OL_2b, p =1.2E-03), nordeoxycholic acid (OL_1, p = 6.6E-03), coprocholic acid (OL_1, p = 5.0E-02/ OL_2a, p = 1.2E-02), ursodeoxycholic acid (OL_1, p = 1.2E-03/ OL_1, p…
Histidine metabolism (P2)	Decreased:
	Glutamic acid (OL_1, p = 1.3E-09)
	Increased:
	Histidine (OL_1, p = 9.6E-02), 4-imidazoleacetic acid (OL_2b, p = 5.1E-03) and Formiminoglutamic Acid (OL_1, p = 3.4E-07)
Lysine metabolism (P3)	Decreased:
	N-a-Acetyllysine (OL_1, p = 1.4E-02), N,N,N-Trimethyllysine (OL_1, p = 2.6E-04), 5-Aminopentanoate (OL_2a, p = 1.3E-05), 2-Aminoadipic acid (OL_1, p = 9.3E-04), 2,6-Diaminopimelic acid (OL_2a, p = 5.1E-2), L-Homoserine (OL_1, p = 2.4E-02).
	Increased:
	5-hydroxylysine (OL_2a, p = 5.1E-02).
Degradation of Heparan sulfate (P4) and Chondroitin sulfate (P8)	Decreased:
	N-Acetyl-D-glucosamine (OL_1, p =1.4E-02), Xylose (OL_1, p = 1.6E-05).
Phytanic acid peroxisomal oxidation (P5)	Increased:
	a-Ketoglutarate (OL_1, p = 1.1E-06) and Succinic acid (OL_1, p =1.2E-03).
Glycosphingolipid biosynthesis (ganglioseries (P13), globoseries (P14) and metabolism (P6)	Decreased:
	Phosphorylcholine (OL_2b, p = 1.2E-03).
	Increased:
	Galactose (OL_1, p = 5.6E-08)
Pyrimidine metabolism (P7)	Decreased:
	Glutamine (OL_2b, p = 7.3E-03), cytidine (OL_2a, p = 5.7E-04), cytosine (OL_1, p = 3.2E-04), and pseudouridine (OL-1, p = 9.2E-04).
	Increased:
	Uracil (OL_1, p = 6.3E-05), uridine (OL_1, p = 3.5E-03), thymine (OL_1, 8.4E-02/ OL_2b, p = 5.1E-03), and 5-methylcytosine (OL_2a, p = 5.4E-03).
N-Glycan Degradation (P9)	Decreased:
	Mannose (OL-1, P = 5.6E-08), Galactose (OL-1, P = 5.6E-08), N-Acetylglucosamine (OL-1, p = 1.4E-02), N-Acetylneuraminic acid (OL-2b, p = 2.4E-06), Fucose (OL_2a, p = 2.5E-02)
Aminosugars metabolism (P10)	Decreased:
	Glutamic acid (OL_1, p =1.3E-09), N-Acetylglucosamine (OL_1, p = 1.4E-02), Glutamine (OL_2b, p = 7.3E-03), and N-Acetylmannosamine (OL_1, p = 1.4E-02).
b-Alanine metabolism (P11)	Decreased:
	Glutamic acid (OL_1, p = 1.3E-09) and b-Alanine (OL_1, p = 1.3E-04).
	Increased:
	Histidine (OL_1, p = 9.6E-02).
Vitamin D3 (cholecalciferol) metabolism (P12)	Decreased:
	1,24,25-Trihydroxyvitamin D3 (OL_2b, p = 2.6E-03).
	Increased:
	Calcifediol (OL_1, p = 1.2E-03) and Calcitriol (OL_1, p = 1.0E-02).
Butanoate metabolism (P15)	Decreased:
	Glutamic acid (OL_1, p = 1.3E-09), a-Ketoglutarate (OL_1, p = 1.1E-06, decreased), Acetoacetic acid (OL_2b, p = 5.1E-02).
	Increased:
	Succinic acid (OL_1, p = 1.2E-03)
Tyrosine metabolism (P16)	Decreased:
	a-Ketoglutarate (OL_1, p = 1.1E-06), Glutamic acid (OL_1, p = 1.3E-09), Norepinephrine (OL_2bp = 3.2E-03), p-Hydroxyphenylacetic acid (OL_2a, p = 3.4E-02), L-Phenylalanine (OL_1, p = 8.6E-04), Ascorbate (OL_1, p = 8.8E-03), Tyrosine (OL_1, p = 8.3E-06), Glutamine (OL_2b, 7.3E-03), Acetoacetic acid (OL_2b, p = 5.1E-02, decreased), Alanine (OL_1, p = 1.3E-04)
	Increased:
	Epinephrine (OL_2a, p = 2.3E-02, increased), 2-Hydroxyphenylacetic acid (OL_2a, p = 4.3E-02, increased), Homovanillic acid (OL_2b, p = 5.8E-02), Reduced glutathione (OL_1, p = 3.7E-05).
